# Supplementary material for: Peripheral T cell receptor beta immune repertoire is promptly reconstituted after acute myocardial infarction
Source: J Transl Med. 2019 Feb 6;17:40. doi: 10.1186/s12967-019-1788-4 (PMC6366076; doi:10.1186/s12967-019-1788-4)
Supplement: Supplementary file 3 — Additional file 3: Table S2. The distribution of V and J gene segments in each sample. [file 12967_2019_1788_MOESM3_ESM.xlsx]

## Sheet: V gene
Ctrl group														AMI group
	Sample 1		Sample 2		Sample 3		Sample 4		Sample 5		Total			Sample 1		Sample 2		Sample 3		Sample 4		Sample 5		Total
Gene	Reads	Percentage(%)	Reads	Percentage(%)	Reads	Percentage(%)	Reads	Percentage(%)	Reads	Percentage(%)	Reads	Percentage(%)		Reads	Percentage(%)	Reads	Percentage(%)	Reads	Percentage(%)	Reads	Percentage(%)	Reads	Percentage(%)	Reads	Percentage(%)
TRBV11-1	1332	0.0289007	1393	0.0340834	469	0.0105369	871	0.0177946	1606	0.0352348	5671	0.0292813		10	0.000389882	68	0.002011	3718	0.107675	2099	0.05069	4230	0.162283	10125	0.052247
TRBV3-1	22	0.000477339	70	0.00171273	14	0.000314533	84	0.00171613	48	0.00105309	238	0.00122888		0	0	12	0.000354883	16	0.000463368	9	0.000217346	5	0.000191823	42	0.000216728
TRBV9	1453	0.0315261	5123	0.125348	3276	0.0736008	6801	0.138945	654	0.0143484	17307	0.089362		62	0.00241727	158	0.00467262	434	0.0125688	336	0.00811427	208	0.00797985	1198	0.00618192
TRBV19	475252	10.3116	439851	10.7621	559697	12.5745	502221	10.2604	448028	9.82949	2425049	12.5214		276769	10.7907	253164	7.48696	368481	10.6714	474198	11.4517	131334	5.03859	1503946	7.76066
TRBV6-5	19644	0.42622	51162	1.25181	60314	1.35505	15937	0.325594	16018	0.351426	163075	0.842013		20129	0.784793	16089	0.475809	19097	0.553058	23158	0.559256	4339	0.166464	82812	0.427327
TRBV30	21451	0.465427	11906	0.291311	15010	0.337225	8159	0.166689	27716	0.608074	84242	0.434971		8	0.000311906	33400	0.987757	15769	0.456678	24868	0.600552	51447	1.97375	125492	0.647564
TRBV7-3	60496	1.31259	52148	1.27594	32493	0.730009	69585	1.42163	46251	1.01472	260973	1.34749		23562	0.91864	9160	0.270894	66699	1.93164	65749	1.58781	3892	0.149315	169062	0.872394
TRBV24/OR9-2	13	0.000282064	6	0.000146806	1	2.24667e-05	7	0.000143011	99	0.00217201	126	0.000650582		0	0	0	0	32	0.000926735	21	0.000507142	0	0	53	0.000273491
TRBV7-4	3513	0.0762223	1859	0.0454853	2010	0.045158	2950	0.0602688	1977	0.0433743	12309	0.0635556		893	0.0348165	1441	0.0426155	4378	0.126789	3478	0.0839923	3144	0.120619	13334	0.0688061
TRBV6-6	6684	0.145024	3341	0.0817462	4942	0.11103	3461	0.0707086	6742	0.147916	25170	0.129961		782	0.0304888	2869	0.0848466	5259	0.152303	9410	0.227248	1301	0.0499125	19621	0.101248
TRBV25-1	412839	8.95746	72483	1.77348	88300	1.98381	331055	6.76349	507666	11.1379	1412343	7.29242		135	0.00526341	44	0.00130124	212368	6.15028	626708	15.1347	44	0.00168805	839299	4.33095
TRBV18	435	0.00943829	198	0.00484458	98	0.00220173	402	0.0082129	431	0.0094559	1564	0.00807547		242	0.00943514	199	0.00588514	378	0.0109471	572	0.0138136	243	0.00932262	1634	0.00843177
TRBV29/OR9-2	602	0.0130617	204	0.00499139	240	0.005392	195	0.00398387	459	0.0100702	1700	0.00877769		114	0.00444465	128	0.00378542	213	0.00616858	272	0.00656869	222	0.00851696	949	0.00489703
TRBV6-3	4	8.67889e-05	0	0	3	6.74e-05	0	0	5	0.000109697	12	6.19602e-05		0	0	1	2.95736e-05	5	0.000144802	39	0.000941834	0	0	45	0.000232209
TRBV5-1	247321	5.36618	701959	17.1753	578008	12.9859	914301	18.6793	293837	6.44662	2735426	14.124		142601	5.55976	505959	14.963	302205	8.752	221187	5.34158	217	0.00832514	1172169	6.04863
TRBV12-4	396197	8.59637	163758	4.00676	147628	3.31671	284443	5.8112	288479	6.32907	1280505	6.61169		264345	10.3063	18258	0.539954	237812	6.88715	271083	6.54655	129710	4.97628	921208	4.75362
TRBV4-1	87450	1.89742	48407	1.1844	48872	1.09799	55819	1.14039	77849	1.70796	318397	1.64399		791	0.0308397	25123	0.742977	85131	2.46543	30061	0.725961	23887	0.916417	164993	0.851397
TRBV7-1	3	6.50917e-05	0	0	3	6.74e-05	0	0	3	6.58183e-05	9	4.64701e-05		0	0	0	0	4	0.000115842	1	2.41496e-05	0	0	5	2.5801e-05
TRBV15	128265	2.78299	102574	2.50974	179142	4.02472	146894	3.00106	202664	4.44634	759539	3.92176		41	0.00159852	522181	15.4428	183468	5.31332	124115	2.99733	70	0.00268553	829875	4.28232
TRBV11-3	2809	0.0609475	921	0.0225347	865	0.0194337	2295	0.0468871	1904	0.0417727	8794	0.0454065		187	0.00729079	3881	0.114775	2058	0.0596007	1987	0.0479853	457	0.0175327	8570	0.0442229
TRBV6-8	4438	0.0962922	18818	0.460431	10990	0.246909	14658	0.299464	5910	0.129662	54814	0.283024		1759	0.0685802	3572	0.105637	2378	0.068868	5110	0.123404	4828	0.185225	17647	0.0910621
TRBV5-7	152	0.00329798	81	0.00198188	58	0.00130307	287	0.00586344	13	0.000285213	591	0.00305154		43	0.00167649	21	0.000621045	59	0.00170867	25	0.00060374	14	0.000537106	162	0.000835952
TRBV10-1	1029	0.0223264	825	0.0201858	338	0.00759373	379	0.00774301	699	0.0153357	3270	0.0168841		1482	0.0577805	0	0	5311	0.153809	125	0.0030187	5782	0.221825	12700	0.0655345
TRBV6-1	37238	0.807961	82867	2.02756	90129	2.0249	93100	1.90204	82789	1.81634	386123	1.99369		77127	3.00704	96201	2.84501	46113	1.33545	82937	2.0029	153888	5.90386	456266	2.35442
TRBV29-1	127064	2.75694	263123	6.43799	261066	5.86528	238858	4.87989	93083	2.04219	983194	5.07657		133954	5.22262	137862	4.07707	92429	2.67679	84970	2.05199	206065	7.90562	655280	3.38138
TRBV7-7	4127	0.0895444	2121	0.0518958	757	0.0170073	23548	0.481088	2401	0.0526766	32954	0.170153		0	0	1	2.95736e-05	7689	0.222677	5958	0.143883	23	0.000882388	13671	0.0705451
TRBV4-3	49647	1.0772	8105	0.19831	13465	0.302514	1406	0.0287247	26191	0.574616	98814	0.510211		24	0.000935717	917	0.027119	2295	0.0664643	16974	0.409915	764	0.0293106	20974	0.10823
TRBV5-3	3	6.50917e-05	2	4.89352e-05	4	8.98667e-05	2	4.08602e-05	8	0.000175516	19	9.81036e-05		0	0	0	0	3	8.68815e-05	8	0.000193197	0	0	11	5.67622e-05
TRBV20-1	14949	0.324352	68882	1.68538	29658	0.666316	46285	0.945607	27013	0.59265	186787	0.964446		83760	3.26565	236	0.00697936	74284	2.1513	38333	0.925727	499	0.019144	197112	1.01714
TRBV28	323862	7.0269	178672	4.37167	527923	11.8607	106447	2.17472	230000	5.04607	1366904	7.0578		219648	8.56368	324032	9.58278	126417	3.6611	283858	6.85506	219427	8.41825	1173382	6.05489
TRBV6-7	16	0.000347155	39	0.000954236	0	0	8	0.000163441	27	0.000592365	90	0.000464701		0	0	0	0	0	0	1	2.41496e-05	0	0	1	5.1602e-06
TRBV2	273332	5.93054	145634	3.56331	105910	2.37944	271425	5.54524	225749	4.95281	1022050	5.2772		102469	3.99508	185564	5.48779	237241	6.87061	212990	5.14362	122	0.00468049	738386	3.81022
TRBV6-4	120687	2.61857	74811	1.83045	86103	1.93445	93125	1.90255	179813	3.945	554539	2.86328		73	0.00284614	113	0.00334181	63916	1.85104	98970	2.39009	250219	9.59957	413291	2.13266
TRBV7-2	211882	4.59725	111262	2.72231	118765	2.66825	160362	3.27621	184726	4.05279	786997	4.06354		76770	2.99312	208239	6.15837	168507	4.88004	181981	4.39477	262372	10.0658	897869	4.63318
TRBV27	166124	3.60443	114965	2.81292	169002	3.79691	78627	1.60636	121997	2.67655	650715	3.35987		39071	1.52331	33122	0.979536	131267	3.80156	106047	2.56099	86505	3.31874	396012	2.0435
TRBV5-8	4082	0.088568	2448	0.0598967	2514	0.0564812	2341	0.0478269	2390	0.0524353	13775	0.0711251		7	0.000272917	2602	0.0769504	18070	0.523316	1942	0.0468985	72	0.00276226	22693	0.1171
TRBV13	851	0.0184643	519	0.0126987	605	0.0135923	1112	0.0227183	644	0.014129	3731	0.0192644		387	0.0150884	252	0.00745254	970	0.0280917	760	0.0183537	47	0.00180314	2416	0.012467
TRBV5-5	1238	0.0268612	6721	0.164447	7525	0.169062	5292	0.108116	1431	0.0313953	22207	0.114662		1437	0.056026	22848	0.675697	3321	0.0961778	3561	0.0859967	173	0.00663709	31340	0.161721
TRBV3-2	48149	1.0447	85711	2.09714	16564	0.372138	39315	0.803209	48838	1.07148	238577	1.23186		7	0.000272917	20642	0.610458	36990	1.07125	25486	0.615477	13445	0.515813	96570	0.498321
TRBV12-5	8127	0.176333	11804	0.288816	10573	0.23754	9501	0.194106	134686	2.95494	174691	0.90199		65	0.00253423	95926	2.83687	10369	0.300291	12863	0.310636	56	0.00214842	119279	0.615504
TRBV7-9	348397	7.55925	450271	11.017	585626	13.1571	395211	8.0742	407845	8.94789	2187350	11.294		386144	15.0551	259168	7.66452	286971	8.31082	379430	9.16308	301593	11.5705	1613306	8.32498
TRBV10-3	21380	0.463887	6543	0.160091	10456	0.234911	5509	0.112549	14786	0.324397	58674	0.302954		9597	0.37417	27396	0.810197	14427	0.417813	21136	0.510426	26374	1.01183	98930	0.510499
TRBV5-6	3819	0.0828617	10821	0.264764	3178	0.0713991	4449	0.0908935	1930	0.0423431	24197	0.124937		32026	1.24864	1169	0.0345715	10034	0.290589	3858	0.0931692	850	0.03261	47937	0.247365
TRBV7-6	84024	1.82309	23190	0.567404	35897	0.806486	28423	0.580685	35391	0.776459	206925	1.06843		303	0.0118134	1034	0.0305791	25370	0.734727	38767	0.936208	51498	1.9757	116972	0.603599
TRBV10-2	7570	0.164248	5959	0.145802	2819	0.0633335	16386	0.334768	3731	0.0818561	36465	0.188281		2	7.79764e-05	2673	0.0790501	2404	0.069621	2413	0.058273	7112	0.27285	14604	0.0753596
TRBV6-9	58	0.00125844	35	0.000856366	1322	0.0297009	19	0.000388172	2544	0.055814	3978	0.0205398		13	0.000506847	18	0.000532324	13	0.000376486	42	0.00101428	82	0.0031459	168	0.000866914
TRBV24-1	83	0.00180087	11	0.000269144	35	0.000786333	16	0.000326882	370	0.0081176	515	0.00265912		12	0.000467858	50	0.00147868	49	0.00141906	63	0.00152142	0	0	174	0.000897875
TRBV16	3251	0.0705377	559	0.0136774	0	0	649	0.0132591	12727	0.279223	17186	0.0887373		3	0.000116965	4	0.000118294	16268	0.471129	1	2.41496e-05	0	0	16276	0.0839874
TRBV5-4	3739	0.0811259	8583	0.210005	6052	0.135968	7586	0.154983	4461	0.0978719	30421	0.157074		0	0	1	2.95736e-05	15622	0.452421	4197	0.101356	944	0.0362163	20764	0.107146
TRBV7-8	184750	4.00856	31362	0.767353	54711	1.22917	66206	1.3526	140957	3.09252	477986	2.46801		47909	1.86789	130398	3.85633	141224	4.08992	129138	3.11863	79508	3.0503	528177	2.7255
TRBV12-3	3	6.50917e-05	13	0.000318079	9	0.0002022	0	0	4	8.77578e-05	29	0.000149737		4	0.000155953	0	0	5	0.000144802	2	4.82992e-05	1	3.83647e-05	12	6.19224e-05
TRBV11-2	15025	0.326001	2113	0.0517	1450	0.0325767	6523	0.133266	12592	0.276262	37703	0.194674		6540	0.254983	16278	0.481399	12705	0.367943	8243	0.199065	12074	0.463215	55840	0.288146
TRBV4-2	11846	0.257025	5131	0.125543	3511	0.0788805	5906	0.12066	5994	0.131505	32388	0.16723		38	0.00148155	13667	0.404182	3480	0.100782	7362	0.177789	105	0.00402829	24652	0.127209
TRBV26	10	0.000216972	5	0.000122338	7	0.000157267	4	8.17204e-05	9	0.000197455	35	0.000180717		2	7.79764e-05	9	0.000266162	3	8.68815e-05	7	0.000169047	7	0.000268553	28	0.000144486
TRBV14	509	0.0110439	56	0.00137019	29	0.000651533	111	0.00226774	651	0.0142826	1356	0.0070015		2974	0.115951	285	0.00842847	497	0.0143934	583	0.0140792	204	0.0078264	4543	0.0234428
TRBV20/OR9-2	661640	14.3557	707613	17.3136	572602	12.8645	826183	16.879	623164	13.6719	3391202	17.5099		610558	23.8046	404963	11.9762	388755	11.2585	503363	12.156	567161	21.759	2474800	12.7705
Sum	4608886	100	4087038	100	4451038	100	4894739	100	4558000	100	19367286	100		2564879	100	3381398	100	3452981	100	4140855	100	2606564	100	19379092	100

## Sheet: J gene
Ctrl group														AMI group
	Sample 1		Sample 2		Sample 3		Sample 4		Sample 5		Total			Sample 1		Sample 2		Sample 3		Sample 4		Sample 5		Total
Gene	Reads	Percentage(%)	Reads	Percentage(%)	Reads	Percentage(%)	Reads	Percentage(%)	Reads	Percentage(%)	Reads	Percentage(%)		Reads	Percentage(%)	Reads	Percentage(%)	Reads	Percentage(%)	Reads	Percentage(%)	Reads	Percentage(%)	Reads	Percentage(%)
TRBJ1-3	88983	1.93068	79990	1.95716	62232	1.39815	87200	1.7815	82875	1.81823	401280	2.07195		45010	1.75486	46353	1.37082	51843	1.5014	96909	2.34031	19	0.000728929	240134	1.23914
TRBJ2-5	406210	8.81363	461887	11.3013	382347	8.59006	523012	10.6852	449027	9.8514	2222483	11.4754		358761	13.9874	295725	8.74564	396042	11.4696	362781	8.76102	282864	10.852	1696173	8.75259
TRBJ1-5	376183	8.16212	434195	10.6237	438123	9.84316	362833	7.41271	351642	7.71483	1962976	10.1355		94088	3.66832	197375	5.83708	232741	6.74029	284105	6.86102	196279	7.53018	1004588	5.18388
TRBJ2-2	330388	7.1685	236047	5.7755	299214	6.72234	354454	7.24153	406509	8.91858	1626612	8.39876		77776	3.03235	311141	9.20155	243592	7.05454	350665	8.46842	137443	5.27296	1120617	5.78261
TRBJ1-6	96090	2.08489	221644	5.4231	175107	3.93407	196990	4.02453	118699	2.60419	808530	4.17472		27	0.00105268	49051	1.45061	102004	2.95409	187527	4.5287	18	0.000690564	338627	1.74738
TRBJ1-2	355069	7.70401	416600	10.1932	451626	10.1465	489196	9.99432	291705	6.39985	2004196	10.3484		37853	1.47582	137589	4.069	321660	9.31543	433315	10.4644	151363	5.80699	1081780	5.5822
TRBJ2-6	75091	1.62927	49723	1.2166	88219	1.98199	121007	2.47218	76076	1.66907	410116	2.11757		129035	5.03084	104179	3.08094	100705	2.91647	59482	1.43647	14	0.000537106	393415	2.0301
TRBJ2-1	807803	17.5271	469505	11.4877	607118	13.6399	763893	15.6064	921818	20.2242	3570137	18.4339		829409	32.3372	588743	17.4112	578590	16.7562	708273	17.1045	386404	14.8243	3091419	15.9523
TRBJ2-3	493841	10.715	380937	9.32061	372479	8.36836	620924	12.6855	556050	12.1994	2424231	12.5171		237383	9.25513	276819	8.18653	319898	9.2644	389132	9.39738	548198	21.0314	1771430	9.14093
TRBJ1-1	492039	10.6759	503350	12.3158	678700	15.2481	827752	16.9111	648471	14.2271	3150312	16.2662		289367	11.2819	226331	6.69341	605169	17.526	406799	9.82403	239403	9.18462	1767069	9.11843
TRBJ2-4	188070	4.0806	100680	2.4634	73027	1.64067	78143	1.59647	99982	2.19355	539902	2.7877		8880	0.346215	83692	2.47507	53809	1.55833	112108	2.70736	18	0.000690564	258507	1.33395
TRBJ2-2P	0	0	0	0	0	0	0	0	0	0	0	0		0	0	0	0	1	2.89605e-05	0	0	0	0	1	5.1602e-06
TRBJ1-4	91529	1.98592	172356	4.21714	160425	3.60422	162303	3.31587	126016	2.76472	712629	3.67955		1232	0.0480335	14516	0.42929	110236	3.19249	147469	3.56132	35625	1.36674	309078	1.5949
TRBJ2-7	807590	17.5225	560124	13.7049	662421	14.8824	307032	6.27269	429130	9.41487	2766297	14.2833		456058	17.7809	1049884	31.0488	336691	9.75073	602290	14.5451	628916	24.1282	3073839	15.8616
Sum	4608886	100	4087038	100	4451038	100	4894739	100	4558000	100	19367286	100		2564879	100	3381398	100	3452981	100	4140855	100	2606564	100	19379092	100
