# Supplementary material for: Peripheral T cell receptor beta immune repertoire is promptly reconstituted after acute myocardial infarction
Source: J Transl Med. 2019 Feb 6;17:40. doi: 10.1186/s12967-019-1788-4 (PMC6366076; doi:10.1186/s12967-019-1788-4)
Supplement: Supplementary file 4 — Additional file 4: Table S3. The distribution of V-J combinations in each sample. [file 12967_2019_1788_MOESM4_ESM.xlsx]

## Sheet: Ctrl group
Sample 1					Sample 2					Sample 3					Sample 4					Sample 5
V-J combination		Reads	Percentage(%)		V-J combination		Reads	Percentage(%)		V-J combination		Reads	Percentage(%)		V-J combination		Reads	Percentage(%)		V-J combination		Reads	Percentage(%)
TRBV20/OR9-2	TRBJ2-7	126038	2.73467		TRBV20/OR9-2	TRBJ2-5	160870	3.9361		TRBV28	TRBJ1-1	216551	4.86518		TRBV25-1	TRBJ1-1	187621	3.83312		TRBV7-9	TRBJ2-1	162955	3.57514
TRBV25-1	TRBJ2-7	105633	2.29194		TRBV5-1	TRBJ2-7	116009	2.83846		TRBV5-1	TRBJ2-7	129005	2.89831		TRBV20/OR9-2	TRBJ2-3	187301	3.82658		TRBV20/OR9-2	TRBJ1-1	132061	2.89735
TRBV20/OR9-2	TRBJ2-5	100154	2.17306		TRBV5-1	TRBJ2-1	108660	2.65865		TRBV19	TRBJ1-5	113555	2.5512		TRBV5-1	TRBJ2-1	156272	3.19265		TRBV20/OR9-2	TRBJ2-1	110958	2.43436
TRBV19	TRBJ2-1	93047	2.01886		TRBV19	TRBJ1-5	104378	2.55388		TRBV19	TRBJ1-2	111449	2.50389		TRBV5-1	TRBJ1-1	149515	3.05461		TRBV19	TRBJ2-1	109570	2.40391
TRBV12-4	TRBJ2-1	89284	1.93721		TRBV5-1	TRBJ1-1	89916	2.20003		TRBV20/OR9-2	TRBJ1-1	102596	2.30499		TRBV5-1	TRBJ2-3	120431	2.46042		TRBV5-1	TRBJ2-3	107781	2.36466
TRBV20/OR9-2	TRBJ2-1	88803	1.92678		TRBV5-1	TRBJ2-3	86588	2.1186		TRBV20/OR9-2	TRBJ2-1	94870	2.13141		TRBV20/OR9-2	TRBJ1-1	119993	2.45147		TRBV15	TRBJ2-5	98544	2.162
TRBV25-1	TRBJ2-1	82731	1.79503		TRBV20/OR9-2	TRBJ2-7	85596	2.09433		TRBV7-9	TRBJ2-1	88711	1.99304		TRBV5-1	TRBJ2-5	109689	2.24096		TRBV25-1	TRBJ2-1	93459	2.05044
TRBV2	TRBJ1-1	81560	1.76963		TRBV5-1	TRBJ1-2	80841	1.97799		TRBV7-9	TRBJ2-3	86403	1.94119		TRBV5-1	TRBJ1-2	102626	2.09666		TRBV25-1	TRBJ2-3	87268	1.91461
TRBV19	TRBJ1-5	70786	1.53586		TRBV20/OR9-2	TRBJ1-2	79869	1.9542		TRBV19	TRBJ2-7	83003	1.8648		TRBV20/OR9-2	TRBJ2-1	102203	2.08802		TRBV20/OR9-2	TRBJ1-5	85398	1.87358
TRBV28	TRBJ2-7	70307	1.52547		TRBV20/OR9-2	TRBJ1-5	77904	1.90612		TRBV5-1	TRBJ1-1	81448	1.82987		TRBV19	TRBJ2-1	91543	1.87023		TRBV12-4	TRBJ1-1	85273	1.87084
TRBV19	TRBJ2-7	68260	1.48105		TRBV19	TRBJ1-1	75778	1.85411		TRBV5-1	TRBJ2-5	78961	1.77399		TRBV5-1	TRBJ2-2	89617	1.83088		TRBV25-1	TRBJ1-1	67010	1.47016
TRBV20/OR9-2	TRBJ1-5	67408	1.46257		TRBV7-9	TRBJ2-7	69879	1.70977		TRBV5-1	TRBJ2-1	75877	1.7047		TRBV7-9	TRBJ2-1	88728	1.81272		TRBV19	TRBJ1-5	65634	1.43997
TRBV7-9	TRBJ2-7	65030	1.41097		TRBV20/OR9-2	TRBJ1-1	68651	1.67973		TRBV7-9	TRBJ2-7	71287	1.60158		TRBV19	TRBJ1-1	88602	1.81015		TRBV19	TRBJ1-1	60711	1.33197
TRBV7-9	TRBJ2-4	59988	1.30157		TRBV7-9	TRBJ1-1	64091	1.56815		TRBV19	TRBJ2-1	69142	1.55339		TRBV20/OR9-2	TRBJ1-5	79385	1.62184		TRBV20/OR9-2	TRBJ2-7	58496	1.28337
TRBV20/OR9-2	TRBJ1-2	59982	1.30144		TRBV20/OR9-2	TRBJ2-1	63003	1.54153		TRBV28	TRBJ2-7	68527	1.53957		TRBV29-1	TRBJ2-7	72046	1.47191		TRBV20/OR9-2	TRBJ2-3	57954	1.27148
TRBV12-4	TRBJ2-7	59626	1.29372		TRBV5-1	TRBJ2-5	58897	1.44107		TRBV20/OR9-2	TRBJ2-3	67228	1.51039		TRBV12-4	TRBJ1-2	69530	1.4205		TRBV19	TRBJ2-3	50412	1.10601
TRBV20/OR9-2	TRBJ2-3	59156	1.28352		TRBV7-9	TRBJ2-3	54925	1.34388		TRBV7-9	TRBJ1-2	67100	1.50751		TRBV20/OR9-2	TRBJ2-5	67466	1.37834		TRBV25-1	TRBJ2-2	49181	1.079
TRBV19	TRBJ1-1	55156	1.19673		TRBV29-1	TRBJ1-1	52894	1.29419		TRBV7-9	TRBJ1-5	66955	1.50426		TRBV19	TRBJ1-5	66249	1.35347		TRBV25-1	TRBJ2-7	45522	0.998728
TRBV29-1	TRBJ2-1	54054	1.17282		TRBV19	TRBJ2-7	50048	1.22455		TRBV20/OR9-2	TRBJ1-5	66625	1.49684		TRBV20/OR9-2	TRBJ1-2	61520	1.25686		TRBV20/OR9-2	TRBJ2-5	44701	0.980715
TRBV20/OR9-2	TRBJ1-1	52522	1.13958		TRBV5-1	TRBJ1-6	46484	1.13735		TRBV15	TRBJ2-7	65176	1.46429		TRBV20/OR9-2	TRBJ2-7	58809	1.20147		TRBV20/OR9-2	TRBJ1-2	44504	0.976393
TRBV20/OR9-2	TRBJ2-2	51335	1.11383		TRBV19	TRBJ1-2	43619	1.06725		TRBV19	TRBJ1-1	64558	1.4504		TRBV19	TRBJ1-2	56210	1.14838		TRBV19	TRBJ2-2	44184	0.969373
TRBV7-9	TRBJ2-1	48252	1.04693		TRBV7-9	TRBJ2-1	43081	1.05409		TRBV29-1	TRBJ2-5	58037	1.3039		TRBV19	TRBJ2-2	51991	1.06218		TRBV6-4	TRBJ2-1	43851	0.962067
TRBV5-1	TRBJ2-5	45311	0.983123		TRBV29-1	TRBJ2-7	43006	1.05225		TRBV20/OR9-2	TRBJ2-7	56365	1.26633		TRBV7-9	TRBJ1-1	51406	1.05023		TRBV7-9	TRBJ2-7	41933	0.919987
TRBV5-1	TRBJ2-1	44873	0.973619		TRBV29-1	TRBJ2-1	42734	1.0456		TRBV20/OR9-2	TRBJ1-2	51582	1.15888		TRBV7-9	TRBJ2-5	50240	1.02641		TRBV12-4	TRBJ2-1	41420	0.908732
TRBV7-2	TRBJ2-1	43890	0.952291		TRBV20/OR9-2	TRBJ1-4	42363	1.03652		TRBV7-9	TRBJ2-2	51210	1.15052		TRBV7-9	TRBJ1-2	48382	0.988449		TRBV25-1	TRBJ2-5	41342	0.907021
TRBV2	TRBJ2-7	41076	0.891235		TRBV5-1	TRBJ1-5	39797	0.973737		TRBV5-1	TRBJ2-3	51062	1.14719		TRBV15	TRBJ2-5	47929	0.979194		TRBV7-9	TRBJ2-2	38985	0.855309
TRBV28	TRBJ2-1	39611	0.859448		TRBV7-9	TRBJ2-5	39367	0.963216		TRBV29-1	TRBJ2-7	47681	1.07123		TRBV20/OR9-2	TRBJ1-6	46600	0.952043		TRBV2	TRBJ2-1	38484	0.844318
TRBV2	TRBJ2-3	38219	0.829246		TRBV20/OR9-2	TRBJ2-3	38711	0.947165		TRBV19	TRBJ2-5	47522	1.06766		TRBV2	TRBJ2-1	46536	0.950735		TRBV7-2	TRBJ2-1	38267	0.839557
TRBV28	TRBJ2-3	36770	0.797807		TRBV28	TRBJ2-7	36584	0.895123		TRBV29-1	TRBJ1-2	45854	1.03019		TRBV20/OR9-2	TRBJ2-2	44187	0.902745		TRBV20/OR9-2	TRBJ2-2	35723	0.783743
TRBV12-4	TRBJ2-2	36123	0.783769		TRBV20/OR9-2	TRBJ1-6	35899	0.878362		TRBV28	TRBJ1-2	42266	0.949576		TRBV29-1	TRBJ1-1	41651	0.850934		TRBV5-1	TRBJ2-1	35076	0.769548
TRBV7-8	TRBJ2-1	36115	0.783595		TRBV29-1	TRBJ1-2	34105	0.834467		TRBV5-1	TRBJ1-2	41732	0.937579		TRBV5-1	TRBJ1-5	40176	0.8208		TRBV25-1	TRBJ1-2	34190	0.75011
TRBV19	TRBJ2-3	36065	0.78251		TRBV19	TRBJ2-1	33525	0.820276		TRBV7-9	TRBJ1-1	40765	0.915854		TRBV19	TRBJ2-3	39213	0.801125		TRBV2	TRBJ1-1	33267	0.72986
TRBV19	TRBJ2-5	35753	0.775741		TRBV7-9	TRBJ1-2	32535	0.796053		TRBV27	TRBJ2-7	40565	0.91136		TRBV6-4	TRBJ2-3	37226	0.760531		TRBV5-1	TRBJ1-1	32912	0.722071
TRBV12-4	TRBJ1-5	35618	0.772811		TRBV7-9	TRBJ1-5	32192	0.787661		TRBV7-9	TRBJ2-5	39712	0.892196		TRBV19	TRBJ2-5	36670	0.749172		TRBV7-9	TRBJ1-1	32737	0.718232
TRBV28	TRBJ1-5	35416	0.768429		TRBV12-4	TRBJ1-1	31815	0.778437		TRBV29-1	TRBJ1-1	39421	0.885659		TRBV25-1	TRBJ2-5	35829	0.73199		TRBV15	TRBJ2-7	32358	0.709917
TRBV7-2	TRBJ2-3	35413	0.768364		TRBV7-9	TRBJ1-4	29660	0.725709		TRBV20/OR9-2	TRBJ2-5	37216	0.83612		TRBV2	TRBJ2-5	35455	0.724349		TRBV5-1	TRBJ2-5	32065	0.703488
TRBV7-6	TRBJ1-1	35176	0.763221		TRBV7-9	TRBJ1-6	28658	0.701192		TRBV28	TRBJ2-1	36735	0.825313		TRBV25-1	TRBJ2-1	34629	0.707474		TRBV28	TRBJ2-1	31701	0.695502
TRBV12-4	TRBJ1-2	35025	0.759945		TRBV19	TRBJ2-2	28599	0.699749		TRBV20/OR9-2	TRBJ2-2	36722	0.825021		TRBV12-4	TRBJ1-1	34537	0.705594		TRBV7-8	TRBJ2-1	31224	0.685037
TRBV12-4	TRBJ2-3	34731	0.753566		TRBV28	TRBJ2-5	28505	0.697449		TRBV19	TRBJ2-2	35724	0.802599		TRBV5-1	TRBJ2-7	33563	0.685695		TRBV28	TRBJ2-7	30067	0.659653
TRBV7-9	TRBJ2-3	34382	0.745994		TRBV5-1	TRBJ2-2	28085	0.687172		TRBV2	TRBJ2-1	33509	0.752836		TRBV7-2	TRBJ2-1	32073	0.655255		TRBV28	TRBJ1-1	29300	0.642826
TRBV2	TRBJ1-5	33838	0.73419		TRBV19	TRBJ2-3	27753	0.679049		TRBV7-9	TRBJ1-4	30625	0.688042		TRBV12-4	TRBJ2-2	31890	0.651516		TRBV12-5	TRBJ2-1	27690	0.607503
TRBV7-9	TRBJ1-1	33707	0.731348		TRBV29-1	TRBJ2-3	26090	0.63836		TRBV27	TRBJ2-1	29534	0.663531		TRBV7-2	TRBJ2-3	31258	0.638604		TRBV7-9	TRBJ2-3	27285	0.598618
TRBV19	TRBJ1-2	33296	0.722431		TRBV28	TRBJ1-5	23492	0.574793		TRBV28	TRBJ1-5	28014	0.629381		TRBV5-1	TRBJ1-4	30946	0.63223		TRBV12-5	TRBJ2-2	27265	0.598179
TRBV25-1	TRBJ2-3	33000	0.716008		TRBV2	TRBJ2-5	23438	0.573472		TRBV28	TRBJ2-5	26945	0.605364		TRBV27	TRBJ2-7	30680	0.626795		TRBV12-5	TRBJ2-5	27216	0.597104
TRBV6-4	TRBJ2-3	32784	0.711322		TRBV3-2	TRBJ1-5	23412	0.572835		TRBV5-1	TRBJ1-5	25975	0.583572		TRBV2	TRBJ2-3	30498	0.623077		TRBV27	TRBJ2-1	27088	0.594296
TRBV19	TRBJ2-2	32330	0.701471		TRBV27	TRBJ1-1	22718	0.555855		TRBV5-1	TRBJ1-4	25513	0.573192		TRBV2	TRBJ1-1	29787	0.608551		TRBV7-9	TRBJ2-5	25879	0.567771
TRBV25-1	TRBJ1-1	32326	0.701384		TRBV29-1	TRBJ2-2	22142	0.541762		TRBV5-1	TRBJ1-6	25212	0.56643		TRBV29-1	TRBJ2-1	29283	0.598255		TRBV6-4	TRBJ1-1	24676	0.541378
TRBV27	TRBJ2-1	32058	0.695569		TRBV2	TRBJ2-7	21730	0.531681		TRBV12-4	TRBJ1-1	25075	0.563352		TRBV5-1	TRBJ1-6	28897	0.590369		TRBV2	TRBJ2-3	24476	0.53699
TRBV25-1	TRBJ1-5	31996	0.694224		TRBV7-9	TRBJ2-2	20329	0.497402		TRBV28	TRBJ1-6	24241	0.544615		TRBV7-9	TRBJ1-5	28401	0.580235		TRBV19	TRBJ1-2	24415	0.535652
TRBV12-4	TRBJ2-5	31788	0.689711		TRBV28	TRBJ2-2	20071	0.491089		TRBV12-4	TRBJ2-1	24004	0.53929		TRBV7-9	TRBJ2-7	27652	0.564933		TRBV12-4	TRBJ2-3	24245	0.531922
TRBV7-8	TRBJ2-7	30766	0.667537		TRBV7-2	TRBJ2-3	19715	0.482379		TRBV5-1	TRBJ2-2	23253	0.522417		TRBV7-9	TRBJ2-3	27442	0.560643		TRBV19	TRBJ2-7	23647	0.518802
TRBV5-1	TRBJ1-1	30757	0.667341		TRBV28	TRBJ2-3	19701	0.482036		TRBV20/OR9-2	TRBJ2-6	22583	0.507365		TRBV12-4	TRBJ2-1	27292	0.557578		TRBV28	TRBJ2-3	23404	0.513471
TRBV25-1	TRBJ2-2	30298	0.657382		TRBV6-4	TRBJ2-1	19606	0.479712		TRBV7-2	TRBJ2-1	22325	0.501568		TRBV12-4	TRBJ2-6	26530	0.542011		TRBV12-4	TRBJ2-2	23209	0.509193
TRBV15	TRBJ2-3	30166	0.654518		TRBV27	TRBJ1-5	19354	0.473546		TRBV6-4	TRBJ2-1	22108	0.496693		TRBV2	TRBJ1-2	25866	0.528445		TRBV2	TRBJ2-7	22496	0.49355
TRBV5-1	TRBJ2-7	29821	0.647033		TRBV20/OR9-2	TRBJ2-2	18995	0.464762		TRBV12-4	TRBJ2-3	22094	0.496379		TRBV29-1	TRBJ1-2	25468	0.520314		TRBV7-2	TRBJ2-3	22407	0.491597
TRBV27	TRBJ2-7	28948	0.628091		TRBV25-1	TRBJ2-7	18735	0.4584		TRBV27	TRBJ1-6	20928	0.470182		TRBV2	TRBJ1-5	25052	0.511815		TRBV6-4	TRBJ2-2	22389	0.491202
TRBV25-1	TRBJ1-2	28798	0.624836		TRBV19	TRBJ1-6	18508	0.452846		TRBV15	TRBJ1-5	20911	0.469801		TRBV12-4	TRBJ1-5	24116	0.492692		TRBV25-1	TRBJ1-5	22293	0.489096
TRBV12-4	TRBJ1-1	28366	0.615463		TRBV12-4	TRBJ1-2	18235	0.446167		TRBV28	TRBJ2-4	20908	0.469733		TRBV12-4	TRBJ2-3	23755	0.485317		TRBV28	TRBJ1-2	21928	0.481088
TRBV7-2	TRBJ2-7	27971	0.606893		TRBV20/OR9-2	TRBJ1-3	17422	0.426274		TRBV25-1	TRBJ1-2	20605	0.462926		TRBV6-1	TRBJ2-3	23559	0.481313		TRBV7-2	TRBJ1-1	21709	0.476283
TRBV2	TRBJ2-1	27952	0.606481		TRBV2	TRBJ2-1	17311	0.423559		TRBV20/OR9-2	TRBJ1-4	20564	0.462005		TRBV5-1	TRBJ1-3	22954	0.468952		TRBV2	TRBJ2-2	21629	0.474528
TRBV28	TRBJ2-2	27732	0.601707		TRBV29-1	TRBJ2-5	17111	0.418665		TRBV15	TRBJ1-6	19551	0.439246		TRBV5-1	TRBJ2-6	22947	0.468809		TRBV7-9	TRBJ1-2	21232	0.465818
TRBV5-1	TRBJ1-2	27616	0.59919		TRBV3-2	TRBJ1-6	16804	0.411154		TRBV27	TRBJ1-5	19285	0.43327		TRBV20/OR9-2	TRBJ1-4	22947	0.468809		TRBV2	TRBJ1-2	21170	0.464458
TRBV28	TRBJ1-2	27320	0.592768		TRBV15	TRBJ1-5	16801	0.41108		TRBV7-9	TRBJ1-6	19284	0.433247		TRBV2	TRBJ2-7	22240	0.454365		TRBV2	TRBJ1-5	21045	0.461716
TRBV7-9	TRBJ2-5	25794	0.559658		TRBV7-2	TRBJ2-5	16745	0.40971		TRBV29-1	TRBJ2-1	18408	0.413566		TRBV7-9	TRBJ1-4	21631	0.441923		TRBV7-2	TRBJ2-2	20963	0.459917
TRBV6-4	TRBJ2-7	25124	0.545121		TRBV20-1	TRBJ2-7	16659	0.407606		TRBV6-4	TRBJ2-2	18150	0.40777		TRBV28	TRBJ1-1	21301	0.435182		TRBV19	TRBJ2-5	20914	0.458842
TRBV7-8	TRBJ2-3	24524	0.532103		TRBV28	TRBJ2-1	16579	0.405648		TRBV7-2	TRBJ2-2	18146	0.40768		TRBV6-4	TRBJ2-1	21180	0.432709		TRBV7-2	TRBJ2-7	20611	0.452194
TRBV7-9	TRBJ1-2	23305	0.505654		TRBV2	TRBJ1-5	16480	0.403226		TRBV15	TRBJ2-3	17972	0.403771		TRBV2	TRBJ2-2	21032	0.429686		TRBV15	TRBJ2-1	20465	0.448991
TRBV28	TRBJ2-5	22320	0.484282		TRBV12-4	TRBJ2-2	16415	0.401636		TRBV29-1	TRBJ2-3	17850	0.40103		TRBV19	TRBJ1-6	19947	0.407519		TRBV12-4	TRBJ2-7	19966	0.438043
TRBV28	TRBJ1-1	22041	0.478228		TRBV5-1	TRBJ1-4	16402	0.401318		TRBV28	TRBJ2-2	17548	0.394245		TRBV28	TRBJ2-3	19143	0.391093		TRBV12-4	TRBJ1-2	19681	0.43179
TRBV4-1	TRBJ2-1	21928	0.475777		TRBV2	TRBJ1-1	16213	0.396693		TRBV7-6	TRBJ2-7	17110	0.384405		TRBV7-2	TRBJ2-5	18957	0.387293		TRBV2	TRBJ2-5	19077	0.418539
TRBV25-1	TRBJ2-5	21779	0.472544		TRBV3-2	TRBJ2-2	15757	0.385536		TRBV6-1	TRBJ1-5	16969	0.381237		TRBV7-9	TRBJ2-2	18681	0.381655		TRBV28	TRBJ2-5	18944	0.415621
TRBV29-1	TRBJ2-7	20836	0.452083		TRBV6-1	TRBJ1-2	15506	0.379395		TRBV12-4	TRBJ1-5	16772	0.376811		TRBV19	TRBJ2-6	18618	0.380368		TRBV6-4	TRBJ2-3	18860	0.413778
TRBV20/OR9-2	TRBJ2-4	20619	0.447375		TRBV7-2	TRBJ1-2	15158	0.37088		TRBV25-1	TRBJ2-5	16538	0.371554		TRBV15	TRBJ1-1	18601	0.38002		TRBV6-4	TRBJ2-7	18535	0.406648
TRBV7-2	TRBJ2-2	20436	0.443404		TRBV15	TRBJ2-1	15139	0.370415		TRBV28	TRBJ1-4	16077	0.361197		TRBV7-7	TRBJ2-5	17501	0.357547		TRBV28	TRBJ2-2	18285	0.401163
TRBV15	TRBJ2-5	20104	0.436201		TRBV5-1	TRBJ2-4	15030	0.367748		TRBV6-1	TRBJ2-7	15902	0.357265		TRBV20/OR9-2	TRBJ2-4	16999	0.347291		TRBV12-4	TRBJ2-5	18115	0.397433
TRBV7-8	TRBJ1-2	18871	0.409448		TRBV7-3	TRBJ1-5	14808	0.362316		TRBV15	TRBJ2-2	15676	0.352188		TRBV29-1	TRBJ2-3	16854	0.344329		TRBV7-8	TRBJ2-3	17827	0.391115
TRBV6-4	TRBJ2-1	18251	0.395996		TRBV12-4	TRBJ2-7	14744	0.36075		TRBV6-4	TRBJ2-3	15581	0.350053		TRBV15	TRBJ2-1	16813	0.343491		TRBV12-4	TRBJ1-5	17609	0.386332
TRBV2	TRBJ2-2	17979	0.390094		TRBV12-4	TRBJ2-3	14672	0.358989		TRBV25-1	TRBJ2-1	15543	0.349199		TRBV20-1	TRBJ2-1	16696	0.341101		TRBV7-8	TRBJ1-1	17237	0.37817
TRBV5-1	TRBJ2-3	17825	0.386753		TRBV19	TRBJ2-6	14654	0.358548		TRBV29-1	TRBJ2-2	15438	0.34684		TRBV12-4	TRBJ2-5	16555	0.33822		TRBV28	TRBJ1-5	17003	0.373036
TRBV15	TRBJ2-7	17680	0.383607		TRBV27	TRBJ2-7	14617	0.357643		TRBV19	TRBJ2-3	15269	0.343044		TRBV28	TRBJ1-2	15797	0.322734		TRBV5-1	TRBJ2-7	16735	0.367157
TRBV7-8	TRBJ2-5	17471	0.379072		TRBV19	TRBJ2-5	13955	0.341445		TRBV19	TRBJ2-6	15089	0.339		TRBV25-1	TRBJ1-6	15309	0.312764		TRBV7-9	TRBJ1-5	16702	0.366433
TRBV27	TRBJ2-3	17453	0.378682		TRBV6-1	TRBJ2-7	13804	0.337751		TRBV6-1	TRBJ2-1	15048	0.338078		TRBV29-1	TRBJ2-5	14937	0.305164		TRBV5-1	TRBJ2-2	16181	0.355002
TRBV27	TRBJ2-5	16465	0.357245		TRBV12-4	TRBJ1-4	13619	0.333224		TRBV27	TRBJ1-1	14647	0.329069		TRBV25-1	TRBJ2-2	14301	0.292171		TRBV19	TRBJ1-4	16171	0.354783
TRBV7-2	TRBJ2-5	16301	0.353686		TRBV7-9	TRBJ1-3	13205	0.323095		TRBV6-1	TRBJ1-1	14549	0.326868		TRBV6-4	TRBJ2-2	14188	0.289862		TRBV20/OR9-2	TRBJ1-4	16113	0.35351
TRBV15	TRBJ2-1	16171	0.350866		TRBV2	TRBJ1-6	13153	0.321822		TRBV6-5	TRBJ2-1	14504	0.325857		TRBV7-3	TRBJ2-1	13987	0.285756		TRBV7-8	TRBJ2-7	15915	0.349166
TRBV12-4	TRBJ2-4	15875	0.344443		TRBV19	TRBJ2-4	13043	0.319131		TRBV20/OR9-2	TRBJ1-6	14461	0.324891		TRBV15	TRBJ1-5	13965	0.285306		TRBV25-1	TRBJ1-4	15699	0.344427
TRBV27	TRBJ1-1	15833	0.343532		TRBV6-4	TRBJ1-1	12682	0.310298		TRBV7-9	TRBJ1-3	13940	0.313185		TRBV12-4	TRBJ1-6	13832	0.282589		TRBV7-2	TRBJ2-5	15522	0.340544
TRBV7-2	TRBJ1-2	15789	0.342577		TRBV28	TRBJ1-4	12405	0.303521		TRBV7-2	TRBJ2-7	13605	0.305659		TRBV7-8	TRBJ2-1	13749	0.280893		TRBV5-1	TRBJ1-5	15453	0.33903
TRBV4-3	TRBJ2-7	15379	0.333682		TRBV25-1	TRBJ1-2	12216	0.298896		TRBV5-1	TRBJ2-4	13329	0.299458		TRBV7-2	TRBJ1-1	13656	0.278993		TRBV29-1	TRBJ2-1	15003	0.329158
TRBV4-1	TRBJ2-7	15080	0.327194		TRBV12-4	TRBJ1-5	12188	0.298211		TRBV6-4	TRBJ2-5	13163	0.295729		TRBV20/OR9-2	TRBJ1-3	13511	0.276031		TRBV12-4	TRBJ2-4	14678	0.322027
TRBV7-9	TRBJ1-5	14890	0.323072		TRBV27	TRBJ2-5	12126	0.296694		TRBV7-2	TRBJ2-3	13031	0.292763		TRBV2	TRBJ1-4	13359	0.272926		TRBV20/OR9-2	TRBJ1-6	14572	0.319702
TRBV15	TRBJ1-2	14861	0.322442		TRBV19	TRBJ1-4	12124	0.296645		TRBV6-1	TRBJ1-2	12708	0.285506		TRBV19	TRBJ1-4	12701	0.259483		TRBV7-8	TRBJ2-2	14565	0.319548
TRBV19	TRBJ2-4	14740	0.319817		TRBV12-4	TRBJ1-6	11821	0.289231		TRBV27	TRBJ1-4	12562	0.282226		TRBV6-1	TRBJ2-1	12453	0.254416		TRBV27	TRBJ1-1	14146	0.310355
TRBV27	TRBJ2-2	14305	0.310379		TRBV12-4	TRBJ2-1	11758	0.28769		TRBV27	TRBJ2-3	12354	0.277553		TRBV6-1	TRBJ1-5	12353	0.252373		TRBV25-1	TRBJ1-6	14029	0.307789
TRBV7-8	TRBJ2-2	14057	0.304998		TRBV7-3	TRBJ2-1	11600	0.283824		TRBV2	TRBJ2-2	12251	0.275239		TRBV7-9	TRBJ2-4	12309	0.251474		TRBV6-4	TRBJ2-5	14016	0.307503
TRBV7-2	TRBJ1-5	13740	0.29812		TRBV7-9	TRBJ2-4	11452	0.280203		TRBV28	TRBJ2-3	12151	0.272993		TRBV7-2	TRBJ2-7	12033	0.245835		TRBV7-9	TRBJ2-6	13978	0.30667
TRBV7-2	TRBJ1-1	13446	0.291741		TRBV2	TRBJ2-2	11447	0.280081		TRBV12-4	TRBJ2-2	11988	0.26933		TRBV28	TRBJ1-5	11389	0.232678		TRBV27	TRBJ2-2	13846	0.303774
TRBV7-6	TRBJ2-7	13233	0.287119		TRBV7-2	TRBJ2-7	11410	0.279175		TRBV20-1	TRBJ1-6	11343	0.254839		TRBV7-8	TRBJ2-3	11291	0.230676		TRBV25-1	TRBJ2-4	13606	0.298508
TRBV7-8	TRBJ1-5	13181	0.285991		TRBV6-1	TRBJ2-5	11345	0.277585		TRBV25-1	TRBJ1-5	11253	0.252817		TRBV7-9	TRBJ1-6	11173	0.228265		TRBV6-1	TRBJ2-1	13530	0.296841
TRBV7-3	TRBJ2-1	12887	0.279612		TRBV6-1	TRBJ2-1	11344	0.27756		TRBV12-4	TRBJ2-5	11244	0.252615		TRBV2	TRBJ1-6	11089	0.226549		TRBV29-1	TRBJ2-7	13528	0.296797
TRBV7-9	TRBJ2-2	12768	0.27703		TRBV15	TRBJ2-5	11037	0.270049		TRBV6-5	TRBJ1-5	11116	0.249739		TRBV7-3	TRBJ2-3	10993	0.224588		TRBV15	TRBJ2-3	13361	0.293133
TRBV25-1	TRBJ1-6	12598	0.273342		TRBV7-9	TRBJ2-6	10897	0.266623		TRBV7-2	TRBJ2-6	11084	0.249021		TRBV15	TRBJ1-6	10714	0.218888		TRBV27	TRBJ2-3	12866	0.282273
TRBV27	TRBJ1-5	12367	0.268329		TRBV15	TRBJ2-4	10758	0.263222		TRBV12-4	TRBJ1-4	11010	0.247358		TRBV27	TRBJ1-1	10513	0.214782		TRBV29-1	TRBJ1-1	12828	0.281439
TRBV29-1	TRBJ2-3	12311	0.267114		TRBV15	TRBJ1-3	10748	0.262978		TRBV7-2	TRBJ1-1	10892	0.244707		TRBV25-1	TRBJ1-2	10463	0.21376		TRBV7-2	TRBJ1-2	12555	0.27545
TRBV20/OR9-2	TRBJ1-6	11903	0.258262		TRBV7-2	TRBJ2-1	10511	0.257179		TRBV4-1	TRBJ1-1	10834	0.243404		TRBV6-1	TRBJ1-1	10403	0.212534		TRBV25-1	TRBJ2-6	12539	0.275099
TRBV19	TRBJ1-4	11550	0.250603		TRBV27	TRBJ2-1	10510	0.257154		TRBV15	TRBJ1-4	10480	0.235451		TRBV7-2	TRBJ1-2	10174	0.207856		TRBV4-1	TRBJ1-1	12357	0.271106
TRBV6-4	TRBJ1-1	11405	0.247457		TRBV15	TRBJ2-3	10242	0.250597		TRBV25-1	TRBJ1-1	10226	0.229744		TRBV15	TRBJ1-4	10110	0.206548		TRBV27	TRBJ2-7	11791	0.258688
TRBV28	TRBJ1-6	11196	0.242922		TRBV29-1	TRBJ1-4	10133	0.24793		TRBV28	TRBJ1-3	10157	0.228194		TRBV28	TRBJ2-1	10035	0.205016		TRBV4-1	TRBJ2-1	11749	0.257767
TRBV5-1	TRBJ1-3	11145	0.241815		TRBV6-5	TRBJ2-1	10129	0.247832		TRBV27	TRBJ2-5	9806	0.220308		TRBV7-2	TRBJ2-2	9942	0.203116		TRBV25-1	TRBJ1-3	11528	0.252918
TRBV7-3	TRBJ1-1	11110	0.241056		TRBV6-4	TRBJ2-3	10090	0.246878		TRBV15	TRBJ2-5	9395	0.211074		TRBV19	TRBJ1-3	9846	0.201155		TRBV27	TRBJ2-5	11521	0.252764
TRBV12-4	TRBJ1-3	10955	0.237693		TRBV20/OR9-2	TRBJ2-4	10079	0.246609		TRBV15	TRBJ1-2	9365	0.2104		TRBV19	TRBJ2-4	9610	0.196333		TRBV7-3	TRBJ2-1	11480	0.251865
TRBV2	TRBJ2-5	10770	0.233679		TRBV7-2	TRBJ2-2	9803	0.239856		TRBV25-1	TRBJ2-6	9205	0.206806		TRBV4-1	TRBJ2-1	9573	0.195577		TRBV7-8	TRBJ2-5	11266	0.24717
TRBV7-6	TRBJ2-3	10761	0.233484		TRBV2	TRBJ2-3	9650	0.236112		TRBV6-5	TRBJ1-2	9144	0.205435		TRBV15	TRBJ2-6	9516	0.194413		TRBV5-1	TRBJ1-4	11055	0.242541
TRBV7-9	TRBJ1-4	10742	0.233072		TRBV25-1	TRBJ2-5	9384	0.229604		TRBV12-4	TRBJ2-7	8860	0.199055		TRBV7-3	TRBJ2-7	9434	0.192738		TRBV6-1	TRBJ1-1	10955	0.240347
TRBV25-1	TRBJ1-3	10731	0.232833		TRBV29-1	TRBJ1-5	9250	0.226325		TRBV2	TRBJ1-3	8753	0.196651		TRBV25-1	TRBJ2-4	9242	0.188815		TRBV4-1	TRBJ2-7	10817	0.237319
TRBV19	TRBJ2-6	10429	0.22628		TRBV2	TRBJ1-2	9241	0.226105		TRBV15	TRBJ2-6	8722	0.195954		TRBV29-1	TRBJ2-2	9117	0.186261		TRBV6-1	TRBJ2-5	10810	0.237165
TRBV5-1	TRBJ1-4	10311	0.22372		TRBV20-1	TRBJ1-5	9178	0.224564		TRBV29-1	TRBJ2-4	8360	0.187821		TRBV28	TRBJ2-6	8782	0.179417		TRBV19	TRBJ2-4	10808	0.237122
TRBV7-8	TRBJ1-1	10272	0.222874		TRBV25-1	TRBJ2-3	9023	0.220771		TRBV7-8	TRBJ2-3	8212	0.184496		TRBV28	TRBJ2-5	8753	0.178825		TRBV29-1	TRBJ2-5	10717	0.235125
TRBV5-1	TRBJ2-4	9678	0.209986		TRBV27	TRBJ1-2	8959	0.219205		TRBV7-8	TRBJ2-2	7991	0.179531		TRBV7-3	TRBJ2-2	8442	0.172471		TRBV28	TRBJ1-3	10442	0.229092
TRBV25-1	TRBJ2-4	9489	0.205885		TRBV27	TRBJ1-4	8924	0.218349		TRBV7-3	TRBJ2-7	7982	0.179329		TRBV7-2	TRBJ1-5	8351	0.170612		TRBV12-5	TRBJ2-3	10390	0.227951
TRBV28	TRBJ1-4	9477	0.205625		TRBV28	TRBJ1-1	8722	0.213406		TRBV6-5	TRBJ2-7	7958	0.17879		TRBV3-2	TRBJ2-1	8165	0.166812		TRBV6-4	TRBJ1-2	10360	0.227293
TRBV10-3	TRBJ1-1	9460	0.205256		TRBV12-4	TRBJ2-5	8546	0.2091		TRBV7-9	TRBJ2-4	7925	0.178048		TRBV4-1	TRBJ1-2	8006	0.163563		TRBV19	TRBJ1-6	10312	0.22624
TRBV4-1	TRBJ1-2	9395	0.203845		TRBV15	TRBJ1-2	8394	0.205381		TRBV28	TRBJ2-6	7803	0.175307		TRBV7-9	TRBJ1-3	7926	0.161929		TRBV20/OR9-2	TRBJ2-4	9989	0.219153
TRBV20/OR9-2	TRBJ1-3	9377	0.203455		TRBV20/OR9-2	TRBJ2-6	8251	0.201882		TRBV4-1	TRBJ2-2	7785	0.174903		TRBV7-2	TRBJ1-4	7907	0.161541		TRBV5-1	TRBJ1-2	9900	0.217201
TRBV27	TRBJ1-2	9256	0.200829		TRBV6-4	TRBJ1-2	8198	0.200585		TRBV2	TRBJ1-5	7669	0.172297		TRBV4-1	TRBJ2-2	7866	0.160703		TRBV12-5	TRBJ1-1	9896	0.217113
TRBV29-1	TRBJ1-1	9019	0.195687		TRBV6-1	TRBJ1-1	8097	0.198114		TRBV6-4	TRBJ1-1	7142	0.160457		TRBV12-4	TRBJ1-4	7618	0.155636		TRBV12-4	TRBJ1-6	9882	0.216806
TRBV7-2	TRBJ2-4	8747	0.189786		TRBV6-4	TRBJ2-5	8030	0.196475		TRBV2	TRBJ2-5	6920	0.155469		TRBV27	TRBJ2-5	7549	0.154227		TRBV7-2	TRBJ1-5	9736	0.213602
TRBV25-1	TRBJ2-6	8721	0.189221		TRBV20-1	TRBJ1-2	8005	0.195863		TRBV2	TRBJ1-6	6879	0.154548		TRBV4-1	TRBJ2-5	7536	0.153961		TRBV29-1	TRBJ1-2	9710	0.213032
TRBV28	TRBJ1-3	8668	0.188071		TRBV5-1	TRBJ2-6	7675	0.187789		TRBV4-1	TRBJ2-1	6733	0.151268		TRBV20-1	TRBJ1-2	7484	0.152899		TRBV28	TRBJ2-4	9576	0.210092
TRBV30	TRBJ2-1	8663	0.187963		TRBV5-1	TRBJ1-3	7575	0.185342		TRBV7-2	TRBJ1-6	6672	0.149898		TRBV15	TRBJ1-2	7436	0.151918		TRBV28	TRBJ1-6	9542	0.209346
TRBV19	TRBJ1-6	8492	0.184253		TRBV27	TRBJ1-6	7496	0.183409		TRBV7-8	TRBJ2-1	6659	0.149606		TRBV25-1	TRBJ2-3	7418	0.15155		TRBV12-5	TRBJ2-7	9538	0.209258
TRBV2	TRBJ1-2	8389	0.182018		TRBV4-1	TRBJ2-7	7335	0.17947		TRBV20-1	TRBJ1-2	6630	0.148954		TRBV29-1	TRBJ1-3	7400	0.151183		TRBV7-8	TRBJ1-2	8710	0.191093
TRBV29-1	TRBJ2-2	8281	0.179675		TRBV12-4	TRBJ2-4	7276	0.178026		TRBV7-3	TRBJ2-1	6620	0.148729		TRBV7-8	TRBJ2-5	7346	0.15008		TRBV6-1	TRBJ2-3	8627	0.189272
TRBV20/OR9-2	TRBJ2-6	8266	0.179349		TRBV6-8	TRBJ1-2	7096	0.173622		TRBV27	TRBJ2-2	6424	0.144326		TRBV15	TRBJ2-7	7322	0.149589		TRBV15	TRBJ1-1	8544	0.187451
TRBV28	TRBJ2-4	8200	0.177917		TRBV28	TRBJ1-6	7083	0.173304		TRBV2	TRBJ1-4	6392	0.143607		TRBV6-1	TRBJ2-5	7204	0.147178		TRBV7-3	TRBJ2-3	8288	0.181834
TRBV4-1	TRBJ1-5	8116	0.176095		TRBV25-1	TRBJ1-6	6739	0.164887		TRBV20-1	TRBJ2-1	6321	0.142012		TRBV7-6	TRBJ2-1	7159	0.146259		TRBV29-1	TRBJ2-3	8279	0.181637
TRBV15	TRBJ1-1	8066	0.17501		TRBV6-5	TRBJ1-1	6684	0.163541		TRBV7-8	TRBJ2-7	6296	0.14145		TRBV4-1	TRBJ1-5	7139	0.14585		TRBV20/OR9-2	TRBJ1-3	8200	0.179903
TRBV7-6	TRBJ2-1	7977	0.173079		TRBV15	TRBJ2-7	6676	0.163346		TRBV7-2	TRBJ1-2	6164	0.138485		TRBV25-1	TRBJ1-5	7013	0.143276		TRBV4-1	TRBJ2-3	8135	0.178477
TRBV20-1	TRBJ2-2	7948	0.172449		TRBV15	TRBJ2-2	6574	0.16085		TRBV29-1	TRBJ1-4	6102	0.137092		TRBV29-1	TRBJ1-5	7000	0.143011		TRBV29-1	TRBJ2-2	8086	0.177402
TRBV3-2	TRBJ2-7	7676	0.166548		TRBV7-2	TRBJ1-5	6542	0.160067		TRBV6-1	TRBJ2-3	6090	0.136822		TRBV29-1	TRBJ1-4	6988	0.142766		TRBV12-4	TRBJ1-4	8084	0.177358
TRBV29-1	TRBJ1-2	7663	0.166266		TRBV6-5	TRBJ1-5	6509	0.15926		TRBV5-1	TRBJ1-3	5957	0.133834		TRBV10-2	TRBJ2-3	6939	0.141764		TRBV15	TRBJ1-5	7967	0.174792
TRBV6-1	TRBJ2-7	7580	0.164465		TRBV25-1	TRBJ2-1	6397	0.156519		TRBV7-8	TRBJ1-5	5857	0.131587		TRBV25-1	TRBJ1-4	6671	0.136289		TRBV7-8	TRBJ1-5	7951	0.174441
TRBV7-3	TRBJ2-3	7432	0.161254		TRBV20-1	TRBJ2-5	6298	0.154097		TRBV7-6	TRBJ1-1	5803	0.130374		TRBV5-1	TRBJ2-4	6668	0.136228		TRBV6-1	TRBJ2-7	7932	0.174024
TRBV7-9	TRBJ1-3	7428	0.161167		TRBV20-1	TRBJ2-3	6192	0.151503		TRBV6-4	TRBJ1-3	5668	0.127341		TRBV20-1	TRBJ1-5	6522	0.133245		TRBV4-1	TRBJ1-2	7837	0.171939
TRBV12-4	TRBJ1-6	7391	0.160364		TRBV4-1	TRBJ1-2	6179	0.151185		TRBV7-2	TRBJ2-4	5631	0.12651		TRBV6-1	TRBJ1-2	6509	0.13298		TRBV6-4	TRBJ1-5	7825	0.171676
TRBV3-2	TRBJ2-1	7374	0.159995		TRBV3-2	TRBJ1-2	6097	0.149179		TRBV2	TRBJ2-3	5602	0.125858		TRBV6-1	TRBJ2-7	6508	0.132959		TRBV4-3	TRBJ2-1	7758	0.170206
TRBV4-1	TRBJ2-2	7326	0.158954		TRBV20-1	TRBJ2-1	5832	0.142695		TRBV7-3	TRBJ1-1	5502	0.123612		TRBV7-3	TRBJ1-1	6439	0.131549		TRBV7-9	TRBJ1-4	7685	0.168605
TRBV15	TRBJ2-4	7277	0.157891		TRBV15	TRBJ1-1	5754	0.140787		TRBV4-1	TRBJ1-5	5473	0.12296		TRBV20-1	TRBJ1-1	6413	0.131018		TRBV27	TRBJ1-5	7615	0.167069
TRBV4-1	TRBJ2-5	6916	0.150058		TRBV6-1	TRBJ2-2	5695	0.139343		TRBV12-4	TRBJ1-2	5469	0.12287		TRBV27	TRBJ2-1	6360	0.129935		TRBV3-2	TRBJ2-1	7536	0.165336
TRBV7-3	TRBJ1-5	6675	0.144829		TRBV4-1	TRBJ2-3	5688	0.139172		TRBV6-1	TRBJ1-4	5279	0.118602		TRBV12-4	TRBJ1-3	6279	0.128281		TRBV4-1	TRBJ1-5	7428	0.162966
TRBV4-3	TRBJ2-1	6636	0.143983		TRBV7-3	TRBJ1-1	5614	0.137361		TRBV6-5	TRBJ1-1	5257	0.118107		TRBV4-1	TRBJ2-3	6249	0.127668		TRBV16	TRBJ2-1	7384	0.162001
TRBV4-1	TRBJ1-1	6584	0.142854		TRBV7-2	TRBJ1-3	5470	0.133838		TRBV7-2	TRBJ1-5	5043	0.113299		TRBV6-8	TRBJ1-6	6172	0.126095		TRBV7-6	TRBJ2-1	7340	0.161036
TRBV7-9	TRBJ2-6	6573	0.142616		TRBV6-5	TRBJ2-3	5401	0.132149		TRBV7-8	TRBJ1-1	5037	0.113165		TRBV7-8	TRBJ1-1	5766	0.1178		TRBV6-1	TRBJ1-5	7288	0.159895
TRBV6-1	TRBJ2-1	6562	0.142377		TRBV3-2	TRBJ2-3	5381	0.13166		TRBV3-2	TRBJ2-1	4999	0.112311		TRBV7-2	TRBJ2-6	5763	0.117739		TRBV27	TRBJ1-2	7283	0.159785
TRBV6-1	TRBJ1-1	6337	0.137495		TRBV7-2	TRBJ1-4	5347	0.130828		TRBV4-1	TRBJ2-7	4928	0.110716		TRBV6-1	TRBJ1-6	5616	0.114735		TRBV15	TRBJ2-2	7214	0.158271
TRBV12-4	TRBJ1-4	6251	0.135629		TRBV3-2	TRBJ2-1	5305	0.129801		TRBV2	TRBJ1-1	4719	0.10602		TRBV6-4	TRBJ2-6	5457	0.111487		TRBV30	TRBJ2-1	7052	0.154717
TRBV3-2	TRBJ2-2	6101	0.132375		TRBV7-6	TRBJ2-3	5285	0.129311		TRBV2	TRBJ1-2	4630	0.104021		TRBV27	TRBJ1-5	5449	0.111324		TRBV3-2	TRBJ1-5	6811	0.14943
TRBV20/OR9-2	TRBJ1-4	6077	0.131854		TRBV4-1	TRBJ2-5	5099	0.12476		TRBV6-5	TRBJ2-5	4378	0.0983591		TRBV2	TRBJ2-4	5443	0.111201		TRBV27	TRBJ1-6	6782	0.148793
TRBV6-4	TRBJ1-2	6001	0.130205		TRBV4-1	TRBJ1-1	5074	0.124149		TRBV12-5	TRBJ1-6	4310	0.0968313		TRBV7-8	TRBJ2-2	5282	0.107912		TRBV7-9	TRBJ2-4	6670	0.146336
TRBV7-8	TRBJ2-4	5945	0.12899		TRBV4-1	TRBJ2-1	5043	0.12339		TRBV6-5	TRBJ2-2	4298	0.0965617		TRBV20/OR9-2	TRBJ2-6	5262	0.107503		TRBV28	TRBJ1-4	6600	0.1448
TRBV7-3	TRBJ2-7	5816	0.126191		TRBV3-2	TRBJ2-7	5026	0.122974		TRBV7-8	TRBJ2-6	4030	0.0905407		TRBV7-8	TRBJ1-5	5258	0.107421		TRBV2	TRBJ1-4	6343	0.139162
TRBV6-1	TRBJ1-2	5702	0.123718		TRBV6-4	TRBJ2-2	5009	0.122558		TRBV2	TRBJ2-7	4012	0.0901363		TRBV7-8	TRBJ2-7	5101	0.104214		TRBV6-1	TRBJ1-2	6315	0.138548
TRBV29-1	TRBJ2-5	5623	0.122003		TRBV4-1	TRBJ1-5	5000	0.122338		TRBV12-4	TRBJ1-3	3974	0.0892825		TRBV3-2	TRBJ1-2	5058	0.103335		TRBV7-9	TRBJ1-6	6298	0.138175
TRBV4-1	TRBJ2-3	5561	0.120658		TRBV7-8	TRBJ2-5	4989	0.122069		TRBV20-1	TRBJ1-3	3965	0.0890803		TRBV3-2	TRBJ1-1	5011	0.102375		TRBV20-1	TRBJ1-1	6285	0.137889
TRBV5-1	TRBJ2-2	5556	0.12055		TRBV6-5	TRBJ2-7	4982	0.121898		TRBV12-5	TRBJ2-2	3764	0.0845645		TRBV6-5	TRBJ2-5	4980	0.101742		TRBV7-3	TRBJ2-2	6224	0.136551
TRBV7-9	TRBJ1-6	5538	0.120159		TRBV6-1	TRBJ2-3	4862	0.118961		TRBV7-2	TRBJ2-5	3737	0.0839579		TRBV28	TRBJ2-7	4773	0.0975129		TRBV6-4	TRBJ1-6	6071	0.133194
TRBV6-4	TRBJ2-4	5524	0.119855		TRBV6-1	TRBJ2-4	4845	0.118546		TRBV7-6	TRBJ2-5	3669	0.0824302		TRBV10-2	TRBJ2-7	4771	0.097472		TRBV2	TRBJ1-6	5932	0.130145
TRBV6-4	TRBJ1-5	5370	0.116514		TRBV7-8	TRBJ2-3	4773	0.116784		TRBV12-4	TRBJ1-6	3458	0.0776897		TRBV7-3	TRBJ2-5	4577	0.0935086		TRBV3-2	TRBJ1-2	5927	0.130035
TRBV19	TRBJ1-3	5348	0.116037		TRBV6-5	TRBJ2-5	4743	0.11605		TRBV12-4	TRBJ2-6	3429	0.0770382		TRBV7-2	TRBJ1-6	4543	0.0928139		TRBV12-5	TRBJ1-2	5742	0.125976
TRBV7-6	TRBJ2-5	5333	0.115711		TRBV6-4	TRBJ2-7	4721	0.115512		TRBV7-8	TRBJ1-2	3388	0.0761171		TRBV27	TRBJ1-4	4467	0.0912613		TRBV4-1	TRBJ2-2	5686	0.124748
TRBV6-4	TRBJ2-5	5319	0.115407		TRBV28	TRBJ1-2	4697	0.114924		TRBV4-1	TRBJ1-3	3301	0.0741625		TRBV3-2	TRBJ1-5	4444	0.0907914		TRBV6-1	TRBJ2-2	5645	0.123848
TRBV6-4	TRBJ2-2	5241	0.113715		TRBV6-4	TRBJ2-4	4659	0.113995		TRBV30	TRBJ1-5	3124	0.0701859		TRBV7-3	TRBJ1-2	4185	0.0855		TRBV19	TRBJ1-3	5629	0.123497
TRBV12-4	TRBJ2-6	5164	0.112044		TRBV20-1	TRBJ2-2	4568	0.111768		TRBV29-1	TRBJ1-6	3016	0.0677595		TRBV27	TRBJ1-6	4122	0.0842129		TRBV19	TRBJ2-6	5621	0.123322
TRBV4-3	TRBJ2-3	5096	0.110569		TRBV20-1	TRBJ1-6	4568	0.111768		TRBV7-3	TRBJ2-3	2784	0.0625472		TRBV6-4	TRBJ1-1	4058	0.0829053		TRBV7-2	TRBJ1-3	5603	0.122927
TRBV2	TRBJ1-4	5083	0.110287		TRBV7-8	TRBJ2-1	4533	0.110912		TRBV7-6	TRBJ1-6	2748	0.0617384		TRBV3-2	TRBJ2-2	4018	0.0820881		TRBV3-2	TRBJ2-2	5600	0.122861
TRBV5-1	TRBJ1-5	5050	0.109571		TRBV7-3	TRBJ2-3	4320	0.1057		TRBV10-3	TRBJ1-1	2611	0.0586605		TRBV20-1	TRBJ2-5	4009	0.0819043		TRBV4-3	TRBJ1-1	5543	0.12161
TRBV5-1	TRBJ1-6	5024	0.109007		TRBV25-1	TRBJ2-4	4197	0.102691		TRBV2	TRBJ2-4	2604	0.0585032		TRBV7-6	TRBJ2-5	3790	0.0774301		TRBV5-1	TRBJ2-4	5538	0.121501
TRBV10-2	TRBJ1-2	4990	0.108269		TRBV7-2	TRBJ2-4	4162	0.101834		TRBV7-6	TRBJ1-5	2599	0.0583909		TRBV7-3	TRBJ1-6	3727	0.076143		TRBV7-9	TRBJ1-3	5506	0.120799
TRBV7-8	TRBJ1-4	4953	0.107466		TRBV25-1	TRBJ1-3	4128	0.101002		TRBV6-8	TRBJ2-7	2441	0.0548411		TRBV7-6	TRBJ2-2	3709	0.0757752		TRBV7-2	TRBJ1-6	5308	0.116455
TRBV11-2	TRBJ2-1	4859	0.105427		TRBV6-5	TRBJ1-6	4117	0.100733		TRBV30	TRBJ2-3	2423	0.0544367		TRBV20-1	TRBJ2-2	3427	0.0700139		TRBV2	TRBJ1-3	5301	0.116301
TRBV28	TRBJ2-6	4804	0.104233		TRBV7-6	TRBJ2-5	4052	0.0991427		TRBV7-3	TRBJ1-6	2419	0.0543469		TRBV3-2	TRBJ2-5	3414	0.0697484		TRBV7-6	TRBJ2-2	5280	0.11584
TRBV4-3	TRBJ2-2	4754	0.103149		TRBV2	TRBJ1-3	4020	0.0983597		TRBV4-1	TRBJ2-3	2406	0.0540548		TRBV28	TRBJ1-3	3398	0.0694215		TRBV3-2	TRBJ1-1	5172	0.113471
TRBV25-1	TRBJ1-4	4739	0.102823		TRBV4-1	TRBJ1-4	3874	0.0947875		TRBV3-2	TRBJ2-4	2369	0.0532235		TRBV6-4	TRBJ1-2	3370	0.0688494		TRBV29-1	TRBJ1-5	5117	0.112264
TRBV3-2	TRBJ1-5	4718	0.102367		TRBV19	TRBJ1-3	3867	0.0946162		TRBV5-5	TRBJ2-1	2362	0.0530663		TRBV7-8	TRBJ1-2	3341	0.068257		TRBV3-2	TRBJ2-3	5092	0.111716
TRBV27	TRBJ2-4	4616	0.100154		TRBV7-3	TRBJ2-5	3861	0.0944694		TRBV4-1	TRBJ1-4	2351	0.0528191		TRBV27	TRBJ1-2	3328	0.0679914		TRBV30	TRBJ1-1	5047	0.110728
TRBV15	TRBJ2-2	4556	0.0988525		TRBV27	TRBJ2-2	3847	0.0941268		TRBV4-3	TRBJ2-4	2327	0.0522799		TRBV7-2	TRBJ1-3	3288	0.0671742		TRBV20-1	TRBJ1-5	5004	0.109785
TRBV7-2	TRBJ1-3	4426	0.0960319		TRBV7-3	TRBJ2-2	3844	0.0940534		TRBV7-8	TRBJ2-4	2230	0.0501007		TRBV15	TRBJ2-4	3233	0.0660505		TRBV12-5	TRBJ1-5	4949	0.108578
TRBV4-3	TRBJ1-2	4408	0.0956413		TRBV7-6	TRBJ1-1	3844	0.0940534		TRBV25-1	TRBJ2-3	2185	0.0490897		TRBV29-1	TRBJ2-4	3162	0.0646		TRBV7-3	TRBJ1-1	4941	0.108403
TRBV3-2	TRBJ1-2	4394	0.0953376		TRBV7-8	TRBJ1-2	3794	0.0928301		TRBV7-3	TRBJ2-5	2171	0.0487751		TRBV7-6	TRBJ1-2	3107	0.0634763		TRBV4-1	TRBJ2-5	4920	0.107942
TRBV3-2	TRBJ2-5	4387	0.0951857		TRBV20-1	TRBJ1-1	3770	0.0922428		TRBV4-3	TRBJ2-2	2142	0.0481236		TRBV4-1	TRBJ1-4	3106	0.0634559		TRBV6-4	TRBJ1-4	4839	0.106165
TRBV27	TRBJ1-6	4372	0.0948602		TRBV29-1	TRBJ2-4	3737	0.0914354		TRBV3-2	TRBJ2-5	2129	0.0478315		TRBV12-5	TRBJ1-1	3093	0.0631903		TRBV7-2	TRBJ1-4	4815	0.105638
TRBV5-1	TRBJ2-6	4354	0.0944697		TRBV7-3	TRBJ2-7	3679	0.0900163		TRBV12-5	TRBJ2-5	2105	0.0472923		TRBV7-3	TRBJ2-6	3082	0.0629656		TRBV15	TRBJ1-4	4725	0.103664
TRBV7-2	TRBJ1-4	4293	0.0931462		TRBV12-5	TRBJ1-1	3626	0.0887195		TRBV4-3	TRBJ2-7	2081	0.0467531		TRBV7-6	TRBJ2-3	3019	0.0616785		TRBV20/OR9-2	TRBJ2-6	4495	0.0986178
TRBV7-2	TRBJ1-6	4156	0.0901736		TRBV6-1	TRBJ1-5	3446	0.0843153		TRBV7-8	TRBJ1-6	2078	0.0466857		TRBV6-5	TRBJ2-1	2983	0.060943		TRBV7-6	TRBJ2-3	4357	0.0955902
TRBV3-2	TRBJ1-1	4128	0.0895661		TRBV7-6	TRBJ1-4	3385	0.0828228		TRBV7-2	TRBJ1-4	2018	0.0453377		TRBV7-6	TRBJ1-1	2959	0.0604527		TRBV12-4	TRBJ1-3	4340	0.0952172
TRBV27	TRBJ2-6	4114	0.0892624		TRBV6-1	TRBJ1-6	3377	0.0826271		TRBV30	TRBJ2-1	1973	0.0443267		TRBV3-2	TRBJ2-3	2853	0.0582871		TRBV6-1	TRBJ1-6	4324	0.0948662
TRBV15	TRBJ1-4	3963	0.0859861		TRBV20-1	TRBJ2-4	3323	0.0813058		TRBV2	TRBJ2-6	1970	0.0442593		TRBV29-1	TRBJ2-6	2835	0.0579193		TRBV7-6	TRBJ1-1	4324	0.0948662
TRBV27	TRBJ1-4	3909	0.0848144		TRBV3-2	TRBJ2-5	3235	0.0791527		TRBV6-6	TRBJ1-1	1953	0.0438774		TRBV2	TRBJ1-3	2814	0.0574903		TRBV3-2	TRBJ2-5	4207	0.0922993
TRBV6-5	TRBJ2-1	3806	0.0825796		TRBV12-5	TRBJ2-4	2901	0.0709805		TRBV7-8	TRBJ2-5	1826	0.0410241		TRBV6-4	TRBJ1-6	2779	0.0567752		TRBV5-1	TRBJ2-6	4183	0.0917727
TRBV7-8	TRBJ1-6	3705	0.0803882		TRBV6-5	TRBJ1-2	2859	0.0699529		TRBV7-6	TRBJ2-3	1775	0.0398783		TRBV27	TRBJ2-2	2589	0.0528935		TRBV2	TRBJ2-4	4173	0.0915533
TRBV7-3	TRBJ2-2	3700	0.0802797		TRBV6-5	TRBJ1-4	2783	0.0680933		TRBV7-3	TRBJ1-5	1764	0.0396312		TRBV7-7	TRBJ2-1	2520	0.0514838		TRBV7-2	TRBJ2-6	4036	0.0885476
TRBV6-5	TRBJ1-1	3666	0.079542		TRBV27	TRBJ2-3	2724	0.0666497		TRBV6-5	TRBJ2-3	1763	0.0396087		TRBV4-1	TRBJ1-1	2423	0.0495021		TRBV5-1	TRBJ1-3	3912	0.0858271
TRBV20-1	TRBJ2-3	3613	0.078392		TRBV7-2	TRBJ1-1	2720	0.0665519		TRBV4-1	TRBJ2-5	1741	0.0391145		TRBV7-2	TRBJ2-4	2417	0.0493795		TRBV3-2	TRBJ2-7	3886	0.0852567
TRBV7-3	TRBJ2-5	3608	0.0782836		TRBV4-1	TRBJ2-2	2701	0.066087		TRBV4-3	TRBJ1-4	1730	0.0388673		TRBV7-3	TRBJ1-5	2399	0.0490118		TRBV7-8	TRBJ1-6	3852	0.0845108
TRBV4-2	TRBJ2-7	3595	0.0780015		TRBV7-2	TRBJ1-6	2561	0.0626615		TRBV6-8	TRBJ1-2	1727	0.0387999		TRBV4-1	TRBJ1-6	2308	0.0471527		TRBV7-3	TRBJ2-7	3829	0.0840061
TRBV10-3	TRBJ2-7	3523	0.0764393		TRBV12-4	TRBJ1-3	2518	0.0616094		TRBV27	TRBJ1-3	1723	0.0387101		TRBV6-1	TRBJ2-4	2302	0.0470301		TRBV7-8	TRBJ1-4	3571	0.0783458
TRBV6-5	TRBJ2-7	3370	0.0731196		TRBV2	TRBJ1-4	2379	0.0582084		TRBV4-1	TRBJ1-6	1715	0.0385303		TRBV2	TRBJ2-6	2254	0.0460494		TRBV15	TRBJ1-6	3351	0.0735191
TRBV15	TRBJ2-6	3321	0.0720565		TRBV7-8	TRBJ2-2	2211	0.0540979		TRBV7-9	TRBJ2-6	1709	0.0383955		TRBV6-1	TRBJ2-2	2190	0.0447419		TRBV6-5	TRBJ2-1	3293	0.0722466
TRBV4-3	TRBJ1-6	3302	0.0716442		TRBV3-2	TRBJ1-1	2153	0.0526787		TRBV10-2	TRBJ2-2	1700	0.0381933		TRBV7-8	TRBJ1-4	2182	0.0445785		TRBV4-3	TRBJ2-7	3282	0.0720053
TRBV7-2	TRBJ2-6	3274	0.0710367		TRBV7-8	TRBJ1-1	2118	0.0518224		TRBV6-4	TRBJ2-7	1654	0.0371599		TRBV28	TRBJ2-2	2165	0.0442312		TRBV28	TRBJ2-6	3208	0.0703817
TRBV2	TRBJ2-4	3239	0.0702773		TRBV7-8	TRBJ1-4	2070	0.0506479		TRBV6-8	TRBJ1-1	1650	0.03707		TRBV7-8	TRBJ1-6	2165	0.0442312		TRBV7-2	TRBJ2-4	3194	0.0700746
TRBV6-1	TRBJ2-5	3059	0.0663718		TRBV5-4	TRBJ2-1	2025	0.0495469		TRBV10-3	TRBJ2-7	1649	0.0370475		TRBV29-1	TRBJ1-6	2117	0.0432505		TRBV7-3	TRBJ2-5	3173	0.0696139
TRBV29-1	TRBJ1-5	3023	0.0655907		TRBV7-8	TRBJ2-7	1993	0.0487639		TRBV10-3	TRBJ1-5	1613	0.0362387		TRBV7-8	TRBJ2-6	2108	0.0430666		TRBV7-8	TRBJ1-3	3172	0.0695919
TRBV4-3	TRBJ1-1	2950	0.0640068		TRBV30	TRBJ1-2	1965	0.0480788		TRBV5-4	TRBJ1-2	1613	0.0362387		TRBV6-1	TRBJ2-6	2011	0.0410849		TRBV6-4	TRBJ2-4	3143	0.0689557
TRBV6-5	TRBJ2-3	2947	0.0639417		TRBV30	TRBJ1-1	1965	0.0480788		TRBV5-4	TRBJ1-1	1612	0.0362163		TRBV6-4	TRBJ1-4	1926	0.0393484		TRBV4-1	TRBJ1-4	3122	0.068495
TRBV7-8	TRBJ1-3	2860	0.062054		TRBV5-6	TRBJ1-2	1924	0.0470757		TRBV6-1	TRBJ2-2	1567	0.0352053		TRBV27	TRBJ2-3	1816	0.0371011		TRBV12-5	TRBJ1-6	3095	0.0679026
TRBV4-3	TRBJ1-5	2776	0.0602315		TRBV30	TRBJ1-5	1921	0.0470023		TRBV5-4	TRBJ2-1	1542	0.0346436		TRBV3-2	TRBJ1-3	1796	0.0366925		TRBV7-6	TRBJ2-5	3058	0.0670908
TRBV12-5	TRBJ2-2	2775	0.0602098		TRBV7-8	TRBJ1-5	1875	0.0458767		TRBV30	TRBJ2-2	1515	0.034037		TRBV30	TRBJ2-1	1775	0.0362634		TRBV5-1	TRBJ1-6	3046	0.0668276
TRBV2	TRBJ2-6	2765	0.0599928		TRBV6-8	TRBJ2-7	1869	0.0457299		TRBV19	TRBJ1-4	1497	0.0336326		TRBV4-2	TRBJ2-1	1771	0.0361817		TRBV27	TRBJ1-4	2990	0.0655989
TRBV4-1	TRBJ2-4	2762	0.0599277		TRBV27	TRBJ2-6	1835	0.044898		TRBV4-1	TRBJ2-4	1447	0.0325093		TRBV7-6	TRBJ1-4	1686	0.0344451		TRBV10-3	TRBJ2-1	2927	0.0642168
TRBV12-5	TRBJ1-1	2745	0.0595589		TRBV4-1	TRBJ1-6	1808	0.0442374		TRBV3-2	TRBJ1-5	1445	0.0324643		TRBV30	TRBJ1-1	1646	0.0336279		TRBV7-8	TRBJ2-6	2886	0.0633172
TRBV10-3	TRBJ2-1	2718	0.058973		TRBV7-6	TRBJ1-2	1760	0.043063		TRBV3-2	TRBJ1-4	1442	0.0323969		TRBV12-5	TRBJ2-3	1632	0.0333419		TRBV6-4	TRBJ1-3	2821	0.0618912
TRBV30	TRBJ2-2	2678	0.0581051		TRBV6-8	TRBJ1-5	1695	0.0414726		TRBV30	TRBJ1-1	1441	0.0323745		TRBV7-8	TRBJ1-3	1598	0.0326473		TRBV7-8	TRBJ2-4	2781	0.0610136
TRBV11-2	TRBJ2-3	2665	0.0578231		TRBV27	TRBJ1-3	1609	0.0393684		TRBV30	TRBJ1-4	1438	0.0323071		TRBV5-4	TRBJ2-2	1593	0.0325451		TRBV20-1	TRBJ2-2	2723	0.0597411
TRBV7-3	TRBJ1-6	2516	0.0545902		TRBV5-4	TRBJ2-5	1592	0.0389524		TRBV6-1	TRBJ2-5	1385	0.0311163		TRBV5-4	TRBJ2-5	1515	0.0309516		TRBV15	TRBJ1-2	2704	0.0593243
TRBV30	TRBJ2-3	2513	0.0545251		TRBV4-3	TRBJ1-6	1586	0.0388056		TRBV5-5	TRBJ1-2	1319	0.0296335		TRBV3-2	TRBJ1-4	1507	0.0307882		TRBV20-1	TRBJ2-1	2666	0.0584906
TRBV30	TRBJ2-7	2488	0.0539827		TRBV7-6	TRBJ1-5	1573	0.0384875		TRBV3-2	TRBJ2-7	1274	0.0286225		TRBV3-2	TRBJ1-6	1503	0.0307064		TRBV29-1	TRBJ2-4	2660	0.0583589
TRBV27	TRBJ1-3	2428	0.0526808		TRBV7-8	TRBJ1-3	1567	0.0383407		TRBV3-2	TRBJ1-6	1262	0.0283529		TRBV5-6	TRBJ1-1	1497	0.0305839		TRBV7-6	TRBJ2-7	2608	0.0572181
TRBV7-6	TRBJ1-6	2359	0.0511837		TRBV5-6	TRBJ1-5	1530	0.0374354		TRBV6-9	TRBJ2-3	1250	0.0280833		TRBV5-4	TRBJ1-1	1490	0.0304408		TRBV11-2	TRBJ2-1	2583	0.0566696
TRBV6-1	TRBJ2-2	2301	0.0499253		TRBV29-1	TRBJ1-3	1511	0.0369705		TRBV19	TRBJ1-6	1239	0.0278362		TRBV6-5	TRBJ1-2	1479	0.0302161		TRBV6-1	TRBJ1-4	2562	0.0562089
TRBV7-3	TRBJ2-4	2294	0.0497734		TRBV6-8	TRBJ2-2	1508	0.0368971		TRBV6-5	TRBJ1-4	1226	0.0275441		TRBV5-5	TRBJ1-1	1423	0.029072		TRBV12-5	TRBJ2-6	2558	0.0561211
TRBV7-6	TRBJ1-3	2279	0.049448		TRBV10-3	TRBJ2-1	1488	0.0364078		TRBV10-3	TRBJ2-3	1210	0.0271847		TRBV12-4	TRBJ2-7	1403	0.0286634		TRBV27	TRBJ2-6	2516	0.0551996
TRBV16	TRBJ1-3	2270	0.0492527		TRBV5-6	TRBJ1-1	1479	0.0361876		TRBV6-8	TRBJ2-1	1209	0.0271622		TRBV7-6	TRBJ2-7	1387	0.0283365		TRBV29-1	TRBJ1-4	2487	0.0545634
TRBV12-5	TRBJ2-7	2098	0.0455208		TRBV4-2	TRBJ2-1	1475	0.0360897		TRBV20/OR9-2	TRBJ2-4	1134	0.0254772		TRBV6-8	TRBJ2-3	1362	0.0278258		TRBV6-5	TRBJ2-7	2480	0.0544098
TRBV29-1	TRBJ2-6	2097	0.0454991		TRBV12-5	TRBJ2-3	1456	0.0356248		TRBV7-3	TRBJ1-2	1133	0.0254547		TRBV30	TRBJ1-5	1359	0.0277645		TRBV16	TRBJ1-1	2466	0.0541027
TRBV7-8	TRBJ2-6	2030	0.0440454		TRBV5-6	TRBJ1-6	1440	0.0352333		TRBV10-3	TRBJ1-2	1115	0.0250503		TRBV6-8	TRBJ1-1	1344	0.0274581		TRBV30	TRBJ1-2	2462	0.0540149
TRBV4-1	TRBJ1-3	1976	0.0428737		TRBV5-6	TRBJ2-1	1409	0.0344748		TRBV19	TRBJ2-4	1037	0.0232979		TRBV6-4	TRBJ2-5	1333	0.0272333		TRBV6-4	TRBJ2-6	2427	0.053247
TRBV4-2	TRBJ1-6	1952	0.042353		TRBV6-8	TRBJ2-5	1382	0.0338142		TRBV5-6	TRBJ1-2	1014	0.0227812		TRBV27	TRBJ2-6	1318	0.0269269		TRBV30	TRBJ2-2	2390	0.0524353
TRBV3-2	TRBJ1-6	1808	0.0392286		TRBV3-2	TRBJ2-4	1309	0.0320281		TRBV25-1	TRBJ2-7	979	0.0219949		TRBV6-1	TRBJ1-4	1314	0.0268451		TRBV30	TRBJ2-3	2383	0.0522817
TRBV3-2	TRBJ2-3	1805	0.0391635		TRBV7-6	TRBJ2-7	1281	0.031343		TRBV5-5	TRBJ2-3	975	0.021905		TRBV10-2	TRBJ1-2	1270	0.0259462		TRBV2	TRBJ2-6	2356	0.0516893
TRBV20-1	TRBJ2-7	1788	0.0387946		TRBV10-3	TRBJ2-7	1275	0.0311962		TRBV5-5	TRBJ2-2	969	0.0217702		TRBV7-9	TRBJ2-6	1240	0.0253333		TRBV12-5	TRBJ1-3	2210	0.0484862
TRBV7-6	TRBJ1-2	1739	0.0377315		TRBV9	TRBJ2-1	1265	0.0309515		TRBV4-2	TRBJ2-3	965	0.0216803		TRBV12-5	TRBJ2-5	1228	0.0250882		TRBV20-1	TRBJ2-7	2176	0.0477402
TRBV6-4	TRBJ1-3	1709	0.0370805		TRBV6-8	TRBJ1-1	1264	0.030927		TRBV7-6	TRBJ2-1	958	0.0215231		TRBV9	TRBJ2-3	1225	0.0250269		TRBV7-6	TRBJ1-3	2106	0.0462045
TRBV6-4	TRBJ1-6	1673	0.0362994		TRBV12-5	TRBJ2-1	1240	0.0303398		TRBV4-3	TRBJ1-2	957	0.0215006		TRBV7-7	TRBJ2-2	1203	0.0245774		TRBV12-5	TRBJ2-4	2095	0.0459631
TRBV3-2	TRBJ2-6	1659	0.0359957		TRBV7-3	TRBJ1-6	1203	0.0294345		TRBV15	TRBJ2-1	952	0.0213883		TRBV9	TRBJ2-1	1185	0.0242097		TRBV7-3	TRBJ1-2	2092	0.0458973
TRBV11-2	TRBJ2-7	1641	0.0356051		TRBV7-6	TRBJ1-6	1188	0.0290675		TRBV30	TRBJ2-7	938	0.0210737		TRBV20-1	TRBJ2-3	1176	0.0240258		TRBV29-1	TRBJ2-6	2076	0.0455463
TRBV7-6	TRBJ2-2	1595	0.0346071		TRBV5-5	TRBJ2-7	1176	0.0287739		TRBV6-8	TRBJ1-5	934	0.0209839		TRBV10-2	TRBJ2-5	1164	0.0237806		TRBV12-5	TRBJ1-4	2042	0.0448004
TRBV4-2	TRBJ2-2	1581	0.0343033		TRBV10-2	TRBJ2-5	1141	0.0279175		TRBV7-8	TRBJ1-4	931	0.0209165		TRBV6-5	TRBJ2-2	1147	0.0234333		TRBV20-1	TRBJ1-2	2022	0.0443616
TRBV4-2	TRBJ2-3	1579	0.0342599		TRBV7-7	TRBJ2-1	1140	0.0278931		TRBV3-2	TRBJ1-2	895	0.0201077		TRBV7-7	TRBJ2-3	1147	0.0234333		TRBV30	TRBJ1-5	1994	0.0437473
TRBV3-2	TRBJ1-4	1550	0.0336307		TRBV6-5	TRBJ2-6	1131	0.0276729		TRBV7-3	TRBJ2-2	854	0.0191865		TRBV11-2	TRBJ2-5	1146	0.0234129		TRBV12-4	TRBJ2-6	1977	0.0433743
TRBV7-6	TRBJ1-5	1527	0.0331317		TRBV30	TRBJ2-5	1124	0.0275016		TRBV9	TRBJ2-1	852	0.0191416		TRBV7-3	TRBJ1-3	1117	0.0228204		TRBV27	TRBJ1-3	1921	0.0421457
TRBV7-3	TRBJ1-2	1526	0.03311		TRBV7-2	TRBJ2-6	1118	0.0273548		TRBV4-3	TRBJ2-1	846	0.0190068		TRBV25-1	TRBJ2-7	1114	0.0227591		TRBV6-5	TRBJ2-3	1914	0.0419921
TRBV30	TRBJ1-2	1510	0.0327628		TRBV10-2	TRBJ1-1	1099	0.0268899		TRBV10-3	TRBJ2-1	840	0.018872		TRBV12-4	TRBJ2-4	1106	0.0225957		TRBV4-3	TRBJ1-2	1907	0.0418385
TRBV3-2	TRBJ1-3	1466	0.0318081		TRBV6-8	TRBJ2-1	1074	0.0262782		TRBV4-3	TRBJ2-3	834	0.0187372		TRBV12-5	TRBJ2-1	1091	0.0222892		TRBV6-1	TRBJ2-6	1812	0.0397543
TRBV7-7	TRBJ2-2	1448	0.0314176		TRBV4-3	TRBJ2-5	1058	0.0258867		TRBV4-3	TRBJ1-1	824	0.0185125		TRBV7-6	TRBJ2-4	1075	0.0219624		TRBV7-3	TRBJ1-5	1810	0.0397104
TRBV6-1	TRBJ2-3	1440	0.031244		TRBV7-3	TRBJ1-2	1054	0.0257888		TRBV5-6	TRBJ1-1	788	0.0177037		TRBV6-5	TRBJ1-4	1065	0.0217581		TRBV11-2	TRBJ2-3	1795	0.0393813
TRBV29-1	TRBJ2-4	1430	0.031027		TRBV5-4	TRBJ2-2	1050	0.025691		TRBV6-4	TRBJ1-2	742	0.0166703		TRBV19	TRBJ2-7	1021	0.0208591		TRBV20-1	TRBJ2-5	1747	0.0383282
TRBV10-3	TRBJ2-3	1387	0.030094		TRBV30	TRBJ2-7	1046	0.0255931		TRBV6-4	TRBJ1-5	738	0.0165804		TRBV7-8	TRBJ2-4	1019	0.0208183		TRBV29-1	TRBJ1-3	1741	0.0381966
TRBV6-1	TRBJ1-5	1369	0.0297035		TRBV5-6	TRBJ2-6	1040	0.0254463		TRBV5-5	TRBJ1-5	720	0.016176		TRBV6-8	TRBJ2-5	1014	0.0207161		TRBV7-3	TRBJ1-6	1739	0.0381527
TRBV11-2	TRBJ2-2	1351	0.0293129		TRBV4-3	TRBJ2-1	1008	0.0246633		TRBV30	TRBJ2-5	708	0.0159064		TRBV5-4	TRBJ2-3	994	0.0203075		TRBV30	TRBJ2-5	1729	0.0379333
TRBV7-3	TRBJ1-4	1337	0.0290092		TRBV5-4	TRBJ2-7	1007	0.0246389		TRBV9	TRBJ1-1	702	0.0157716		TRBV5-5	TRBJ2-7	992	0.0202667		TRBV10-3	TRBJ2-7	1713	0.0375823
TRBV15	TRBJ1-5	1317	0.0285752		TRBV10-2	TRBJ2-1	1005	0.0245899		TRBV6-8	TRBJ2-3	700	0.0157267		TRBV5-4	TRBJ1-2	992	0.0202667		TRBV6-5	TRBJ1-1	1701	0.037319
TRBV6-4	TRBJ1-4	1274	0.0276423		TRBV30	TRBJ2-1	924	0.0226081		TRBV4-3	TRBJ1-3	688	0.0154571		TRBV11-2	TRBJ2-3	981	0.0200419		TRBV6-1	TRBJ2-4	1686	0.0369899
TRBV2	TRBJ1-6	1264	0.0274253		TRBV10-3	TRBJ1-5	923	0.0225836		TRBV5-1	TRBJ2-6	684	0.0153672		TRBV11-2	TRBJ2-1	948	0.0193677		TRBV30	TRBJ2-7	1663	0.0364853
TRBV4-2	TRBJ2-1	1262	0.0273819		TRBV12-5	TRBJ1-3	911	0.02229		TRBV6-8	TRBJ2-5	669	0.0150302		TRBV6-5	TRBJ1-1	943	0.0192656		TRBV4-2	TRBJ1-2	1649	0.0361781
TRBV7-3	TRBJ2-6	1206	0.0261668		TRBV5-5	TRBJ1-6	893	0.0218496		TRBV20/OR9-2	TRBJ1-3	656	0.0147381		TRBV6-8	TRBJ1-2	939	0.0191839		TRBV4-3	TRBJ2-3	1647	0.0361343
TRBV2	TRBJ1-3	1198	0.0259933		TRBV6-8	TRBJ2-3	891	0.0218006		TRBV4-3	TRBJ2-5	651	0.0146258		TRBV6-8	TRBJ1-5	910	0.0185914		TRBV27	TRBJ2-4	1632	0.0358052
TRBV29-1	TRBJ1-6	1196	0.0259499		TRBV6-8	TRBJ1-6	854	0.0208953		TRBV4-2	TRBJ2-1	639	0.0143562		TRBV4-2	TRBJ2-2	909	0.018571		TRBV4-1	TRBJ2-4	1627	0.0356955
TRBV7-6	TRBJ2-4	1178	0.0255593		TRBV12-5	TRBJ1-6	844	0.0206507		TRBV7-7	TRBJ2-1	634	0.0142439		TRBV12-5	TRBJ2-7	897	0.0183258		TRBV4-1	TRBJ1-6	1622	0.0355858
TRBV6-6	TRBJ2-1	1156	0.025082		TRBV5-4	TRBJ2-3	829	0.0202836		TRBV10-3	TRBJ2-2	624	0.0140192		TRBV10-2	TRBJ2-1	888	0.0181419		TRBV10-3	TRBJ2-5	1612	0.0353664
TRBV4-3	TRBJ2-4	1151	0.0249735		TRBV30	TRBJ2-3	826	0.0202102		TRBV3-2	TRBJ2-2	619	0.0139069		TRBV10-2	TRBJ1-3	875	0.0178763		TRBV7-6	TRBJ1-4	1600	0.0351031
TRBV6-6	TRBJ2-7	1130	0.0245179		TRBV6-5	TRBJ2-2	825	0.0201858		TRBV19	TRBJ1-3	613	0.0137721		TRBV6-6	TRBJ1-1	858	0.017529		TRBV7-6	TRBJ1-5	1572	0.0344888
TRBV6-5	TRBJ2-2	1124	0.0243877		TRBV7-3	TRBJ1-3	823	0.0201368		TRBV29-1	TRBJ1-5	586	0.0131655		TRBV6-5	TRBJ2-3	847	0.0173043		TRBV11-2	TRBJ2-7	1537	0.0337209
TRBV6-5	TRBJ2-6	1124	0.0243877		TRBV4-3	TRBJ2-7	810	0.0198188		TRBV5-8	TRBJ1-6	575	0.0129183		TRBV30	TRBJ1-2	841	0.0171817		TRBV10-3	TRBJ1-1	1519	0.033326
TRBV5-6	TRBJ1-2	1094	0.0237368		TRBV4-3	TRBJ2-2	796	0.0194762		TRBV27	TRBJ1-2	572	0.0128509		TRBV6-5	TRBJ1-5	814	0.0166301		TRBV10-3	TRBJ2-3	1511	0.0331505
TRBV6-1	TRBJ1-4	1088	0.0236066		TRBV5-6	TRBJ2-7	793	0.0194028		TRBV6-6	TRBJ1-2	557	0.0125139		TRBV7-3	TRBJ1-4	811	0.0165688		TRBV4-1	TRBJ1-3	1497	0.0328434
TRBV10-3	TRBJ2-5	1086	0.0235632		TRBV4-3	TRBJ1-2	778	0.0190358		TRBV5-6	TRBJ1-5	554	0.0124465		TRBV25-1	TRBJ2-6	797	0.0162828		TRBV3-2	TRBJ1-6	1483	0.0325362
TRBV3-2	TRBJ2-4	1083	0.0234981		TRBV5-5	TRBJ2-1	754	0.0184486		TRBV6-6	TRBJ2-7	548	0.0123117		TRBV6-8	TRBJ2-1	793	0.0162011		TRBV6-5	TRBJ2-2	1479	0.0324484
TRBV29-1	TRBJ1-4	1058	0.0229557		TRBV10-3	TRBJ1-1	747	0.0182773		TRBV5-4	TRBJ1-5	541	0.0121545		TRBV3-2	TRBJ2-7	774	0.0158129		TRBV6-5	TRBJ1-2	1451	0.0318341
TRBV10-2	TRBJ2-7	1013	0.0219793		TRBV6-5	TRBJ1-3	743	0.0181794		TRBV15	TRBJ1-1	520	0.0116827		TRBV10-3	TRBJ1-1	750	0.0153226		TRBV7-3	TRBJ2-6	1432	0.0314173
TRBV6-4	TRBJ2-6	1012	0.0219576		TRBV5-8	TRBJ2-1	740	0.018106		TRBV25-1	TRBJ2-2	512	0.0115029		TRBV5-5	TRBJ2-1	745	0.0152204		TRBV10-3	TRBJ1-2	1430	0.0313734
TRBV6-5	TRBJ1-5	1001	0.0217189		TRBV10-2	TRBJ2-3	740	0.018106		TRBV30	TRBJ1-3	505	0.0113457		TRBV9	TRBJ1-2	741	0.0151387		TRBV6-8	TRBJ2-1	1421	0.031176
TRBV4-3	TRBJ2-6	983	0.0213284		TRBV4-3	TRBJ1-4	730	0.0178613		TRBV9	TRBJ1-6	491	0.0110311		TRBV9	TRBJ1-6	724	0.0147914		TRBV15	TRBJ2-6	1420	0.031154
TRBV7-7	TRBJ2-1	929	0.0201567		TRBV7-3	TRBJ1-4	729	0.0178369		TRBV5-8	TRBJ2-3	489	0.0109862		TRBV5-6	TRBJ2-5	708	0.0144645		TRBV20-1	TRBJ1-6	1374	0.0301448
TRBV6-8	TRBJ2-7	927	0.0201133		TRBV6-4	TRBJ1-5	714	0.0174699		TRBV7-3	TRBJ2-6	479	0.0107615		TRBV6-5	TRBJ1-6	705	0.0144032		TRBV10-3	TRBJ2-2	1368	0.0300132
TRBV5-4	TRBJ2-2	922	0.0200048		TRBV10-2	TRBJ1-6	685	0.0167603		TRBV30	TRBJ2-4	477	0.0107166		TRBV4-2	TRBJ1-2	699	0.0142806		TRBV11-2	TRBJ1-1	1360	0.0298376
TRBV11-2	TRBJ2-5	917	0.0198963		TRBV3-2	TRBJ1-4	683	0.0167114		TRBV5-6	TRBJ2-7	473	0.0106267		TRBV12-5	TRBJ1-2	696	0.0142193		TRBV15	TRBJ2-4	1338	0.029355
TRBV4-3	TRBJ2-5	888	0.0192671		TRBV4-2	TRBJ2-5	677	0.0165646		TRBV25-1	TRBJ1-6	458	0.0102897		TRBV10-3	TRBJ2-1	696	0.0142193		TRBV11-2	TRBJ2-2	1330	0.0291795
TRBV11-2	TRBJ1-1	810	0.0175747		TRBV4-3	TRBJ1-5	671	0.0164178		TRBV10-3	TRBJ1-4	450	0.01011		TRBV15	TRBJ2-3	695	0.0141989		TRBV6-5	TRBJ1-5	1327	0.0291136
TRBV5-6	TRBJ2-7	799	0.0173361		TRBV5-5	TRBJ1-5	660	0.0161486		TRBV6-8	TRBJ1-6	436	0.00979547		TRBV12-5	TRBJ2-2	688	0.0140559		TRBV6-1	TRBJ1-3	1303	0.0285871
TRBV11-2	TRBJ2-4	784	0.0170106		TRBV9	TRBJ2-5	656	0.0160507		TRBV4-2	TRBJ1-6	429	0.0096382		TRBV30	TRBJ2-5	687	0.0140355		TRBV30	TRBJ1-6	1234	0.0270733
TRBV4-1	TRBJ1-6	779	0.0169021		TRBV7-8	TRBJ2-4	656	0.0160507		TRBV27	TRBJ2-4	418	0.00939107		TRBV10-3	TRBJ1-5	687	0.0140355		TRBV4-3	TRBJ2-2	1215	0.0266564
TRBV6-6	TRBJ2-2	771	0.0167286		TRBV5-5	TRBJ2-3	654	0.0160018		TRBV7-2	TRBJ1-3	417	0.0093686		TRBV6-1	TRBJ1-3	678	0.0138516		TRBV7-6	TRBJ1-2	1195	0.0262176
TRBV5-8	TRBJ1-5	771	0.0167286		TRBV10-2	TRBJ2-7	647	0.0158305		TRBV7-3	TRBJ2-4	411	0.0092338		TRBV11-2	TRBJ1-1	677	0.0138312		TRBV20-1	TRBJ2-6	1161	0.0254717
TRBV30	TRBJ1-3	766	0.0166201		TRBV9	TRBJ1-6	642	0.0157082		TRBV30	TRBJ1-6	404	0.00907653		TRBV5-6	TRBJ2-1	660	0.0134839		TRBV3-2	TRBJ1-3	1083	0.0237604
TRBV5-4	TRBJ2-1	764	0.0165767		TRBV10-3	TRBJ2-3	635	0.0155369		TRBV6-6	TRBJ2-3	404	0.00907653		TRBV6-4	TRBJ2-7	650	0.0132796		TRBV6-6	TRBJ2-1	1078	0.0236507
TRBV5-6	TRBJ1-1	751	0.0162946		TRBV5-5	TRBJ1-4	600	0.0146806		TRBV10-2	TRBJ2-1	401	0.00900913		TRBV25-1	TRBJ1-3	648	0.0132387		TRBV7-7	TRBJ2-1	1057	0.02319
TRBV6-8	TRBJ2-1	737	0.0159908		TRBV12-5	TRBJ2-2	596	0.0145827		TRBV6-8	TRBJ1-4	400	0.00898667		TRBV4-2	TRBJ1-1	638	0.0130344		TRBV6-6	TRBJ2-2	1054	0.0231242
TRBV11-2	TRBJ1-2	727	0.0157739		TRBV5-4	TRBJ1-2	589	0.0144114		TRBV4-2	TRBJ1-5	398	0.00894173		TRBV4-2	TRBJ2-3	634	0.0129527		TRBV4-1	TRBJ2-6	1052	0.0230803
TRBV5-8	TRBJ1-1	723	0.0156871		TRBV6-8	TRBJ1-4	586	0.014338		TRBV6-8	TRBJ2-2	383	0.00860473		TRBV11-3	TRBJ2-1	627	0.0128097		TRBV4-3	TRBJ2-5	1030	0.0225976
TRBV30	TRBJ2-6	722	0.0156654		TRBV25-1	TRBJ1-1	565	0.0138242		TRBV4-2	TRBJ1-4	379	0.00851487		TRBV4-2	TRBJ2-5	611	0.0124828		TRBV11-2	TRBJ2-5	960	0.0210619
TRBV7-4	TRBJ2-4	717	0.0155569		TRBV10-3	TRBJ2-2	561	0.0137263		TRBV7-4	TRBJ2-1	369	0.0082902		TRBV6-8	TRBJ2-2	610	0.0124624		TRBV6-5	TRBJ2-5	919	0.0201624
TRBV6-6	TRBJ2-3	714	0.0154918		TRBV9	TRBJ2-2	559	0.0136774		TRBV6-6	TRBJ1-5	369	0.0082902		TRBV16	TRBJ1-5	608	0.0124215		TRBV4-3	TRBJ1-5	907	0.0198991
TRBV5-8	TRBJ2-2	705	0.0152965		TRBV5-5	TRBJ2-2	559	0.0136774		TRBV6-6	TRBJ2-1	366	0.0082228		TRBV6-8	TRBJ2-7	599	0.0122376		TRBV4-3	TRBJ1-6	890	0.0195261
TRBV4-3	TRBJ1-3	692	0.0150145		TRBV4-2	TRBJ2-3	558	0.0136529		TRBV7-6	TRBJ1-2	351	0.0078858		TRBV9	TRBJ1-1	595	0.0121559		TRBV5-4	TRBJ2-5	890	0.0195261
TRBV7-7	TRBJ1-6	675	0.0146456		TRBV30	TRBJ2-2	555	0.0135795		TRBV25-1	TRBJ2-4	331	0.00743647		TRBV9	TRBJ2-5	589	0.0120333		TRBV6-6	TRBJ1-1	881	0.0193287
TRBV11-3	TRBJ2-1	673	0.0146022		TRBV30	TRBJ2-6	542	0.0132614		TRBV6-4	TRBJ2-4	331	0.00743647		TRBV6-6	TRBJ2-5	579	0.011829		TRBV5-4	TRBJ2-1	874	0.0191751
TRBV6-6	TRBJ1-2	664	0.014407		TRBV4-1	TRBJ1-3	541	0.013237		TRBV11-3	TRBJ2-1	330	0.007414		TRBV4-1	TRBJ1-3	575	0.0117473		TRBV4-2	TRBJ2-1	859	0.018846
TRBV10-3	TRBJ1-6	658	0.0142768		TRBV5-5	TRBJ2-5	540	0.0132125		TRBV5-5	TRBJ1-3	329	0.00739153		TRBV11-2	TRBJ2-7	562	0.0114817		TRBV29-1	TRBJ1-6	851	0.0186705
TRBV10-3	TRBJ1-5	653	0.0141683		TRBV16	TRBJ1-3	535	0.0130902		TRBV5-8	TRBJ2-1	318	0.0071444		TRBV6-4	TRBJ1-5	561	0.0114613		TRBV10-2	TRBJ2-7	824	0.0180781
TRBV6-5	TRBJ1-2	652	0.0141466		TRBV4-2	TRBJ2-7	533	0.0130412		TRBV6-4	TRBJ1-4	317	0.00712193		TRBV5-5	TRBJ2-2	560	0.0114409		TRBV6-6	TRBJ2-7	817	0.0179245
TRBV30	TRBJ1-6	636	0.0137994		TRBV7-8	TRBJ1-6	525	0.0128455		TRBV25-1	TRBJ1-4	315	0.007077		TRBV10-3	TRBJ2-5	556	0.0113591		TRBV20-1	TRBJ2-4	804	0.0176393
TRBV6-6	TRBJ1-1	632	0.0137126		TRBV4-3	TRBJ2-3	523	0.0127966		TRBV7-6	TRBJ2-2	302	0.00678493		TRBV30	TRBJ2-3	539	0.0110118		TRBV6-9	TRBJ2-5	801	0.0175735
TRBV4-3	TRBJ1-4	632	0.0137126		TRBV5-4	TRBJ1-1	519	0.0126987		TRBV5-4	TRBJ2-2	302	0.00678493		TRBV3-2	TRBJ2-4	522	0.0106645		TRBV3-2	TRBJ1-4	753	0.0165204
TRBV11-3	TRBJ2-3	624	0.0135391		TRBV30	TRBJ1-6	514	0.0125763		TRBV20-1	TRBJ1-1	297	0.0066726		TRBV6-5	TRBJ2-7	520	0.0106237		TRBV7-6	TRBJ1-6	752	0.0164985
TRBV7-4	TRBJ2-7	623	0.0135174		TRBV3-2	TRBJ1-3	513	0.0125519		TRBV4-2	TRBJ1-2	296	0.00665013		TRBV11-2	TRBJ1-2	518	0.0105828		TRBV11-2	TRBJ1-5	730	0.0160158
TRBV6-6	TRBJ1-5	616	0.0133655		TRBV11-2	TRBJ1-2	509	0.012454		TRBV9	TRBJ2-5	290	0.00651533		TRBV10-3	TRBJ2-7	509	0.0103989		TRBV3-2	TRBJ2-4	724	0.0158842
TRBV4-1	TRBJ1-4	589	0.0127797		TRBV30	TRBJ1-4	503	0.0123072		TRBV9	TRBJ2-7	290	0.00651533		TRBV5-4	TRBJ2-1	494	0.0100925		TRBV10-3	TRBJ1-5	722	0.0158403
TRBV6-5	TRBJ2-4	585	0.0126929		TRBV6-6	TRBJ1-5	489	0.0119647		TRBV5-8	TRBJ2-7	287	0.00644793		TRBV4-1	TRBJ2-6	493	0.010072		TRBV16	TRBJ1-5	704	0.0154454
TRBV6-1	TRBJ2-6	585	0.0126929		TRBV7-3	TRBJ2-4	483	0.0118178		TRBV4-3	TRBJ1-6	283	0.00635807		TRBV5-5	TRBJ1-2	489	0.00999032		TRBV16	TRBJ2-7	704	0.0154454
TRBV10-3	TRBJ2-2	576	0.0124976		TRBV7-7	TRBJ1-1	478	0.0116955		TRBV6-5	TRBJ1-6	268	0.00602107		TRBV7-7	TRBJ1-1	488	0.00996989		TRBV10-2	TRBJ1-5	688	0.0150943
TRBV5-4	TRBJ1-6	567	0.0123023		TRBV9	TRBJ1-1	446	0.0109125		TRBV10-3	TRBJ2-5	268	0.00602107		TRBV4-1	TRBJ2-4	476	0.00972473		TRBV4-3	TRBJ2-6	687	0.0150724
TRBV20-1	TRBJ2-1	566	0.0122806		TRBV28	TRBJ2-4	441	0.0107902		TRBV15	TRBJ2-4	264	0.0059312		TRBV30	TRBJ1-4	468	0.00956129		TRBV30	TRBJ1-3	675	0.0148091
TRBV6-5	TRBJ2-5	557	0.0120853		TRBV6-4	TRBJ1-6	438	0.0107168		TRBV6-4	TRBJ2-6	260	0.00584133		TRBV7-4	TRBJ2-1	451	0.00921397		TRBV6-6	TRBJ2-3	675	0.0148091
TRBV5-5	TRBJ1-5	544	0.0118033		TRBV6-6	TRBJ2-5	433	0.0105945		TRBV7-4	TRBJ1-2	258	0.0057964		TRBV5-8	TRBJ2-2	448	0.00915268		TRBV6-8	TRBJ2-5	674	0.0147872
TRBV16	TRBJ2-7	544	0.0118033		TRBV4-2	TRBJ2-2	428	0.0104721		TRBV10-2	TRBJ1-2	258	0.0057964		TRBV15	TRBJ2-2	441	0.00900967		TRBV15	TRBJ1-3	673	0.0147652
TRBV7-6	TRBJ1-4	543	0.0117816		TRBV9	TRBJ2-7	423	0.0103498		TRBV7-4	TRBJ2-7	257	0.00577393		TRBV11-2	TRBJ1-5	439	0.00896881		TRBV11-2	TRBJ1-3	650	0.0142606
TRBV5-6	TRBJ2-5	538	0.0116731		TRBV2	TRBJ2-4	411	0.0100562		TRBV7-4	TRBJ1-1	256	0.00575147		TRBV5-6	TRBJ1-6	434	0.00886666		TRBV7-6	TRBJ2-4	632	0.0138657
TRBV10-2	TRBJ2-5	530	0.0114995		TRBV25-1	TRBJ1-5	400	0.00978704		TRBV13	TRBJ2-1	255	0.005729		TRBV10-3	TRBJ1-3	420	0.00858064		TRBV5-4	TRBJ2-2	625	0.0137122
TRBV5-8	TRBJ2-1	520	0.0112826		TRBV6-6	TRBJ1-2	393	0.00961577		TRBV5-4	TRBJ2-3	254	0.00570653		TRBV28	TRBJ2-4	418	0.00853978		TRBV6-8	TRBJ2-3	620	0.0136025
TRBV30	TRBJ1-5	508	0.0110222		TRBV5-6	TRBJ2-5	389	0.0095179		TRBV12-4	TRBJ2-4	251	0.00563913		TRBV30	TRBJ1-6	411	0.00839677		TRBV30	TRBJ1-4	607	0.0133172
TRBV5-4	TRBJ2-3	497	0.0107835		TRBV11-2	TRBJ2-3	374	0.00915088		TRBV10-2	TRBJ1-5	251	0.00563913		TRBV7-4	TRBJ1-2	411	0.00839677		TRBV10-2	TRBJ2-2	606	0.0132953
TRBV10-3	TRBJ2-6	492	0.010675		TRBV10-3	TRBJ1-6	373	0.00912641		TRBV6-8	TRBJ2-4	249	0.0055942		TRBV9	TRBJ2-2	410	0.00837634		TRBV11-3	TRBJ2-1	596	0.0130759
TRBV7-7	TRBJ2-3	489	0.0106099		TRBV7-6	TRBJ2-1	363	0.00888174		TRBV6-4	TRBJ1-6	249	0.0055942		TRBV9	TRBJ1-3	401	0.00819247		TRBV4-3	TRBJ1-4	580	0.0127249
TRBV4-2	TRBJ1-4	477	0.0103496		TRBV6-6	TRBJ2-2	358	0.0087594		TRBV20-1	TRBJ1-5	241	0.00541447		TRBV7-3	TRBJ2-4	392	0.0080086		TRBV6-8	TRBJ1-1	579	0.0127029
TRBV6-1	TRBJ2-4	474	0.0102845		TRBV10-3	TRBJ1-2	358	0.0087594		TRBV5-5	TRBJ1-1	240	0.005392		TRBV5-5	TRBJ2-3	385	0.00786559		TRBV20-1	TRBJ1-3	577	0.0126591
TRBV29-1	TRBJ1-3	473	0.0102628		TRBV5-8	TRBJ2-5	357	0.00873493		TRBV7-3	TRBJ1-4	238	0.00534707		TRBV10-3	TRBJ2-3	383	0.00782473		TRBV7-6	TRBJ2-6	567	0.0124397
TRBV11-2	TRBJ1-5	470	0.0101977		TRBV5-4	TRBJ1-4	357	0.00873493		TRBV9	TRBJ2-2	230	0.00516733		TRBV11-2	TRBJ2-2	373	0.00762043		TRBV3-2	TRBJ2-6	564	0.0123738
TRBV6-1	TRBJ1-3	457	0.00991563		TRBV6-6	TRBJ2-7	355	0.008686		TRBV11-2	TRBJ2-2	225	0.005055		TRBV5-6	TRBJ1-4	357	0.00729355		TRBV10-3	TRBJ2-6	556	0.0121983
TRBV7-4	TRBJ2-1	449	0.00974205		TRBV25-1	TRBJ2-2	353	0.00863706		TRBV9	TRBJ1-2	224	0.00503253		TRBV6-8	TRBJ2-6	350	0.00715053		TRBV10-3	TRBJ1-4	552	0.0121106
TRBV4-1	TRBJ2-6	438	0.00950338		TRBV10-2	TRBJ1-2	351	0.00858813		TRBV5-6	TRBJ2-3	224	0.00503253		TRBV7-4	TRBJ2-5	349	0.0071301		TRBV7-4	TRBJ2-7	551	0.0120886
TRBV10-2	TRBJ1-5	437	0.00948168		TRBV4-2	TRBJ2-4	350	0.00856366		TRBV5-8	TRBJ1-5	217	0.00487527		TRBV11-3	TRBJ2-3	349	0.0071301		TRBV4-2	TRBJ2-2	551	0.0120886
TRBV6-8	TRBJ2-2	432	0.0093732		TRBV6-6	TRBJ1-1	348	0.00851472		TRBV6-1	TRBJ1-6	216	0.0048528		TRBV6-6	TRBJ2-3	332	0.00678279		TRBV6-8	TRBJ2-7	550	0.0120667
TRBV15	TRBJ1-3	430	0.0093298		TRBV7-7	TRBJ2-3	344	0.00841685		TRBV5-5	TRBJ2-7	207	0.0046506		TRBV10-3	TRBJ1-2	330	0.00674193		TRBV4-2	TRBJ2-7	533	0.0116937
TRBV6-8	TRBJ1-2	418	0.00906944		TRBV11-1	TRBJ2-7	340	0.00831898		TRBV11-2	TRBJ2-7	206	0.00462813		TRBV7-4	TRBJ1-1	313	0.00639462		TRBV6-6	TRBJ1-5	524	0.0114963
TRBV6-8	TRBJ1-1	410	0.00889586		TRBV5-5	TRBJ1-1	337	0.00824558		TRBV6-5	TRBJ2-6	205	0.00460567		TRBV10-3	TRBJ2-4	311	0.00635376		TRBV7-7	TRBJ2-2	524	0.0114963
TRBV10-1	TRBJ1-5	410	0.00889586		TRBV10-1	TRBJ2-7	307	0.00751155		TRBV7-6	TRBJ2-4	205	0.00460567		TRBV6-6	TRBJ2-1	310	0.00633333		TRBV11-1	TRBJ2-1	516	0.0113208
TRBV5-8	TRBJ2-7	402	0.00872228		TRBV5-6	TRBJ2-2	307	0.00751155		TRBV7-6	TRBJ1-4	203	0.00456073		TRBV11-3	TRBJ2-2	307	0.00627204		TRBV4-2	TRBJ2-3	505	0.0110794
TRBV5-4	TRBJ2-7	400	0.00867889		TRBV5-4	TRBJ2-6	302	0.00738921		TRBV6-1	TRBJ2-4	201	0.0045158		TRBV5-8	TRBJ2-5	300	0.00612903		TRBV5-4	TRBJ1-2	502	0.0110136
TRBV6-8	TRBJ1-5	398	0.00863549		TRBV6-1	TRBJ1-4	301	0.00736475		TRBV5-5	TRBJ2-5	196	0.00440347		TRBV5-8	TRBJ1-1	300	0.00612903		TRBV6-8	TRBJ1-4	500	0.0109697
TRBV10-1	TRBJ2-1	395	0.0085704		TRBV6-4	TRBJ1-4	296	0.00724241		TRBV11-2	TRBJ2-1	196	0.00440347		TRBV9	TRBJ1-5	298	0.00608817		TRBV6-6	TRBJ2-5	477	0.0104651
TRBV7-3	TRBJ1-3	389	0.00844022		TRBV25-1	TRBJ1-4	287	0.0070222		TRBV6-6	TRBJ2-5	194	0.00435853		TRBV11-3	TRBJ1-1	297	0.00606774		TRBV4-3	TRBJ2-4	467	0.0102457
TRBV7-4	TRBJ2-5	370	0.00802797		TRBV5-5	TRBJ1-2	286	0.00699773		TRBV5-8	TRBJ2-2	187	0.00420127		TRBV11-2	TRBJ1-4	288	0.00588387		TRBV6-6	TRBJ1-2	453	0.00993857
TRBV6-8	TRBJ2-3	367	0.00796288		TRBV4-2	TRBJ1-4	285	0.00697327		TRBV5-8	TRBJ1-2	185	0.00415633		TRBV5-8	TRBJ1-2	284	0.00580215		TRBV11-2	TRBJ1-2	452	0.00991663
TRBV7-4	TRBJ2-3	363	0.00787609		TRBV5-8	TRBJ2-3	281	0.00687539		TRBV27	TRBJ2-6	184	0.00413387		TRBV6-6	TRBJ1-2	283	0.00578172		TRBV10-3	TRBJ1-6	451	0.00989469
TRBV4-2	TRBJ2-4	363	0.00787609		TRBV29-1	TRBJ1-6	280	0.00685093		TRBV10-1	TRBJ2-1	180	0.004044		TRBV13	TRBJ1-2	277	0.00565914		TRBV11-3	TRBJ2-2	444	0.00974111
TRBV30	TRBJ1-4	361	0.0078327		TRBV11-2	TRBJ2-5	275	0.00672859		TRBV20-1	TRBJ2-7	180	0.004044		TRBV10-3	TRBJ2-6	277	0.00565914		TRBV4-2	TRBJ1-1	441	0.0096753
TRBV5-8	TRBJ2-5	359	0.0077893		TRBV10-1	TRBJ1-3	271	0.00663072		TRBV7-8	TRBJ1-3	176	0.00395413		TRBV6-6	TRBJ1-6	274	0.00559785		TRBV7-3	TRBJ2-4	432	0.00947784
TRBV15	TRBJ1-6	353	0.00765912		TRBV5-6	TRBJ2-3	271	0.00663072		TRBV11-2	TRBJ1-1	174	0.0039092		TRBV5-8	TRBJ2-1	273	0.00557742		TRBV6-8	TRBJ2-2	431	0.0094559
TRBV6-6	TRBJ2-5	352	0.00763742		TRBV7-4	TRBJ1-1	265	0.00648391		TRBV7-4	TRBJ1-5	171	0.0038418		TRBV6-8	TRBJ2-4	270	0.00551613		TRBV7-3	TRBJ1-3	427	0.00936814
TRBV6-5	TRBJ1-6	344	0.00746384		TRBV28	TRBJ1-3	261	0.00638604		TRBV29-1	TRBJ1-3	171	0.0038418		TRBV28	TRBJ1-4	270	0.00551613		TRBV11-2	TRBJ1-4	422	0.00925845
TRBV10-3	TRBJ2-4	331	0.00718178		TRBV6-6	TRBJ2-1	259	0.00633711		TRBV20-1	TRBJ1-4	171	0.0038418		TRBV27	TRBJ1-3	267	0.00545484		TRBV11-2	TRBJ1-6	405	0.00888548
TRBV7-6	TRBJ2-6	324	0.0070299		TRBV7-8	TRBJ2-6	258	0.00631264		TRBV6-6	TRBJ2-2	167	0.00375193		TRBV4-3	TRBJ2-1	264	0.00539355		TRBV20-1	TRBJ2-3	403	0.0088416
TRBV6-5	TRBJ1-4	321	0.00696481		TRBV6-5	TRBJ2-4	256	0.0062637		TRBV7-4	TRBJ2-3	166	0.00372947		TRBV10-3	TRBJ1-4	264	0.00539355		TRBV6-9	TRBJ2-1	401	0.00879772
TRBV11-2	TRBJ1-3	320	0.00694311		TRBV6-8	TRBJ1-3	255	0.00623924		TRBV20-1	TRBJ2-3	163	0.00366207		TRBV5-5	TRBJ1-5	263	0.00537312		TRBV4-2	TRBJ2-5	399	0.00875384
TRBV11-1	TRBJ1-3	319	0.00692141		TRBV7-4	TRBJ1-6	249	0.00609243		TRBV15	TRBJ1-3	158	0.00354973		TRBV6-6	TRBJ1-5	254	0.00518925		TRBV7-3	TRBJ1-4	384	0.00842475
TRBV11-1	TRBJ2-1	317	0.00687802		TRBV7-4	TRBJ2-1	248	0.00606796		TRBV5-8	TRBJ1-1	158	0.00354973		TRBV6-4	TRBJ2-4	252	0.00514838		TRBV7-4	TRBJ2-1	381	0.00835893
TRBV11-3	TRBJ2-2	310	0.00672614		TRBV27	TRBJ2-4	246	0.00601903		TRBV11-1	TRBJ2-7	153	0.0034374		TRBV13	TRBJ2-1	250	0.00510752		TRBV6-5	TRBJ2-6	372	0.00816147
TRBV4-2	TRBJ1-2	309	0.00670444		TRBV10-2	TRBJ2-2	237	0.00579882		TRBV25-1	TRBJ1-3	150	0.00337		TRBV3-2	TRBJ2-6	250	0.00510752		TRBV6-8	TRBJ1-5	363	0.00796402
TRBV11-2	TRBJ1-6	305	0.00661765		TRBV4-2	TRBJ1-3	235	0.00574989		TRBV10-2	TRBJ1-4	148	0.00332507		TRBV7-4	TRBJ2-3	249	0.00508709		TRBV5-8	TRBJ2-1	362	0.00794208
TRBV11-3	TRBJ2-7	301	0.00653086		TRBV11-2	TRBJ1-4	235	0.00574989		TRBV7-4	TRBJ2-5	147	0.0033026		TRBV4-2	TRBJ1-5	245	0.00500537		TRBV10-2	TRBJ2-1	360	0.0078982
TRBV6-8	TRBJ2-5	294	0.00637898		TRBV9	TRBJ1-2	234	0.00572542		TRBV10-1	TRBJ2-5	147	0.0033026		TRBV7-4	TRBJ1-4	240	0.00490322		TRBV16	TRBJ2-5	360	0.0078982
TRBV20-1	TRBJ2-5	288	0.0062488		TRBV5-8	TRBJ2-7	233	0.00570095		TRBV11-2	TRBJ2-3	147	0.0033026		TRBV6-5	TRBJ2-4	239	0.00488279		TRBV16	TRBJ2-3	360	0.0078982
TRBV6-1	TRBJ1-6	284	0.00616201		TRBV11-1	TRBJ1-5	232	0.00567648		TRBV11-1	TRBJ2-3	145	0.00325767		TRBV10-3	TRBJ1-6	236	0.0048215		TRBV7-7	TRBJ2-3	358	0.00785432
TRBV7-4	TRBJ1-1	283	0.00614031		TRBV10-1	TRBJ2-2	230	0.00562755		TRBV29-1	TRBJ2-6	142	0.00319027		TRBV7-6	TRBJ1-5	232	0.00473978		TRBV5-4	TRBJ2-3	354	0.00776656
TRBV9	TRBJ2-7	282	0.00611862		TRBV20-1	TRBJ1-4	230	0.00562755		TRBV4-1	TRBJ1-2	141	0.0031678		TRBV9	TRBJ2-7	231	0.00471935		TRBV10-2	TRBJ2-3	342	0.00750329
TRBV4-2	TRBJ1-1	265	0.00574976		TRBV6-6	TRBJ1-6	222	0.00543181		TRBV11-2	TRBJ1-5	140	0.00314533		TRBV7-4	TRBJ1-5	229	0.00467849		TRBV5-4	TRBJ2-6	340	0.00745941
TRBV6-6	TRBJ1-6	264	0.00572807		TRBV11-3	TRBJ2-2	218	0.00533394		TRBV20-1	TRBJ2-5	138	0.0031004		TRBV7-4	TRBJ1-6	226	0.0046172		TRBV5-6	TRBJ1-2	339	0.00743747
TRBV4-2	TRBJ2-5	261	0.00566297		TRBV6-6	TRBJ2-3	215	0.00526053		TRBV7-3	TRBJ1-3	136	0.00305547		TRBV6-6	TRBJ2-2	225	0.00459677		TRBV5-4	TRBJ2-7	338	0.00741553
TRBV30	TRBJ2-5	258	0.00559788		TRBV6-4	TRBJ2-6	215	0.00526053		TRBV11-2	TRBJ2-4	132	0.0029656		TRBV28	TRBJ1-6	223	0.00455591		TRBV5-6	TRBJ1-1	333	0.00730584
TRBV5-6	TRBJ2-1	250	0.0054243		TRBV9	TRBJ1-3	214	0.00523607		TRBV4-2	TRBJ2-7	132	0.0029656		TRBV4-3	TRBJ2-2	221	0.00451505		TRBV6-5	TRBJ2-4	329	0.00721808
TRBV30	TRBJ1-1	246	0.00533752		TRBV6-8	TRBJ2-6	213	0.0052116		TRBV7-4	TRBJ2-2	126	0.0028308		TRBV11-1	TRBJ2-5	216	0.0044129		TRBV5-8	TRBJ1-1	319	0.00699868
TRBV9	TRBJ2-1	241	0.00522903		TRBV15	TRBJ1-4	210	0.0051382		TRBV11-3	TRBJ2-2	121	0.00271847		TRBV11-2	TRBJ1-3	213	0.00435161		TRBV6-8	TRBJ1-2	297	0.00651602
TRBV10-3	TRBJ1-2	224	0.00486018		TRBV5-8	TRBJ2-2	209	0.00511373		TRBV12-5	TRBJ1-4	118	0.00265107		TRBV11-1	TRBJ2-1	208	0.00424946		TRBV16	TRBJ2-2	292	0.00640632
TRBV9	TRBJ2-2	208	0.00451302		TRBV9	TRBJ2-4	208	0.00508926		TRBV5-5	TRBJ1-6	118	0.00265107		TRBV5-8	TRBJ2-3	207	0.00422903		TRBV4-2	TRBJ1-5	284	0.0062308
TRBV7-4	TRBJ1-2	204	0.00442623		TRBV7-4	TRBJ2-7	208	0.00508926		TRBV20-1	TRBJ2-2	117	0.0026286		TRBV13	TRBJ1-1	206	0.0042086		TRBV5-6	TRBJ2-7	282	0.00618692
TRBV20-1	TRBJ1-5	194	0.00420926		TRBV4-2	TRBJ1-1	204	0.00499139		TRBV7-4	TRBJ1-4	114	0.0025612		TRBV4-3	TRBJ1-5	202	0.00412688		TRBV4-3	TRBJ1-3	278	0.00609917
TRBV5-8	TRBJ2-3	191	0.00414417		TRBV5-6	TRBJ1-4	201	0.00491799		TRBV7-6	TRBJ1-3	113	0.00253873		TRBV9	TRBJ2-6	201	0.00410645		TRBV11-1	TRBJ1-2	277	0.00607723
TRBV13	TRBJ2-1	190	0.00412247		TRBV20-1	TRBJ1-3	200	0.00489352		TRBV6-8	TRBJ2-6	112	0.00251627		TRBV5-7	TRBJ1-2	200	0.00408602		TRBV5-5	TRBJ2-7	275	0.00603335
TRBV11-3	TRBJ2-5	188	0.00407908		TRBV5-5	TRBJ2-6	196	0.00479565		TRBV6-1	TRBJ1-3	110	0.00247133		TRBV4-3	TRBJ1-2	200	0.00408602		TRBV7-7	TRBJ1-1	273	0.00598947
TRBV10-3	TRBJ1-4	185	0.00401399		TRBV11-2	TRBJ2-1	196	0.00479565		TRBV6-1	TRBJ2-6	105	0.002359		TRBV4-3	TRBJ2-3	199	0.00406559		TRBV5-8	TRBJ2-2	273	0.00598947
TRBV9	TRBJ2-3	184	0.00399229		TRBV9	TRBJ1-4	192	0.00469778		TRBV6-5	TRBJ1-3	101	0.00226913		TRBV5-5	TRBJ2-5	199	0.00406559		TRBV6-5	TRBJ1-6	272	0.00596753
TRBV29/OR9-2	TRBJ2-1	181	0.0039272		TRBV15	TRBJ1-6	185	0.00452651		TRBV13	TRBJ2-5	100	0.00224667		TRBV5-6	TRBJ1-2	198	0.00404516		TRBV6-9	TRBJ1-1	267	0.00585783
TRBV7-7	TRBJ1-1	178	0.0038621		TRBV11-1	TRBJ2-2	179	0.0043797		TRBV6-5	TRBJ2-4	96	0.0021568		TRBV7-4	TRBJ2-7	192	0.00392258		TRBV24-1	TRBJ2-1	261	0.0057262
TRBV20-1	TRBJ1-2	173	0.00375362		TRBV7-4	TRBJ1-5	177	0.00433076		TRBV6-6	TRBJ1-3	95	0.00213433		TRBV11-2	TRBJ1-6	191	0.00390215		TRBV10-3	TRBJ1-3	259	0.00568232
TRBV5-8	TRBJ1-6	171	0.00371022		TRBV5-8	TRBJ2-4	171	0.00418396		TRBV11-3	TRBJ2-3	92	0.00206693		TRBV5-8	TRBJ1-6	188	0.00384086		TRBV5-8	TRBJ2-5	258	0.00566038
TRBV11-1	TRBJ2-5	166	0.00360174		TRBV9	TRBJ2-3	170	0.00415949		TRBV4-3	TRBJ1-5	91	0.00204447		TRBV9	TRBJ1-4	180	0.00367742		TRBV6-5	TRBJ1-4	257	0.00563844
TRBV11-3	TRBJ1-6	166	0.00360174		TRBV11-1	TRBJ1-2	166	0.00406162		TRBV13	TRBJ1-3	88	0.00197707		TRBV11-3	TRBJ2-5	174	0.00355484		TRBV6-9	TRBJ2-3	256	0.0056165
TRBV13	TRBJ1-1	166	0.00360174		TRBV2	TRBJ2-6	161	0.00393928		TRBV11-2	TRBJ2-6	86	0.00193213		TRBV10-1	TRBJ1-5	171	0.00349355		TRBV5-5	TRBJ2-1	255	0.00559456
TRBV12-5	TRBJ2-1	166	0.00360174		TRBV7-6	TRBJ1-3	155	0.00379248		TRBV6-6	TRBJ1-6	85	0.00190967		TRBV5-4	TRBJ2-7	170	0.00347312		TRBV4-2	TRBJ1-4	254	0.00557262
TRBV11-1	TRBJ2-2	157	0.00340646		TRBV6-4	TRBJ1-3	153	0.00374354		TRBV11-3	TRBJ1-1	85	0.00190967		TRBV27	TRBJ2-4	169	0.00345269		TRBV30	TRBJ2-6	244	0.00535323
TRBV11-1	TRBJ2-3	157	0.00340646		TRBV12-4	TRBJ2-6	151	0.00369461		TRBV11-3	TRBJ2-7	82	0.00184227		TRBV4-2	TRBJ1-4	169	0.00345269		TRBV10-2	TRBJ1-6	242	0.00530935
TRBV6-8	TRBJ1-6	156	0.00338477		TRBV5-4	TRBJ1-6	151	0.00369461		TRBV4-2	TRBJ2-2	82	0.00184227		TRBV10-2	TRBJ1-1	168	0.00343226		TRBV11-2	TRBJ2-6	239	0.00524353
TRBV4-2	TRBJ1-5	156	0.00338477		TRBV7-6	TRBJ2-2	145	0.0035478		TRBV6-6	TRBJ1-4	81	0.0018198		TRBV6-5	TRBJ2-6	167	0.00341183		TRBV30	TRBJ2-4	236	0.00517771
TRBV11-3	TRBJ1-5	155	0.00336307		TRBV11-2	TRBJ2-7	144	0.00352333		TRBV6-8	TRBJ1-3	80	0.00179733		TRBV5-6	TRBJ2-2	164	0.00335054		TRBV6-6	TRBJ1-6	229	0.00502413
TRBV5-6	TRBJ1-5	152	0.00329798		TRBV11-1	TRBJ1-1	141	0.00344993		TRBV7-4	TRBJ1-6	77	0.00172993		TRBV6-8	TRBJ1-4	162	0.00330968		TRBV5-4	TRBJ1-1	226	0.00495832
TRBV11-1	TRBJ2-7	148	0.00321119		TRBV7-4	TRBJ1-2	140	0.00342546		TRBV4-2	TRBJ1-1	77	0.00172993		TRBV6-6	TRBJ2-7	161	0.00328925		TRBV6-5	TRBJ1-3	224	0.00491444
TRBV6-5	TRBJ1-3	147	0.00318949		TRBV4-2	TRBJ1-5	139	0.003401		TRBV29/OR9-2	TRBJ2-5	76	0.00170747		TRBV11-3	TRBJ1-5	159	0.00324839		TRBV13	TRBJ2-7	222	0.00487056
TRBV10-2	TRBJ2-3	147	0.00318949		TRBV11-1	TRBJ2-5	138	0.00337653		TRBV12-5	TRBJ2-1	76	0.00170747		TRBV11-3	TRBJ1-2	159	0.00324839		TRBV5-6	TRBJ2-3	220	0.00482668
TRBV5-4	TRBJ2-5	147	0.00318949		TRBV5-8	TRBJ1-1	135	0.00330313		TRBV4-2	TRBJ1-3	71	0.00159513		TRBV7-7	TRBJ1-2	155	0.00316667		TRBV10-2	TRBJ2-5	212	0.00465116
TRBV11-2	TRBJ2-6	147	0.00318949		TRBV7-4	TRBJ2-2	134	0.00327866		TRBV11-1	TRBJ2-1	70	0.00157267		TRBV4-2	TRBJ2-7	155	0.00316667		TRBV6-6	TRBJ1-4	206	0.00451953
TRBV13	TRBJ2-7	146	0.00316779		TRBV11-3	TRBJ2-3	134	0.00327866		TRBV9	TRBJ1-4	70	0.00157267		TRBV7-7	TRBJ2-7	153	0.00312581		TRBV4-2	TRBJ1-6	202	0.00443177
TRBV7-7	TRBJ2-7	141	0.00305931		TRBV6-1	TRBJ1-3	132	0.00322972		TRBV13	TRBJ2-7	70	0.00157267		TRBV5-6	TRBJ1-5	153	0.00312581		TRBV5-5	TRBJ2-3	198	0.00434401
TRBV7-4	TRBJ2-2	140	0.00303761		TRBV6-8	TRBJ2-4	131	0.00320526		TRBV5-4	TRBJ2-7	66	0.0014828		TRBV30	TRBJ1-3	149	0.00304408		TRBV5-8	TRBJ2-3	197	0.00432207
TRBV11-3	TRBJ1-4	140	0.00303761		TRBV28	TRBJ2-6	131	0.00320526		TRBV6-6	TRBJ2-4	62	0.00139293		TRBV7-4	TRBJ2-2	148	0.00302365		TRBV10-2	TRBJ1-1	196	0.00430013
TRBV20-1	TRBJ1-1	139	0.00301591		TRBV7-3	TRBJ2-6	130	0.00318079		TRBV6-6	TRBJ2-6	61	0.00137047		TRBV20-1	TRBJ1-6	145	0.00296236		TRBV11-3	TRBJ1-1	195	0.00427819
TRBV5-4	TRBJ1-1	138	0.00299422		TRBV29-1	TRBJ2-6	130	0.00318079		TRBV7-6	TRBJ2-6	61	0.00137047		TRBV6-4	TRBJ1-3	145	0.00296236		TRBV5-6	TRBJ1-5	195	0.00427819
TRBV7-4	TRBJ1-5	137	0.00297252		TRBV13	TRBJ2-7	130	0.00318079		TRBV20-1	TRBJ2-6	59	0.00132553		TRBV7-6	TRBJ1-6	145	0.00296236		TRBV6-9	TRBJ2-7	194	0.00425625
TRBV13	TRBJ2-2	137	0.00297252		TRBV7-4	TRBJ2-3	122	0.00298505		TRBV3-2	TRBJ2-3	59	0.00132553		TRBV11-2	TRBJ2-6	142	0.00290107		TRBV11-3	TRBJ2-3	190	0.00416849
TRBV10-1	TRBJ2-4	124	0.00269045		TRBV4-3	TRBJ1-1	122	0.00298505		TRBV5-6	TRBJ2-1	56	0.00125813		TRBV30	TRBJ2-7	134	0.00273763		TRBV5-8	TRBJ1-5	189	0.00414656
TRBV5-4	TRBJ1-4	123	0.00266876		TRBV10-3	TRBJ2-5	121	0.00296058		TRBV13	TRBJ1-1	54	0.0012132		TRBV6-8	TRBJ1-3	133	0.0027172		TRBV11-1	TRBJ2-3	188	0.00412462
TRBV5-7	TRBJ1-2	120	0.00260367		TRBV6-6	TRBJ2-6	116	0.00283824		TRBV11-1	TRBJ1-1	53	0.00119073		TRBV5-6	TRBJ2-3	133	0.0027172		TRBV5-6	TRBJ2-1	185	0.0040588
TRBV9	TRBJ1-1	119	0.00258197		TRBV7-6	TRBJ2-4	116	0.00283824		TRBV3-2	TRBJ1-1	53	0.00119073		TRBV4-3	TRBJ2-5	132	0.00269677		TRBV5-8	TRBJ1-2	182	0.00399298
TRBV6-6	TRBJ1-3	118	0.00256027		TRBV4-2	TRBJ1-2	114	0.00278931		TRBV9	TRBJ2-3	51	0.0011458		TRBV15	TRBJ1-3	119	0.00243118		TRBV11-1	TRBJ2-7	180	0.0039491
TRBV5-5	TRBJ2-7	118	0.00256027		TRBV7-4	TRBJ2-5	113	0.00276484		TRBV12-5	TRBJ2-7	51	0.0011458		TRBV30	TRBJ2-6	118	0.00241075		TRBV7-4	TRBJ1-1	180	0.0039491
TRBV10-2	TRBJ2-4	113	0.00245179		TRBV6-1	TRBJ2-6	113	0.00276484		TRBV11-2	TRBJ1-6	49	0.00110087		TRBV11-1	TRBJ1-4	117	0.00239032		TRBV7-4	TRBJ2-3	177	0.00388328
TRBV10-2	TRBJ1-1	111	0.00240839		TRBV11-2	TRBJ1-3	110	0.00269144		TRBV30	TRBJ1-2	48	0.0010784		TRBV11-1	TRBJ1-2	114	0.00232903		TRBV10-1	TRBJ2-5	175	0.0038394
TRBV14	TRBJ2-1	107	0.0023216		TRBV9	TRBJ1-5	108	0.0026425		TRBV5-5	TRBJ1-4	47	0.00105593		TRBV5-8	TRBJ1-5	113	0.0023086		TRBV10-1	TRBJ2-1	171	0.00375165
TRBV5-5	TRBJ2-5	104	0.00225651		TRBV11-3	TRBJ2-7	107	0.00261803		TRBV11-2	TRBJ1-4	47	0.00105593		TRBV7-4	TRBJ1-3	107	0.00218602		TRBV6-9	TRBJ2-2	167	0.00366389
TRBV5-5	TRBJ2-1	104	0.00225651		TRBV13	TRBJ2-1	105	0.0025691		TRBV7-7	TRBJ2-7	44	0.000988533		TRBV20-1	TRBJ2-7	104	0.00212473		TRBV5-4	TRBJ1-5	167	0.00366389
TRBV9	TRBJ1-2	102	0.00221312		TRBV6-6	TRBJ1-4	103	0.00252016		TRBV11-3	TRBJ1-5	43	0.000966067		TRBV10-1	TRBJ1-1	102	0.00208387		TRBV10-3	TRBJ2-4	166	0.00364195
TRBV30	TRBJ2-4	102	0.00221312		TRBV7-4	TRBJ1-4	95	0.00232442		TRBV7-4	TRBJ2-4	41	0.000921133		TRBV7-6	TRBJ1-3	99	0.00202258		TRBV7-4	TRBJ2-2	157	0.00344449
TRBV10-2	TRBJ2-1	102	0.00221312		TRBV11-2	TRBJ1-1	93	0.00227549		TRBV5-5	TRBJ2-4	39	0.0008762		TRBV7-7	TRBJ1-5	96	0.00196129		TRBV10-2	TRBJ1-4	156	0.00342255
TRBV14	TRBJ2-5	102	0.00221312		TRBV11-3	TRBJ1-2	83	0.00203081		TRBV12-5	TRBJ2-3	38	0.000853733		TRBV5-4	TRBJ1-5	96	0.00196129		TRBV16	TRBJ1-2	152	0.0033348
TRBV6-6	TRBJ2-6	101	0.00219142		TRBV11-2	TRBJ2-4	83	0.00203081		TRBV5-8	TRBJ1-3	37	0.000831267		TRBV20-1	TRBJ2-4	92	0.00187957		TRBV5-8	TRBJ1-4	149	0.00326898
TRBV7-7	TRBJ2-5	98	0.00212633		TRBV11-3	TRBJ1-5	82	0.00200634		TRBV12-5	TRBJ1-1	37	0.000831267		TRBV20-1	TRBJ1-4	92	0.00187957		TRBV14	TRBJ2-2	148	0.00324704
TRBV6-6	TRBJ2-4	97	0.00210463		TRBV5-8	TRBJ1-2	82	0.00200634		TRBV11-3	TRBJ1-6	36	0.0008088		TRBV5-5	TRBJ1-4	90	0.00183871		TRBV7-4	TRBJ2-4	147	0.0032251
TRBV6-8	TRBJ1-4	95	0.00206124		TRBV5-4	TRBJ2-4	81	0.00198188		TRBV5-4	TRBJ1-6	35	0.000786333		TRBV10-3	TRBJ2-2	90	0.00183871		TRBV6-8	TRBJ1-6	147	0.0032251
TRBV6-8	TRBJ1-3	93	0.00201784		TRBV11-3	TRBJ2-5	72	0.00176167		TRBV10-3	TRBJ1-6	34	0.000763867		TRBV18	TRBJ2-4	86	0.00175699		TRBV10-1	TRBJ2-3	144	0.00315928
TRBV7-4	TRBJ1-3	92	0.00199614		TRBV13	TRBJ1-2	72	0.00176167		TRBV20-1	TRBJ2-4	33	0.0007414		TRBV11-1	TRBJ2-2	84	0.00171613		TRBV6-9	TRBJ1-5	144	0.00315928
TRBV5-6	TRBJ2-2	92	0.00199614		TRBV11-2	TRBJ2-2	72	0.00176167		TRBV5-8	TRBJ1-4	32	0.000718933		TRBV5-6	TRBJ2-7	84	0.00171613		TRBV11-1	TRBJ1-1	143	0.00313734
TRBV9	TRBJ2-5	90	0.00195275		TRBV12-5	TRBJ2-5	70	0.00171273		TRBV29/OR9-2	TRBJ1-1	31	0.000696467		TRBV5-8	TRBJ1-4	83	0.0016957		TRBV6-6	TRBJ1-3	142	0.0031154
TRBV11-3	TRBJ1-2	90	0.00195275		TRBV4-2	TRBJ1-6	68	0.0016638		TRBV5-7	TRBJ1-5	30	0.000674		TRBV5-4	TRBJ1-3	83	0.0016957		TRBV6-8	TRBJ1-3	142	0.0031154
TRBV20-1	TRBJ2-4	87	0.00188766		TRBV13	TRBJ1-1	67	0.00163933		TRBV9	TRBJ2-4	29	0.000651533		TRBV20-1	TRBJ1-3	82	0.00167527		TRBV5-8	TRBJ2-6	140	0.00307152
TRBV10-3	TRBJ1-3	87	0.00188766		TRBV4-2	TRBJ2-6	65	0.00159039		TRBV11-3	TRBJ2-4	27	0.0006066		TRBV5-8	TRBJ2-6	81	0.00165484		TRBV11-1	TRBJ2-2	138	0.00302764
TRBV29/OR9-2	TRBJ2-7	84	0.00182257		TRBV5-8	TRBJ1-5	61	0.00149252		TRBV12-5	TRBJ1-5	26	0.000584133		TRBV13	TRBJ1-4	80	0.00163441		TRBV5-5	TRBJ1-4	133	0.00291795
TRBV13	TRBJ2-3	84	0.00182257		TRBV11-3	TRBJ2-1	60	0.00146806		TRBV4-2	TRBJ2-4	26	0.000584133		TRBV5-4	TRBJ1-4	80	0.00163441		TRBV4-2	TRBJ2-6	132	0.00289601
TRBV5-5	TRBJ2-2	82	0.00177917		TRBV5-8	TRBJ1-4	60	0.00146806		TRBV29/OR9-2	TRBJ2-7	25	0.000561667		TRBV4-3	TRBJ1-4	78	0.00159355		TRBV7-4	TRBJ2-5	130	0.00285213
TRBV5-8	TRBJ1-2	77	0.00167069		TRBV25-1	TRBJ2-6	59	0.00144359		TRBV5-4	TRBJ2-5	25	0.000561667		TRBV10-2	TRBJ1-4	78	0.00159355		TRBV9	TRBJ2-1	129	0.00283019
TRBV9	TRBJ1-5	76	0.00164899		TRBV20-1	TRBJ2-6	59	0.00144359		TRBV11-2	TRBJ2-5	24	0.0005392		TRBV7-7	TRBJ1-6	77	0.00157312		TRBV11-2	TRBJ2-4	129	0.00283019
TRBV18	TRBJ1-1	74	0.00160559		TRBV12-5	TRBJ1-5	57	0.00139465		TRBV9	TRBJ2-6	23	0.000516733		TRBV6-6	TRBJ1-4	74	0.00151183		TRBV5-5	TRBJ2-4	126	0.00276437
TRBV12-5	TRBJ2-3	74	0.00160559		TRBV15	TRBJ2-6	56	0.00137019		TRBV7-4	TRBJ1-3	23	0.000516733		TRBV11-3	TRBJ2-7	74	0.00151183		TRBV6-9	TRBJ1-2	126	0.00276437
TRBV29/OR9-2	TRBJ2-5	73	0.0015839		TRBV4-1	TRBJ2-4	55	0.00134572		TRBV11-2	TRBJ1-2	23	0.000516733		TRBV13	TRBJ2-3	71	0.00145054		TRBV5-6	TRBJ1-4	123	0.00269855
TRBV12-5	TRBJ2-5	73	0.0015839		TRBV5-8	TRBJ1-6	54	0.00132125		TRBV29/OR9-2	TRBJ1-2	22	0.000494267		TRBV10-2	TRBJ1-5	71	0.00145054		TRBV4-2	TRBJ1-3	121	0.00265467
TRBV16	TRBJ2-1	73	0.0015839		TRBV12-5	TRBJ2-7	53	0.00129678		TRBV18	TRBJ2-7	21	0.0004718		TRBV4-1	TRBJ2-7	69	0.00140968		TRBV10-1	TRBJ2-7	119	0.00261079
TRBV14	TRBJ1-1	73	0.0015839		TRBV11-1	TRBJ2-1	52	0.00127232		TRBV5-4	TRBJ2-4	21	0.0004718		TRBV18	TRBJ1-1	68	0.00138925		TRBV11-3	TRBJ2-7	117	0.00256692
TRBV5-8	TRBJ1-4	72	0.0015622		TRBV5-8	TRBJ2-6	52	0.00127232		TRBV29/OR9-2	TRBJ2-3	20	0.000449333		TRBV7-7	TRBJ2-4	67	0.00136882		TRBV5-5	TRBJ2-5	112	0.00245722
TRBV5-5	TRBJ1-1	72	0.0015622		TRBV11-1	TRBJ1-4	50	0.00122338		TRBV11-3	TRBJ2-6	20	0.000449333		TRBV13	TRBJ1-5	67	0.00136882		TRBV6-6	TRBJ2-6	107	0.00234752
TRBV6-6	TRBJ1-4	69	0.00149711		TRBV7-4	TRBJ1-3	50	0.00122338		TRBV7-7	TRBJ2-3	20	0.000449333		TRBV5-5	TRBJ1-6	67	0.00136882		TRBV13	TRBJ2-1	107	0.00234752
TRBV18	TRBJ2-7	69	0.00149711		TRBV13	TRBJ1-6	47	0.00114998		TRBV24-1	TRBJ2-2	20	0.000449333		TRBV12-5	TRBJ1-5	65	0.00132796		TRBV6-8	TRBJ2-4	105	0.00230364
TRBV11-3	TRBJ1-1	67	0.00145371		TRBV11-3	TRBJ1-1	46	0.00112551		TRBV12-5	TRBJ2-4	19	0.000426867		TRBV11-1	TRBJ1-1	62	0.00126667		TRBV5-8	TRBJ2-7	100	0.00219394
TRBV16	TRBJ2-5	67	0.00145371		TRBV5-4	TRBJ1-3	46	0.00112551		TRBV5-6	TRBJ2-2	19	0.000426867		TRBV7-7	TRBJ1-4	62	0.00126667		TRBV6-6	TRBJ2-4	99	0.00217201
TRBV5-8	TRBJ2-4	64	0.00138862		TRBV5-5	TRBJ2-4	45	0.00110104		TRBV5-4	TRBJ1-3	19	0.000426867		TRBV10-2	TRBJ1-6	58	0.00118495		TRBV5-5	TRBJ1-1	99	0.00217201
TRBV5-4	TRBJ1-5	63	0.00136692		TRBV11-1	TRBJ2-3	44	0.00107657		TRBV6-9	TRBJ1-2	19	0.000426867		TRBV10-2	TRBJ2-2	57	0.00116452		TRBV9	TRBJ1-1	98	0.00215007
TRBV6-8	TRBJ2-6	61	0.00132353		TRBV7-6	TRBJ2-6	43	0.00105211		TRBV29/OR9-2	TRBJ2-2	18	0.0004044		TRBV7-6	TRBJ2-6	56	0.00114409		TRBV29/OR9-2	TRBJ2-1	98	0.00215007
TRBV18	TRBJ2-1	60	0.00130183		TRBV13	TRBJ1-3	42	0.00102764		TRBV29/OR9-2	TRBJ2-1	18	0.0004044		TRBV6-6	TRBJ2-6	54	0.00110323		TRBV11-3	TRBJ2-5	96	0.00210619
TRBV7-4	TRBJ1-4	59	0.00128014		TRBV10-3	TRBJ1-4	42	0.00102764		TRBV10-3	TRBJ2-4	18	0.0004044		TRBV5-8	TRBJ2-7	54	0.00110323		TRBV5-8	TRBJ2-4	93	0.00204037
TRBV16	TRBJ1-1	59	0.00128014		TRBV11-1	TRBJ1-6	41	0.00100317		TRBV10-2	TRBJ2-5	18	0.0004044		TRBV13	TRBJ2-2	53	0.0010828		TRBV9	TRBJ2-3	92	0.00201843
TRBV14	TRBJ2-3	59	0.00128014		TRBV7-4	TRBJ2-4	40	0.000978704		TRBV14	TRBJ2-7	18	0.0004044		TRBV14	TRBJ2-1	53	0.0010828		TRBV13	TRBJ2-2	92	0.00201843
TRBV5-4	TRBJ1-2	58	0.00125844		TRBV11-3	TRBJ1-4	40	0.000978704		TRBV4-1	TRBJ2-6	17	0.000381933		TRBV18	TRBJ1-5	51	0.00104194		TRBV11-3	TRBJ1-5	91	0.00199649
TRBV29/OR9-2	TRBJ2-3	56	0.00121504		TRBV6-7	TRBJ2-7	37	0.000905301		TRBV5-4	TRBJ1-4	17	0.000381933		TRBV18	TRBJ2-1	51	0.00104194		TRBV7-4	TRBJ1-2	90	0.00197455
TRBV16	TRBJ1-5	55	0.00119335		TRBV3-2	TRBJ2-6	36	0.000880834		TRBV30	TRBJ2-6	16	0.000359467		TRBV11-3	TRBJ1-4	50	0.0010215		TRBV14	TRBJ1-4	88	0.00193067
TRBV16	TRBJ2-3	54	0.00117165		TRBV5-4	TRBJ1-5	35	0.000856366		TRBV18	TRBJ2-5	15	0.000337		TRBV4-3	TRBJ1-1	50	0.0010215		TRBV6-8	TRBJ2-6	81	0.0017771
TRBV18	TRBJ2-5	52	0.00112826		TRBV7-7	TRBJ2-5	34	0.000831898		TRBV5-8	TRBJ2-5	15	0.000337		TRBV11-1	TRBJ2-3	49	0.00100107		TRBV5-8	TRBJ1-3	81	0.0017771
TRBV7-7	TRBJ1-5	52	0.00112826		TRBV7-7	TRBJ2-7	34	0.000831898		TRBV12-5	TRBJ1-2	15	0.000337		TRBV6-5	TRBJ1-3	48	0.000980645		TRBV9	TRBJ2-2	79	0.00173322
TRBV5-6	TRBJ2-3	52	0.00112826		TRBV29/OR9-2	TRBJ1-2	33	0.000807431		TRBV9	TRBJ1-5	14	0.000314533		TRBV11-3	TRBJ2-6	47	0.000960215		TRBV29/OR9-2	TRBJ2-5	78	0.00171128
TRBV13	TRBJ2-5	51	0.00110656		TRBV18	TRBJ2-7	33	0.000807431		TRBV5-7	TRBJ1-1	14	0.000314533		TRBV10-1	TRBJ2-1	46	0.000939785		TRBV5-6	TRBJ2-5	77	0.00168934
TRBV6-8	TRBJ2-4	50	0.00108486		TRBV11-3	TRBJ1-3	33	0.000807431		TRBV13	TRBJ2-2	14	0.000314533		TRBV7-7	TRBJ2-6	46	0.000939785		TRBV11-1	TRBJ1-5	75	0.00164546
TRBV18	TRBJ2-4	49	0.00106316		TRBV12-5	TRBJ1-2	33	0.000807431		TRBV10-3	TRBJ2-6	14	0.000314533		TRBV4-3	TRBJ1-6	46	0.000939785		TRBV18	TRBJ1-1	75	0.00164546
TRBV29/OR9-2	TRBJ1-1	49	0.00106316		TRBV18	TRBJ2-3	32	0.000782963		TRBV10-2	TRBJ1-1	14	0.000314533		TRBV5-4	TRBJ1-6	45	0.000919354		TRBV10-2	TRBJ1-2	74	0.00162352
TRBV11-3	TRBJ2-4	48	0.00104147		TRBV18	TRBJ1-2	30	0.000734028		TRBV18	TRBJ1-1	13	0.000292067		TRBV11-2	TRBJ2-4	45	0.000919354		TRBV14	TRBJ2-1	73	0.00160158
TRBV18	TRBJ1-2	47	0.00101977		TRBV6-6	TRBJ1-3	29	0.00070956		TRBV7-7	TRBJ1-2	13	0.000292067		TRBV20-1	TRBJ2-6	43	0.000878494		TRBV5-5	TRBJ1-2	72	0.00157964
TRBV12-5	TRBJ1-2	47	0.00101977		TRBV11-3	TRBJ1-6	28	0.000685093		TRBV5-6	TRBJ1-3	13	0.000292067		TRBV12-5	TRBJ1-6	40	0.000817204		TRBV14	TRBJ2-5	72	0.00157964
TRBV12-5	TRBJ1-5	46	0.000998072		TRBV29/OR9-2	TRBJ1-5	27	0.000660625		TRBV11-1	TRBJ2-5	12	0.0002696		TRBV29/OR9-2	TRBJ1-1	39	0.000796774		TRBV20-1	TRBJ1-4	71	0.0015577
TRBV5-5	TRBJ2-3	46	0.000998072		TRBV18	TRBJ1-1	27	0.000660625		TRBV18	TRBJ1-2	12	0.0002696		TRBV5-5	TRBJ1-3	39	0.000796774		TRBV7-4	TRBJ1-5	66	0.001448
TRBV14	TRBJ1-2	46	0.000998072		TRBV29/OR9-2	TRBJ1-1	26	0.000636158		TRBV11-3	TRBJ1-4	12	0.0002696		TRBV13	TRBJ1-6	38	0.000776344		TRBV16	TRBJ2-6	66	0.001448
TRBV9	TRBJ1-3	45	0.000976375		TRBV29/OR9-2	TRBJ2-7	26	0.000636158		TRBV7-7	TRBJ1-6	12	0.0002696		TRBV18	TRBJ2-3	35	0.000715053		TRBV16	TRBJ2-4	66	0.001448
TRBV29/OR9-2	TRBJ1-2	45	0.000976375		TRBV14	TRBJ1-1	26	0.000636158		TRBV4-2	TRBJ2-5	12	0.0002696		TRBV10-2	TRBJ2-4	35	0.000715053		TRBV16	TRBJ1-6	64	0.00140412
TRBV20-1	TRBJ1-3	45	0.000976375		TRBV3-1	TRBJ1-5	23	0.000562755		TRBV18	TRBJ2-1	11	0.000247133		TRBV29/OR9-2	TRBJ2-1	33	0.000674193		TRBV5-4	TRBJ1-4	64	0.00140412
TRBV7-4	TRBJ1-6	44	0.000954678		TRBV6-6	TRBJ2-4	21	0.00051382		TRBV4-3	TRBJ2-6	11	0.000247133		TRBV7-7	TRBJ1-3	33	0.000674193		TRBV4-2	TRBJ2-4	64	0.00140412
TRBV20-1	TRBJ1-6	44	0.000954678		TRBV29/OR9-2	TRBJ2-1	21	0.00051382		TRBV5-8	TRBJ2-4	11	0.000247133		TRBV6-6	TRBJ1-3	32	0.000653763		TRBV29/OR9-2	TRBJ1-1	59	0.00129443
TRBV5-4	TRBJ2-4	44	0.000954678		TRBV18	TRBJ2-5	21	0.00051382		TRBV5-6	TRBJ2-5	11	0.000247133		TRBV18	TRBJ2-5	32	0.000653763		TRBV11-3	TRBJ1-2	59	0.00129443
TRBV16	TRBJ2-2	43	0.00093298		TRBV5-5	TRBJ1-3	21	0.00051382		TRBV10-2	TRBJ2-3	11	0.000247133		TRBV5-6	TRBJ1-3	31	0.000633333		TRBV5-6	TRBJ2-2	58	0.00127249
TRBV5-5	TRBJ1-6	42	0.000911283		TRBV5-6	TRBJ1-3	21	0.00051382		TRBV9	TRBJ1-3	10	0.000224667		TRBV13	TRBJ2-7	28	0.000572043		TRBV11-1	TRBJ1-6	57	0.00125055
TRBV9	TRBJ1-6	41	0.000889586		TRBV5-7	TRBJ2-6	20	0.000489352		TRBV18	TRBJ2-3	10	0.000224667		TRBV12-5	TRBJ1-3	27	0.000551613		TRBV24/OR9-2	TRBJ2-1	57	0.00125055
TRBV10-2	TRBJ2-2	41	0.000889586		TRBV7-4	TRBJ2-6	18	0.000440417		TRBV11-3	TRBJ2-5	10	0.000224667		TRBV4-2	TRBJ2-6	27	0.000551613		TRBV16	TRBJ1-3	56	0.00122861
TRBV29/OR9-2	TRBJ2-2	40	0.000867889		TRBV29/OR9-2	TRBJ2-5	18	0.000440417		TRBV12-5	TRBJ2-6	10	0.000224667		TRBV18	TRBJ1-4	26	0.000531183		TRBV7-7	TRBJ2-7	55	0.00120667
TRBV24-1	TRBJ2-3	40	0.000867889		TRBV29/OR9-2	TRBJ2-2	18	0.000440417		TRBV10-3	TRBJ1-3	10	0.000224667		TRBV30	TRBJ2-2	25	0.000510752		TRBV14	TRBJ1-1	54	0.00118473
TRBV11-3	TRBJ1-3	39	0.000846191		TRBV29/OR9-2	TRBJ2-3	18	0.000440417		TRBV18	TRBJ2-4	9	0.0002022		TRBV6-6	TRBJ2-4	25	0.000510752		TRBV13	TRBJ1-5	53	0.00116279
TRBV5-5	TRBJ1-2	39	0.000846191		TRBV5-7	TRBJ2-1	18	0.000440417		TRBV5-7	TRBJ1-2	9	0.0002022		TRBV29/OR9-2	TRBJ2-7	25	0.000510752		TRBV16	TRBJ1-4	53	0.00116279
TRBV7-7	TRBJ2-4	38	0.000824494		TRBV7-7	TRBJ1-2	18	0.000440417		TRBV7-7	TRBJ2-5	9	0.0002022		TRBV4-2	TRBJ1-6	25	0.000510752		TRBV18	TRBJ2-1	52	0.00114085
TRBV14	TRBJ2-2	36	0.0007811		TRBV10-2	TRBJ1-4	18	0.000440417		TRBV3-2	TRBJ1-3	9	0.0002022		TRBV11-3	TRBJ1-6	24	0.000490322		TRBV7-7	TRBJ2-5	52	0.00114085
TRBV5-6	TRBJ1-3	34	0.000737705		TRBV18	TRBJ2-4	17	0.000415949		TRBV3-2	TRBJ2-6	9	0.0002022		TRBV29/OR9-2	TRBJ1-2	23	0.000469892		TRBV5-5	TRBJ1-5	52	0.00114085
TRBV10-1	TRBJ2-7	33	0.000716008		TRBV7-7	TRBJ1-5	17	0.000415949		TRBV5-6	TRBJ1-6	9	0.0002022		TRBV13	TRBJ2-5	22	0.000449462		TRBV13	TRBJ1-2	49	0.00107503
TRBV12-5	TRBJ2-4	33	0.000716008		TRBV7-7	TRBJ1-4	17	0.000415949		TRBV6-9	TRBJ1-5	9	0.0002022		TRBV5-5	TRBJ2-6	22	0.000449462		TRBV5-5	TRBJ2-6	49	0.00107503
TRBV9	TRBJ2-6	32	0.000694311		TRBV5-6	TRBJ2-4	17	0.000415949		TRBV11-1	TRBJ1-2	8	0.000179733		TRBV5-4	TRBJ2-4	22	0.000449462		TRBV9	TRBJ2-7	48	0.00105309
TRBV7-4	TRBJ2-6	32	0.000694311		TRBV13	TRBJ2-5	16	0.000391482		TRBV29/OR9-2	TRBJ1-5	8	0.000179733		TRBV9	TRBJ2-4	21	0.000429032		TRBV5-6	TRBJ2-6	48	0.00105309
TRBV20-1	TRBJ2-6	32	0.000694311		TRBV10-2	TRBJ2-4	16	0.000391482		TRBV29/OR9-2	TRBJ1-6	8	0.000179733		TRBV7-4	TRBJ2-6	21	0.000429032		TRBV14	TRBJ2-3	48	0.00105309
TRBV20-1	TRBJ1-4	32	0.000694311		TRBV11-3	TRBJ2-4	15	0.000367014		TRBV13	TRBJ1-5	8	0.000179733		TRBV10-1	TRBJ2-2	20	0.000408602		TRBV18	TRBJ2-5	47	0.00103115
TRBV14	TRBJ2-6	32	0.000694311		TRBV18	TRBJ2-2	14	0.000342546		TRBV10-2	TRBJ2-7	8	0.000179733		TRBV12-5	TRBJ2-6	20	0.000408602		TRBV5-8	TRBJ1-6	47	0.00103115
TRBV13	TRBJ2-6	31	0.000672614		TRBV5-7	TRBJ1-6	14	0.000342546		TRBV6-9	TRBJ2-5	8	0.000179733		TRBV5-6	TRBJ2-4	20	0.000408602		TRBV14	TRBJ1-2	46	0.00100921
TRBV5-5	TRBJ2-6	31	0.000672614		TRBV4-3	TRBJ1-3	14	0.000342546		TRBV6-9	TRBJ2-1	8	0.000179733		TRBV3-1	TRBJ1-1	19	0.000388172		TRBV29/OR9-2	TRBJ2-3	45	0.000987275
TRBV6-9	TRBJ2-1	30	0.000650917		TRBV13	TRBJ1-5	14	0.000342546		TRBV14	TRBJ2-3	8	0.000179733		TRBV29/OR9-2	TRBJ2-5	19	0.000388172		TRBV13	TRBJ2-3	45	0.000987275
TRBV10-2	TRBJ1-4	29	0.000629219		TRBV30	TRBJ2-4	13	0.000318079		TRBV11-1	TRBJ1-5	7	0.000157267		TRBV11-3	TRBJ1-3	19	0.000388172		TRBV9	TRBJ2-5	44	0.000965336
TRBV11-2	TRBJ1-4	29	0.000629219		TRBV7-7	TRBJ1-6	13	0.000318079		TRBV11-1	TRBJ2-2	7	0.000157267		TRBV5-7	TRBJ1-4	18	0.000367742		TRBV18	TRBJ2-2	44	0.000965336
TRBV29/OR9-2	TRBJ1-5	27	0.000585825		TRBV5-8	TRBJ1-3	13	0.000318079		TRBV11-3	TRBJ1-2	7	0.000157267		TRBV5-5	TRBJ2-4	18	0.000367742		TRBV11-3	TRBJ1-6	44	0.000965336
TRBV12-5	TRBJ1-3	27	0.000585825		TRBV18	TRBJ2-1	11	0.000269144		TRBV7-7	TRBJ2-2	7	0.000157267		TRBV5-7	TRBJ1-6	17	0.000347312		TRBV14	TRBJ2-7	44	0.000965336
TRBV16	TRBJ1-2	27	0.000585825		TRBV7-7	TRBJ2-2	11	0.000269144		TRBV5-6	TRBJ2-4	7	0.000157267		TRBV5-7	TRBJ1-1	17	0.000347312		TRBV29/OR9-2	TRBJ2-7	43	0.000943396
TRBV18	TRBJ1-5	26	0.000564128		TRBV12-5	TRBJ1-4	11	0.000269144		TRBV6-9	TRBJ2-7	7	0.000157267		TRBV13	TRBJ2-4	17	0.000347312		TRBV6-9	TRBJ1-3	43	0.000943396
TRBV5-5	TRBJ2-4	26	0.000564128		TRBV10-3	TRBJ2-4	11	0.000269144		TRBV11-1	TRBJ1-6	6	0.0001348		TRBV10-1	TRBJ2-5	16	0.000326882		TRBV9	TRBJ1-2	42	0.000921457
TRBV16	TRBJ2-4	26	0.000564128		TRBV11-2	TRBJ1-6	11	0.000269144		TRBV10-1	TRBJ2-7	6	0.0001348		TRBV12-5	TRBJ1-4	16	0.000326882		TRBV5-5	TRBJ2-2	42	0.000921457
TRBV10-2	TRBJ1-6	25	0.00054243		TRBV4-1	TRBJ2-6	10	0.000244676		TRBV7-7	TRBJ1-1	6	0.0001348		TRBV29/OR9-2	TRBJ2-3	15	0.000306451		TRBV9	TRBJ1-3	41	0.000899517
TRBV4-2	TRBJ2-6	25	0.00054243		TRBV7-7	TRBJ2-4	10	0.000244676		TRBV5-6	TRBJ2-6	6	0.0001348		TRBV4-2	TRBJ1-3	15	0.000306451		TRBV29/OR9-2	TRBJ1-2	41	0.000899517
TRBV14	TRBJ2-7	25	0.00054243		TRBV13	TRBJ2-2	10	0.000244676		TRBV24-1	TRBJ2-7	6	0.0001348		TRBV7-4	TRBJ2-4	14	0.000286021		TRBV18	TRBJ2-7	41	0.000899517
TRBV7-7	TRBJ1-2	23	0.000499036		TRBV10-2	TRBJ1-5	10	0.000244676		TRBV6-9	TRBJ1-6	6	0.0001348		TRBV3-1	TRBJ2-1	13	0.000265591		TRBV6-9	TRBJ1-4	41	0.000899517
TRBV10-2	TRBJ1-3	23	0.000499036		TRBV10-1	TRBJ2-5	9	0.000220208		TRBV6-9	TRBJ1-1	6	0.0001348		TRBV18	TRBJ2-7	12	0.000245161		TRBV6-9	TRBJ1-6	39	0.000855638
TRBV7-7	TRBJ1-3	22	0.000477339		TRBV3-1	TRBJ2-2	8	0.000195741		TRBV11-1	TRBJ1-4	5	0.000112333		TRBV5-7	TRBJ2-1	12	0.000245161		TRBV14	TRBJ1-5	38	0.000833699
TRBV5-6	TRBJ2-4	22	0.000477339		TRBV3-1	TRBJ1-6	8	0.000195741		TRBV7-4	TRBJ2-6	5	0.000112333		TRBV10-1	TRBJ1-6	12	0.000245161		TRBV10-1	TRBJ2-2	37	0.00081176
TRBV9	TRBJ1-4	21	0.000455642		TRBV3-1	TRBJ2-7	8	0.000195741		TRBV10-2	TRBJ2-4	5	0.000112333		TRBV10-2	TRBJ2-6	12	0.000245161		TRBV6-9	TRBJ2-4	37	0.00081176
TRBV5-8	TRBJ1-3	21	0.000455642		TRBV30	TRBJ1-3	8	0.000195741		TRBV5-4	TRBJ2-6	5	0.000112333		TRBV16	TRBJ2-1	12	0.000245161		TRBV24-1	TRBJ2-2	36	0.00078982
TRBV4-2	TRBJ1-3	21	0.000455642		TRBV29/OR9-2	TRBJ1-6	8	0.000195741		TRBV6-9	TRBJ2-2	5	0.000112333		TRBV5-4	TRBJ2-6	12	0.000245161		TRBV29/OR9-2	TRBJ2-2	34	0.000745941
TRBV14	TRBJ1-6	21	0.000455642		TRBV6-9	TRBJ1-5	8	0.000195741		TRBV4-2	TRBJ2-6	5	0.000112333		TRBV14	TRBJ2-3	12	0.000245161		TRBV5-6	TRBJ1-6	33	0.000724002
TRBV10-1	TRBJ2-5	20	0.000433944		TRBV14	TRBJ2-1	8	0.000195741		TRBV26	TRBJ1-1	5	0.000112333		TRBV3-1	TRBJ2-2	11	0.000224731		TRBV18	TRBJ2-3	32	0.000702062
TRBV5-5	TRBJ1-3	20	0.000433944		TRBV13	TRBJ2-3	7	0.000171273		TRBV29/OR9-2	TRBJ1-3	4	8.98667e-05		TRBV11-1	TRBJ2-7	10	0.000204301		TRBV9	TRBJ1-5	31	0.000680123
TRBV10-1	TRBJ2-3	18	0.00039055		TRBV10-2	TRBJ2-6	7	0.000171273		TRBV29/OR9-2	TRBJ2-6	4	8.98667e-05		TRBV18	TRBJ1-6	10	0.000204301		TRBV5-4	TRBJ1-6	31	0.000680123
TRBV7-7	TRBJ2-6	18	0.00039055		TRBV11-2	TRBJ1-5	7	0.000171273		TRBV29/OR9-2	TRBJ1-4	4	8.98667e-05		TRBV18	TRBJ1-2	10	0.000204301		TRBV7-4	TRBJ2-6	30	0.000658183
TRBV5-6	TRBJ1-6	18	0.00039055		TRBV14	TRBJ2-5	7	0.000171273		TRBV7-7	TRBJ1-3	4	8.98667e-05		TRBV29/OR9-2	TRBJ2-2	10	0.000204301		TRBV5-4	TRBJ1-3	30	0.000658183
TRBV11-1	TRBJ1-5	17	0.000368853		TRBV3-1	TRBJ2-1	6	0.000146806		TRBV7-7	TRBJ1-5	4	8.98667e-05		TRBV5-6	TRBJ2-6	10	0.000204301		TRBV7-4	TRBJ1-4	29	0.000636244
TRBV29/OR9-2	TRBJ2-6	16	0.000347155		TRBV3-1	TRBJ2-3	6	0.000146806		TRBV13	TRBJ2-3	4	8.98667e-05		TRBV14	TRBJ1-2	10	0.000204301		TRBV18	TRBJ1-5	29	0.000636244
TRBV7-7	TRBJ1-4	16	0.000347155		TRBV9	TRBJ2-6	6	0.000146806		TRBV12-5	TRBJ1-3	4	8.98667e-05		TRBV3-1	TRBJ2-5	9	0.000183871		TRBV18	TRBJ1-2	29	0.000636244
TRBV12-5	TRBJ2-6	16	0.000347155		TRBV18	TRBJ1-4	6	0.000146806		TRBV5-5	TRBJ2-6	4	8.98667e-05		TRBV3-1	TRBJ1-2	9	0.000183871		TRBV18	TRBJ2-4	29	0.000636244
TRBV18	TRBJ1-4	15	0.000325458		TRBV5-7	TRBJ2-2	6	0.000146806		TRBV5-6	TRBJ1-4	4	8.98667e-05		TRBV18	TRBJ2-2	9	0.000183871		TRBV11-3	TRBJ1-3	28	0.000614305
TRBV12-5	TRBJ1-4	15	0.000325458		TRBV5-7	TRBJ1-2	6	0.000146806		TRBV11-1	TRBJ1-3	3	6.74e-05		TRBV11-3	TRBJ2-4	9	0.000183871		TRBV13	TRBJ1-1	28	0.000614305
TRBV5-6	TRBJ1-4	15	0.000325458		TRBV5-7	TRBJ1-1	6	0.000146806		TRBV3-1	TRBJ2-1	3	6.74e-05		TRBV3-1	TRBJ1-5	8	0.000163441		TRBV6-9	TRBJ2-6	28	0.000614305
TRBV11-1	TRBJ1-1	14	0.000303761		TRBV13	TRBJ1-4	6	0.000146806		TRBV3-1	TRBJ2-5	3	6.74e-05		TRBV12-5	TRBJ2-4	8	0.000163441		TRBV7-7	TRBJ1-5	24	0.000526547
TRBV11-1	TRBJ2-4	14	0.000303761		TRBV12-5	TRBJ2-6	6	0.000146806		TRBV18	TRBJ1-4	3	6.74e-05		TRBV4-2	TRBJ2-4	8	0.000163441		TRBV13	TRBJ2-5	23	0.000504607
TRBV18	TRBJ1-3	14	0.000303761		TRBV14	TRBJ2-3	6	0.000146806		TRBV5-8	TRBJ2-6	3	6.74e-05		TRBV14	TRBJ2-6	8	0.000163441		TRBV10-1	TRBJ1-1	22	0.000482668
TRBV13	TRBJ1-5	14	0.000303761		TRBV11-1	TRBJ2-4	5	0.000122338		TRBV13	TRBJ1-6	3	6.74e-05		TRBV11-1	TRBJ1-5	7	0.000143011		TRBV9	TRBJ1-4	21	0.000460728
TRBV24-1	TRBJ2-1	14	0.000303761		TRBV29/OR9-2	TRBJ1-4	5	0.000122338		TRBV13	TRBJ1-2	3	6.74e-05		TRBV30	TRBJ2-4	7	0.000143011		TRBV7-4	TRBJ1-6	21	0.000460728
TRBV11-1	TRBJ1-2	13	0.000282064		TRBV5-7	TRBJ2-7	5	0.000122338		TRBV13	TRBJ2-4	3	6.74e-05		TRBV18	TRBJ1-3	7	0.000143011		TRBV18	TRBJ1-3	21	0.000460728
TRBV18	TRBJ2-6	13	0.000282064		TRBV4-3	TRBJ2-4	5	0.000122338		TRBV10-2	TRBJ1-6	3	6.74e-05		TRBV29/OR9-2	TRBJ1-3	7	0.000143011		TRBV24-1	TRBJ2-3	21	0.000460728
TRBV18	TRBJ2-3	13	0.000282064		TRBV10-3	TRBJ2-6	5	0.000122338		TRBV24-1	TRBJ2-1	3	6.74e-05		TRBV4-3	TRBJ1-3	7	0.000143011		TRBV29/OR9-2	TRBJ1-5	20	0.000438789
TRBV29/OR9-2	TRBJ2-4	13	0.000282064		TRBV6-9	TRBJ1-2	5	0.000122338		TRBV6-9	TRBJ1-4	3	6.74e-05		TRBV3-1	TRBJ1-6	6	0.000122581		TRBV18	TRBJ1-4	20	0.000438789
TRBV16	TRBJ1-6	13	0.000282064		TRBV6-9	TRBJ2-7	5	0.000122338		TRBV12-3	TRBJ2-2	3	6.74e-05		TRBV29/OR9-2	TRBJ1-5	6	0.000122581		TRBV11-3	TRBJ1-4	20	0.000438789
TRBV9	TRBJ2-4	12	0.000260367		TRBV12-3	TRBJ2-3	5	0.000122338		TRBV12-3	TRBJ1-2	3	6.74e-05		TRBV29/OR9-2	TRBJ1-4	6	0.000122581		TRBV5-4	TRBJ2-4	20	0.000438789
TRBV12-5	TRBJ1-6	12	0.000260367		TRBV3-1	TRBJ1-2	4	9.78704e-05		TRBV3-1	TRBJ2-4	2	4.49333e-05		TRBV5-7	TRBJ2-5	6	0.000122581		TRBV5-6	TRBJ2-4	19	0.000416849
TRBV16	TRBJ1-4	11	0.000238669		TRBV18	TRBJ1-3	4	9.78704e-05		TRBV3-1	TRBJ1-4	2	4.49333e-05		TRBV10-1	TRBJ2-6	6	0.000122581		TRBV7-4	TRBJ1-3	18	0.00039491
TRBV13	TRBJ2-4	10	0.000216972		TRBV5-7	TRBJ1-5	4	9.78704e-05		TRBV3-1	TRBJ2-7	2	4.49333e-05		TRBV16	TRBJ2-2	6	0.000122581		TRBV11-3	TRBJ2-6	18	0.00039491
TRBV5-5	TRBJ1-4	10	0.000216972		TRBV7-7	TRBJ2-6	4	9.78704e-05		TRBV18	TRBJ1-5	2	4.49333e-05		TRBV24-1	TRBJ2-5	6	0.000122581		TRBV13	TRBJ2-6	18	0.00039491
TRBV5-7	TRBJ1-1	9	0.000195275		TRBV4-3	TRBJ2-6	4	9.78704e-05		TRBV18	TRBJ2-2	2	4.49333e-05		TRBV14	TRBJ1-6	6	0.000122581		TRBV5-6	TRBJ1-3	18	0.00039491
TRBV10-1	TRBJ2-2	9	0.000195275		TRBV10-3	TRBJ1-3	4	9.78704e-05		TRBV29/OR9-2	TRBJ2-4	2	4.49333e-05		TRBV14	TRBJ1-1	6	0.000122581		TRBV14	TRBJ1-3	17	0.000372971
TRBV13	TRBJ1-2	9	0.000195275		TRBV24-1	TRBJ2-1	4	9.78704e-05		TRBV7-1	TRBJ1-5	2	4.49333e-05		TRBV18	TRBJ2-6	5	0.00010215		TRBV24-1	TRBJ1-2	16	0.000351031
TRBV10-2	TRBJ2-6	9	0.000195275		TRBV16	TRBJ1-5	4	9.78704e-05		TRBV5-7	TRBJ2-3	2	4.49333e-05		TRBV29/OR9-2	TRBJ2-6	5	0.00010215		TRBV11-1	TRBJ2-5	15	0.000329092
TRBV24-1	TRBJ2-5	9	0.000195275		TRBV16	TRBJ1-2	4	9.78704e-05		TRBV5-7	TRBJ2-7	2	4.49333e-05		TRBV5-7	TRBJ2-2	5	0.00010215		TRBV6-7	TRBJ2-2	14	0.000307152
TRBV16	TRBJ2-6	9	0.000195275		TRBV6-9	TRBJ2-5	4	9.78704e-05		TRBV10-1	TRBJ2-2	2	4.49333e-05		TRBV5-7	TRBJ2-7	5	0.00010215		TRBV5-5	TRBJ1-6	14	0.000307152
TRBV5-4	TRBJ2-6	9	0.000195275		TRBV6-9	TRBJ2-2	4	9.78704e-05		TRBV10-1	TRBJ1-4	2	4.49333e-05		TRBV4-3	TRBJ2-6	5	0.00010215		TRBV29/OR9-2	TRBJ2-6	13	0.000285213
TRBV29/OR9-2	TRBJ1-6	8	0.000173578		TRBV11-2	TRBJ2-6	4	9.78704e-05		TRBV7-7	TRBJ2-4	2	4.49333e-05		TRBV6-7	TRBJ1-1	5	0.00010215		TRBV10-1	TRBJ1-2	13	0.000285213
TRBV11-3	TRBJ2-6	8	0.000173578		TRBV14	TRBJ1-3	4	9.78704e-05		TRBV7-7	TRBJ1-4	2	4.49333e-05		TRBV5-8	TRBJ1-3	5	0.00010215		TRBV7-7	TRBJ1-2	13	0.000285213
TRBV10-1	TRBJ1-2	8	0.000173578		TRBV11-1	TRBJ2-6	3	7.34028e-05		TRBV13	TRBJ1-4	2	4.49333e-05		TRBV5-8	TRBJ2-4	5	0.00010215		TRBV10-2	TRBJ2-4	13	0.000285213
TRBV6-7	TRBJ2-5	8	0.000173578		TRBV11-3	TRBJ2-6	3	7.34028e-05		TRBV10-2	TRBJ2-6	2	4.49333e-05		TRBV6-9	TRBJ2-5	5	0.00010215		TRBV14	TRBJ1-6	13	0.000285213
TRBV24-1	TRBJ1-5	8	0.000173578		TRBV10-1	TRBJ1-1	3	7.34028e-05		TRBV24-1	TRBJ2-3	2	4.49333e-05		TRBV6-9	TRBJ2-1	5	0.00010215		TRBV29/OR9-2	TRBJ1-6	12	0.000263273
TRBV6-9	TRBJ1-1	8	0.000173578		TRBV10-2	TRBJ1-3	3	7.34028e-05		TRBV24-1	TRBJ2-4	2	4.49333e-05		TRBV16	TRBJ2-3	5	0.00010215		TRBV24-1	TRBJ2-5	12	0.000263273
TRBV5-4	TRBJ1-3	7	0.000151881		TRBV24-1	TRBJ1-5	3	7.34028e-05		TRBV24-1	TRBJ1-4	2	4.49333e-05		TRBV14	TRBJ1-4	5	0.00010215		TRBV3-1	TRBJ1-1	11	0.000241334
TRBV11-1	TRBJ1-6	6	0.000130183		TRBV16	TRBJ2-5	3	7.34028e-05		TRBV14	TRBJ2-2	2	4.49333e-05		TRBV24/OR9-2	TRBJ1-5	4	8.17204e-05		TRBV9	TRBJ2-4	11	0.000241334
TRBV3-1	TRBJ2-7	6	0.000130183		TRBV16	TRBJ1-4	3	7.34028e-05		TRBV3-1	TRBJ1-5	1	2.24667e-05		TRBV29/OR9-2	TRBJ2-4	4	8.17204e-05		TRBV24/OR9-2	TRBJ2-3	11	0.000241334
TRBV29/OR9-2	TRBJ1-3	6	0.000130183		TRBV16	TRBJ2-7	3	7.34028e-05		TRBV3-1	TRBJ2-2	1	2.24667e-05		TRBV5-7	TRBJ2-3	4	8.17204e-05		TRBV10-2	TRBJ2-6	11	0.000241334
TRBV5-8	TRBJ2-6	6	0.000130183		TRBV6-9	TRBJ1-1	3	7.34028e-05		TRBV24/OR9-2	TRBJ2-1	1	2.24667e-05		TRBV16	TRBJ2-5	4	8.17204e-05		TRBV24-1	TRBJ2-7	11	0.000241334
TRBV24-1	TRBJ1-2	6	0.000130183		TRBV12-3	TRBJ1-5	3	7.34028e-05		TRBV6-3	TRBJ1-1	1	2.24667e-05		TRBV16	TRBJ1-2	4	8.17204e-05		TRBV9	TRBJ1-6	10	0.000219394
TRBV6-9	TRBJ2-7	6	0.000130183		TRBV11-1	TRBJ1-3	2	4.89352e-05		TRBV6-3	TRBJ1-6	1	2.24667e-05		TRBV16	TRBJ2-6	4	8.17204e-05		TRBV24/OR9-2	TRBJ2-2	10	0.000219394
TRBV14	TRBJ2-4	6	0.000130183		TRBV3-1	TRBJ2-5	2	4.89352e-05		TRBV6-3	TRBJ2-7	1	2.24667e-05		TRBV3-1	TRBJ2-3	3	6.12903e-05		TRBV18	TRBJ1-6	10	0.000219394
TRBV3-1	TRBJ1-5	5	0.000108486		TRBV3-1	TRBJ1-4	2	4.89352e-05		TRBV7-1	TRBJ1-2	1	2.24667e-05		TRBV24/OR9-2	TRBJ2-5	3	6.12903e-05		TRBV7-7	TRBJ1-3	10	0.000219394
TRBV24/OR9-2	TRBJ1-2	5	0.000108486		TRBV24/OR9-2	TRBJ1-1	2	4.89352e-05		TRBV5-7	TRBJ2-2	1	2.24667e-05		TRBV29/OR9-2	TRBJ1-6	3	6.12903e-05		TRBV7-7	TRBJ2-4	10	0.000219394
TRBV5-7	TRBJ2-5	5	0.000108486		TRBV29/OR9-2	TRBJ1-3	2	4.89352e-05		TRBV10-1	TRBJ2-4	1	2.24667e-05		TRBV5-7	TRBJ1-5	3	6.12903e-05		TRBV7-7	TRBJ2-6	9	0.000197455
TRBV13	TRBJ1-4	5	0.000108486		TRBV29/OR9-2	TRBJ2-4	2	4.89352e-05		TRBV5-3	TRBJ1-1	1	2.24667e-05		TRBV6-9	TRBJ1-2	3	6.12903e-05		TRBV7-7	TRBJ1-4	9	0.000197455
TRBV24-1	TRBJ1-1	5	0.000108486		TRBV5-7	TRBJ2-3	2	4.89352e-05		TRBV5-3	TRBJ2-5	1	2.24667e-05		TRBV24-1	TRBJ2-1	3	6.12903e-05		TRBV9	TRBJ2-6	8	0.000175516
TRBV29/OR9-2	TRBJ1-4	4	8.67889e-05		TRBV10-1	TRBJ2-3	2	4.89352e-05		TRBV5-3	TRBJ2-4	1	2.24667e-05		TRBV24-1	TRBJ2-6	3	6.12903e-05		TRBV24/OR9-2	TRBJ2-7	8	0.000175516
TRBV5-7	TRBJ2-7	4	8.67889e-05		TRBV10-1	TRBJ2-1	2	4.89352e-05		TRBV5-3	TRBJ2-2	1	2.24667e-05		TRBV14	TRBJ2-2	3	6.12903e-05		TRBV14	TRBJ2-4	8	0.000175516
TRBV13	TRBJ1-3	4	8.67889e-05		TRBV13	TRBJ2-6	2	4.89352e-05		TRBV13	TRBJ2-6	1	2.24667e-05		TRBV14	TRBJ2-7	3	6.12903e-05		TRBV11-1	TRBJ2-6	7	0.000153576
TRBV13	TRBJ1-6	4	8.67889e-05		TRBV24-1	TRBJ2-2	2	4.89352e-05		TRBV6-9	TRBJ2-6	1	2.24667e-05		TRBV11-1	TRBJ2-4	2	4.08602e-05		TRBV3-1	TRBJ2-5	7	0.000153576
TRBV6-9	TRBJ2-3	4	8.67889e-05		TRBV16	TRBJ2-1	2	4.89352e-05		TRBV12-3	TRBJ1-1	1	2.24667e-05		TRBV3-1	TRBJ1-3	2	4.08602e-05		TRBV29/OR9-2	TRBJ1-4	7	0.000153576
TRBV3-1	TRBJ2-1	3	6.50917e-05		TRBV6-9	TRBJ1-6	2	4.89352e-05		TRBV12-3	TRBJ1-5	1	2.24667e-05		TRBV3-1	TRBJ1-4	2	4.08602e-05		TRBV7-7	TRBJ1-6	7	0.000153576
TRBV3-1	TRBJ2-5	3	6.50917e-05		TRBV6-9	TRBJ2-3	2	4.89352e-05		TRBV12-3	TRBJ2-6	1	2.24667e-05		TRBV10-1	TRBJ1-3	2	4.08602e-05		TRBV10-2	TRBJ1-3	7	0.000153576
TRBV5-7	TRBJ1-5	3	6.50917e-05		TRBV14	TRBJ1-2	2	4.89352e-05		TRBV11-2	TRBJ1-3	1	2.24667e-05		TRBV10-1	TRBJ2-7	2	4.08602e-05		TRBV3-1	TRBJ2-1	6	0.000131637
TRBV5-7	TRBJ2-1	3	6.50917e-05		TRBV14	TRBJ1-4	2	4.89352e-05		TRBV26	TRBJ2-3	1	2.24667e-05		TRBV5-3	TRBJ2-5	2	4.08602e-05		TRBV3-1	TRBJ2-7	6	0.000131637
TRBV10-1	TRBJ1-3	3	6.50917e-05		TRBV3-1	TRBJ1-3	1	2.44676e-05		TRBV26	TRBJ2-7	1	2.24667e-05		TRBV6-7	TRBJ2-1	2	4.08602e-05		TRBV11-3	TRBJ2-4	6	0.000131637
TRBV10-1	TRBJ1-1	3	6.50917e-05		TRBV3-1	TRBJ1-1	1	2.44676e-05		TRBV14	TRBJ1-1	1	2.24667e-05		TRBV13	TRBJ2-6	2	4.08602e-05		TRBV6-7	TRBJ2-1	6	0.000131637
TRBV10-1	TRBJ1-4	3	6.50917e-05		TRBV3-1	TRBJ2-4	1	2.44676e-05							TRBV6-9	TRBJ2-3	2	4.08602e-05		TRBV29/OR9-2	TRBJ2-4	5	0.000109697
TRBV6-7	TRBJ2-1	3	6.50917e-05		TRBV24/OR9-2	TRBJ2-3	1	2.44676e-05							TRBV16	TRBJ1-4	2	4.08602e-05		TRBV24-1	TRBJ1-1	5	0.000109697
TRBV6-7	TRBJ2-3	3	6.50917e-05		TRBV24/OR9-2	TRBJ2-5	1	2.44676e-05							TRBV16	TRBJ2-7	2	4.08602e-05		TRBV11-1	TRBJ2-4	4	8.77578e-05
TRBV6-9	TRBJ1-6	3	6.50917e-05		TRBV24/OR9-2	TRBJ1-4	1	2.44676e-05							TRBV24-1	TRBJ2-7	2	4.08602e-05		TRBV3-1	TRBJ1-2	4	8.77578e-05
TRBV11-1	TRBJ2-6	2	4.33944e-05		TRBV24/OR9-2	TRBJ1-2	1	2.44676e-05							TRBV26	TRBJ2-1	2	4.08602e-05		TRBV24/OR9-2	TRBJ2-5	4	8.77578e-05
TRBV11-1	TRBJ1-4	2	4.33944e-05		TRBV18	TRBJ1-5	1	2.44676e-05							TRBV14	TRBJ2-5	2	4.08602e-05		TRBV29/OR9-2	TRBJ1-3	4	8.77578e-05
TRBV3-1	TRBJ1-3	2	4.33944e-05		TRBV18	TRBJ1-6	1	2.44676e-05							TRBV14	TRBJ2-4	2	4.08602e-05		TRBV6-3	TRBJ2-2	4	8.77578e-05
TRBV3-1	TRBJ2-2	2	4.33944e-05		TRBV18	TRBJ2-6	1	2.44676e-05							TRBV11-1	TRBJ1-3	1	2.04301e-05		TRBV5-7	TRBJ2-1	4	8.77578e-05
TRBV24/OR9-2	TRBJ2-3	2	4.33944e-05		TRBV10-1	TRBJ1-2	1	2.44676e-05							TRBV11-1	TRBJ1-6	1	2.04301e-05		TRBV10-1	TRBJ1-3	4	8.77578e-05
TRBV24/OR9-2	TRBJ1-5	2	4.33944e-05		TRBV7-7	TRBJ1-3	1	2.44676e-05							TRBV3-1	TRBJ2-4	1	2.04301e-05		TRBV10-1	TRBJ1-5	4	8.77578e-05
TRBV24/OR9-2	TRBJ2-7	2	4.33944e-05		TRBV5-3	TRBJ2-1	1	2.44676e-05							TRBV3-1	TRBJ2-7	1	2.04301e-05		TRBV10-1	TRBJ1-6	4	8.77578e-05
TRBV18	TRBJ2-2	2	4.33944e-05		TRBV5-3	TRBJ2-7	1	2.44676e-05							TRBV10-1	TRBJ1-2	1	2.04301e-05		TRBV5-5	TRBJ1-3	4	8.77578e-05
TRBV6-3	TRBJ2-3	2	4.33944e-05		TRBV6-7	TRBJ2-1	1	2.44676e-05							TRBV10-1	TRBJ1-4	1	2.04301e-05		TRBV11-1	TRBJ1-3	3	6.58183e-05
TRBV7-1	TRBJ1-2	2	4.33944e-05		TRBV6-7	TRBJ2-4	1	2.44676e-05							TRBV4-3	TRBJ2-4	1	2.04301e-05		TRBV11-1	TRBJ1-4	3	6.58183e-05
TRBV5-7	TRBJ1-3	2	4.33944e-05		TRBV13	TRBJ2-4	1	2.44676e-05							TRBV4-3	TRBJ2-7	1	2.04301e-05		TRBV3-1	TRBJ1-5	3	6.58183e-05
TRBV5-7	TRBJ2-4	2	4.33944e-05		TRBV24-1	TRBJ1-1	1	2.44676e-05							TRBV6-7	TRBJ1-4	1	2.04301e-05		TRBV3-1	TRBJ2-2	3	6.58183e-05
TRBV10-1	TRBJ1-6	2	4.33944e-05		TRBV24-1	TRBJ2-3	1	2.44676e-05							TRBV13	TRBJ1-3	1	2.04301e-05		TRBV3-1	TRBJ2-3	3	6.58183e-05
TRBV5-3	TRBJ2-7	2	4.33944e-05		TRBV16	TRBJ2-2	1	2.44676e-05							TRBV6-9	TRBJ1-3	1	2.04301e-05		TRBV5-7	TRBJ1-1	3	6.58183e-05
TRBV5-6	TRBJ2-6	2	4.33944e-05		TRBV16	TRBJ1-6	1	2.44676e-05							TRBV6-9	TRBJ1-5	1	2.04301e-05		TRBV5-7	TRBJ1-2	3	6.58183e-05
TRBV6-9	TRBJ1-5	2	4.33944e-05		TRBV16	TRBJ1-1	1	2.44676e-05							TRBV6-9	TRBJ1-1	1	2.04301e-05		TRBV10-1	TRBJ2-4	3	6.58183e-05
TRBV6-9	TRBJ2-2	2	4.33944e-05		TRBV16	TRBJ2-3	1	2.44676e-05							TRBV6-9	TRBJ1-4	1	2.04301e-05		TRBV5-3	TRBJ1-1	3	6.58183e-05
TRBV6-9	TRBJ1-2	2	4.33944e-05		TRBV16	TRBJ2-4	1	2.44676e-05							TRBV16	TRBJ1-3	1	2.04301e-05		TRBV5-3	TRBJ1-4	3	6.58183e-05
TRBV26	TRBJ2-3	2	4.33944e-05		TRBV6-9	TRBJ2-1	1	2.44676e-05							TRBV16	TRBJ1-1	1	2.04301e-05		TRBV6-7	TRBJ2-7	3	6.58183e-05
TRBV26	TRBJ1-1	2	4.33944e-05		TRBV6-9	TRBJ1-4	1	2.44676e-05							TRBV24-1	TRBJ2-3	1	2.04301e-05		TRBV13	TRBJ1-3	3	6.58183e-05
TRBV26	TRBJ2-1	2	4.33944e-05		TRBV12-3	TRBJ2-2	1	2.44676e-05							TRBV24-1	TRBJ1-2	1	2.04301e-05		TRBV24-1	TRBJ1-5	3	6.58183e-05
TRBV26	TRBJ1-6	2	4.33944e-05		TRBV12-3	TRBJ1-4	1	2.44676e-05							TRBV26	TRBJ1-1	1	2.04301e-05		TRBV24-1	TRBJ2-6	3	6.58183e-05
TRBV14	TRBJ1-5	2	4.33944e-05		TRBV12-3	TRBJ1-2	1	2.44676e-05							TRBV26	TRBJ1-4	1	2.04301e-05		TRBV26	TRBJ2-5	3	6.58183e-05
TRBV3-1	TRBJ1-2	1	2.16972e-05		TRBV12-3	TRBJ2-6	1	2.44676e-05							TRBV14	TRBJ1-3	1	2.04301e-05		TRBV3-1	TRBJ1-6	2	4.38789e-05
TRBV24/OR9-2	TRBJ2-1	1	2.16972e-05		TRBV12-3	TRBJ2-7	1	2.44676e-05												TRBV24/OR9-2	TRBJ1-3	2	4.38789e-05
TRBV24/OR9-2	TRBJ1-6	1	2.16972e-05		TRBV26	TRBJ2-3	1	2.44676e-05												TRBV24/OR9-2	TRBJ1-5	2	4.38789e-05
TRBV18	TRBJ1-6	1	2.16972e-05		TRBV26	TRBJ2-5	1	2.44676e-05												TRBV24/OR9-2	TRBJ2-4	2	4.38789e-05
TRBV6-3	TRBJ1-1	1	2.16972e-05		TRBV26	TRBJ1-5	1	2.44676e-05												TRBV18	TRBJ2-6	2	4.38789e-05
TRBV6-3	TRBJ2-1	1	2.16972e-05		TRBV26	TRBJ2-2	1	2.44676e-05												TRBV7-1	TRBJ2-5	2	4.38789e-05
TRBV7-1	TRBJ2-1	1	2.16972e-05		TRBV26	TRBJ1-2	1	2.44676e-05												TRBV10-1	TRBJ1-4	2	4.38789e-05
TRBV5-7	TRBJ2-2	1	2.16972e-05		TRBV14	TRBJ2-7	1	2.44676e-05												TRBV5-3	TRBJ2-5	2	4.38789e-05
TRBV5-7	TRBJ2-6	1	2.16972e-05																	TRBV6-7	TRBJ1-2	2	4.38789e-05
TRBV5-7	TRBJ2-3	1	2.16972e-05																	TRBV13	TRBJ1-4	2	4.38789e-05
TRBV5-7	TRBJ1-4	1	2.16972e-05																	TRBV26	TRBJ2-7	2	4.38789e-05
TRBV10-1	TRBJ2-6	1	2.16972e-05																	TRBV14	TRBJ2-6	2	4.38789e-05
TRBV5-3	TRBJ1-2	1	2.16972e-05																	TRBV3-1	TRBJ1-3	1	2.19394e-05
TRBV6-7	TRBJ1-5	1	2.16972e-05																	TRBV3-1	TRBJ2-6	1	2.19394e-05
TRBV6-7	TRBJ2-7	1	2.16972e-05																	TRBV3-1	TRBJ1-4	1	2.19394e-05
TRBV24-1	TRBJ2-7	1	2.16972e-05																	TRBV24/OR9-2	TRBJ1-2	1	2.19394e-05
TRBV6-9	TRBJ1-3	1	2.16972e-05																	TRBV24/OR9-2	TRBJ1-1	1	2.19394e-05
TRBV12-3	TRBJ2-1	1	2.16972e-05																	TRBV24/OR9-2	TRBJ1-4	1	2.19394e-05
TRBV12-3	TRBJ2-5	1	2.16972e-05																	TRBV6-3	TRBJ1-5	1	2.19394e-05
TRBV12-3	TRBJ2-4	1	2.16972e-05																	TRBV7-1	TRBJ2-3	1	2.19394e-05
TRBV26	TRBJ1-5	1	2.16972e-05																	TRBV5-7	TRBJ1-3	1	2.19394e-05
TRBV26	TRBJ2-2	1	2.16972e-05																	TRBV5-7	TRBJ1-5	1	2.19394e-05
																				TRBV5-7	TRBJ2-7	1	2.19394e-05
																				TRBV10-1	TRBJ2-6	1	2.19394e-05
																				TRBV6-7	TRBJ1-1	1	2.19394e-05
																				TRBV6-7	TRBJ2-5	1	2.19394e-05
																				TRBV13	TRBJ1-6	1	2.19394e-05
																				TRBV13	TRBJ2-4	1	2.19394e-05
																				TRBV24-1	TRBJ1-6	1	2.19394e-05
																				TRBV24-1	TRBJ1-4	1	2.19394e-05
																				TRBV12-3	TRBJ1-1	1	2.19394e-05
																				TRBV12-3	TRBJ1-5	1	2.19394e-05
																				TRBV12-3	TRBJ2-4	1	2.19394e-05
																				TRBV12-3	TRBJ2-7	1	2.19394e-05
																				TRBV26	TRBJ2-3	1	2.19394e-05
																				TRBV26	TRBJ1-1	1	2.19394e-05
																				TRBV26	TRBJ2-2	1	2.19394e-05
																				TRBV26	TRBJ1-4	1	2.19394e-05

## Sheet: AMI group
Sample 1					Sample 2					Sample 3					Sample 4					Sample 5
V-J combination		Reads	Percentage(%)		V-J combination		Reads	Percentage(%)		V-J combination		Reads	Percentage(%)		V-J combination		Reads	Percentage(%)		V-J combination		Reads	Percentage(%)
TRBV20/OR9-2	TRBJ2-1	327988	12.7877		TRBV15	TRBJ2-7	505897	14.9612		TRBV19	TRBJ1-1	90201	2.61226		TRBV25-1	TRBJ2-7	106484	2.57155		TRBV20/OR9-2	TRBJ2-3	215126	8.25324
TRBV19	TRBJ1-1	267484	10.4287		TRBV5-1	TRBJ2-2	223977	6.6238		TRBV20/OR9-2	TRBJ2-1	84084	2.43511		TRBV25-1	TRBJ2-1	98519	2.37919		TRBV6-1	TRBJ2-7	137555	5.27725
TRBV20/OR9-2	TRBJ2-5	212092	8.26908		TRBV28	TRBJ2-1	187636	5.54907		TRBV12-4	TRBJ1-1	73293	2.1226		TRBV19	TRBJ2-1	79335	1.91591		TRBV20/OR9-2	TRBJ1-5	131532	5.04618
TRBV12-4	TRBJ2-1	160121	6.24283		TRBV20/OR9-2	TRBJ2-7	109540	3.23949		TRBV5-1	TRBJ1-1	70026	2.02799		TRBV20/OR9-2	TRBJ2-1	77298	1.86672		TRBV6-4	TRBJ2-3	123412	4.73466
TRBV7-9	TRBJ2-7	155507	6.06294		TRBV2	TRBJ2-3	88241	2.6096		TRBV5-1	TRBJ2-1	68837	1.99355		TRBV19	TRBJ2-7	72787	1.75778		TRBV7-9	TRBJ2-7	114124	4.37833
TRBV5-1	TRBJ2-3	133183	5.19256		TRBV7-9	TRBJ2-7	87715	2.59405		TRBV19	TRBJ1-2	65682	1.90218		TRBV20/OR9-2	TRBJ2-3	72426	1.74906		TRBV20/OR9-2	TRBJ2-7	112712	4.32416
TRBV28	TRBJ2-7	105400	4.10936		TRBV5-1	TRBJ1-1	87647	2.59203		TRBV20/OR9-2	TRBJ1-2	58271	1.68756		TRBV19	TRBJ1-5	67163	1.62196		TRBV12-4	TRBJ2-1	112148	4.30252
TRBV7-9	TRBJ2-6	104790	4.08557		TRBV12-5	TRBJ2-1	84137	2.48823		TRBV7-9	TRBJ2-5	53894	1.5608		TRBV20/OR9-2	TRBJ1-2	66262	1.6002		TRBV19	TRBJ2-1	111539	4.27916
TRBV2	TRBJ2-1	93505	3.64559		TRBV5-1	TRBJ2-7	83505	2.46954		TRBV25-1	TRBJ1-1	52944	1.53328		TRBV25-1	TRBJ1-2	64537	1.55854		TRBV6-4	TRBJ1-1	108398	4.15865
TRBV29-1	TRBJ2-7	77313	3.01429		TRBV20/OR9-2	TRBJ1-5	81053	2.39703		TRBV15	TRBJ2-3	52512	1.52077		TRBV25-1	TRBJ1-1	60950	1.47192		TRBV20/OR9-2	TRBJ2-2	89902	3.44906
TRBV6-1	TRBJ1-5	70934	2.76559		TRBV19	TRBJ2-7	69853	2.0658		TRBV7-9	TRBJ2-1	52024	1.50664		TRBV25-1	TRBJ2-3	60339	1.45716		TRBV7-2	TRBJ2-3	76323	2.92811
TRBV7-9	TRBJ2-1	70101	2.73311		TRBV2	TRBJ2-5	62800	1.85722		TRBV19	TRBJ1-5	47411	1.37305		TRBV25-1	TRBJ2-5	59784	1.44376		TRBV29-1	TRBJ2-7	76213	2.92389
TRBV20-1	TRBJ2-1	61874	2.41236		TRBV29-1	TRBJ1-1	60175	1.77959		TRBV19	TRBJ2-2	46468	1.34574		TRBV7-9	TRBJ2-1	58361	1.40939		TRBV28	TRBJ1-1	75668	2.90298
TRBV28	TRBJ2-5	51152	1.99432		TRBV7-9	TRBJ2-5	53891	1.59375		TRBV20/OR9-2	TRBJ2-5	44805	1.29757		TRBV7-9	TRBJ1-2	58199	1.40548		TRBV28	TRBJ1-2	73579	2.82283
TRBV28	TRBJ1-3	42095	1.64121		TRBV7-9	TRBJ2-1	48371	1.4305		TRBV2	TRBJ1-1	43645	1.26398		TRBV19	TRBJ2-2	57392	1.38599		TRBV7-9	TRBJ2-1	73537	2.82122
TRBV7-2	TRBJ2-1	41391	1.61376		TRBV29-1	TRBJ2-7	47502	1.4048		TRBV7-9	TRBJ1-1	42929	1.24324		TRBV20/OR9-2	TRBJ2-7	57079	1.37844		TRBV29-1	TRBJ2-5	67777	2.60024
TRBV12-4	TRBJ2-7	37818	1.47446		TRBV20/OR9-2	TRBJ2-3	47233	1.39685		TRBV5-1	TRBJ2-5	42799	1.23948		TRBV28	TRBJ2-7	53583	1.29401		TRBV7-2	TRBJ2-7	61571	2.36215
TRBV12-4	TRBJ2-3	37040	1.44412		TRBV20/OR9-2	TRBJ2-4	47205	1.39602		TRBV2	TRBJ2-3	40831	1.18249		TRBV25-1	TRBJ2-2	51856	1.2523		TRBV7-2	TRBJ2-5	60475	2.3201
TRBV7-9	TRBJ2-5	35847	1.39761		TRBV19	TRBJ2-1	47012	1.39031		TRBV20/OR9-2	TRBJ1-5	40625	1.17652		TRBV20/OR9-2	TRBJ2-5	51000	1.23163		TRBV28	TRBJ2-7	58431	2.24169
TRBV20/OR9-2	TRBJ2-2	34286	1.33675		TRBV5-1	TRBJ2-1	45952	1.35896		TRBV20/OR9-2	TRBJ2-2	39524	1.14463		TRBV19	TRBJ1-1	47607	1.14969		TRBV27	TRBJ1-5	52757	2.02401
TRBV20/OR9-2	TRBJ2-7	30814	1.20138		TRBV5-1	TRBJ2-5	44514	1.31644		TRBV7-2	TRBJ2-7	39190	1.13496		TRBV12-4	TRBJ2-1	47071	1.13675		TRBV7-9	TRBJ2-5	52269	2.00528
TRBV5-6	TRBJ2-3	28473	1.11011		TRBV6-1	TRBJ2-6	44133	1.30517		TRBV19	TRBJ2-1	37543	1.08726		TRBV19	TRBJ1-2	45465	1.09796		TRBV30	TRBJ2-1	49520	1.89982
TRBV7-8	TRBJ2-1	26565	1.03572		TRBV20/OR9-2	TRBJ1-3	44122	1.30484		TRBV5-1	TRBJ2-3	35623	1.03166		TRBV12-4	TRBJ2-7	45230	1.09229		TRBV29-1	TRBJ1-2	46397	1.78001
TRBV12-4	TRBJ2-2	22654	0.883239		TRBV7-2	TRBJ1-2	42341	1.25217		TRBV20/OR9-2	TRBJ1-4	35359	1.02401		TRBV20/OR9-2	TRBJ1-1	44557	1.07603		TRBV7-6	TRBJ2-3	44755	1.71701
TRBV20-1	TRBJ2-5	20019	0.780505		TRBV19	TRBJ1-5	40622	1.20134		TRBV20-1	TRBJ2-7	34754	1.00649		TRBV7-9	TRBJ2-7	42230	1.01984		TRBV7-9	TRBJ1-1	30620	1.17473
TRBV29-1	TRBJ1-2	19085	0.74409		TRBV20/OR9-2	TRBJ2-1	37276	1.10238		TRBV20-1	TRBJ2-1	34356	0.994966		TRBV5-1	TRBJ2-7	41592	1.00443		TRBV7-2	TRBJ2-2	29549	1.13364
TRBV29-1	TRBJ2-6	17242	0.672234		TRBV28	TRBJ1-5	35134	1.03904		TRBV27	TRBJ2-1	33709	0.976229		TRBV19	TRBJ2-5	40646	0.981585		TRBV7-8	TRBJ2-3	28257	1.08407
TRBV6-5	TRBJ1-5	16900	0.6589		TRBV19	TRBJ1-1	34715	1.02665		TRBV7-9	TRBJ2-7	33430	0.968149		TRBV2	TRBJ2-1	40364	0.974775		TRBV7-8	TRBJ2-5	26433	1.01409
TRBV27	TRBJ1-2	16566	0.645878		TRBV7-9	TRBJ2-3	33451	0.989265		TRBV25-1	TRBJ2-1	33054	0.95726		TRBV5-1	TRBJ2-1	39791	0.960937		TRBV7-2	TRBJ1-4	20716	0.794763
TRBV29-1	TRBJ2-2	16479	0.642486		TRBV20/OR9-2	TRBJ1-2	33204	0.981961		TRBV12-4	TRBJ2-5	32470	0.940347		TRBV12-4	TRBJ1-1	39701	0.958763		TRBV27	TRBJ2-7	20375	0.78168
TRBV27	TRBJ2-7	15524	0.605253		TRBV7-2	TRBJ2-5	31905	0.943545		TRBV7-9	TRBJ2-2	32271	0.934584		TRBV2	TRBJ2-2	39316	0.949466		TRBV10-3	TRBJ1-2	19011	0.729351
TRBV28	TRBJ2-1	14722	0.573984		TRBV28	TRBJ2-7	31587	0.93414		TRBV7-9	TRBJ2-3	29653	0.858765		TRBV20/OR9-2	TRBJ1-6	38399	0.927321		TRBV7-9	TRBJ2-3	18910	0.725476
TRBV7-2	TRBJ2-5	13597	0.530122		TRBV7-2	TRBJ2-3	29511	0.872746		TRBV2	TRBJ2-1	29516	0.854798		TRBV28	TRBJ1-1	36247	0.875351		TRBV4-1	TRBJ2-5	12457	0.477909
TRBV7-3	TRBJ2-1	11978	0.467001		TRBV7-8	TRBJ2-1	29420	0.870054		TRBV25-1	TRBJ2-6	29147	0.844111		TRBV19	TRBJ2-3	36053	0.870666		TRBV3-2	TRBJ2-5	11762	0.451245
TRBV7-2	TRBJ2-7	11164	0.435264		TRBV19	TRBJ2-5	25387	0.750784		TRBV2	TRBJ2-7	27652	0.800815		TRBV7-9	TRBJ1-5	35836	0.865425		TRBV7-8	TRBJ2-7	9486	0.363927
TRBV7-9	TRBJ2-3	10103	0.393898		TRBV19	TRBJ2-2	22866	0.676229		TRBV25-1	TRBJ1-2	26797	0.776054		TRBV7-9	TRBJ1-1	35037	0.84613		TRBV20/OR9-2	TRBJ2-5	8374	0.321266
TRBV7-3	TRBJ2-3	9977	0.388985		TRBV7-2	TRBJ2-6	21980	0.650027		TRBV27	TRBJ1-1	26518	0.767974		TRBV5-1	TRBJ1-1	35031	0.845985		TRBV7-2	TRBJ2-1	7619	0.292301
TRBV7-8	TRBJ2-7	8187	0.319196		TRBV7-2	TRBJ2-1	21790	0.644408		TRBV15	TRBJ1-5	26429	0.765397		TRBV7-9	TRBJ2-5	34670	0.837267		TRBV12-4	TRBJ2-5	7230	0.277377
TRBV7-8	TRBJ2-5	5347	0.20847		TRBV28	TRBJ2-4	21168	0.626013		TRBV6-4	TRBJ2-1	26370	0.763688		TRBV15	TRBJ2-1	34053	0.822366		TRBV27	TRBJ2-3	7083	0.271737
TRBV27	TRBJ2-1	5232	0.203986		TRBV7-9	TRBJ1-1	20782	0.614598		TRBV25-1	TRBJ2-5	26352	0.763167		TRBV25-1	TRBJ1-5	33871	0.817971		TRBV11-2	TRBJ2-5	6740	0.258578
TRBV7-9	TRBJ1-1	4639	0.180866		TRBV5-5	TRBJ2-7	19649	0.581091		TRBV28	TRBJ2-1	26210	0.759054		TRBV7-9	TRBJ2-3	33756	0.815194		TRBV10-2	TRBJ1-1	6688	0.256583
TRBV10-3	TRBJ2-3	4487	0.17494		TRBV3-2	TRBJ2-7	19634	0.580647		TRBV7-2	TRBJ2-1	25756	0.745906		TRBV20/OR9-2	TRBJ2-2	32303	0.780105		TRBV7-8	TRBJ2-2	6279	0.240892
TRBV7-2	TRBJ2-3	4010	0.156343		TRBV6-1	TRBJ2-2	18239	0.539392		TRBV2	TRBJ2-5	25103	0.726995		TRBV7-2	TRBJ2-7	30718	0.741827		TRBV29-1	TRBJ2-3	6113	0.234523
TRBV12-4	TRBJ2-5	3848	0.150027		TRBV10-3	TRBJ1-2	17981	0.531762		TRBV15	TRBJ1-6	25073	0.726126		TRBV28	TRBJ2-1	29691	0.717026		TRBV10-3	TRBJ2-1	6111	0.234447
TRBV19	TRBJ2-5	3589	0.139929		TRBV7-8	TRBJ2-7	17633	0.521471		TRBV15	TRBJ2-5	24906	0.72129		TRBV28	TRBJ1-2	29488	0.712123		TRBV10-1	TRBJ2-7	5538	0.212464
TRBV2	TRBJ2-5	3456	0.134743		TRBV28	TRBJ2-5	16869	0.498877		TRBV28	TRBJ1-1	24778	0.717583		TRBV12-4	TRBJ2-2	28537	0.689157		TRBV20/OR9-2	TRBJ2-1	5455	0.209279
TRBV5-1	TRBJ2-5	3264	0.127257		TRBV7-8	TRBJ2-3	16277	0.481369		TRBV15	TRBJ2-4	24219	0.701394		TRBV25-1	TRBJ1-6	28159	0.680029		TRBV19	TRBJ2-5	5299	0.203294
TRBV11-2	TRBJ2-1	3017	0.117627		TRBV12-4	TRBJ1-5	16269	0.481132		TRBV29-1	TRBJ1-1	23897	0.692069		TRBV7-2	TRBJ2-1	27600	0.666529		TRBV6-1	TRBJ2-3	5167	0.19823
TRBV6-5	TRBJ1-1	2783	0.108504		TRBV28	TRBJ2-2	16147	0.477524		TRBV7-2	TRBJ1-1	23890	0.691866		TRBV6-4	TRBJ2-1	27424	0.662279		TRBV6-4	TRBJ2-7	5111	0.196082
TRBV7-8	TRBJ2-3	2750	0.107218		TRBV7-2	TRBJ1-6	15888	0.469865		TRBV15	TRBJ2-2	23653	0.685002		TRBV25-1	TRBJ1-4	26444	0.638612		TRBV7-8	TRBJ1-4	4890	0.187603
TRBV7-2	TRBJ2-4	2689	0.104839		TRBV7-8	TRBJ2-5	15181	0.448956		TRBV5-1	TRBJ2-7	23243	0.673129		TRBV7-9	TRBJ1-4	25996	0.627793		TRBV19	TRBJ2-7	4474	0.171644
TRBV10-3	TRBJ1-1	2628	0.102461		TRBV2	TRBJ2-1	14799	0.437659		TRBV4-1	TRBJ2-1	22574	0.653754		TRBV2	TRBJ2-5	25027	0.604392		TRBV6-4	TRBJ2-5	4400	0.168805
TRBV6-1	TRBJ1-1	2549	0.0993809		TRBV7-2	TRBJ2-7	14140	0.41817		TRBV7-2	TRBJ2-5	22172	0.642112		TRBV28	TRBJ2-3	24940	0.602291		TRBV28	TRBJ2-5	4299	0.16493
TRBV2	TRBJ2-7	2507	0.0977434		TRBV29-1	TRBJ2-1	13813	0.4085		TRBV20/OR9-2	TRBJ1-1	21665	0.627429		TRBV6-1	TRBJ1-2	24838	0.599828		TRBV11-2	TRBJ2-3	4298	0.164891
TRBV5-1	TRBJ2-1	2423	0.0944684		TRBV7-8	TRBJ1-2	13484	0.39877		TRBV19	TRBJ1-6	21590	0.625257		TRBV12-4	TRBJ2-5	24756	0.597848		TRBV6-4	TRBJ2-1	4177	0.160249
TRBV19	TRBJ2-1	2247	0.0876065		TRBV6-5	TRBJ2-1	13449	0.397735		TRBV19	TRBJ2-6	21365	0.618741		TRBV7-9	TRBJ2-2	24637	0.594974		TRBV19	TRBJ2-3	4128	0.158369
TRBV10-3	TRBJ2-7	2216	0.0863978		TRBV7-8	TRBJ2-2	13405	0.396434		TRBV20/OR9-2	TRBJ2-3	20994	0.607996		TRBV28	TRBJ2-5	23744	0.573408		TRBV6-8	TRBJ2-7	4023	0.154341
TRBV5-1	TRBJ2-7	2086	0.0813294		TRBV29-1	TRBJ1-5	13357	0.395014		TRBV12-4	TRBJ1-5	20989	0.607852		TRBV28	TRBJ2-2	23610	0.570172		TRBV11-1	TRBJ2-5	3989	0.153037
TRBV28	TRBJ2-3	1926	0.0750913		TRBV5-1	TRBJ2-3	13019	0.385018		TRBV5-1	TRBJ1-5	20659	0.598295		TRBV5-1	TRBJ2-3	23387	0.564787		TRBV12-4	TRBJ2-3	3914	0.150159
TRBV14	TRBJ2-1	1774	0.0691651		TRBV7-8	TRBJ2-6	12999	0.384427		TRBV5-1	TRBJ1-2	20637	0.597658		TRBV15	TRBJ1-5	23244	0.561333		TRBV7-9	TRBJ2-2	3885	0.149047
TRBV11-2	TRBJ2-7	1771	0.0690481		TRBV28	TRBJ2-3	12922	0.38215		TRBV19	TRBJ2-3	20570	0.595717		TRBV7-3	TRBJ2-1	23068	0.557083		TRBV4-1	TRBJ2-3	3617	0.138765
TRBV20/OR9-2	TRBJ2-3	1653	0.0644475		TRBV4-2	TRBJ2-3	12704	0.375703		TRBV7-8	TRBJ2-1	20241	0.586189		TRBV15	TRBJ2-5	21554	0.520521		TRBV29-1	TRBJ2-1	3612	0.138573
TRBV11-2	TRBJ2-5	1595	0.0621862		TRBV6-1	TRBJ2-7	12414	0.367126		TRBV12-4	TRBJ2-2	20174	0.584249		TRBV20/OR9-2	TRBJ1-5	21322	0.514918		TRBV12-4	TRBJ2-7	3531	0.135466
TRBV29-1	TRBJ2-1	1594	0.0621472		TRBV6-1	TRBJ2-5	12009	0.355149		TRBV12-4	TRBJ2-1	20121	0.582714		TRBV7-8	TRBJ2-1	21138	0.510474		TRBV7-2	TRBJ1-1	3296	0.12645
TRBV7-8	TRBJ2-6	1545	0.0602368		TRBV30	TRBJ1-1	11917	0.352428		TRBV7-9	TRBJ1-2	20119	0.582656		TRBV7-8	TRBJ2-7	20935	0.505572		TRBV7-9	TRBJ1-4	3287	0.126105
TRBV7-8	TRBJ2-4	1484	0.0578585		TRBV4-1	TRBJ1-6	11143	0.329538		TRBV27	TRBJ2-5	18377	0.532207		TRBV5-1	TRBJ2-2	20191	0.487605		TRBV6-1	TRBJ2-5	3119	0.119659
TRBV19	TRBJ2-7	1466	0.0571567		TRBV30	TRBJ2-7	10456	0.309221		TRBV7-8	TRBJ1-1	18329	0.530817		TRBV12-4	TRBJ2-3	20166	0.487001		TRBV7-3	TRBJ2-7	3095	0.118739
TRBV10-1	TRBJ2-1	1454	0.0566888		TRBV30	TRBJ2-6	9853	0.291388		TRBV7-8	TRBJ2-3	17794	0.515323		TRBV7-2	TRBJ1-1	19617	0.473743		TRBV27	TRBJ2-5	3090	0.118547
TRBV7-2	TRBJ2-6	1400	0.0545835		TRBV7-2	TRBJ2-2	9670	0.285976		TRBV12-4	TRBJ2-7	17728	0.513411		TRBV29-1	TRBJ2-1	17855	0.431191		TRBV29-1	TRBJ1-1	2996	0.114941
TRBV7-9	TRBJ2-4	1366	0.0532579		TRBV4-1	TRBJ2-1	9131	0.270036		TRBV7-8	TRBJ2-7	17441	0.5051		TRBV27	TRBJ2-7	17831	0.430612		TRBV7-9	TRBJ1-5	2876	0.110337
TRBV7-9	TRBJ2-2	1330	0.0518543		TRBV10-3	TRBJ2-1	8950	0.264683		TRBV7-8	TRBJ1-2	17250	0.499568		TRBV2	TRBJ1-2	17747	0.428583		TRBV28	TRBJ2-3	2799	0.107383
TRBV20/OR9-2	TRBJ1-1	1233	0.0480724		TRBV7-2	TRBJ1-4	7898	0.233572		TRBV12-4	TRBJ1-2	17034	0.493313		TRBV2	TRBJ2-7	17583	0.424622		TRBV6-5	TRBJ2-7	2795	0.107229
TRBV28	TRBJ2-4	1229	0.0479165		TRBV27	TRBJ2-5	7110	0.210268		TRBV6-4	TRBJ2-7	16844	0.48781		TRBV7-9	TRBJ1-6	17576	0.424453		TRBV4-1	TRBJ2-7	2729	0.104697
TRBV29-1	TRBJ2-5	1167	0.0454992		TRBV27	TRBJ2-1	6795	0.200952		TRBV20/OR9-2	TRBJ2-7	16818	0.487057		TRBV7-2	TRBJ2-5	17225	0.415977		TRBV6-1	TRBJ1-1	2539	0.0974079
TRBV7-9	TRBJ1-5	1154	0.0449924		TRBV7-2	TRBJ2-4	6747	0.199533		TRBV7-8	TRBJ2-5	16281	0.471506		TRBV2	TRBJ2-4	17187	0.415059		TRBV7-6	TRBJ2-7	2505	0.0961035
TRBV6-1	TRBJ2-5	1108	0.0431989		TRBV7-3	TRBJ2-7	6430	0.190158		TRBV12-4	TRBJ1-4	15688	0.454332		TRBV27	TRBJ1-2	17150	0.414166		TRBV19	TRBJ1-1	2287	0.08774
TRBV6-1	TRBJ2-1	1091	0.0425361		TRBV27	TRBJ2-3	6243	0.184628		TRBV29-1	TRBJ2-5	15416	0.446455		TRBV25-1	TRBJ2-4	17071	0.412258		TRBV7-8	TRBJ2-1	2284	0.0876249
TRBV28	TRBJ1-1	1029	0.0401189		TRBV7-8	TRBJ1-6	6030	0.178329		TRBV7-3	TRBJ1-2	15380	0.445412		TRBV28	TRBJ2-4	17025	0.411147		TRBV28	TRBJ2-1	2153	0.0825992
TRBV28	TRBJ2-6	1002	0.0390662		TRBV6-1	TRBJ2-1	5666	0.167564		TRBV29-1	TRBJ2-3	14963	0.433336		TRBV27	TRBJ2-1	16789	0.405448		TRBV7-9	TRBJ1-2	2070	0.0794149
TRBV20-1	TRBJ2-7	994	0.0387543		TRBV2	TRBJ2-7	5557	0.16434		TRBV25-1	TRBJ2-7	14735	0.426733		TRBV6-4	TRBJ1-4	15592	0.376541		TRBV7-6	TRBJ2-5	1920	0.0736602
TRBV7-8	TRBJ1-1	915	0.0356742		TRBV27	TRBJ1-2	5541	0.163867		TRBV7-8	TRBJ1-5	14578	0.422186		TRBV12-4	TRBJ1-2	15425	0.372508		TRBV20/OR9-2	TRBJ1-1	1792	0.0687495
TRBV5-6	TRBJ2-1	906	0.0353233		TRBV7-2	TRBJ1-1	5298	0.156681		TRBV6-1	TRBJ1-1	14279	0.413527		TRBV7-8	TRBJ2-5	15315	0.369851		TRBV4-1	TRBJ2-1	1759	0.0674835
TRBV5-6	TRBJ1-4	885	0.0345046		TRBV15	TRBJ2-1	5239	0.154936		TRBV28	TRBJ2-2	14102	0.408401		TRBV7-2	TRBJ2-3	14986	0.361906		TRBV6-1	TRBJ1-2	1706	0.0654501
TRBV7-2	TRBJ1-1	852	0.0332179		TRBV7-9	TRBJ1-2	4445	0.131455		TRBV27	TRBJ2-7	13886	0.402145		TRBV15	TRBJ2-7	14841	0.358404		TRBV27	TRBJ2-1	1672	0.0641457
TRBV27	TRBJ2-5	835	0.0325551		TRBV15	TRBJ2-5	4260	0.125983		TRBV16	TRBJ1-1	13823	0.400321		TRBV7-2	TRBJ1-2	14457	0.349131		TRBV7-2	TRBJ1-2	1611	0.0618055
TRBV2	TRBJ1-1	811	0.0316194		TRBV2	TRBJ1-2	4203	0.124298		TRBV28	TRBJ2-5	13395	0.387926		TRBV7-8	TRBJ1-1	14437	0.348648		TRBV6-4	TRBJ1-2	1597	0.0612684
TRBV6-8	TRBJ1-1	779	0.0303718		TRBV19	TRBJ1-2	4162	0.123085		TRBV6-1	TRBJ2-1	12929	0.37443		TRBV20/OR9-2	TRBJ2-4	14172	0.342248		TRBV6-1	TRBJ2-1	1497	0.0574319
TRBV4-1	TRBJ1-1	751	0.0292801		TRBV11-2	TRBJ2-5	3978	0.117644		TRBV6-5	TRBJ1-1	12850	0.372142		TRBV28	TRBJ1-5	14164	0.342055		TRBV29-1	TRBJ1-5	1372	0.0526363
TRBV12-4	TRBJ1-5	704	0.0274477		TRBV19	TRBJ2-3	3436	0.101615		TRBV2	TRBJ1-4	12819	0.371244		TRBV29-1	TRBJ1-2	13716	0.331236		TRBV20/OR9-2	TRBJ1-2	1343	0.0515238
TRBV2	TRBJ2-3	698	0.0272138		TRBV4-1	TRBJ2-5	3349	0.0990419		TRBV7-2	TRBJ1-2	12784	0.370231		TRBV20-1	TRBJ1-1	13553	0.3273		TRBV28	TRBJ1-5	1238	0.0474955
TRBV7-9	TRBJ1-3	697	0.0271748		TRBV20/OR9-2	TRBJ2-5	2846	0.0841664		TRBV20/OR9-2	TRBJ2-4	12664	0.366756		TRBV7-2	TRBJ2-2	13411	0.32387		TRBV19	TRBJ1-2	1228	0.0471118
TRBV12-4	TRBJ2-4	683	0.0266289		TRBV7-9	TRBJ1-6	2726	0.0806175		TRBV7-2	TRBJ2-3	12617	0.365394		TRBV6-1	TRBJ2-3	13401	0.323629		TRBV7-2	TRBJ1-5	1210	0.0464213
TRBV5-6	TRBJ2-7	678	0.026434		TRBV12-5	TRBJ2-5	2637	0.0779855		TRBV29-1	TRBJ1-2	12311	0.356533		TRBV29-1	TRBJ2-7	13390	0.323363		TRBV6-4	TRBJ2-2	1175	0.0450785
TRBV12-4	TRBJ1-1	673	0.0262391		TRBV10-2	TRBJ2-5	2558	0.0756492		TRBV7-8	TRBJ2-2	12273	0.355432		TRBV12-4	TRBJ1-5	13172	0.318099		TRBV6-4	TRBJ1-5	1167	0.0447716
TRBV7-2	TRBJ2-2	628	0.0244846		TRBV11-2	TRBJ2-1	2517	0.0744367		TRBV7-3	TRBJ2-5	12185	0.352883		TRBV5-1	TRBJ1-3	12643	0.305323		TRBV12-4	TRBJ2-2	1092	0.0418942
TRBV6-8	TRBJ1-5	623	0.0242896		TRBV11-2	TRBJ2-3	2511	0.0742592		TRBV2	TRBJ2-6	12131	0.35132		TRBV6-4	TRBJ2-3	12559	0.303295		TRBV7-4	TRBJ2-7	1029	0.0394773
TRBV5-1	TRBJ2-6	608	0.0237048		TRBV11-2	TRBJ1-2	2510	0.0742297		TRBV7-2	TRBJ2-2	12039	0.348655		TRBV6-1	TRBJ2-1	12527	0.302522		TRBV7-6	TRBJ2-1	997	0.0382496
TRBV7-3	TRBJ2-5	602	0.0234709		TRBV11-2	TRBJ1-6	2338	0.069143		TRBV2	TRBJ1-3	12030	0.348395		TRBV7-6	TRBJ2-3	12497	0.301798		TRBV7-8	TRBJ1-1	978	0.0375207
TRBV12-4	TRBJ2-6	594	0.023159		TRBV27	TRBJ2-7	2313	0.0684037		TRBV4-1	TRBJ2-7	11904	0.344746		TRBV5-1	TRBJ1-2	12264	0.296171		TRBV4-1	TRBJ2-2	967	0.0370986
TRBV6-6	TRBJ1-1	579	0.0225742		TRBV2	TRBJ1-5	2253	0.0666292		TRBV19	TRBJ2-5	11793	0.341531		TRBV20/OR9-2	TRBJ1-4	12220	0.295108		TRBV6-1	TRBJ1-5	952	0.0365232
TRBV20/OR9-2	TRBJ1-5	578	0.0225352		TRBV7-9	TRBJ2-6	2252	0.0665997		TRBV28	TRBJ2-7	11778	0.341097		TRBV5-1	TRBJ1-6	12055	0.291123		TRBV6-1	TRBJ2-2	927	0.0355641
TRBV19	TRBJ1-3	576	0.0224572		TRBV7-8	TRBJ2-4	2083	0.0616017		TRBV2	TRBJ1-2	11324	0.327949		TRBV20-1	TRBJ2-1	11917	0.287791		TRBV20/OR9-2	TRBJ1-4	918	0.0352188
TRBV20/OR9-2	TRBJ2-6	575	0.0224182		TRBV2	TRBJ2-6	2077	0.0614243		TRBV28	TRBJ1-6	11290	0.326964		TRBV20/OR9-2	TRBJ1-3	11832	0.285738		TRBV29-1	TRBJ2-2	901	0.0345666
TRBV7-2	TRBJ1-5	573	0.0223402		TRBV5-8	TRBJ2-3	2058	0.0608624		TRBV4-1	TRBJ2-3	11220	0.324937		TRBV2	TRBJ1-6	11566	0.279314		TRBV5-4	TRBJ2-3	876	0.0336075
TRBV5-5	TRBJ2-3	562	0.0219114		TRBV12-5	TRBJ1-2	2024	0.0598569		TRBV7-9	TRBJ1-5	11116	0.321925		TRBV15	TRBJ1-6	11414	0.275644		TRBV19	TRBJ2-2	858	0.0329169
TRBV6-1	TRBJ2-7	546	0.0212876		TRBV11-2	TRBJ2-6	1967	0.0581712		TRBV20/OR9-2	TRBJ1-3	10883	0.315177		TRBV2	TRBJ1-5	11379	0.274798		TRBV19	TRBJ1-5	807	0.0309603
TRBV20/OR9-2	TRBJ1-2	546	0.0212876		TRBV12-5	TRBJ2-3	1960	0.0579642		TRBV4-1	TRBJ2-5	10258	0.297077		TRBV2	TRBJ1-4	11362	0.274388		TRBV4-1	TRBJ1-5	795	0.0304999
TRBV6-1	TRBJ2-3	537	0.0209367		TRBV15	TRBJ2-3	1883	0.055687		TRBV5-1	TRBJ1-6	10171	0.294557		TRBV7-2	TRBJ1-5	11232	0.271248		TRBV6-4	TRBJ1-4	779	0.0298861
TRBV7-3	TRBJ2-7	513	0.0200009		TRBV5-1	TRBJ1-5	1862	0.055066		TRBV7-3	TRBJ2-3	10016	0.290068		TRBV7-2	TRBJ1-6	11114	0.268399		TRBV7-4	TRBJ2-5	775	0.0297326
TRBV20/OR9-2	TRBJ2-4	500	0.0194941		TRBV11-3	TRBJ2-1	1825	0.0539718		TRBV3-2	TRBJ2-1	10006	0.289779		TRBV7-8	TRBJ1-2	10385	0.250794		TRBV28	TRBJ1-4	768	0.0294641
TRBV28	TRBJ2-2	474	0.0184804		TRBV19	TRBJ2-6	1785	0.0527888		TRBV12-5	TRBJ1-3	9912	0.287056		TRBV12-4	TRBJ1-6	9846	0.237777		TRBV5-6	TRBJ2-7	762	0.0292339
TRBV19	TRBJ2-3	473	0.0184414		TRBV7-8	TRBJ1-4	1742	0.0515172		TRBV2	TRBJ2-4	9688	0.280569		TRBV7-8	TRBJ1-5	9836	0.237535		TRBV30	TRBJ2-7	742	0.0284666
TRBV7-8	TRBJ1-5	472	0.0184024		TRBV19	TRBJ1-6	1736	0.0513397		TRBV7-3	TRBJ1-1	9641	0.279208		TRBV25-1	TRBJ1-3	9823	0.237222		TRBV6-5	TRBJ1-1	715	0.0274307
TRBV28	TRBJ1-5	467	0.0182075		TRBV7-9	TRBJ1-5	1660	0.0490921		TRBV12-4	TRBJ2-6	9634	0.279005		TRBV5-1	TRBJ2-6	9747	0.235386		TRBV12-4	TRBJ1-4	713	0.027354
TRBV5-1	TRBJ1-1	450	0.0175447		TRBV7-9	TRBJ2-2	1648	0.0487372		TRBV7-2	TRBJ1-5	9476	0.27443		TRBV7-6	TRBJ2-1	9690	0.23401		TRBV19	TRBJ1-4	709	0.0272006
TRBV14	TRBJ2-7	416	0.0162191		TRBV11-3	TRBJ2-5	1616	0.0477909		TRBV27	TRBJ1-2	8962	0.259544		TRBV12-4	TRBJ2-4	9554	0.230725		TRBV29-1	TRBJ1-4	682	0.0261647
TRBV2	TRBJ1-5	409	0.0159462		TRBV2	TRBJ1-6	1528	0.0451884		TRBV3-2	TRBJ2-7	8846	0.256184		TRBV7-8	TRBJ2-3	9457	0.228383		TRBV7-6	TRBJ1-1	668	0.0256276
TRBV29-1	TRBJ1-1	398	0.0155173		TRBV12-5	TRBJ2-7	1520	0.0449518		TRBV7-6	TRBJ1-6	8599	0.249031		TRBV27	TRBJ1-5	9445	0.228093		TRBV7-4	TRBJ2-1	648	0.0248603
TRBV13	TRBJ2-1	378	0.0147375		TRBV2	TRBJ2-2	1453	0.0429704		TRBV7-6	TRBJ2-7	8581	0.24851		TRBV27	TRBJ2-3	9343	0.22563		TRBV6-6	TRBJ2-7	632	0.0242465
TRBV27	TRBJ2-3	372	0.0145036		TRBV7-8	TRBJ1-1	1415	0.0418466		TRBV7-3	TRBJ2-1	8261	0.239243		TRBV7-6	TRBJ2-7	9200	0.222176		TRBV4-1	TRBJ1-4	622	0.0238628
TRBV7-8	TRBJ2-2	371	0.0144646		TRBV5-1	TRBJ1-2	1356	0.0401018		TRBV4-1	TRBJ1-1	8184	0.237013		TRBV6-4	TRBJ2-7	9143	0.2208		TRBV27	TRBJ1-1	585	0.0224433
TRBV7-9	TRBJ1-2	363	0.0141527		TRBV2	TRBJ1-1	1279	0.0378246		TRBV27	TRBJ2-3	8155	0.236173		TRBV7-2	TRBJ1-4	9077	0.219206		TRBV12-4	TRBJ1-1	551	0.0211389
TRBV7-4	TRBJ2-7	362	0.0141137		TRBV6-6	TRBJ1-2	1270	0.0375584		TRBV6-1	TRBJ2-3	7914	0.229193		TRBV19	TRBJ2-4	9044	0.218409		TRBV7-8	TRBJ1-2	548	0.0210238
TRBV2	TRBJ2-2	358	0.0139578		TRBV5-1	TRBJ2-4	1168	0.0345419		TRBV4-1	TRBJ1-2	7667	0.22204		TRBV28	TRBJ1-3	8906	0.215076		TRBV4-1	TRBJ1-2	532	0.02041
TRBV5-6	TRBJ1-5	348	0.0135679		TRBV12-5	TRBJ2-6	1141	0.0337434		TRBV6-1	TRBJ2-7	7354	0.212975		TRBV25-1	TRBJ2-6	8871	0.214231		TRBV4-3	TRBJ2-5	499	0.019144
TRBV5-1	TRBJ2-2	341	0.013295		TRBV27	TRBJ1-6	1126	0.0332998		TRBV25-1	TRBJ2-2	7298	0.211354		TRBV12-4	TRBJ1-4	8549	0.206455		TRBV28	TRBJ2-2	487	0.0186836
TRBV5-6	TRBJ2-5	340	0.013256		TRBV5-5	TRBJ2-3	1085	0.0320873		TRBV7-2	TRBJ2-6	7094	0.205446		TRBV28	TRBJ2-6	8259	0.199452		TRBV30	TRBJ2-3	456	0.0174943
TRBV29-1	TRBJ2-3	331	0.0129051		TRBV5-1	TRBJ2-6	1083	0.0320282		TRBV2	TRBJ1-5	6870	0.198959		TRBV29-1	TRBJ2-5	7951	0.192013		TRBV3-2	TRBJ2-1	441	0.0169188
TRBV7-2	TRBJ1-2	329	0.0128271		TRBV5-6	TRBJ1-4	1083	0.0320282		TRBV25-1	TRBJ2-3	6732	0.194962		TRBV7-8	TRBJ2-2	7933	0.191579		TRBV3-2	TRBJ2-3	438	0.0168037
TRBV14	TRBJ2-5	296	0.0115405		TRBV27	TRBJ1-5	1081	0.031969		TRBV28	TRBJ1-2	6560	0.189981		TRBV27	TRBJ1-6	7899	0.190758		TRBV6-6	TRBJ2-3	437	0.0167654
TRBV20/OR9-2	TRBJ1-3	286	0.0111506		TRBV6-1	TRBJ2-3	1057	0.0312593		TRBV25-1	TRBJ1-5	6475	0.187519		TRBV7-9	TRBJ1-3	7415	0.179069		TRBV6-1	TRBJ1-4	422	0.0161899
TRBV7-4	TRBJ2-3	268	0.0104488		TRBV15	TRBJ1-5	1052	0.0311114		TRBV4-1	TRBJ1-4	6398	0.185289		TRBV20-1	TRBJ1-2	7403	0.17878		TRBV10-3	TRBJ2-5	414	0.015883
TRBV19	TRBJ2-2	265	0.0103319		TRBV7-9	TRBJ1-4	1042	0.0308157		TRBV6-4	TRBJ1-1	6226	0.180308		TRBV6-1	TRBJ2-7	7399	0.178683		TRBV4-1	TRBJ1-1	407	0.0156144
TRBV19	TRBJ1-5	263	0.0102539		TRBV6-1	TRBJ1-2	1031	0.0304903		TRBV29-1	TRBJ2-2	6133	0.177615		TRBV2	TRBJ1-3	7344	0.177355		TRBV12-4	TRBJ1-2	406	0.0155761
TRBV5-5	TRBJ2-7	262	0.0102149		TRBV12-5	TRBJ1-6	1030	0.0304608		TRBV5-8	TRBJ2-7	6012	0.17411		TRBV19	TRBJ2-6	7324	0.176872		TRBV11-2	TRBJ2-7	355	0.0136195
TRBV20-1	TRBJ1-1	253	0.00986401		TRBV27	TRBJ2-6	1015	0.0300172		TRBV27	TRBJ1-5	5984	0.1733		TRBV28	TRBJ1-6	7153	0.172742		TRBV7-8	TRBJ1-5	351	0.013466
TRBV7-9	TRBJ1-4	244	0.00951312		TRBV19	TRBJ2-4	997	0.0294848		TRBV29-1	TRBJ2-1	5809	0.168231		TRBV7-3	TRBJ1-1	7151	0.172694		TRBV27	TRBJ2-2	327	0.0125453
TRBV18	TRBJ1-3	240	0.00935717		TRBV5-1	TRBJ1-6	906	0.0267937		TRBV7-3	TRBJ2-2	5644	0.163453		TRBV2	TRBJ1-1	7096	0.171366		TRBV7-4	TRBJ1-1	323	0.0123918
TRBV2	TRBJ1-2	230	0.00896728		TRBV28	TRBJ1-2	893	0.0264092		TRBV12-4	TRBJ2-3	5615	0.162613		TRBV28	TRBJ1-4	7048	0.170206		TRBV27	TRBJ1-2	313	0.0120081
TRBV5-5	TRBJ2-1	223	0.00869437		TRBV7-9	TRBJ2-4	889	0.0262909		TRBV27	TRBJ2-2	5494	0.159109		TRBV29-1	TRBJ2-3	6991	0.16883		TRBV27	TRBJ1-4	301	0.0115478
TRBV6-5	TRBJ2-1	192	0.00748573		TRBV12-4	TRBJ2-1	850	0.0251375		TRBV28	TRBJ2-3	5356	0.155112		TRBV29-1	TRBJ1-1	6939	0.167574		TRBV6-5	TRBJ2-3	296	0.0113559
TRBV2	TRBJ2-4	192	0.00748573		TRBV7-2	TRBJ1-5	836	0.0247235		TRBV30	TRBJ1-2	5117	0.148191		TRBV7-2	TRBJ2-4	6882	0.166198		TRBV30	TRBJ2-5	284	0.0108956
TRBV5-5	TRBJ2-6	188	0.00732978		TRBV6-8	TRBJ2-1	825	0.0243982		TRBV7-6	TRBJ2-1	5105	0.147843		TRBV7-3	TRBJ2-5	6752	0.163058		TRBV11-3	TRBJ2-5	280	0.0107421
TRBV2	TRBJ2-6	186	0.0072518		TRBV29-1	TRBJ2-5	809	0.023925		TRBV7-7	TRBJ1-1	4975	0.144078		TRBV6-1	TRBJ2-2	6664	0.160933		TRBV10-3	TRBJ2-7	273	0.0104736
TRBV6-1	TRBJ1-3	182	0.00709585		TRBV6-8	TRBJ2-7	793	0.0234518		TRBV28	TRBJ1-5	4914	0.142312		TRBV27	TRBJ2-2	6570	0.158663		TRBV10-3	TRBJ2-3	271	0.0103968
TRBV20-1	TRBJ2-3	178	0.0069399		TRBV29-1	TRBJ2-3	790	0.0233631		TRBV10-3	TRBJ2-1	4741	0.137302		TRBV7-8	TRBJ1-6	6512	0.157262		TRBV6-5	TRBJ2-1	256	0.00982136
TRBV5-6	TRBJ1-1	170	0.00662799		TRBV15	TRBJ1-2	787	0.0232744		TRBV4-1	TRBJ2-2	4612	0.133566		TRBV30	TRBJ1-1	6403	0.15463		TRBV7-6	TRBJ2-2	245	0.00939935
TRBV14	TRBJ2-3	161	0.0062771		TRBV2	TRBJ2-4	785	0.0232153		TRBV5-4	TRBJ1-4	4600	0.133218		TRBV4-1	TRBJ2-7	6242	0.150742		TRBV20-1	TRBJ1-5	240	0.00920752
TRBV7-3	TRBJ2-6	154	0.00600418		TRBV27	TRBJ1-1	741	0.021914		TRBV25-1	TRBJ1-4	4583	0.132726		TRBV5-1	TRBJ2-5	6196	0.149631		TRBV3-2	TRBJ2-7	235	0.0090157
TRBV7-3	TRBJ1-1	151	0.00588722		TRBV20/OR9-2	TRBJ2-6	712	0.0210564		TRBV5-6	TRBJ1-2	4562	0.132118		TRBV7-3	TRBJ2-2	6146	0.148423		TRBV18	TRBJ1-2	231	0.00886224
TRBV7-8	TRBJ1-2	150	0.00584823		TRBV20/OR9-2	TRBJ1-6	697	0.0206128		TRBV6-4	TRBJ2-5	4380	0.126847		TRBV2	TRBJ2-3	6143	0.148351		TRBV7-6	TRBJ1-4	213	0.00817168
TRBV27	TRBJ2-2	143	0.00557531		TRBV6-5	TRBJ2-7	683	0.0201987		TRBV29-1	TRBJ2-7	4324	0.125225		TRBV12-4	TRBJ1-3	6104	0.147409		TRBV7-3	TRBJ2-1	200	0.00767294
TRBV19	TRBJ1-2	140	0.00545835		TRBV15	TRBJ2-4	673	0.019903		TRBV5-4	TRBJ2-5	4266	0.123545		TRBV15	TRBJ1-2	6079	0.146805		TRBV7-4	TRBJ2-3	191	0.00732765
TRBV28	TRBJ1-2	138	0.00538037		TRBV6-6	TRBJ2-7	666	0.019696		TRBV29-1	TRBJ1-5	4234	0.122619		TRBV6-4	TRBJ1-3	6033	0.145695		TRBV11-2	TRBJ2-2	184	0.0070591
TRBV19	TRBJ2-6	137	0.00534138		TRBV15	TRBJ2-6	650	0.0192228		TRBV3-2	TRBJ1-6	4085	0.118304		TRBV27	TRBJ2-5	6010	0.145139		TRBV6-8	TRBJ1-1	180	0.00690564
TRBV29-1	TRBJ1-3	137	0.00534138		TRBV28	TRBJ2-6	639	0.0188975		TRBV3-2	TRBJ2-3	4009	0.116103		TRBV12-5	TRBJ2-1	5685	0.13729		TRBV30	TRBJ1-1	175	0.00671382
TRBV5-5	TRBJ2-5	136	0.00530239		TRBV4-1	TRBJ2-3	623	0.0184243		TRBV27	TRBJ1-4	3944	0.11422		TRBV6-4	TRBJ2-5	5670	0.136928		TRBV6-8	TRBJ2-3	174	0.00667545
TRBV7-6	TRBJ2-7	136	0.00530239		TRBV7-8	TRBJ1-5	611	0.0180694		TRBV12-4	TRBJ1-6	3915	0.11338		TRBV6-4	TRBJ1-2	5617	0.135648		TRBV14	TRBJ2-3	172	0.00659873
TRBV29-1	TRBJ1-5	131	0.00510745		TRBV6-5	TRBJ1-2	608	0.0179807		TRBV5-8	TRBJ2-1	3879	0.112338		TRBV3-2	TRBJ1-2	5524	0.133402		TRBV7-3	TRBJ2-5	171	0.00656036
TRBV12-4	TRBJ1-3	127	0.0049515		TRBV12-5	TRBJ2-2	602	0.0178033		TRBV5-6	TRBJ2-7	3876	0.112251		TRBV7-3	TRBJ2-3	5487	0.132509		TRBV7-3	TRBJ2-3	164	0.00629181
TRBV19	TRBJ2-4	123	0.00479555		TRBV7-3	TRBJ2-1	601	0.0177737		TRBV7-8	TRBJ2-6	3717	0.107646		TRBV29-1	TRBJ2-2	5474	0.132195		TRBV11-2	TRBJ1-4	163	0.00625344
TRBV6-8	TRBJ1-3	121	0.00471757		TRBV28	TRBJ1-6	592	0.0175076		TRBV5-1	TRBJ1-4	3572	0.103447		TRBV19	TRBJ1-6	5455	0.131736		TRBV6-5	TRBJ2-5	158	0.00606162
TRBV7-2	TRBJ1-3	119	0.0046396		TRBV4-2	TRBJ1-6	583	0.0172414		TRBV5-8	TRBJ1-5	3571	0.103418		TRBV27	TRBJ1-1	5378	0.129877		TRBV6-8	TRBJ1-2	154	0.00590816
TRBV10-3	TRBJ2-1	118	0.00460061		TRBV6-8	TRBJ2-2	576	0.0170344		TRBV5-4	TRBJ1-1	3488	0.101014		TRBV6-4	TRBJ1-1	5206	0.125723		TRBV3-2	TRBJ1-2	154	0.00590816
TRBV2	TRBJ1-3	116	0.00452263		TRBV27	TRBJ2-2	565	0.0167091		TRBV3-2	TRBJ2-4	3462	0.100261		TRBV7-3	TRBJ2-7	5046	0.121859		TRBV11-2	TRBJ2-1	153	0.0058698
TRBV20-1	TRBJ1-5	113	0.00440567		TRBV6-1	TRBJ1-5	559	0.0165316		TRBV7-9	TRBJ1-4	3431	0.0993634		TRBV3-2	TRBJ2-7	5021	0.121255		TRBV3-2	TRBJ1-5	136	0.0052176
TRBV7-8	TRBJ1-3	112	0.00436668		TRBV5-5	TRBJ2-5	555	0.0164133		TRBV28	TRBJ1-4	3216	0.0931369		TRBV15	TRBJ2-2	4927	0.118985		TRBV20-1	TRBJ2-3	132	0.00506414
TRBV14	TRBJ2-6	111	0.00432769		TRBV5-1	TRBJ1-4	516	0.01526		TRBV5-1	TRBJ2-2	3133	0.0907332		TRBV30	TRBJ2-1	4894	0.118188		TRBV6-8	TRBJ2-5	121	0.00464213
TRBV27	TRBJ1-5	103	0.00401578		TRBV7-3	TRBJ2-5	498	0.0147276		TRBV2	TRBJ2-2	3121	0.0903857		TRBV15	TRBJ2-3	4844	0.116981		TRBV9	TRBJ1-5	119	0.0045654
TRBV5-6	TRBJ2-6	102	0.0039768		TRBV6-6	TRBJ2-1	483	0.014284		TRBV10-3	TRBJ2-3	3089	0.0894589		TRBV7-8	TRBJ2-4	4546	0.109784		TRBV12-4	TRBJ1-5	117	0.00448867
TRBV14	TRBJ2-4	100	0.00389882		TRBV15	TRBJ1-1	483	0.014284		TRBV3-2	TRBJ2-5	3064	0.0887349		TRBV29-1	TRBJ1-3	4507	0.108842		TRBV10-3	TRBJ1-4	117	0.00448867
TRBV20-1	TRBJ2-2	98	0.00382084		TRBV6-5	TRBJ2-5	476	0.014077		TRBV30	TRBJ1-1	3045	0.0881847		TRBV20/OR9-2	TRBJ2-6	4493	0.108504		TRBV5-1	TRBJ2-1	115	0.00441194
TRBV11-3	TRBJ2-1	97	0.00378185		TRBV6-8	TRBJ2-5	475	0.0140474		TRBV29-1	TRBJ1-4	2933	0.0849411		TRBV5-1	TRBJ1-5	4430	0.106983		TRBV3-2	TRBJ1-1	114	0.00437357
TRBV27	TRBJ1-1	96	0.00374287		TRBV15	TRBJ2-2	473	0.0139883		TRBV19	TRBJ2-7	2914	0.0843908		TRBV7-8	TRBJ1-4	4409	0.106476		TRBV3-2	TRBJ2-2	112	0.00429684
TRBV6-5	TRBJ2-5	95	0.00370388		TRBV15	TRBJ1-6	465	0.0137517		TRBV7-9	TRBJ1-3	2900	0.0839854		TRBV10-3	TRBJ2-7	4356	0.105196		TRBV7-6	TRBJ1-5	112	0.00429684
TRBV5-1	TRBJ1-5	95	0.00370388		TRBV5-5	TRBJ2-1	465	0.0137517		TRBV28	TRBJ2-6	2880	0.0834062		TRBV4-1	TRBJ1-6	4140	0.0999794		TRBV10-2	TRBJ2-5	111	0.00425848
TRBV10-3	TRBJ2-5	95	0.00370388		TRBV20/OR9-2	TRBJ2-2	462	0.013663		TRBV27	TRBJ2-6	2776	0.0803943		TRBV4-1	TRBJ1-5	4081	0.0985545		TRBV11-2	TRBJ1-1	110	0.00422012
TRBV27	TRBJ2-4	85	0.003314		TRBV5-1	TRBJ1-3	454	0.0134264		TRBV30	TRBJ2-7	2727	0.0789752		TRBV4-1	TRBJ1-1	4073	0.0983613		TRBV29/OR9-2	TRBJ1-2	98	0.00375974
TRBV6-8	TRBJ2-7	81	0.00315804		TRBV7-4	TRBJ2-7	431	0.0127462		TRBV7-3	TRBJ2-7	2662	0.0770928		TRBV19	TRBJ1-4	3892	0.0939903		TRBV30	TRBJ1-5	96	0.00368301
TRBV7-4	TRBJ2-6	80	0.00311906		TRBV20/OR9-2	TRBJ1-1	423	0.0125096		TRBV10-3	TRBJ1-6	2623	0.0759633		TRBV6-1	TRBJ1-4	3865	0.0933382		TRBV6-6	TRBJ2-5	95	0.00364464
TRBV7-4	TRBJ2-1	80	0.00311906		TRBV4-3	TRBJ1-6	388	0.0114745		TRBV11-2	TRBJ1-1	2606	0.075471		TRBV29-1	TRBJ1-4	3865	0.0933382		TRBV10-2	TRBJ2-7	95	0.00364464
TRBV27	TRBJ2-6	80	0.00311906		TRBV6-8	TRBJ2-6	378	0.0111788		TRBV7-4	TRBJ1-4	2603	0.0753841		TRBV6-4	TRBJ2-2	3860	0.0932175		TRBV30	TRBJ2-2	91	0.00349119
TRBV6-6	TRBJ2-1	77	0.00300209		TRBV4-3	TRBJ2-1	371	0.0109718		TRBV6-4	TRBJ1-2	2587	0.0749208		TRBV6-5	TRBJ2-7	3693	0.0891845		TRBV7-3	TRBJ1-1	91	0.00349119
TRBV29-1	TRBJ2-4	76	0.0029631		TRBV19	TRBJ1-4	369	0.0109126		TRBV7-9	TRBJ1-6	2528	0.0732121		TRBV4-1	TRBJ2-1	3672	0.0886773		TRBV11-1	TRBJ2-7	89	0.00341446
TRBV6-5	TRBJ2-7	74	0.00288513		TRBV7-3	TRBJ2-4	367	0.0108535		TRBV2	TRBJ1-6	2511	0.0727198		TRBV3-2	TRBJ1-3	3407	0.0822777		TRBV10-3	TRBJ1-1	85	0.003261
TRBV12-4	TRBJ1-2	74	0.00288513		TRBV6-1	TRBJ1-6	360	0.0106465		TRBV3-2	TRBJ1-1	2387	0.0691287		TRBV7-7	TRBJ2-1	3376	0.0815291		TRBV10-2	TRBJ2-3	85	0.003261
TRBV20-1	TRBJ2-6	70	0.00272917		TRBV29-1	TRBJ1-2	349	0.0103212		TRBV30	TRBJ2-5	2371	0.0686653		TRBV12-5	TRBJ2-3	3346	0.0808046		TRBV6-8	TRBJ2-1	83	0.00318427
TRBV7-3	TRBJ2-4	68	0.0026512		TRBV27	TRBJ2-4	349	0.0103212		TRBV10-1	TRBJ2-5	2343	0.0678544		TRBV6-5	TRBJ1-5	3343	0.0807321		TRBV10-1	TRBJ2-3	83	0.00318427
TRBV6-1	TRBJ2-2	68	0.0026512		TRBV2	TRBJ1-4	342	0.0101142		TRBV7-9	TRBJ2-6	2248	0.0651032		TRBV6-1	TRBJ1-1	3298	0.0796454		TRBV5-5	TRBJ2-5	83	0.00318427
TRBV20-1	TRBJ2-4	68	0.0026512		TRBV30	TRBJ2-1	335	0.00990714		TRBV30	TRBJ2-1	2226	0.064466		TRBV20-1	TRBJ2-3	3284	0.0793073		TRBV7-6	TRBJ1-2	83	0.00318427
TRBV20-1	TRBJ1-2	67	0.00261221		TRBV29-1	TRBJ2-2	326	0.00964098		TRBV11-2	TRBJ2-5	2225	0.0644371		TRBV6-4	TRBJ1-5	3284	0.0793073		TRBV11-3	TRBJ2-3	79	0.00303081
TRBV5-1	TRBJ1-3	63	0.00245626		TRBV3-2	TRBJ2-1	318	0.00940439		TRBV11-1	TRBJ2-1	2200	0.0637131		TRBV7-3	TRBJ1-6	3269	0.078945		TRBV7-4	TRBJ1-4	76	0.00291572
TRBV6-6	TRBJ1-5	62	0.00241727		TRBV7-9	TRBJ1-3	296	0.00875378		TRBV29-1	TRBJ2-6	1989	0.0576024		TRBV6-1	TRBJ2-5	3264	0.0788243		TRBV4-2	TRBJ2-3	76	0.00291572
TRBV6-8	TRBJ2-1	61	0.00237828		TRBV7-6	TRBJ2-7	296	0.00875378		TRBV6-6	TRBJ2-3	1957	0.0566757		TRBV6-5	TRBJ2-2	3251	0.0785104		TRBV4-3	TRBJ2-3	72	0.00276226
TRBV6-8	TRBJ2-5	60	0.00233929		TRBV30	TRBJ2-5	288	0.00851719		TRBV6-4	TRBJ2-3	1895	0.0548801		TRBV7-9	TRBJ2-4	3093	0.0746947		TRBV20-1	TRBJ2-2	72	0.00276226
TRBV7-6	TRBJ2-1	59	0.0023003		TRBV5-5	TRBJ1-6	283	0.00836932		TRBV25-1	TRBJ1-6	1885	0.0545905		TRBV3-2	TRBJ2-1	3058	0.0738495		TRBV2	TRBJ2-1	71	0.00272389
TRBV29/OR9-2	TRBJ2-7	57	0.00222233		TRBV5-8	TRBJ1-6	278	0.00822145		TRBV25-1	TRBJ1-3	1870	0.0541561		TRBV6-1	TRBJ1-6	3033	0.0732457		TRBV10-3	TRBJ2-2	69	0.00264716
TRBV7-6	TRBJ2-6	57	0.00222233		TRBV7-3	TRBJ2-3	277	0.00819188		TRBV15	TRBJ1-1	1833	0.0530846		TRBV10-3	TRBJ1-2	3016	0.0728352		TRBV6-5	TRBJ1-2	68	0.0026088
TRBV9	TRBJ2-2	55	0.00214435		TRBV6-1	TRBJ1-1	269	0.00795529		TRBV11-2	TRBJ2-1	1819	0.0526791		TRBV30	TRBJ2-7	2991	0.0722315		TRBV10-1	TRBJ2-5	66	0.00253207
TRBV7-3	TRBJ2-2	52	0.00202739		TRBV12-4	TRBJ2-5	267	0.00789614		TRBV6-5	TRBJ1-2	1814	0.0525343		TRBV12-4	TRBJ2-6	2972	0.0717726		TRBV9	TRBJ2-1	65	0.0024937
TRBV14	TRBJ1-1	48	0.00187143		TRBV6-1	TRBJ2-4	264	0.00780742		TRBV19	TRBJ1-4	1705	0.0493776		TRBV10-3	TRBJ2-1	2913	0.0703478		TRBV4-3	TRBJ2-7	65	0.0024937
TRBV6-1	TRBJ1-2	45	0.00175447		TRBV6-5	TRBJ2-6	254	0.00751169		TRBV6-5	TRBJ1-5	1688	0.0488853		TRBV7-2	TRBJ2-6	2906	0.0701787		TRBV30	TRBJ1-2	62	0.00237861
TRBV5-1	TRBJ2-4	44	0.00171548		TRBV29-1	TRBJ2-6	252	0.00745254		TRBV20/OR9-2	TRBJ2-6	1664	0.0481902		TRBV27	TRBJ1-3	2876	0.0694543		TRBV6-9	TRBJ2-7	62	0.00237861
TRBV11-3	TRBJ2-5	43	0.00167649		TRBV2	TRBJ1-3	247	0.00730467		TRBV7-2	TRBJ1-4	1633	0.0472925		TRBV27	TRBJ1-4	2862	0.0691162		TRBV4-3	TRBJ1-5	58	0.00222515
TRBV7-4	TRBJ2-5	41	0.00159852		TRBV12-5	TRBJ1-1	244	0.00721595		TRBV28	TRBJ1-3	1592	0.0461051		TRBV6-5	TRBJ2-1	2851	0.0688505		TRBV5-8	TRBJ2-3	58	0.00222515
TRBV5-6	TRBJ2-2	41	0.00159852		TRBV4-1	TRBJ1-2	243	0.00718638		TRBV5-8	TRBJ2-3	1562	0.0452363		TRBV29-1	TRBJ1-5	2834	0.06844		TRBV7-3	TRBJ1-5	55	0.00211006
TRBV5-7	TRBJ2-3	40	0.00155953		TRBV12-5	TRBJ2-4	241	0.00712723		TRBV27	TRBJ1-6	1551	0.0449177		TRBV7-3	TRBJ1-4	2827	0.0682709		TRBV6-6	TRBJ2-1	55	0.00211006
TRBV7-3	TRBJ1-5	39	0.00152054		TRBV7-2	TRBJ1-3	235	0.00694979		TRBV27	TRBJ1-3	1538	0.0445412		TRBV7-2	TRBJ1-3	2756	0.0665563		TRBV11-1	TRBJ2-3	53	0.00203333
TRBV11-2	TRBJ2-6	39	0.00152054		TRBV7-4	TRBJ1-1	231	0.00683149		TRBV7-8	TRBJ1-4	1531	0.0443385		TRBV7-8	TRBJ1-3	2745	0.0662907		TRBV3-2	TRBJ1-4	53	0.00203333
TRBV7-4	TRBJ2-2	38	0.00148155		TRBV5-5	TRBJ1-2	230	0.00680192		TRBV10-1	TRBJ1-1	1528	0.0442516		TRBV4-3	TRBJ2-3	2713	0.0655179		TRBV6-8	TRBJ1-5	51	0.0019566
TRBV11-3	TRBJ2-7	37	0.00144256		TRBV19	TRBJ1-3	224	0.00662448		TRBV5-1	TRBJ1-3	1511	0.0437593		TRBV7-9	TRBJ2-6	2624	0.0633686		TRBV7-4	TRBJ1-5	49	0.00187987
TRBV6-4	TRBJ1-5	37	0.00144256		TRBV4-1	TRBJ2-7	224	0.00662448		TRBV15	TRBJ2-1	1499	0.0434118		TRBV5-1	TRBJ1-4	2617	0.0631995		TRBV7-4	TRBJ2-2	48	0.0018415
TRBV25-1	TRBJ2-1	36	0.00140357		TRBV12-5	TRBJ1-4	223	0.00659491		TRBV11-2	TRBJ1-2	1478	0.0428036		TRBV6-5	TRBJ1-1	2601	0.0628131		TRBV15	TRBJ2-7	47	0.00180314
TRBV6-5	TRBJ1-3	35	0.00136459		TRBV7-3	TRBJ2-6	216	0.00638789		TRBV6-1	TRBJ2-2	1433	0.0415004		TRBV7-6	TRBJ1-3	2593	0.0626199		TRBV11-2	TRBJ1-5	47	0.00180314
TRBV5-6	TRBJ1-2	35	0.00136459		TRBV13	TRBJ2-5	215	0.00635832		TRBV11-2	TRBJ2-2	1425	0.0412687		TRBV6-6	TRBJ2-7	2580	0.062306		TRBV11-1	TRBJ2-1	46	0.00176478
TRBV5-6	TRBJ2-4	35	0.00136459		TRBV28	TRBJ1-1	212	0.0062696		TRBV5-1	TRBJ2-6	1414	0.0409501		TRBV4-1	TRBJ1-2	2496	0.0602774		TRBV7-3	TRBJ2-2	44	0.00168805
TRBV11-2	TRBJ2-4	34	0.0013256		TRBV7-4	TRBJ2-3	210	0.00621045		TRBV20/OR9-2	TRBJ1-6	1399	0.0405157		TRBV10-3	TRBJ2-3	2469	0.0596254		TRBV5-5	TRBJ2-7	44	0.00168805
TRBV6-1	TRBJ2-6	33	0.00128661		TRBV4-2	TRBJ2-7	210	0.00621045		TRBV15	TRBJ2-7	1396	0.0404288		TRBV4-3	TRBJ2-1	2445	0.0590458		TRBV29/OR9-2	TRBJ2-5	43	0.00164968
TRBV14	TRBJ1-5	33	0.00128661		TRBV29-1	TRBJ2-4	207	0.00612173		TRBV5-5	TRBJ2-7	1396	0.0404288		TRBV4-3	TRBJ2-7	2406	0.0581039		TRBV11-3	TRBJ2-7	43	0.00164968
TRBV6-1	TRBJ2-4	32	0.00124762		TRBV5-8	TRBJ2-7	200	0.00591471		TRBV6-4	TRBJ1-5	1325	0.0383726		TRBV27	TRBJ2-6	2380	0.0574761		TRBV7-3	TRBJ1-2	41	0.00157295
TRBV27	TRBJ1-3	32	0.00124762		TRBV15	TRBJ1-4	199	0.00588514		TRBV11-1	TRBJ1-1	1315	0.038083		TRBV6-4	TRBJ1-6	2352	0.0567999		TRBV5-1	TRBJ2-3	38	0.00145786
TRBV12-5	TRBJ2-1	32	0.00124762		TRBV7-3	TRBJ1-2	197	0.00582599		TRBV6-4	TRBJ2-2	1310	0.0379382		TRBV3-2	TRBJ2-2	2295	0.0554233		TRBV29/OR9-2	TRBJ2-7	36	0.00138113
TRBV11-2	TRBJ2-3	31	0.00120863		TRBV12-4	TRBJ2-7	193	0.0057077		TRBV20-1	TRBJ2-5	1196	0.0346367		TRBV30	TRBJ2-2	2136	0.0515835		TRBV10-2	TRBJ2-1	36	0.00138113
TRBV11-2	TRBJ1-1	30	0.00116965		TRBV30	TRBJ2-3	191	0.00564855		TRBV5-4	TRBJ2-7	1173	0.0339706		TRBV12-5	TRBJ1-5	2082	0.0502795		TRBV10-2	TRBJ1-2	32	0.00122767
TRBV25-1	TRBJ2-5	27	0.00105268		TRBV27	TRBJ1-4	191	0.00564855		TRBV10-3	TRBJ1-1	1158	0.0335362		TRBV6-1	TRBJ2-4	2051	0.0495308		TRBV7-3	TRBJ1-4	30	0.00115094
TRBV5-5	TRBJ2-4	27	0.00105268		TRBV7-4	TRBJ2-5	190	0.00561898		TRBV6-5	TRBJ2-7	1153	0.0333914		TRBV19	TRBJ1-3	2035	0.0491444		TRBV6-6	TRBJ2-2	30	0.00115094
TRBV25-1	TRBJ2-7	25	0.000974705		TRBV20/OR9-2	TRBJ1-4	190	0.00561898		TRBV4-1	TRBJ1-5	1102	0.0319145		TRBV7-3	TRBJ2-6	2007	0.0484683		TRBV13	TRBJ1-5	30	0.00115094
TRBV6-6	TRBJ2-5	25	0.000974705		TRBV7-3	TRBJ1-5	189	0.0055894		TRBV10-3	TRBJ1-3	1082	0.0313352		TRBV6-8	TRBJ1-2	1907	0.0460533		TRBV5-6	TRBJ2-3	30	0.00115094
TRBV20-1	TRBJ1-3	25	0.000974705		TRBV3-2	TRBJ2-5	189	0.0055894		TRBV19	TRBJ1-3	1079	0.0312484		TRBV30	TRBJ2-3	1859	0.0448941		TRBV10-1	TRBJ2-1	29	0.00111258
TRBV6-6	TRBJ2-7	24	0.000935717		TRBV7-6	TRBJ2-5	189	0.0055894		TRBV7-3	TRBJ1-5	1078	0.0312194		TRBV7-3	TRBJ1-2	1857	0.0448458		TRBV20-1	TRBJ2-7	29	0.00111258
TRBV15	TRBJ2-7	24	0.000935717		TRBV11-2	TRBJ2-7	189	0.0055894		TRBV6-4	TRBJ1-4	1038	0.030061		TRBV10-3	TRBJ1-1	1823	0.0440247		TRBV12-5	TRBJ2-1	29	0.00111258
TRBV5-1	TRBJ1-2	23	0.000896728		TRBV6-5	TRBJ1-6	188	0.00555983		TRBV20-1	TRBJ1-1	1005	0.0291053		TRBV4-1	TRBJ2-2	1811	0.0437349		TRBV5-4	TRBJ2-7	28	0.00107421
TRBV5-1	TRBJ1-4	21	0.000818752		TRBV6-8	TRBJ1-2	180	0.00532324		TRBV10-3	TRBJ1-4	970	0.0280917		TRBV30	TRBJ1-6	1809	0.0436866		TRBV10-2	TRBJ1-5	27	0.00103585
TRBV6-5	TRBJ2-3	20	0.000779764		TRBV18	TRBJ2-7	178	0.00526409		TRBV10-2	TRBJ2-1	956	0.0276862		TRBV5-5	TRBJ2-7	1806	0.0436142		TRBV5-5	TRBJ2-3	25	0.000959117
TRBV7-6	TRBJ2-3	20	0.000779764		TRBV6-5	TRBJ2-3	174	0.0051458		TRBV4-2	TRBJ1-3	950	0.0275125		TRBV4-2	TRBJ1-5	1800	0.0434693		TRBV6-8	TRBJ2-2	24	0.000920752
TRBV7-3	TRBJ1-2	19	0.000740776		TRBV6-6	TRBJ2-5	173	0.00511623		TRBV12-4	TRBJ1-3	855	0.0247612		TRBV3-2	TRBJ2-3	1786	0.0431312		TRBV10-1	TRBJ1-1	24	0.000920752
TRBV4-3	TRBJ1-1	19	0.000740776		TRBV7-6	TRBJ2-3	172	0.00508665		TRBV7-2	TRBJ1-6	840	0.0243268		TRBV3-2	TRBJ1-5	1756	0.0424067		TRBV4-3	TRBJ2-1	24	0.000920752
TRBV7-6	TRBJ2-5	19	0.000740776		TRBV7-4	TRBJ2-1	171	0.00505708		TRBV5-8	TRBJ2-5	839	0.0242978		TRBV11-2	TRBJ2-7	1628	0.0393156		TRBV11-2	TRBJ1-2	24	0.000920752
TRBV14	TRBJ2-2	18	0.000701787		TRBV7-6	TRBJ2-1	171	0.00505708		TRBV11-3	TRBJ2-7	832	0.0240951		TRBV10-3	TRBJ2-5	1627	0.0392914		TRBV29/OR9-2	TRBJ2-3	23	0.000882388
TRBV7-4	TRBJ2-4	16	0.000623811		TRBV12-4	TRBJ2-3	159	0.0047022		TRBV7-8	TRBJ1-6	831	0.0240662		TRBV4-3	TRBJ1-1	1625	0.0392431		TRBV10-3	TRBJ1-5	23	0.000882388
TRBV29/OR9-2	TRBJ2-1	16	0.000623811		TRBV28	TRBJ1-4	159	0.0047022		TRBV13	TRBJ2-3	820	0.0237476		TRBV6-5	TRBJ1-2	1620	0.0391224		TRBV6-5	TRBJ1-4	22	0.000844023
TRBV4-2	TRBJ2-1	16	0.000623811		TRBV14	TRBJ2-5	157	0.00464305		TRBV10-1	TRBJ2-3	815	0.0236028		TRBV30	TRBJ1-5	1581	0.0381805		TRBV10-2	TRBJ2-2	22	0.000844023
TRBV29/OR9-2	TRBJ2-2	15	0.000584823		TRBV12-5	TRBJ1-5	152	0.00449518		TRBV7-2	TRBJ1-3	799	0.0231394		TRBV6-4	TRBJ2-4	1564	0.03777		TRBV30	TRBJ1-4	21	0.000805658
TRBV7-2	TRBJ1-4	15	0.000584823		TRBV12-4	TRBJ1-2	151	0.00446561		TRBV7-6	TRBJ1-1	793	0.0229657		TRBV10-3	TRBJ2-2	1557	0.0376009		TRBV6-5	TRBJ2-2	20	0.000767294
TRBV5-5	TRBJ1-1	15	0.000584823		TRBV5-5	TRBJ1-4	149	0.00440646		TRBV11-2	TRBJ1-5	787	0.0227919		TRBV6-5	TRBJ2-3	1550	0.0374319		TRBV11-3	TRBJ2-2	20	0.000767294
TRBV10-3	TRBJ1-5	15	0.000584823		TRBV5-5	TRBJ2-6	142	0.00419945		TRBV6-6	TRBJ1-1	784	0.022705		TRBV4-1	TRBJ2-5	1519	0.0366832		TRBV7-7	TRBJ2-3	20	0.000767294
TRBV4-1	TRBJ2-1	14	0.000545835		TRBV4-1	TRBJ2-6	140	0.0041403		TRBV11-2	TRBJ2-7	773	0.0223865		TRBV27	TRBJ2-4	1514	0.0365625		TRBV5-1	TRBJ2-7	19	0.000728929
TRBV29/OR9-2	TRBJ2-5	13	0.000506847		TRBV3-2	TRBJ2-3	135	0.00399243		TRBV11-2	TRBJ2-6	767	0.0222127		TRBV7-8	TRBJ2-6	1490	0.0359829		TRBV4-3	TRBJ1-4	19	0.000728929
TRBV6-4	TRBJ2-3	13	0.000506847		TRBV7-3	TRBJ1-6	131	0.00387414		TRBV15	TRBJ1-2	757	0.0219231		TRBV10-3	TRBJ1-5	1456	0.0351618		TRBV11-1	TRBJ1-1	18	0.000690564
TRBV5-6	TRBJ1-3	13	0.000506847		TRBV29-1	TRBJ1-6	131	0.00387414		TRBV11-2	TRBJ2-3	754	0.0218362		TRBV4-3	TRBJ1-5	1451	0.0350411		TRBV6-6	TRBJ1-1	18	0.000690564
TRBV6-8	TRBJ2-3	12	0.000467858		TRBV6-1	TRBJ1-3	130	0.00384456		TRBV5-8	TRBJ1-1	743	0.0215176		TRBV6-1	TRBJ1-3	1425	0.0344132		TRBV11-1	TRBJ2-2	17	0.0006522
TRBV5-5	TRBJ1-4	12	0.000467858		TRBV30	TRBJ1-5	127	0.00375584		TRBV7-8	TRBJ1-3	730	0.0211412		TRBV15	TRBJ1-1	1417	0.03422		TRBV11-3	TRBJ1-4	17	0.0006522
TRBV24-1	TRBJ2-7	12	0.000467858		TRBV7-3	TRBJ2-2	123	0.00363755		TRBV10-2	TRBJ2-7	701	0.0203013		TRBV11-2	TRBJ2-1	1415	0.0341717		TRBV6-8	TRBJ1-4	17	0.0006522
TRBV6-5	TRBJ2-2	11	0.00042887		TRBV15	TRBJ1-3	120	0.00354883		TRBV5-4	TRBJ2-3	684	0.019809		TRBV5-6	TRBJ1-2	1356	0.0327469		TRBV4-3	TRBJ2-2	17	0.0006522
TRBV25-1	TRBJ2-3	11	0.00042887		TRBV7-8	TRBJ1-3	118	0.00348968		TRBV4-2	TRBJ2-1	683	0.01978		TRBV6-5	TRBJ2-4	1297	0.031322		TRBV14	TRBJ2-2	17	0.0006522
TRBV10-1	TRBJ2-5	11	0.00042887		TRBV6-6	TRBJ1-6	117	0.00346011		TRBV6-4	TRBJ2-6	682	0.019751		TRBV6-5	TRBJ2-5	1274	0.0307666		TRBV10-2	TRBJ1-4	16	0.000613835
TRBV12-5	TRBJ2-5	11	0.00042887		TRBV10-3	TRBJ2-5	114	0.00337139		TRBV20-1	TRBJ2-3	677	0.0196062		TRBV3-2	TRBJ2-5	1258	0.0303802		TRBV5-4	TRBJ2-5	16	0.000613835
TRBV6-9	TRBJ1-5	11	0.00042887		TRBV14	TRBJ2-1	113	0.00334181		TRBV15	TRBJ1-4	659	0.019085		TRBV30	TRBJ1-4	1247	0.0301146		TRBV5-1	TRBJ2-5	15	0.00057547
TRBV29/OR9-2	TRBJ2-3	10	0.000389882		TRBV5-5	TRBJ2-2	106	0.0031348		TRBV10-2	TRBJ1-3	657	0.019027		TRBV4-3	TRBJ1-4	1245	0.0300663		TRBV10-1	TRBJ2-2	15	0.00057547
TRBV28	TRBJ1-4	10	0.000389882		TRBV4-1	TRBJ1-5	104	0.00307565		TRBV6-8	TRBJ1-1	653	0.0189112		TRBV5-1	TRBJ2-4	1243	0.030018		TRBV20-1	TRBJ2-1	15	0.00057547
TRBV10-3	TRBJ2-6	10	0.000389882		TRBV7-6	TRBJ1-1	103	0.00304608		TRBV6-1	TRBJ2-5	647	0.0187374		TRBV5-4	TRBJ2-2	1190	0.028738		TRBV5-6	TRBJ2-5	15	0.00057547
TRBV11-2	TRBJ1-5	10	0.000389882		TRBV6-8	TRBJ2-3	102	0.0030165		TRBV4-1	TRBJ2-6	646	0.0187085		TRBV4-2	TRBJ2-7	1158	0.0279652		TRBV5-6	TRBJ1-1	15	0.00057547
TRBV25-1	TRBJ2-2	9	0.000350894		TRBV12-4	TRBJ2-6	99	0.00292778		TRBV7-3	TRBJ1-4	636	0.0184189		TRBV4-3	TRBJ1-2	1149	0.0277479		TRBV6-6	TRBJ1-2	14	0.000537106
TRBV12-4	TRBJ1-4	9	0.000350894		TRBV12-4	TRBJ1-6	97	0.00286864		TRBV5-5	TRBJ1-2	626	0.0181293		TRBV5-4	TRBJ2-6	1134	0.0273856		TRBV5-1	TRBJ1-1	14	0.000537106
TRBV6-8	TRBJ1-2	9	0.000350894		TRBV29-1	TRBJ1-3	96	0.00283906		TRBV4-3	TRBJ2-1	620	0.0179555		TRBV7-6	TRBJ2-2	1133	0.0273615		TRBV15	TRBJ2-5	14	0.000537106
TRBV10-3	TRBJ2-2	9	0.000350894		TRBV6-8	TRBJ1-5	95	0.00280949		TRBV11-3	TRBJ2-5	607	0.017579		TRBV7-3	TRBJ1-5	1071	0.0258642		TRBV5-7	TRBJ2-7	14	0.000537106
TRBV7-8	TRBJ1-4	9	0.000350894		TRBV11-3	TRBJ2-3	94	0.00277992		TRBV20-1	TRBJ2-2	606	0.0175501		TRBV11-2	TRBJ1-6	1066	0.0257435		TRBV12-5	TRBJ2-2	12	0.000460376
TRBV14	TRBJ1-3	9	0.000350894		TRBV6-5	TRBJ1-5	93	0.00275034		TRBV6-4	TRBJ1-6	589	0.0170577		TRBV4-1	TRBJ1-3	1046	0.0252605		TRBV11-1	TRBJ1-5	11	0.000422012
TRBV7-3	TRBJ1-3	8	0.000311906		TRBV7-4	TRBJ1-2	93	0.00275034		TRBV7-6	TRBJ2-5	586	0.0169708		TRBV4-3	TRBJ1-6	1042	0.0251639		TRBV6-6	TRBJ1-4	11	0.000422012
TRBV4-1	TRBJ2-5	8	0.000311906		TRBV20-1	TRBJ2-7	92	0.00272077		TRBV5-1	TRBJ2-4	580	0.0167971		TRBV7-7	TRBJ2-7	1030	0.0248741		TRBV10-1	TRBJ1-5	10	0.000383647
TRBV10-1	TRBJ2-7	8	0.000311906		TRBV4-3	TRBJ2-5	89	0.00263205		TRBV6-4	TRBJ1-3	571	0.0165364		TRBV29-1	TRBJ2-4	1018	0.0245843		TRBV5-5	TRBJ2-1	10	0.000383647
TRBV6-4	TRBJ1-1	8	0.000311906		TRBV10-3	TRBJ2-3	89	0.00263205		TRBV6-6	TRBJ2-7	565	0.0163627		TRBV11-1	TRBJ2-3	998	0.0241013		TRBV4-2	TRBJ2-7	10	0.000383647
TRBV12-5	TRBJ2-7	8	0.000311906		TRBV5-5	TRBJ1-1	88	0.00260247		TRBV5-6	TRBJ1-5	547	0.0158414		TRBV6-6	TRBJ1-5	974	0.0235217		TRBV14	TRBJ2-5	10	0.000383647
TRBV10-3	TRBJ2-4	8	0.000311906		TRBV6-8	TRBJ2-4	86	0.00254333		TRBV5-4	TRBJ2-1	522	0.0151174		TRBV6-1	TRBJ1-5	957	0.0231112		TRBV6-5	TRBJ1-5	9	0.000345282
TRBV4-2	TRBJ2-3	8	0.000311906		TRBV4-1	TRBJ2-2	78	0.00230674		TRBV6-1	TRBJ1-6	505	0.014625		TRBV4-3	TRBJ2-2	948	0.0228938		TRBV25-1	TRBJ2-1	9	0.000345282
TRBV25-1	TRBJ2-6	7	0.000272917		TRBV6-4	TRBJ2-6	77	0.00227716		TRBV25-1	TRBJ2-4	496	0.0143644		TRBV5-5	TRBJ1-2	921	0.0222418		TRBV25-1	TRBJ2-7	9	0.000345282
TRBV25-1	TRBJ1-1	7	0.000272917		TRBV28	TRBJ1-3	74	0.00218844		TRBV4-2	TRBJ1-4	461	0.0133508		TRBV7-7	TRBJ1-1	918	0.0221693		TRBV6-6	TRBJ1-5	9	0.000345282
TRBV6-6	TRBJ2-3	7	0.000272917		TRBV11-3	TRBJ2-7	72	0.0021293		TRBV7-3	TRBJ2-6	452	0.0130901		TRBV6-6	TRBJ2-5	912	0.0220244		TRBV10-1	TRBJ1-4	9	0.000345282
TRBV15	TRBJ2-5	7	0.000272917		TRBV11-3	TRBJ1-2	71	0.00209972		TRBV7-9	TRBJ2-4	428	0.0123951		TRBV11-2	TRBJ1-1	894	0.0215897		TRBV2	TRBJ2-5	9	0.000345282
TRBV11-3	TRBJ2-3	7	0.000272917		TRBV6-5	TRBJ2-2	70	0.00207015		TRBV5-5	TRBJ2-1	415	0.0120186		TRBV6-6	TRBJ2-1	885	0.0213724		TRBV13	TRBJ2-3	9	0.000345282
TRBV5-5	TRBJ2-2	7	0.000272917		TRBV6-1	TRBJ1-4	70	0.00207015		TRBV4-2	TRBJ2-3	414	0.0119896		TRBV2	TRBJ2-6	876	0.0211551		TRBV6-9	TRBJ2-3	9	0.000345282
TRBV10-3	TRBJ1-2	7	0.000272917		TRBV3-2	TRBJ2-6	69	0.00204058		TRBV7-6	TRBJ2-3	413	0.0119607		TRBV10-2	TRBJ2-1	859	0.0207445		TRBV4-2	TRBJ2-5	9	0.000345282
TRBV4-2	TRBJ2-7	7	0.000272917		TRBV6-6	TRBJ2-3	66	0.00195186		TRBV6-6	TRBJ1-2	411	0.0119028		TRBV7-6	TRBJ2-5	842	0.020334		TRBV9	TRBJ2-7	8	0.000306917
TRBV6-5	TRBJ2-6	6	0.000233929		TRBV11-2	TRBJ2-2	65	0.00192228		TRBV5-6	TRBJ2-5	410	0.0118738		TRBV4-3	TRBJ2-5	830	0.0200442		TRBV10-1	TRBJ1-2	8	0.000306917
TRBV6-5	TRBJ2-4	6	0.000233929		TRBV12-4	TRBJ2-2	64	0.00189271		TRBV7-7	TRBJ2-5	384	0.0111208		TRBV6-6	TRBJ1-2	824	0.0198993		TRBV2	TRBJ1-5	8	0.000306917
TRBV4-1	TRBJ2-7	6	0.000233929		TRBV10-3	TRBJ2-7	64	0.00189271		TRBV16	TRBJ2-1	382	0.0110629		TRBV15	TRBJ1-4	821	0.0198268		TRBV2	TRBJ2-2	8	0.000306917
TRBV6-8	TRBJ2-6	6	0.000233929		TRBV7-3	TRBJ1-1	63	0.00186313		TRBV5-8	TRBJ1-4	379	0.010976		TRBV6-6	TRBJ1-6	814	0.0196578		TRBV2	TRBJ2-3	8	0.000306917
TRBV12-5	TRBJ2-2	6	0.000233929		TRBV9	TRBJ2-7	61	0.00180399		TRBV4-3	TRBJ2-3	377	0.0109181		TRBV30	TRBJ2-5	806	0.0194646		TRBV2	TRBJ2-7	8	0.000306917
TRBV11-2	TRBJ2-2	6	0.000233929		TRBV10-3	TRBJ2-6	61	0.00180399		TRBV27	TRBJ2-4	373	0.0108023		TRBV4-2	TRBJ1-1	791	0.0191023		TRBV5-8	TRBJ2-5	8	0.000306917
TRBV14	TRBJ1-2	6	0.000233929		TRBV30	TRBJ2-4	60	0.00177441		TRBV16	TRBJ2-5	364	0.0105416		TRBV10-3	TRBJ1-4	790	0.0190782		TRBV12-5	TRBJ2-5	8	0.000306917
TRBV11-1	TRBJ2-1	5	0.000194941		TRBV11-3	TRBJ2-6	60	0.00177441		TRBV20-1	TRBJ1-2	354	0.010252		TRBV5-6	TRBJ2-6	783	0.0189091		TRBV5-6	TRBJ1-5	8	0.000306917
TRBV30	TRBJ2-1	5	0.000194941		TRBV30	TRBJ1-2	56	0.00165612		TRBV16	TRBJ1-2	352	0.0101941		TRBV5-6	TRBJ2-3	767	0.0185227		TRBV5-6	TRBJ2-1	8	0.000306917
TRBV6-5	TRBJ1-2	5	0.000194941		TRBV29-1	TRBJ1-4	55	0.00162655		TRBV7-7	TRBJ2-1	350	0.0101362		TRBV5-8	TRBJ2-7	763	0.0184261		TRBV5-4	TRBJ2-1	8	0.000306917
TRBV13	TRBJ2-7	5	0.000194941		TRBV30	TRBJ2-2	54	0.00159697		TRBV28	TRBJ2-4	346	0.0100203		TRBV3-2	TRBJ2-4	753	0.0181847		TRBV9	TRBJ2-5	7	0.000268553
TRBV12-5	TRBJ2-3	5	0.000194941		TRBV5-5	TRBJ2-4	54	0.00159697		TRBV7-6	TRBJ2-2	343	0.00993345		TRBV5-4	TRBJ2-7	751	0.0181364		TRBV25-1	TRBJ2-3	7	0.000268553
TRBV7-6	TRBJ1-1	5	0.000194941		TRBV10-3	TRBJ1-6	54	0.00159697		TRBV7-7	TRBJ1-2	340	0.00984656		TRBV10-2	TRBJ1-2	746	0.0180156		TRBV29/OR9-2	TRBJ2-2	7	0.000268553
TRBV11-2	TRBJ1-3	5	0.000194941		TRBV5-6	TRBJ2-7	54	0.00159697		TRBV5-8	TRBJ1-2	339	0.0098176		TRBV6-5	TRBJ2-6	728	0.0175809		TRBV11-3	TRBJ1-1	7	0.000268553
TRBV25-1	TRBJ2-4	4	0.000155953		TRBV3-2	TRBJ1-5	53	0.0015674		TRBV7-3	TRBJ1-6	335	0.00970176		TRBV7-6	TRBJ1-1	724	0.0174843		TRBV11-3	TRBJ2-1	7	0.000268553
TRBV4-1	TRBJ2-3	4	0.000155953		TRBV11-2	TRBJ1-4	53	0.0015674		TRBV6-5	TRBJ2-3	331	0.00958592		TRBV11-2	TRBJ2-5	715	0.017267		TRBV11-1	TRBJ1-2	6	0.000230188
TRBV6-8	TRBJ2-4	4	0.000155953		TRBV27	TRBJ1-3	52	0.00153783		TRBV7-3	TRBJ1-3	331	0.00958592		TRBV7-3	TRBJ2-4	701	0.0169289		TRBV29/OR9-2	TRBJ2-1	6	0.000230188
TRBV28	TRBJ1-6	4	0.000155953		TRBV11-2	TRBJ1-1	52	0.00153783		TRBV7-4	TRBJ2-5	328	0.00949904		TRBV4-2	TRBJ2-3	701	0.0169289		TRBV29/OR9-2	TRBJ1-4	6	0.000230188
TRBV6-4	TRBJ2-1	4	0.000155953		TRBV9	TRBJ2-4	51	0.00150825		TRBV6-1	TRBJ1-4	324	0.0093832		TRBV4-2	TRBJ1-2	692	0.0167115		TRBV4-3	TRBJ1-1	6	0.000230188
TRBV5-8	TRBJ2-3	4	0.000155953		TRBV6-8	TRBJ1-6	50	0.00147868		TRBV4-1	TRBJ1-6	320	0.00926735		TRBV6-6	TRBJ1-1	675	0.016301		TRBV20-1	TRBJ1-1	6	0.000230188
TRBV5-5	TRBJ1-5	4	0.000155953		TRBV3-2	TRBJ1-2	50	0.00147868		TRBV20-1	TRBJ2-6	315	0.00912255		TRBV4-3	TRBJ1-3	666	0.0160836		TRBV5-5	TRBJ1-4	6	0.000230188
TRBV10-3	TRBJ1-3	4	0.000155953		TRBV24-1	TRBJ2-1	50	0.00147868		TRBV20-1	TRBJ1-5	314	0.00909359		TRBV6-4	TRBJ2-6	666	0.0160836		TRBV5-6	TRBJ1-2	6	0.000230188
TRBV7-6	TRBJ2-4	4	0.000155953		TRBV20-1	TRBJ1-5	49	0.0014491		TRBV4-3	TRBJ2-7	312	0.00903567		TRBV11-3	TRBJ2-1	660	0.0159387		TRBV5-4	TRBJ2-2	6	0.000230188
TRBV12-3	TRBJ2-1	4	0.000155953		TRBV3-2	TRBJ1-3	48	0.00141953		TRBV7-4	TRBJ1-1	307	0.00889087		TRBV7-6	TRBJ1-2	655	0.015818		TRBV9	TRBJ2-3	5	0.000191823
TRBV4-2	TRBJ2-6	4	0.000155953		TRBV4-2	TRBJ2-5	48	0.00141953		TRBV15	TRBJ2-6	307	0.00889087		TRBV7-4	TRBJ2-5	654	0.0157938		TRBV7-4	TRBJ1-2	5	0.000191823
TRBV20/OR9-2	TRBJ1-4	4	0.000155953		TRBV11-2	TRBJ2-4	47	0.00138996		TRBV6-6	TRBJ2-2	306	0.00886191		TRBV7-4	TRBJ2-1	626	0.0151177		TRBV25-1	TRBJ1-1	5	0.000191823
TRBV9	TRBJ2-5	3	0.000116965		TRBV7-4	TRBJ1-6	46	0.00136038		TRBV6-8	TRBJ2-1	304	0.00880399		TRBV10-3	TRBJ2-6	610	0.0147313		TRBV5-1	TRBJ1-2	5	0.000191823
TRBV19	TRBJ1-6	3	0.000116965		TRBV6-5	TRBJ2-4	45	0.00133081		TRBV4-2	TRBJ1-1	299	0.00865918		TRBV20-1	TRBJ2-5	589	0.0142241		TRBV2	TRBJ1-1	5	0.000191823
TRBV19	TRBJ1-4	3	0.000116965		TRBV4-3	TRBJ2-3	43	0.00127166		TRBV12-4	TRBJ2-4	296	0.0085723		TRBV5-6	TRBJ1-1	589	0.0142241		TRBV7-9	TRBJ1-6	5	0.000191823
TRBV7-4	TRBJ1-5	3	0.000116965		TRBV6-6	TRBJ2-6	41	0.00121252		TRBV7-6	TRBJ1-2	295	0.00854334		TRBV30	TRBJ1-3	583	0.0140792		TRBV7-9	TRBJ2-6	5	0.000191823
TRBV25-1	TRBJ1-5	3	0.000116965		TRBV12-4	TRBJ2-4	41	0.00121252		TRBV7-7	TRBJ2-7	291	0.0084275		TRBV4-2	TRBJ2-5	579	0.0139826		TRBV5-4	TRBJ1-1	5	0.000191823
TRBV25-1	TRBJ1-6	3	0.000116965		TRBV11-2	TRBJ1-5	40	0.00118294		TRBV10-3	TRBJ1-5	291	0.0084275		TRBV5-4	TRBJ2-1	534	0.0128959		TRBV25-1	TRBJ2-5	4	0.000153459
TRBV6-6	TRBJ1-2	3	0.000116965		TRBV3-2	TRBJ2-4	38	0.0011238		TRBV20-1	TRBJ1-4	289	0.00836958		TRBV11-2	TRBJ2-2	486	0.0117367		TRBV18	TRBJ2-5	4	0.000153459
TRBV15	TRBJ2-3	3	0.000116965		TRBV5-5	TRBJ1-5	37	0.00109422		TRBV5-8	TRBJ1-3	280	0.00810894		TRBV11-2	TRBJ1-4	477	0.0115194		TRBV5-1	TRBJ1-5	4	0.000153459
TRBV6-8	TRBJ2-2	3	0.000116965		TRBV30	TRBJ1-3	36	0.00106465		TRBV6-6	TRBJ2-1	271	0.00784829		TRBV7-6	TRBJ1-5	473	0.0114228		TRBV12-4	TRBJ1-3	4	0.000153459
TRBV10-1	TRBJ1-2	3	0.000116965		TRBV4-1	TRBJ1-1	36	0.00106465		TRBV7-7	TRBJ2-3	271	0.00784829		TRBV6-8	TRBJ2-1	458	0.0110605		TRBV4-3	TRBJ1-2	4	0.000153459
TRBV6-4	TRBJ2-5	3	0.000116965		TRBV3-2	TRBJ2-2	36	0.00106465		TRBV5-8	TRBJ2-2	271	0.00784829		TRBV6-6	TRBJ2-3	453	0.0109398		TRBV28	TRBJ1-3	4	0.000153459
TRBV6-4	TRBJ1-4	3	0.000116965		TRBV7-6	TRBJ1-2	36	0.00106465		TRBV7-7	TRBJ1-5	268	0.00776141		TRBV6-5	TRBJ1-6	440	0.0106258		TRBV5-8	TRBJ2-7	4	0.000153459
TRBV7-2	TRBJ1-6	3	0.000116965		TRBV10-2	TRBJ2-3	36	0.00106465		TRBV5-4	TRBJ1-2	266	0.00770349		TRBV4-1	TRBJ2-3	437	0.0105534		TRBV7-9	TRBJ2-4	4	0.000153459
TRBV27	TRBJ1-4	3	0.000116965		TRBV7-3	TRBJ1-3	35	0.00103507		TRBV3-2	TRBJ2-2	265	0.00767453		TRBV6-8	TRBJ1-1	431	0.0104085		TRBV5-6	TRBJ1-4	4	0.000153459
TRBV13	TRBJ2-3	3	0.000116965		TRBV29/OR9-2	TRBJ2-1	35	0.00103507		TRBV6-5	TRBJ2-5	257	0.00744284		TRBV4-2	TRBJ2-2	430	0.0103843		TRBV6-9	TRBJ1-2	4	0.000153459
TRBV7-9	TRBJ1-6	3	0.000116965		TRBV10-2	TRBJ2-1	35	0.00103507		TRBV6-8	TRBJ2-7	253	0.007327		TRBV6-6	TRBJ1-4	428	0.010336		TRBV5-4	TRBJ1-2	4	0.000153459
TRBV7-6	TRBJ2-2	3	0.000116965		TRBV7-4	TRBJ2-6	34	0.0010055		TRBV3-2	TRBJ1-2	250	0.00724012		TRBV6-8	TRBJ2-7	428	0.010336		TRBV20/OR9-2	TRBJ2-4	4	0.000153459
TRBV4-2	TRBJ2-5	3	0.000116965		TRBV7-3	TRBJ1-4	33	0.000975928		TRBV6-5	TRBJ2-1	249	0.00721116		TRBV12-5	TRBJ2-7	414	0.00999794		TRBV3-1	TRBJ2-5	3	0.000115094
TRBV20/OR9-2	TRBJ1-6	3	0.000116965		TRBV12-4	TRBJ1-4	33	0.000975928		TRBV7-7	TRBJ2-2	243	0.0070374		TRBV20-1	TRBJ2-7	411	0.00992549		TRBV9	TRBJ1-4	3	0.000115094
TRBV11-1	TRBJ2-5	2	7.79764e-05		TRBV3-2	TRBJ1-6	33	0.000975928		TRBV4-3	TRBJ1-2	243	0.0070374		TRBV11-2	TRBJ2-3	410	0.00990134		TRBV19	TRBJ1-3	3	0.000115094
TRBV11-1	TRBJ2-6	2	7.79764e-05		TRBV4-2	TRBJ2-1	32	0.000946354		TRBV16	TRBJ2-7	240	0.00695052		TRBV11-1	TRBJ2-2	402	0.00970814		TRBV25-1	TRBJ1-2	3	0.000115094
TRBV9	TRBJ2-7	2	7.79764e-05		TRBV12-4	TRBJ1-1	31	0.000916781		TRBV7-4	TRBJ2-7	238	0.0068926		TRBV11-1	TRBJ2-1	398	0.00961154		TRBV18	TRBJ2-3	3	0.000115094
TRBV6-5	TRBJ1-6	2	7.79764e-05		TRBV11-3	TRBJ2-2	31	0.000916781		TRBV16	TRBJ1-5	237	0.00686363		TRBV7-4	TRBJ2-7	396	0.00956324		TRBV18	TRBJ1-1	3	0.000115094
TRBV7-4	TRBJ1-1	2	7.79764e-05		TRBV11-1	TRBJ2-7	30	0.000887207		TRBV6-6	TRBJ2-5	234	0.00677675		TRBV15	TRBJ1-3	388	0.00937005		TRBV29/OR9-2	TRBJ1-1	3	0.000115094
TRBV25-1	TRBJ1-4	2	7.79764e-05		TRBV11-3	TRBJ1-5	30	0.000887207		TRBV6-8	TRBJ2-2	233	0.00674779		TRBV30	TRBJ2-4	381	0.009201		TRBV5-1	TRBJ2-2	3	0.000115094
TRBV6-6	TRBJ1-3	2	7.79764e-05		TRBV10-3	TRBJ1-4	29	0.000857633		TRBV4-3	TRBJ2-5	231	0.00668987		TRBV6-6	TRBJ2-2	376	0.00908025		TRBV12-4	TRBJ2-4	3	0.000115094
TRBV4-1	TRBJ1-3	2	7.79764e-05		TRBV11-3	TRBJ1-6	28	0.00082806		TRBV7-8	TRBJ2-4	228	0.00660299		TRBV6-8	TRBJ2-3	375	0.0090561		TRBV15	TRBJ2-1	3	0.000115094
TRBV4-1	TRBJ2-2	2	7.79764e-05		TRBV11-3	TRBJ2-4	27	0.000798486		TRBV6-6	TRBJ1-3	227	0.00657403		TRBV7-3	TRBJ1-3	367	0.0088629		TRBV11-3	TRBJ1-2	3	0.000115094
TRBV4-1	TRBJ1-4	2	7.79764e-05		TRBV20-1	TRBJ1-2	26	0.000768913		TRBV4-2	TRBJ2-5	227	0.00657403		TRBV11-2	TRBJ2-4	366	0.00883875		TRBV20-1	TRBJ2-5	3	0.000115094
TRBV15	TRBJ2-1	2	7.79764e-05		TRBV6-5	TRBJ1-1	25	0.000739339		TRBV15	TRBJ1-3	225	0.00651611		TRBV15	TRBJ2-4	361	0.00871801		TRBV6-4	TRBJ1-3	3	0.000115094
TRBV10-1	TRBJ2-3	2	7.79764e-05		TRBV29/OR9-2	TRBJ2-7	25	0.000739339		TRBV7-6	TRBJ1-5	223	0.00645819		TRBV7-6	TRBJ1-6	358	0.00864556		TRBV13	TRBJ2-1	3	0.000115094
TRBV10-1	TRBJ2-6	2	7.79764e-05		TRBV4-1	TRBJ2-4	25	0.000739339		TRBV14	TRBJ2-3	223	0.00645819		TRBV7-4	TRBJ1-1	355	0.00857311		TRBV13	TRBJ2-7	3	0.000115094
TRBV4-3	TRBJ2-1	2	7.79764e-05		TRBV4-1	TRBJ1-4	25	0.000739339		TRBV7-4	TRBJ2-1	222	0.00642923		TRBV6-5	TRBJ1-4	347	0.00837991		TRBV5-5	TRBJ2-2	3	0.000115094
TRBV6-4	TRBJ1-2	2	7.79764e-05		TRBV4-2	TRBJ2-6	23	0.000680192		TRBV20-1	TRBJ1-3	220	0.00637131		TRBV29-1	TRBJ1-6	325	0.00784862		TRBV12-5	TRBJ2-3	3	0.000115094
TRBV6-4	TRBJ2-7	2	7.79764e-05		TRBV20-1	TRBJ2-1	22	0.000650618		TRBV6-1	TRBJ1-5	217	0.00628442		TRBV3-2	TRBJ1-1	325	0.00784862		TRBV4-2	TRBJ1-2	3	0.000115094
TRBV3-2	TRBJ2-1	2	7.79764e-05		TRBV9	TRBJ1-6	21	0.000621045		TRBV7-2	TRBJ2-4	217	0.00628442		TRBV11-2	TRBJ1-2	310	0.00748638		TRBV4-2	TRBJ1-4	3	0.000115094
TRBV3-2	TRBJ1-2	2	7.79764e-05		TRBV10-3	TRBJ2-2	21	0.000621045		TRBV5-5	TRBJ1-1	213	0.00616858		TRBV7-4	TRBJ2-3	304	0.00734148		TRBV26	TRBJ2-7	3	0.000115094
TRBV6-9	TRBJ1-1	2	7.79764e-05		TRBV7-6	TRBJ1-4	21	0.000621045		TRBV16	TRBJ2-3	211	0.00611066		TRBV20-1	TRBJ1-5	302	0.00729318		TRBV25-1	TRBJ1-6	2	7.67294e-05
TRBV7-8	TRBJ1-6	2	7.79764e-05		TRBV10-2	TRBJ2-7	21	0.000621045		TRBV3-2	TRBJ1-5	208	0.00602378		TRBV7-6	TRBJ1-4	300	0.00724488		TRBV25-1	TRBJ1-4	2	7.67294e-05
TRBV14	TRBJ1-4	2	7.79764e-05		TRBV3-2	TRBJ1-1	20	0.000591471		TRBV6-5	TRBJ1-3	203	0.00587898		TRBV7-4	TRBJ1-2	289	0.00697923		TRBV5-1	TRBJ1-4	2	7.67294e-05
TRBV11-1	TRBJ2-7	1	3.89882e-05		TRBV29/OR9-2	TRBJ2-5	19	0.000561898		TRBV6-1	TRBJ1-2	202	0.00585002		TRBV4-2	TRBJ2-4	280	0.00676189		TRBV15	TRBJ2-3	2	7.67294e-05
TRBV9	TRBJ2-1	1	3.89882e-05		TRBV3-2	TRBJ1-4	19	0.000561898		TRBV4-3	TRBJ1-1	196	0.00567625		TRBV10-2	TRBJ2-7	277	0.00668944		TRBV15	TRBJ1-2	2	7.67294e-05
TRBV9	TRBJ2-3	1	3.89882e-05		TRBV6-5	TRBJ1-4	17	0.000502751		TRBV7-7	TRBJ1-4	194	0.00561833		TRBV12-5	TRBJ2-5	272	0.00656869		TRBV6-1	TRBJ2-6	2	7.67294e-05
TRBV30	TRBJ1-1	1	3.89882e-05		TRBV30	TRBJ1-6	16	0.000473177		TRBV5-6	TRBJ2-1	187	0.00541561		TRBV6-8	TRBJ2-5	268	0.00647209		TRBV29-1	TRBJ2-6	2	7.67294e-05
TRBV30	TRBJ2-5	1	3.89882e-05		TRBV6-6	TRBJ2-2	16	0.000473177		TRBV7-4	TRBJ2-2	186	0.00538665		TRBV11-2	TRBJ1-5	265	0.00639964		TRBV20-1	TRBJ1-2	2	7.67294e-05
TRBV30	TRBJ2-7	1	3.89882e-05		TRBV5-8	TRBJ2-5	16	0.000473177		TRBV4-2	TRBJ2-7	186	0.00538665		TRBV4-2	TRBJ1-6	257	0.00620645		TRBV2	TRBJ1-4	2	7.67294e-05
TRBV7-3	TRBJ1-6	1	3.89882e-05		TRBV7-4	TRBJ2-4	15	0.000443604		TRBV6-5	TRBJ1-6	185	0.00535769		TRBV11-3	TRBJ2-2	255	0.00615815		TRBV27	TRBJ2-6	2	7.67294e-05
TRBV7-4	TRBJ1-3	1	3.89882e-05		TRBV5-8	TRBJ1-2	15	0.000443604		TRBV29-1	TRBJ1-3	184	0.00532873		TRBV4-1	TRBJ1-4	253	0.00610985		TRBV5-8	TRBJ1-4	2	7.67294e-05
TRBV7-4	TRBJ1-6	1	3.89882e-05		TRBV12-5	TRBJ1-3	15	0.000443604		TRBV6-8	TRBJ2-3	177	0.00512601		TRBV11-3	TRBJ2-5	253	0.00610985		TRBV13	TRBJ2-5	2	7.67294e-05
TRBV7-4	TRBJ1-4	1	3.89882e-05		TRBV4-2	TRBJ2-2	15	0.000443604		TRBV5-4	TRBJ1-5	177	0.00512601		TRBV6-8	TRBJ2-2	248	0.0059891		TRBV5-5	TRBJ1-2	2	7.67294e-05
TRBV25-1	TRBJ1-2	1	3.89882e-05		TRBV11-3	TRBJ1-4	14	0.00041403		TRBV5-5	TRBJ1-5	176	0.00509705		TRBV4-3	TRBJ2-4	247	0.00596495		TRBV12-5	TRBJ2-7	2	7.67294e-05
TRBV6-6	TRBJ2-2	1	3.89882e-05		TRBV20-1	TRBJ2-3	14	0.00041403		TRBV11-3	TRBJ1-1	174	0.00503912		TRBV20-1	TRBJ2-2	246	0.0059408		TRBV5-6	TRBJ2-2	2	7.67294e-05
TRBV6-6	TRBJ2-6	1	3.89882e-05		TRBV5-8	TRBJ2-1	14	0.00041403		TRBV6-8	TRBJ1-2	172	0.0049812		TRBV5-8	TRBJ2-1	240	0.0057959		TRBV6-9	TRBJ2-1	2	7.67294e-05
TRBV6-6	TRBJ2-4	1	3.89882e-05		TRBV4-2	TRBJ1-2	14	0.00041403		TRBV3-2	TRBJ2-6	170	0.00492328		TRBV6-8	TRBJ2-4	237	0.00572346		TRBV6-9	TRBJ1-1	2	7.67294e-05
TRBV18	TRBJ1-1	1	3.89882e-05		TRBV11-1	TRBJ2-5	13	0.000384456		TRBV6-5	TRBJ1-4	169	0.00489432		TRBV4-2	TRBJ2-1	237	0.00572346		TRBV6-9	TRBJ2-5	2	7.67294e-05
TRBV18	TRBJ1-2	1	3.89882e-05		TRBV29/OR9-2	TRBJ1-5	13	0.000384456		TRBV16	TRBJ2-2	169	0.00489432		TRBV6-6	TRBJ2-4	231	0.00557856		TRBV4-2	TRBJ1-1	2	7.67294e-05
TRBV29/OR9-2	TRBJ1-5	1	3.89882e-05		TRBV20-1	TRBJ2-4	13	0.000384456		TRBV10-3	TRBJ2-5	165	0.00477848		TRBV6-8	TRBJ1-6	228	0.00550611		TRBV4-2	TRBJ2-2	2	7.67294e-05
TRBV29/OR9-2	TRBJ1-2	1	3.89882e-05		TRBV3-1	TRBJ2-7	12	0.000354883		TRBV5-6	TRBJ1-1	164	0.00474952		TRBV5-8	TRBJ1-5	227	0.00548196		TRBV26	TRBJ1-2	2	7.67294e-05
TRBV29/OR9-2	TRBJ2-6	1	3.89882e-05		TRBV6-6	TRBJ1-5	12	0.000354883		TRBV4-1	TRBJ1-3	163	0.00472056		TRBV13	TRBJ1-1	226	0.00545781		TRBV20/OR9-2	TRBJ1-6	2	7.67294e-05
TRBV4-1	TRBJ1-2	1	3.89882e-05		TRBV13	TRBJ2-1	12	0.000354883		TRBV10-1	TRBJ2-7	163	0.00472056		TRBV7-4	TRBJ1-5	223	0.00538536		TRBV14	TRBJ1-1	2	7.67294e-05
TRBV4-1	TRBJ2-6	1	3.89882e-05		TRBV7-6	TRBJ1-6	12	0.000354883		TRBV4-3	TRBJ1-4	162	0.0046916		TRBV6-8	TRBJ1-5	219	0.00528876		TRBV14	TRBJ1-4	2	7.67294e-05
TRBV15	TRBJ1-5	1	3.89882e-05		TRBV9	TRBJ2-1	11	0.000325309		TRBV19	TRBJ2-4	160	0.00463368		TRBV12-5	TRBJ1-2	217	0.00524046		TRBV11-1	TRBJ1-4	1	3.83647e-05
TRBV15	TRBJ2-2	1	3.89882e-05		TRBV30	TRBJ1-4	11	0.000325309		TRBV6-8	TRBJ2-5	160	0.00463368		TRBV12-5	TRBJ1-1	217	0.00524046		TRBV3-1	TRBJ2-3	1	3.83647e-05
TRBV15	TRBJ1-2	1	3.89882e-05		TRBV29/OR9-2	TRBJ1-1	11	0.000325309		TRBV3-2	TRBJ1-4	158	0.00457576		TRBV7-6	TRBJ2-4	216	0.00521631		TRBV3-1	TRBJ2-7	1	3.83647e-05
TRBV15	TRBJ1-1	1	3.89882e-05		TRBV5-8	TRBJ2-2	11	0.000325309		TRBV7-4	TRBJ2-3	154	0.00445991		TRBV14	TRBJ1-1	216	0.00521631		TRBV9	TRBJ1-2	1	3.83647e-05
TRBV15	TRBJ1-4	1	3.89882e-05		TRBV10-3	TRBJ1-1	11	0.000325309		TRBV5-5	TRBJ2-5	154	0.00445991		TRBV6-1	TRBJ2-6	215	0.00519216		TRBV19	TRBJ1-6	1	3.83647e-05
TRBV11-3	TRBJ1-1	1	3.89882e-05		TRBV10-3	TRBJ2-4	11	0.000325309		TRBV11-3	TRBJ2-1	153	0.00443095		TRBV12-5	TRBJ2-2	212	0.00511972		TRBV19	TRBJ2-6	1	3.83647e-05
TRBV11-3	TRBJ2-2	1	3.89882e-05		TRBV7-6	TRBJ2-2	11	0.000325309		TRBV29-1	TRBJ1-6	153	0.00443095		TRBV4-3	TRBJ2-6	207	0.00499897		TRBV7-3	TRBJ2-4	1	3.83647e-05
TRBV11-3	TRBJ2-4	1	3.89882e-05		TRBV7-6	TRBJ2-6	11	0.000325309		TRBV6-6	TRBJ1-5	151	0.00437303		TRBV11-1	TRBJ2-7	206	0.00497482		TRBV25-1	TRBJ1-5	1	3.83647e-05
TRBV5-7	TRBJ1-5	1	3.89882e-05		TRBV11-2	TRBJ1-3	11	0.000325309		TRBV5-4	TRBJ1-6	151	0.00437303		TRBV11-3	TRBJ1-5	206	0.00497482		TRBV25-1	TRBJ2-2	1	3.83647e-05
TRBV5-7	TRBJ1-4	1	3.89882e-05		TRBV4-2	TRBJ1-1	11	0.000325309		TRBV6-8	TRBJ1-3	150	0.00434407		TRBV4-1	TRBJ2-4	202	0.00487822		TRBV25-1	TRBJ2-4	1	3.83647e-05
TRBV5-7	TRBJ2-7	1	3.89882e-05		TRBV18	TRBJ2-5	10	0.000295736		TRBV7-6	TRBJ1-4	146	0.00422823		TRBV11-3	TRBJ2-4	202	0.00487822		TRBV18	TRBJ2-1	1	3.83647e-05
TRBV10-1	TRBJ1-1	1	3.89882e-05		TRBV11-3	TRBJ1-1	10	0.000295736		TRBV6-1	TRBJ1-3	145	0.00419927		TRBV11-2	TRBJ1-3	198	0.00478162		TRBV18	TRBJ2-7	1	3.83647e-05
TRBV10-1	TRBJ2-2	1	3.89882e-05		TRBV20-1	TRBJ1-6	10	0.000295736		TRBV10-1	TRBJ2-1	143	0.00414135		TRBV7-4	TRBJ1-6	195	0.00470917		TRBV5-1	TRBJ1-6	1	3.83647e-05
TRBV6-1	TRBJ1-6	1	3.89882e-05		TRBV6-4	TRBJ2-3	10	0.000295736		TRBV7-6	TRBJ2-6	140	0.00405447		TRBV7-4	TRBJ2-2	194	0.00468502		TRBV5-1	TRBJ2-4	1	3.83647e-05
TRBV6-1	TRBJ1-4	1	3.89882e-05		TRBV13	TRBJ1-6	10	0.000295736		TRBV7-4	TRBJ1-2	139	0.00402551		TRBV4-2	TRBJ2-6	193	0.00466087		TRBV12-4	TRBJ1-6	1	3.83647e-05
TRBV29-1	TRBJ1-4	1	3.89882e-05		TRBV6-9	TRBJ2-1	10	0.000295736		TRBV6-8	TRBJ1-6	138	0.00399655		TRBV10-3	TRBJ1-6	190	0.00458842		TRBV4-1	TRBJ2-6	1	3.83647e-05
TRBV4-3	TRBJ2-5	1	3.89882e-05		TRBV4-2	TRBJ2-4	10	0.000295736		TRBV6-6	TRBJ1-6	135	0.00390967		TRBV7-7	TRBJ2-5	189	0.00456427		TRBV4-1	TRBJ2-4	1	3.83647e-05
TRBV4-3	TRBJ2-7	1	3.89882e-05		TRBV11-1	TRBJ2-1	9	0.000266162		TRBV5-4	TRBJ2-6	135	0.00390967		TRBV13	TRBJ2-7	189	0.00456427		TRBV15	TRBJ1-1	1	3.83647e-05
TRBV4-3	TRBJ2-6	1	3.89882e-05		TRBV25-1	TRBJ2-7	9	0.000266162		TRBV7-7	TRBJ1-6	132	0.00382278		TRBV10-3	TRBJ1-3	189	0.00456427		TRBV15	TRBJ1-6	1	3.83647e-05
TRBV20-1	TRBJ1-4	1	3.89882e-05		TRBV6-6	TRBJ2-4	9	0.000266162		TRBV10-3	TRBJ2-7	130	0.00376486		TRBV6-8	TRBJ1-4	184	0.00444353		TRBV11-3	TRBJ1-5	1	3.83647e-05
TRBV6-4	TRBJ2-2	1	3.89882e-05		TRBV4-3	TRBJ2-7	9	0.000266162		TRBV16	TRBJ1-4	129	0.0037359		TRBV4-2	TRBJ1-3	182	0.00439523		TRBV6-8	TRBJ1-6	1	3.83647e-05
TRBV2	TRBJ1-4	1	3.89882e-05		TRBV10-3	TRBJ1-5	9	0.000266162		TRBV16	TRBJ1-3	123	0.00356214		TRBV15	TRBJ2-6	172	0.00415373		TRBV6-1	TRBJ1-3	1	3.83647e-05
TRBV5-8	TRBJ2-1	1	3.89882e-05		TRBV5-6	TRBJ2-1	9	0.000266162		TRBV6-5	TRBJ2-2	122	0.00353318		TRBV20-1	TRBJ1-4	172	0.00415373		TRBV6-1	TRBJ1-6	1	3.83647e-05
TRBV5-8	TRBJ2-5	1	3.89882e-05		TRBV11-1	TRBJ2-3	8	0.000236589		TRBV20-1	TRBJ1-6	122	0.00353318		TRBV3-2	TRBJ1-6	168	0.00405713		TRBV7-7	TRBJ1-1	1	3.83647e-05
TRBV5-8	TRBJ2-7	1	3.89882e-05		TRBV9	TRBJ2-5	8	0.000236589		TRBV6-1	TRBJ2-6	121	0.00350422		TRBV6-5	TRBJ1-3	163	0.00393639		TRBV7-7	TRBJ2-5	1	3.83647e-05
TRBV13	TRBJ2-5	1	3.89882e-05		TRBV7-4	TRBJ1-4	8	0.000236589		TRBV4-3	TRBJ2-2	121	0.00350422		TRBV5-5	TRBJ1-1	159	0.00383979		TRBV7-7	TRBJ2-2	1	3.83647e-05
TRBV3-2	TRBJ1-1	1	3.89882e-05		TRBV6-6	TRBJ1-1	8	0.000236589		TRBV5-8	TRBJ2-6	120	0.00347526		TRBV30	TRBJ1-2	157	0.00379149		TRBV28	TRBJ2-4	1	3.83647e-05
TRBV3-2	TRBJ2-2	1	3.89882e-05		TRBV6-6	TRBJ1-4	8	0.000236589		TRBV16	TRBJ1-6	116	0.00335942		TRBV12-5	TRBJ1-6	157	0.00379149		TRBV2	TRBJ1-6	1	3.83647e-05
TRBV3-2	TRBJ2-4	1	3.89882e-05		TRBV29/OR9-2	TRBJ2-6	8	0.000236589		TRBV7-6	TRBJ1-3	115	0.00333046		TRBV20-1	TRBJ1-6	156	0.00376734		TRBV2	TRBJ1-2	1	3.83647e-05
TRBV12-5	TRBJ1-3	1	3.89882e-05		TRBV6-4	TRBJ2-7	8	0.000236589		TRBV7-4	TRBJ1-5	110	0.00318565		TRBV5-5	TRBJ2-1	154	0.00371904		TRBV2	TRBJ2-4	1	3.83647e-05
TRBV12-5	TRBJ1-2	1	3.89882e-05		TRBV5-6	TRBJ2-3	8	0.000236589		TRBV6-6	TRBJ1-4	108	0.00312773		TRBV10-2	TRBJ2-3	151	0.00364659		TRBV7-2	TRBJ1-3	1	3.83647e-05
TRBV12-5	TRBJ2-6	1	3.89882e-05		TRBV7-6	TRBJ2-4	8	0.000236589		TRBV7-7	TRBJ1-3	108	0.00312773		TRBV13	TRBJ1-6	146	0.00352584		TRBV7-2	TRBJ1-6	1	3.83647e-05
TRBV5-5	TRBJ1-3	1	3.89882e-05		TRBV4-2	TRBJ1-4	8	0.000236589		TRBV6-6	TRBJ2-6	106	0.00306981		TRBV10-3	TRBJ2-4	140	0.00338094		TRBV12-5	TRBJ1-3	1	3.83647e-05
TRBV10-2	TRBJ1-1	1	3.89882e-05		TRBV6-5	TRBJ1-3	7	0.000207015		TRBV16	TRBJ2-6	105	0.00304085		TRBV20-1	TRBJ2-4	137	0.0033085		TRBV12-5	TRBJ1-6	1	3.83647e-05
TRBV10-2	TRBJ2-1	1	3.89882e-05		TRBV7-4	TRBJ2-2	7	0.000207015		TRBV18	TRBJ2-2	104	0.00301189		TRBV14	TRBJ2-1	135	0.0032602		TRBV7-9	TRBJ1-3	1	3.83647e-05
TRBV16	TRBJ1-1	1	3.89882e-05		TRBV25-1	TRBJ2-1	7	0.000207015		TRBV5-5	TRBJ2-3	104	0.00301189		TRBV6-6	TRBJ1-3	134	0.00323605		TRBV6-9	TRBJ1-4	1	3.83647e-05
TRBV16	TRBJ1-3	1	3.89882e-05		TRBV4-3	TRBJ1-2	7	0.000207015		TRBV5-6	TRBJ2-6	100	0.00289605		TRBV5-8	TRBJ2-2	132	0.00318775		TRBV7-8	TRBJ2-6	1	3.83647e-05
TRBV16	TRBJ1-5	1	3.89882e-05		TRBV6-8	TRBJ1-1	6	0.000177441		TRBV6-4	TRBJ2-4	99	0.00286709		TRBV10-2	TRBJ2-2	128	0.00309115		TRBV7-8	TRBJ2-4	1	3.83647e-05
TRBV11-2	TRBJ1-6	1	3.89882e-05		TRBV5-8	TRBJ2-6	6	0.000177441		TRBV7-7	TRBJ2-6	93	0.00269332		TRBV5-5	TRBJ2-3	126	0.00304285		TRBV5-4	TRBJ1-5	1	3.83647e-05
TRBV11-2	TRBJ1-4	1	3.89882e-05		TRBV5-6	TRBJ2-5	6	0.000177441		TRBV9	TRBJ2-5	90	0.00260644		TRBV10-2	TRBJ1-3	125	0.0030187		TRBV12-3	TRBJ2-2	1	3.83647e-05
TRBV26	TRBJ2-5	1	3.89882e-05		TRBV6-9	TRBJ1-2	6	0.000177441		TRBV5-5	TRBJ1-4	90	0.00260644		TRBV6-6	TRBJ2-6	124	0.00299455		TRBV26	TRBJ2-5	1	3.83647e-05
TRBV26	TRBJ2-7	1	3.89882e-05		TRBV14	TRBJ2-7	6	0.000177441		TRBV4-2	TRBJ1-5	90	0.00260644		TRBV11-3	TRBJ2-7	123	0.0029704		TRBV26	TRBJ2-2	1	3.83647e-05
					TRBV11-1	TRBJ1-1	5	0.000147868		TRBV9	TRBJ1-5	88	0.00254852		TRBV5-8	TRBJ2-5	121	0.0029221		TRBV20/OR9-2	TRBJ1-3	1	3.83647e-05
					TRBV25-1	TRBJ2-5	5	0.000147868		TRBV12-5	TRBJ2-1	87	0.00251956		TRBV7-4	TRBJ1-4	116	0.00280135		TRBV14	TRBJ2-1	1	3.83647e-05
					TRBV25-1	TRBJ2-3	5	0.000147868		TRBV5-5	TRBJ1-3	85	0.00246164		TRBV5-4	TRBJ2-3	112	0.00270476
					TRBV29/OR9-2	TRBJ1-6	5	0.000147868		TRBV4-1	TRBJ2-4	83	0.00240372		TRBV20-1	TRBJ1-3	109	0.00263231
					TRBV29/OR9-2	TRBJ2-3	5	0.000147868		TRBV29-1	TRBJ2-4	83	0.00240372		TRBV7-7	TRBJ2-3	108	0.00260816
					TRBV5-7	TRBJ2-1	5	0.000147868		TRBV6-8	TRBJ1-5	81	0.0023458		TRBV5-8	TRBJ1-1	106	0.00255986
					TRBV5-7	TRBJ2-7	5	0.000147868		TRBV5-4	TRBJ1-3	81	0.0023458		TRBV13	TRBJ1-2	106	0.00255986
					TRBV6-4	TRBJ1-2	5	0.000147868		TRBV10-1	TRBJ1-2	80	0.00231684		TRBV29-1	TRBJ2-6	105	0.00253571
					TRBV13	TRBJ2-3	5	0.000147868		TRBV3-2	TRBJ1-3	80	0.00231684		TRBV5-4	TRBJ1-5	105	0.00253571
					TRBV5-5	TRBJ1-3	5	0.000147868		TRBV30	TRBJ2-3	79	0.00228788		TRBV7-7	TRBJ2-2	100	0.00241496
					TRBV4-2	TRBJ1-3	5	0.000147868		TRBV7-3	TRBJ2-4	78	0.00225892		TRBV5-6	TRBJ2-7	100	0.00241496
					TRBV7-4	TRBJ1-5	4	0.000118294		TRBV12-5	TRBJ2-5	78	0.00225892		TRBV10-1	TRBJ2-5	96	0.00231836
					TRBV25-1	TRBJ2-2	4	0.000118294		TRBV18	TRBJ1-1	77	0.00222996		TRBV12-5	TRBJ1-4	96	0.00231836
					TRBV18	TRBJ2-3	4	0.000118294		TRBV9	TRBJ2-3	76	0.002201		TRBV3-2	TRBJ1-4	95	0.00229421
					TRBV18	TRBJ2-1	4	0.000118294		TRBV20-1	TRBJ2-4	76	0.002201		TRBV5-4	TRBJ2-5	95	0.00229421
					TRBV12-4	TRBJ1-3	4	0.000118294		TRBV14	TRBJ1-2	76	0.002201		TRBV5-4	TRBJ1-1	93	0.00224591
					TRBV6-8	TRBJ1-3	4	0.000118294		TRBV18	TRBJ1-2	75	0.00217204		TRBV6-8	TRBJ1-3	92	0.00222176
					TRBV5-7	TRBJ1-2	4	0.000118294		TRBV11-3	TRBJ1-2	75	0.00217204		TRBV12-5	TRBJ2-4	92	0.00222176
					TRBV6-4	TRBJ2-1	4	0.000118294		TRBV11-3	TRBJ2-2	72	0.00208515		TRBV4-1	TRBJ2-6	89	0.00214931
					TRBV6-4	TRBJ1-1	4	0.000118294		TRBV10-3	TRBJ1-2	72	0.00208515		TRBV18	TRBJ1-1	88	0.00212516
					TRBV13	TRBJ2-6	4	0.000118294		TRBV10-1	TRBJ2-2	71	0.00205619		TRBV5-8	TRBJ2-3	86	0.00207687
					TRBV10-2	TRBJ1-5	4	0.000118294		TRBV5-4	TRBJ2-2	71	0.00205619		TRBV7-6	TRBJ2-6	86	0.00207687
					TRBV10-2	TRBJ1-2	4	0.000118294		TRBV6-5	TRBJ2-6	70	0.00202723		TRBV18	TRBJ2-7	82	0.00198027
					TRBV10-2	TRBJ2-6	4	0.000118294		TRBV10-3	TRBJ2-2	70	0.00202723		TRBV5-5	TRBJ1-5	82	0.00198027
					TRBV10-2	TRBJ2-4	4	0.000118294		TRBV9	TRBJ2-1	67	0.00194035		TRBV18	TRBJ2-3	81	0.00195612
					TRBV4-2	TRBJ1-5	4	0.000118294		TRBV13	TRBJ1-1	66	0.00191139		TRBV5-5	TRBJ2-2	77	0.00185952
					TRBV11-1	TRBJ1-2	3	8.87207e-05		TRBV14	TRBJ2-5	65	0.00188243		TRBV11-3	TRBJ1-1	75	0.00181122
					TRBV25-1	TRBJ1-5	3	8.87207e-05		TRBV5-6	TRBJ1-4	63	0.00182451		TRBV5-4	TRBJ1-2	75	0.00181122
					TRBV25-1	TRBJ1-2	3	8.87207e-05		TRBV30	TRBJ1-5	61	0.00176659		TRBV9	TRBJ2-2	74	0.00178707
					TRBV25-1	TRBJ1-1	3	8.87207e-05		TRBV4-2	TRBJ1-2	59	0.00170867		TRBV18	TRBJ2-5	72	0.00173877
					TRBV29/OR9-2	TRBJ2-2	3	8.87207e-05		TRBV14	TRBJ1-6	59	0.00170867		TRBV11-3	TRBJ2-3	68	0.00164217
					TRBV11-3	TRBJ1-3	3	8.87207e-05		TRBV11-1	TRBJ2-5	57	0.00165075		TRBV5-5	TRBJ2-4	68	0.00164217
					TRBV5-7	TRBJ1-4	3	8.87207e-05		TRBV10-1	TRBJ1-5	57	0.00165075		TRBV11-3	TRBJ1-2	65	0.00156972
					TRBV4-3	TRBJ2-6	3	8.87207e-05		TRBV12-5	TRBJ1-1	56	0.00162179		TRBV5-8	TRBJ1-2	65	0.00156972
					TRBV4-3	TRBJ1-1	3	8.87207e-05		TRBV5-6	TRBJ2-3	54	0.00156387		TRBV5-8	TRBJ2-4	65	0.00156972
					TRBV20-1	TRBJ2-2	3	8.87207e-05		TRBV12-5	TRBJ1-4	53	0.00153491		TRBV9	TRBJ1-1	63	0.00152142
					TRBV20-1	TRBJ2-6	3	8.87207e-05		TRBV29/OR9-2	TRBJ1-1	52	0.00150595		TRBV18	TRBJ2-1	63	0.00152142
					TRBV13	TRBJ2-7	3	8.87207e-05		TRBV10-1	TRBJ2-6	51	0.00147698		TRBV5-4	TRBJ1-4	63	0.00152142
					TRBV7-6	TRBJ1-5	3	8.87207e-05		TRBV12-5	TRBJ2-7	50	0.00144802		TRBV18	TRBJ1-2	62	0.00149728
					TRBV10-2	TRBJ2-2	3	8.87207e-05		TRBV7-4	TRBJ1-3	47	0.00136114		TRBV4-2	TRBJ1-4	62	0.00149728
					TRBV16	TRBJ1-1	3	8.87207e-05		TRBV11-3	TRBJ2-3	47	0.00136114		TRBV14	TRBJ2-3	61	0.00147313
					TRBV26	TRBJ2-7	3	8.87207e-05		TRBV5-5	TRBJ2-2	47	0.00136114		TRBV13	TRBJ2-1	60	0.00144898
					TRBV14	TRBJ2-2	3	8.87207e-05		TRBV14	TRBJ1-1	47	0.00136114		TRBV7-7	TRBJ1-2	59	0.00142483
					TRBV14	TRBJ2-3	3	8.87207e-05		TRBV5-8	TRBJ1-6	46	0.00133218		TRBV5-6	TRBJ2-2	59	0.00142483
					TRBV9	TRBJ2-6	2	5.91471e-05		TRBV30	TRBJ2-2	44	0.00127426		TRBV29/OR9-2	TRBJ2-7	56	0.00135238
					TRBV9	TRBJ2-3	2	5.91471e-05		TRBV29/OR9-2	TRBJ2-5	43	0.0012453		TRBV5-6	TRBJ2-5	56	0.00135238
					TRBV25-1	TRBJ2-6	2	5.91471e-05		TRBV6-1	TRBJ2-4	43	0.0012453		TRBV5-8	TRBJ2-6	55	0.00132823
					TRBV29/OR9-2	TRBJ1-2	2	5.91471e-05		TRBV9	TRBJ2-6	41	0.00118738		TRBV9	TRBJ2-3	54	0.00130408
					TRBV4-1	TRBJ1-3	2	5.91471e-05		TRBV18	TRBJ2-7	41	0.00118738		TRBV7-4	TRBJ2-4	54	0.00130408
					TRBV6-8	TRBJ1-4	2	5.91471e-05		TRBV11-3	TRBJ1-5	41	0.00118738		TRBV20-1	TRBJ2-6	54	0.00130408
					TRBV5-7	TRBJ2-3	2	5.91471e-05		TRBV7-7	TRBJ2-4	40	0.00115842		TRBV29/OR9-2	TRBJ2-1	50	0.00120748
					TRBV4-3	TRBJ2-2	2	5.91471e-05		TRBV4-2	TRBJ2-2	40	0.00115842		TRBV14	TRBJ1-5	50	0.00120748
					TRBV20-1	TRBJ2-5	2	5.91471e-05		TRBV9	TRBJ1-1	39	0.00112946		TRBV7-4	TRBJ1-3	49	0.00118333
					TRBV20-1	TRBJ1-3	2	5.91471e-05		TRBV4-2	TRBJ1-6	39	0.00112946		TRBV5-5	TRBJ2-6	47	0.00113503
					TRBV6-4	TRBJ2-5	2	5.91471e-05		TRBV12-5	TRBJ2-3	38	0.0011005		TRBV12-5	TRBJ2-6	47	0.00113503
					TRBV6-4	TRBJ2-2	2	5.91471e-05		TRBV11-3	TRBJ2-6	37	0.00107154		TRBV5-6	TRBJ2-1	47	0.00113503
					TRBV5-8	TRBJ2-4	2	5.91471e-05		TRBV5-7	TRBJ1-2	37	0.00107154		TRBV5-5	TRBJ2-5	45	0.00108673
					TRBV13	TRBJ1-5	2	5.91471e-05		TRBV11-1	TRBJ2-7	36	0.00104258		TRBV7-7	TRBJ1-5	43	0.00103843
					TRBV10-3	TRBJ1-3	2	5.91471e-05		TRBV10-2	TRBJ2-5	36	0.00104258		TRBV10-2	TRBJ1-1	42	0.00101428
					TRBV5-6	TRBJ1-6	2	5.91471e-05		TRBV30	TRBJ1-4	33	0.000955696		TRBV18	TRBJ2-6	41	0.000990134
					TRBV5-6	TRBJ1-2	2	5.91471e-05		TRBV6-8	TRBJ2-6	33	0.000955696		TRBV11-3	TRBJ1-6	41	0.000990134
					TRBV5-6	TRBJ1-1	2	5.91471e-05		TRBV11-2	TRBJ1-4	32	0.000926735		TRBV5-6	TRBJ1-5	41	0.000990134
					TRBV10-2	TRBJ1-1	2	5.91471e-05		TRBV4-2	TRBJ2-6	31	0.000897775		TRBV3-2	TRBJ2-6	40	0.000965984
					TRBV26	TRBJ2-1	2	5.91471e-05		TRBV10-1	TRBJ1-4	30	0.000868815		TRBV9	TRBJ2-1	37	0.000893535
					TRBV26	TRBJ2-5	2	5.91471e-05		TRBV12-5	TRBJ1-2	30	0.000868815		TRBV9	TRBJ2-7	37	0.000893535
					TRBV9	TRBJ2-2	1	2.95736e-05		TRBV7-6	TRBJ2-4	30	0.000868815		TRBV5-8	TRBJ1-6	36	0.000869386
					TRBV9	TRBJ1-2	1	2.95736e-05		TRBV11-1	TRBJ2-3	29	0.000839854		TRBV14	TRBJ2-2	36	0.000869386
					TRBV7-4	TRBJ1-3	1	2.95736e-05		TRBV5-8	TRBJ2-4	29	0.000839854		TRBV18	TRBJ1-5	35	0.000845236
					TRBV25-1	TRBJ1-3	1	2.95736e-05		TRBV5-6	TRBJ1-3	29	0.000839854		TRBV6-8	TRBJ2-6	35	0.000845236
					TRBV25-1	TRBJ1-6	1	2.95736e-05		TRBV10-3	TRBJ2-6	28	0.000810894		TRBV14	TRBJ2-7	35	0.000845236
					TRBV25-1	TRBJ1-4	1	2.95736e-05		TRBV30	TRBJ2-6	27	0.000781933		TRBV7-7	TRBJ1-6	34	0.000821086
					TRBV18	TRBJ1-1	1	2.95736e-05		TRBV29/OR9-2	TRBJ2-1	27	0.000781933		TRBV10-2	TRBJ2-5	34	0.000821086
					TRBV18	TRBJ2-2	1	2.95736e-05		TRBV11-1	TRBJ1-2	26	0.000752973		TRBV29/OR9-2	TRBJ2-5	33	0.000796937
					TRBV18	TRBJ2-6	1	2.95736e-05		TRBV7-4	TRBJ2-6	26	0.000752973		TRBV7-7	TRBJ2-4	32	0.000772787
					TRBV29/OR9-2	TRBJ1-3	1	2.95736e-05		TRBV29/OR9-2	TRBJ2-3	26	0.000752973		TRBV5-5	TRBJ1-6	31	0.000748638
					TRBV29/OR9-2	TRBJ2-4	1	2.95736e-05		TRBV13	TRBJ2-1	25	0.000724012		TRBV7-7	TRBJ1-3	30	0.000724488
					TRBV6-3	TRBJ1-6	1	2.95736e-05		TRBV5-6	TRBJ2-2	25	0.000724012		TRBV11-3	TRBJ1-4	28	0.000676189
					TRBV5-7	TRBJ1-5	1	2.95736e-05		TRBV12-5	TRBJ2-2	24	0.000695052		TRBV29/OR9-2	TRBJ1-2	27	0.000652039
					TRBV5-7	TRBJ2-6	1	2.95736e-05		TRBV11-2	TRBJ1-3	24	0.000695052		TRBV29/OR9-2	TRBJ1-1	26	0.00062789
					TRBV7-7	TRBJ1-1	1	2.95736e-05		TRBV18	TRBJ2-1	22	0.000637131		TRBV12-5	TRBJ1-3	26	0.00062789
					TRBV4-3	TRBJ1-5	1	2.95736e-05		TRBV18	TRBJ1-4	22	0.000637131		TRBV29/OR9-2	TRBJ2-3	25	0.00060374
					TRBV4-3	TRBJ1-4	1	2.95736e-05		TRBV9	TRBJ1-2	21	0.00060817		TRBV9	TRBJ2-5	24	0.00057959
					TRBV6-4	TRBJ2-4	1	2.95736e-05		TRBV24-1	TRBJ2-1	20	0.00057921		TRBV5-8	TRBJ1-3	24	0.00057959
					TRBV5-8	TRBJ1-1	1	2.95736e-05		TRBV18	TRBJ1-5	19	0.000550249		TRBV7-4	TRBJ2-6	23	0.000555441
					TRBV5-8	TRBJ1-4	1	2.95736e-05		TRBV6-8	TRBJ1-4	19	0.000550249		TRBV5-5	TRBJ1-3	23	0.000555441
					TRBV13	TRBJ2-2	1	2.95736e-05		TRBV12-5	TRBJ1-5	19	0.000550249		TRBV7-7	TRBJ1-4	22	0.000531291
					TRBV5-6	TRBJ1-3	1	2.95736e-05		TRBV29/OR9-2	TRBJ2-7	18	0.000521289		TRBV5-8	TRBJ1-4	22	0.000531291
					TRBV5-6	TRBJ1-5	1	2.95736e-05		TRBV11-1	TRBJ2-2	17	0.000492328		TRBV5-5	TRBJ1-4	22	0.000531291
					TRBV5-6	TRBJ2-2	1	2.95736e-05		TRBV30	TRBJ1-3	17	0.000492328		TRBV10-2	TRBJ1-5	22	0.000531291
					TRBV7-6	TRBJ1-3	1	2.95736e-05		TRBV18	TRBJ2-3	17	0.000492328		TRBV11-1	TRBJ1-1	21	0.000507142
					TRBV10-2	TRBJ1-6	1	2.95736e-05		TRBV10-1	TRBJ1-6	17	0.000492328		TRBV30	TRBJ2-6	21	0.000507142
					TRBV10-2	TRBJ1-4	1	2.95736e-05		TRBV16	TRBJ2-4	17	0.000492328		TRBV5-6	TRBJ1-4	21	0.000507142
					TRBV5-4	TRBJ2-7	1	2.95736e-05		TRBV13	TRBJ2-5	16	0.000463368		TRBV29/OR9-2	TRBJ2-2	20	0.000482992
					TRBV16	TRBJ2-1	1	2.95736e-05		TRBV30	TRBJ1-6	15	0.000434407		TRBV5-4	TRBJ1-3	20	0.000482992
					TRBV6-9	TRBJ2-7	1	2.95736e-05		TRBV29/OR9-2	TRBJ1-4	15	0.000434407		TRBV14	TRBJ2-4	20	0.000482992
					TRBV6-9	TRBJ2-6	1	2.95736e-05		TRBV10-2	TRBJ2-2	14	0.000405447		TRBV9	TRBJ1-2	19	0.000458842
					TRBV26	TRBJ2-3	1	2.95736e-05		TRBV24-1	TRBJ1-1	14	0.000405447		TRBV11-1	TRBJ2-5	18	0.000434693
					TRBV26	TRBJ2-4	1	2.95736e-05		TRBV7-4	TRBJ1-6	13	0.000376486		TRBV5-6	TRBJ1-3	18	0.000434693
					TRBV14	TRBJ1-3	1	2.95736e-05		TRBV4-3	TRBJ1-5	13	0.000376486		TRBV7-7	TRBJ2-6	17	0.000410543
					TRBV14	TRBJ1-2	1	2.95736e-05		TRBV24/OR9-2	TRBJ2-3	12	0.000347526		TRBV10-2	TRBJ2-4	17	0.000410543
					TRBV14	TRBJ2-6	1	2.95736e-05		TRBV10-1	TRBJ1-3	12	0.000347526		TRBV11-1	TRBJ1-2	16	0.000386394
										TRBV13	TRBJ1-4	12	0.000347526		TRBV6-3	TRBJ2-7	16	0.000386394
										TRBV12-5	TRBJ2-6	12	0.000347526		TRBV5-7	TRBJ1-2	16	0.000386394
										TRBV11-2	TRBJ1-6	12	0.000347526		TRBV18	TRBJ1-6	15	0.000362244
										TRBV14	TRBJ2-7	12	0.000347526		TRBV14	TRBJ2-5	15	0.000362244
										TRBV11-1	TRBJ1-5	11	0.000318565		TRBV24-1	TRBJ1-2	14	0.000338094
										TRBV11-1	TRBJ1-4	11	0.000318565		TRBV5-4	TRBJ2-4	14	0.000338094
										TRBV5-7	TRBJ2-7	11	0.000318565		TRBV11-1	TRBJ1-6	13	0.000313945
										TRBV4-3	TRBJ1-3	11	0.000318565		TRBV5-6	TRBJ1-6	13	0.000313945
										TRBV5-6	TRBJ1-6	11	0.000318565		TRBV24-1	TRBJ2-1	13	0.000313945
										TRBV10-2	TRBJ1-1	11	0.000318565		TRBV11-2	TRBJ2-6	13	0.000313945
										TRBV29/OR9-2	TRBJ2-2	10	0.000289605		TRBV9	TRBJ1-6	12	0.000289795
										TRBV29/OR9-2	TRBJ1-2	10	0.000289605		TRBV18	TRBJ1-3	12	0.000289795
										TRBV11-3	TRBJ1-3	10	0.000289605		TRBV29/OR9-2	TRBJ1-5	12	0.000289795
										TRBV10-2	TRBJ2-3	10	0.000289605		TRBV24-1	TRBJ2-3	12	0.000289795
										TRBV9	TRBJ2-7	9	0.000260644		TRBV24-1	TRBJ2-2	12	0.000289795
										TRBV24/OR9-2	TRBJ2-1	9	0.000260644		TRBV11-1	TRBJ1-5	11	0.000265646
										TRBV13	TRBJ1-2	9	0.000260644		TRBV5-4	TRBJ1-6	11	0.000265646
										TRBV11-1	TRBJ2-6	8	0.000231684		TRBV9	TRBJ1-5	9	0.000217346
										TRBV29/OR9-2	TRBJ1-5	8	0.000231684		TRBV18	TRBJ2-2	9	0.000217346
										TRBV5-5	TRBJ2-6	8	0.000231684		TRBV10-1	TRBJ1-2	9	0.000217346
										TRBV10-3	TRBJ2-4	8	0.000231684		TRBV6-9	TRBJ2-2	9	0.000217346
										TRBV6-9	TRBJ1-1	8	0.000231684		TRBV11-3	TRBJ1-3	8	0.000193197
										TRBV5-4	TRBJ2-4	8	0.000231684		TRBV13	TRBJ2-5	8	0.000193197
										TRBV30	TRBJ2-4	7	0.000202723		TRBV5-6	TRBJ2-4	8	0.000193197
										TRBV11-3	TRBJ1-4	7	0.000202723		TRBV24-1	TRBJ2-5	8	0.000193197
										TRBV5-7	TRBJ1-5	7	0.000202723		TRBV14	TRBJ1-6	8	0.000193197
										TRBV12-5	TRBJ1-6	7	0.000202723		TRBV24/OR9-2	TRBJ2-3	7	0.000169047
										TRBV3-1	TRBJ1-1	6	0.000173763		TRBV24/OR9-2	TRBJ1-2	7	0.000169047
										TRBV6-5	TRBJ2-4	6	0.000173763		TRBV18	TRBJ2-4	7	0.000169047
										TRBV4-3	TRBJ2-6	6	0.000173763		TRBV29/OR9-2	TRBJ1-4	7	0.000169047
										TRBV5-5	TRBJ1-6	6	0.000173763		TRBV6-9	TRBJ2-7	7	0.000169047
										TRBV5-6	TRBJ2-4	6	0.000173763		TRBV11-1	TRBJ1-4	6	0.000144898
										TRBV10-2	TRBJ1-4	6	0.000173763		TRBV29/OR9-2	TRBJ1-6	6	0.000144898
										TRBV11-1	TRBJ1-3	5	0.000144802		TRBV10-1	TRBJ1-1	6	0.000144898
										TRBV24/OR9-2	TRBJ1-1	5	0.000144802		TRBV13	TRBJ1-4	6	0.000144898
										TRBV7-4	TRBJ2-4	5	0.000144802		TRBV6-9	TRBJ1-5	6	0.000144898
										TRBV6-8	TRBJ2-4	5	0.000144802		TRBV18	TRBJ1-4	5	0.000120748
										TRBV13	TRBJ1-3	5	0.000144802		TRBV29/OR9-2	TRBJ2-4	5	0.000120748
										TRBV13	TRBJ1-5	5	0.000144802		TRBV6-3	TRBJ2-1	5	0.000120748
										TRBV13	TRBJ2-6	5	0.000144802		TRBV5-3	TRBJ2-7	5	0.000120748
										TRBV13	TRBJ2-7	5	0.000144802		TRBV13	TRBJ2-2	5	0.000120748
										TRBV6-6	TRBJ2-4	4	0.000115842		TRBV10-2	TRBJ1-6	5	0.000120748
										TRBV5-7	TRBJ2-5	4	0.000115842		TRBV6-9	TRBJ1-1	5	0.000120748
										TRBV10-2	TRBJ1-5	4	0.000115842		TRBV14	TRBJ2-6	5	0.000120748
										TRBV10-2	TRBJ2-4	4	0.000115842		TRBV11-1	TRBJ2-6	4	9.65984e-05
										TRBV24-1	TRBJ2-4	4	0.000115842		TRBV11-1	TRBJ2-4	4	9.65984e-05
										TRBV14	TRBJ1-5	4	0.000115842		TRBV29/OR9-2	TRBJ1-3	4	9.65984e-05
										TRBV14	TRBJ1-4	4	0.000115842		TRBV6-3	TRBJ1-1	4	9.65984e-05
										TRBV3-1	TRBJ1-6	3	8.68815e-05		TRBV5-7	TRBJ2-3	4	9.65984e-05
										TRBV9	TRBJ2-2	3	8.68815e-05		TRBV10-1	TRBJ2-7	4	9.65984e-05
										TRBV24/OR9-2	TRBJ2-7	3	8.68815e-05		TRBV13	TRBJ2-3	4	9.65984e-05
										TRBV29/OR9-2	TRBJ1-3	3	8.68815e-05		TRBV10-2	TRBJ1-4	4	9.65984e-05
										TRBV6-3	TRBJ2-3	3	8.68815e-05		TRBV3-1	TRBJ2-1	3	7.24488e-05
										TRBV7-1	TRBJ1-2	3	8.68815e-05		TRBV9	TRBJ1-3	3	7.24488e-05
										TRBV12-5	TRBJ2-4	3	8.68815e-05		TRBV24/OR9-2	TRBJ2-1	3	7.24488e-05
										TRBV6-9	TRBJ1-2	3	8.68815e-05		TRBV6-3	TRBJ1-6	3	7.24488e-05
										TRBV24-1	TRBJ2-2	3	8.68815e-05		TRBV11-3	TRBJ2-6	3	7.24488e-05
										TRBV24-1	TRBJ2-7	3	8.68815e-05		TRBV10-1	TRBJ2-2	3	7.24488e-05
										TRBV11-2	TRBJ2-4	3	8.68815e-05		TRBV13	TRBJ1-3	3	7.24488e-05
										TRBV14	TRBJ2-1	3	8.68815e-05		TRBV13	TRBJ1-5	3	7.24488e-05
										TRBV11-1	TRBJ2-4	2	5.7921e-05		TRBV13	TRBJ2-6	3	7.24488e-05
										TRBV3-1	TRBJ2-5	2	5.7921e-05		TRBV10-2	TRBJ2-6	3	7.24488e-05
										TRBV3-1	TRBJ2-4	2	5.7921e-05		TRBV6-9	TRBJ2-6	3	7.24488e-05
										TRBV24/OR9-2	TRBJ2-5	2	5.7921e-05		TRBV6-9	TRBJ2-1	3	7.24488e-05
										TRBV6-3	TRBJ1-1	2	5.7921e-05		TRBV11-1	TRBJ1-3	2	4.82992e-05
										TRBV11-3	TRBJ2-4	2	5.7921e-05		TRBV3-1	TRBJ1-2	2	4.82992e-05
										TRBV4-3	TRBJ2-4	2	5.7921e-05		TRBV3-1	TRBJ2-7	2	4.82992e-05
										TRBV13	TRBJ2-2	2	5.7921e-05		TRBV9	TRBJ2-6	2	4.82992e-05
										TRBV10-2	TRBJ1-2	2	5.7921e-05		TRBV9	TRBJ2-4	2	4.82992e-05
										TRBV10-2	TRBJ2-6	2	5.7921e-05		TRBV24/OR9-2	TRBJ2-7	2	4.82992e-05
										TRBV24-1	TRBJ2-5	2	5.7921e-05		TRBV6-3	TRBJ1-2	2	4.82992e-05
										TRBV24-1	TRBJ2-3	2	5.7921e-05		TRBV6-3	TRBJ2-3	2	4.82992e-05
										TRBV12-3	TRBJ1-1	2	5.7921e-05		TRBV6-3	TRBJ1-4	2	4.82992e-05
										TRBV12-3	TRBJ2-5	2	5.7921e-05		TRBV5-7	TRBJ1-6	2	4.82992e-05
										TRBV26	TRBJ2-1	2	5.7921e-05		TRBV5-7	TRBJ2-7	2	4.82992e-05
										TRBV14	TRBJ2-2	2	5.7921e-05		TRBV10-1	TRBJ1-6	2	4.82992e-05
										TRBV11-1	TRBJ1-6	1	2.89605e-05		TRBV10-1	TRBJ2-1	2	4.82992e-05
										TRBV3-1	TRBJ2-1	1	2.89605e-05		TRBV5-3	TRBJ1-5	2	4.82992e-05
										TRBV3-1	TRBJ2-3	1	2.89605e-05		TRBV6-9	TRBJ2-5	2	4.82992e-05
										TRBV3-1	TRBJ2-7	1	2.89605e-05		TRBV6-9	TRBJ1-6	2	4.82992e-05
										TRBV24/OR9-2	TRBJ2-2	1	2.89605e-05		TRBV6-9	TRBJ2-3	2	4.82992e-05
										TRBV29/OR9-2	TRBJ2-6	1	2.89605e-05		TRBV24-1	TRBJ1-5	2	4.82992e-05
										TRBV18	TRBJ2-5	1	2.89605e-05		TRBV24-1	TRBJ2-6	2	4.82992e-05
										TRBV7-1	TRBJ2-1	1	2.89605e-05		TRBV26	TRBJ1-1	2	4.82992e-05
										TRBV11-3	TRBJ1-6	1	2.89605e-05		TRBV26	TRBJ2-2	2	4.82992e-05
										TRBV10-1	TRBJ2-4	1	2.89605e-05		TRBV3-1	TRBJ2-3	1	2.41496e-05
										TRBV4-3	TRBJ1-6	1	2.89605e-05		TRBV3-1	TRBJ2-2	1	2.41496e-05
										TRBV5-3	TRBJ2-3	1	2.89605e-05		TRBV24/OR9-2	TRBJ1-1	1	2.41496e-05
										TRBV5-3	TRBJ1-5	1	2.89605e-05		TRBV24/OR9-2	TRBJ1-5	1	2.41496e-05
										TRBV5-3	TRBJ1-4	1	2.89605e-05		TRBV29/OR9-2	TRBJ2-6	1	2.41496e-05
										TRBV5-5	TRBJ2-4	1	2.89605e-05		TRBV6-3	TRBJ2-5	1	2.41496e-05
										TRBV7-6	TRBJ2-2P	1	2.89605e-05		TRBV6-3	TRBJ1-5	1	2.41496e-05
										TRBV10-2	TRBJ1-6	1	2.89605e-05		TRBV6-3	TRBJ2-2	1	2.41496e-05
										TRBV6-9	TRBJ1-5	1	2.89605e-05		TRBV6-3	TRBJ2-6	1	2.41496e-05
										TRBV6-9	TRBJ1-4	1	2.89605e-05		TRBV6-3	TRBJ2-4	1	2.41496e-05
										TRBV24-1	TRBJ1-5	1	2.89605e-05		TRBV7-1	TRBJ2-5	1	2.41496e-05
										TRBV12-3	TRBJ2-3	1	2.89605e-05		TRBV5-7	TRBJ2-6	1	2.41496e-05
										TRBV4-2	TRBJ2-4	1	2.89605e-05		TRBV10-1	TRBJ2-3	1	2.41496e-05
										TRBV26	TRBJ2-7	1	2.89605e-05		TRBV10-1	TRBJ2-4	1	2.41496e-05
										TRBV14	TRBJ1-3	1	2.89605e-05		TRBV10-1	TRBJ1-4	1	2.41496e-05
										TRBV14	TRBJ2-6	1	2.89605e-05		TRBV5-3	TRBJ2-4	1	2.41496e-05
															TRBV6-7	TRBJ2-7	1	2.41496e-05
															TRBV13	TRBJ2-4	1	2.41496e-05
															TRBV16	TRBJ2-7	1	2.41496e-05
															TRBV6-9	TRBJ1-3	1	2.41496e-05
															TRBV6-9	TRBJ1-2	1	2.41496e-05
															TRBV6-9	TRBJ2-4	1	2.41496e-05
															TRBV12-3	TRBJ1-5	1	2.41496e-05
															TRBV12-3	TRBJ1-2	1	2.41496e-05
															TRBV26	TRBJ2-1	1	2.41496e-05
															TRBV26	TRBJ2-5	1	2.41496e-05
															TRBV26	TRBJ1-4	1	2.41496e-05
															TRBV14	TRBJ1-2	1	2.41496e-05
															TRBV14	TRBJ1-4	1	2.41496e-05
