# Supplementary material for: Peripheral T cell receptor beta immune repertoire is promptly reconstituted after acute myocardial infarction
Source: J Transl Med. 2019 Feb 6;17:40. doi: 10.1186/s12967-019-1788-4 (PMC6366076; doi:10.1186/s12967-019-1788-4)
Supplement: Supplementary file 5 — Additional file 5: Table S4. The distribution of V-D-J combinations in each sample. [file 12967_2019_1788_MOESM5_ESM.xlsx]

## Sheet: Ctrl group
Sample 1						Sample 2						Sample 3						Sample 4						Sample 5
V Gene	J Gene	D Gene	Reads	Percentage(%)		V Gene	J Gene	D Gene	Reads	Percentage(%)		V Gene	J Gene	D Gene	Reads	Percentage(%)		V Gene	J Gene	D Gene	Reads	Percentage(%)		V Gene	J Gene	D Gene	Reads	Percentage(%)
TRBV7-9	TRBJ2-4	TRBD1	54566	3.21868		TRBV20/OR9-2	TRBJ1-2	TRBD1	40658	2.81931		TRBV20/OR9-2	TRBJ2-1	TRBD2	58991	3.51217		TRBV25-1	TRBJ1-1	TRBD1	177505	8.36136		TRBV12-4	TRBJ1-1	TRBD1	66416	4.04707
TRBV29-1	TRBJ2-1	TRBD2	42867	2.52859		TRBV20/OR9-2	TRBJ1-5	TRBD1	27483	1.90573		TRBV19	TRBJ1-2	TRBD1	45458	2.70645		TRBV20/OR9-2	TRBJ2-3	TRBD2	120496	5.67595		TRBV20/OR9-2	TRBJ1-5	TRBD1	57010	3.47391
TRBV20/OR9-2	TRBJ2-7	TRBD2	37750	2.22676		TRBV19	TRBJ1-1	TRBD1	26952	1.86891		TRBV29-1	TRBJ2-5	TRBD1	41957	2.49801		TRBV20/OR9-2	TRBJ2-1	TRBD2	52736	2.48412		TRBV20/OR9-2	TRBJ2-1	TRBD2	49089	2.99125
TRBV19	TRBJ2-1	TRBD2	29097	1.71634		TRBV5-1	TRBJ1-2	TRBD1	26658	1.84852		TRBV19	TRBJ1-1	TRBD1	41792	2.48818		TRBV20/OR9-2	TRBJ1-1	TRBD1	51642	2.43259		TRBV20/OR9-2	TRBJ2-3	TRBD2	28951	1.76413
TRBV25-1	TRBJ2-1	TRBD2	28783	1.69782		TRBV20/OR9-2	TRBJ1-1	TRBD1	25043	1.73653		TRBV5-1	TRBJ1-1	TRBD1	40643	2.41978		TRBV5-1	TRBJ1-2	TRBD1	42747	2.01359		TRBV19	TRBJ2-1	TRBD2	26610	1.62148
TRBV19	TRBJ2-7	TRBD2	25420	1.49945		TRBV5-1	TRBJ1-1	TRBD1	22678	1.57254		TRBV19	TRBJ2-7	TRBD1	39074	2.32636		TRBV15	TRBJ2-5	TRBD1	38925	1.83356		TRBV20/OR9-2	TRBJ1-1	TRBD1	23508	1.43246
TRBV20/OR9-2	TRBJ1-5	TRBD1	23145	1.36525		TRBV5-1	TRBJ2-7	TRBD1	22005	1.52587		TRBV19	TRBJ1-5	TRBD1	35639	2.12185		TRBV5-1	TRBJ2-1	TRBD1	36627	1.72531		TRBV20/OR9-2	TRBJ2-7	TRBD2	21643	1.31882
TRBV12-4	TRBJ2-1	TRBD1	22944	1.3534		TRBV20/OR9-2	TRBJ2-7	TRBD2	21874	1.51679		TRBV20/OR9-2	TRBJ1-2	TRBD1	34621	2.06124		TRBV5-1	TRBJ1-1	TRBD1	36032	1.69728		TRBV12-5	TRBJ2-2	TRBD1	21007	1.28006
TRBV7-2	TRBJ2-1	TRBD2	21227	1.25211		TRBV19	TRBJ1-5	TRBD1	20130	1.39586		TRBV28	TRBJ2-7	TRBD1	30967	1.84369		TRBV5-1	TRBJ2-1	TRBD2	32567	1.53407		TRBV15	TRBJ2-7	TRBD2	20071	1.22303
TRBV6-4	TRBJ2-3	TRBD2	20787	1.22616		TRBV7-9	TRBJ1-1	TRBD1	18661	1.29399		TRBV20/OR9-2	TRBJ1-1	TRBD1	29928	1.78183		TRBV19	TRBJ2-1	TRBD2	27227	1.28253		TRBV7-9	TRBJ2-2	TRBD1	18455	1.12456
TRBV19	TRBJ1-5	TRBD1	19731	1.16387		TRBV3-2	TRBJ1-5	TRBD2	17116	1.18686		TRBV29-1	TRBJ1-2	TRBD1	29872	1.7785		TRBV5-1	TRBJ2-3	TRBD2	25717	1.2114		TRBV20/OR9-2	TRBJ2-1	TRBD1	18359	1.11871
TRBV12-4	TRBJ2-1	TRBD2	19381	1.14322		TRBV12-4	TRBJ1-1	TRBD1	17050	1.18228		TRBV5-1	TRBJ2-7	TRBD2	29512	1.75707		TRBV5-1	TRBJ2-5	TRBD2	25275	1.19058		TRBV19	TRBJ2-3	TRBD2	17370	1.05844
TRBV7-9	TRBJ2-7	TRBD1	19125	1.12812		TRBV29-1	TRBJ1-1	TRBD1	16929	1.17389		TRBV7-9	TRBJ1-2	TRBD1	27961	1.66472		TRBV20/OR9-2	TRBJ1-5	TRBD1	24460	1.15219		TRBV19	TRBJ1-5	TRBD1	16472	1.00372
TRBV20/OR9-2	TRBJ2-1	TRBD2	18460	1.0889		TRBV5-1	TRBJ2-7	TRBD2	16514	1.14511		TRBV5-1	TRBJ2-7	TRBD1	26515	1.57863		TRBV19	TRBJ1-2	TRBD1	24052	1.13297		TRBV19	TRBJ2-1	TRBD1	15597	0.950405
TRBV7-9	TRBJ2-3	TRBD2	18311	1.08011		TRBV3-2	TRBJ1-6	TRBD1	16257	1.12729		TRBV7-9	TRBJ2-1	TRBD2	24815	1.47742		TRBV5-1	TRBJ2-5	TRBD1	23561	1.10984		TRBV12-5	TRBJ2-5	TRBD2	14918	0.909031
TRBV7-8	TRBJ2-1	TRBD2	17644	1.04076		TRBV5-1	TRBJ2-5	TRBD1	15992	1.10892		TRBV5-1	TRBJ2-3	TRBD2	23628	1.40675		TRBV6-4	TRBJ2-3	TRBD2	22937	1.08045		TRBV19	TRBJ1-1	TRBD1	13871	0.845231
TRBV5-1	TRBJ2-5	TRBD2	17321	1.02171		TRBV5-1	TRBJ1-5	TRBD1	15627	1.08361		TRBV5-1	TRBJ2-1	TRBD2	23085	1.37442		TRBV19	TRBJ2-1	TRBD1	22775	1.07281		TRBV12-5	TRBJ2-1	TRBD1	13757	0.838285
TRBV12-4	TRBJ2-7	TRBD2	16326	0.96302		TRBV7-9	TRBJ2-7	TRBD1	15312	1.06177		TRBV7-9	TRBJ2-1	TRBD1	22325	1.32917		TRBV5-1	TRBJ2-3	TRBD1	22267	1.04889		TRBV7-9	TRBJ2-1	TRBD2	13541	0.825123
TRBV7-9	TRBJ2-1	TRBD2	15604	0.920431		TRBV19	TRBJ2-1	TRBD1	15215	1.05504		TRBV20/OR9-2	TRBJ2-7	TRBD1	22025	1.31131		TRBV20/OR9-2	TRBJ1-6	TRBD1	21997	1.03617		TRBV12-4	TRBJ2-1	TRBD2	13270	0.808609
TRBV28	TRBJ1-5	TRBD1	15429	0.910109		TRBV5-1	TRBJ2-1	TRBD2	14211	0.98542		TRBV6-4	TRBJ2-1	TRBD2	20886	1.2435		TRBV29-1	TRBJ1-1	TRBD1	21835	1.02854		TRBV7-2	TRBJ2-1	TRBD2	12286	0.748649
TRBV28	TRBJ2-7	TRBD2	14871	0.877194		TRBV5-1	TRBJ2-1	TRBD1	13752	0.953592		TRBV28	TRBJ1-5	TRBD1	20445	1.21724		TRBV5-1	TRBJ2-2	TRBD1	21205	0.99886		TRBV12-4	TRBJ2-4	TRBD2	12028	0.732928
TRBV28	TRBJ2-7	TRBD1	14587	0.860442		TRBV3-2	TRBJ2-2	TRBD1	13570	0.940972		TRBV19	TRBJ2-5	TRBD1	18581	1.10626		TRBV7-9	TRBJ2-1	TRBD1	21161	0.996787		TRBV12-5	TRBJ2-1	TRBD2	11197	0.682291
TRBV12-4	TRBJ2-2	TRBD2	14417	0.850414		TRBV20/OR9-2	TRBJ2-7	TRBD1	13423	0.930779		TRBV27	TRBJ2-1	TRBD2	18427	1.09709		TRBV20/OR9-2	TRBJ1-2	TRBD1	20062	0.945019		TRBV6-4	TRBJ2-1	TRBD2	11154	0.679671
TRBV28	TRBJ2-1	TRBD2	14183	0.836611		TRBV19	TRBJ2-2	TRBD1	13082	0.907133		TRBV7-9	TRBJ2-7	TRBD2	17991	1.07114		TRBV19	TRBJ1-5	TRBD1	20058	0.94483		TRBV20/OR9-2	TRBJ2-5	TRBD2	10818	0.659196
TRBV20/OR9-2	TRBJ2-2	TRBD2	13563	0.800039		TRBV7-9	TRBJ2-3	TRBD2	12486	0.865805		TRBV27	TRBJ2-7	TRBD1	17963	1.06947		TRBV19	TRBJ1-1	TRBD1	19964	0.940402		TRBV20/OR9-2	TRBJ2-2	TRBD2	10785	0.657186
TRBV20/OR9-2	TRBJ1-1	TRBD2	13341	0.786944		TRBV5-1	TRBJ2-3	TRBD2	12474	0.864973		TRBV7-9	TRBJ2-3	TRBD1	17595	1.04756		TRBV5-1	TRBJ2-2	TRBD2	19379	0.912846		TRBV12-5	TRBJ2-5	TRBD1	10722	0.653347
TRBV12-4	TRBJ1-5	TRBD1	13176	0.777211		TRBV19	TRBJ2-5	TRBD1	12395	0.859495		TRBV2	TRBJ2-1	TRBD2	16011	0.953252		TRBV7-2	TRBJ2-3	TRBD2	19347	0.911339		TRBV7-8	TRBJ2-1	TRBD2	10123	0.616846
TRBV6-4	TRBJ2-1	TRBD2	12857	0.758394		TRBV20/OR9-2	TRBJ1-4	TRBD1	12277	0.851313		TRBV28	TRBJ2-1	TRBD2	15954	0.949859		TRBV19	TRBJ2-2	TRBD1	19299	0.909078		TRBV7-9	TRBJ2-6	TRBD1	10053	0.612581
TRBV19	TRBJ2-7	TRBD1	12583	0.742232		TRBV7-9	TRBJ2-1	TRBD1	12275	0.851174		TRBV19	TRBJ2-1	TRBD1	15393	0.916458		TRBV5-1	TRBJ1-5	TRBD1	17466	0.822734		TRBV19	TRBJ2-2	TRBD2	9667	0.58906
TRBV20/OR9-2	TRBJ1-5	TRBD2	12569	0.741406		TRBV20/OR9-2	TRBJ2-3	TRBD1	11950	0.828638		TRBV19	TRBJ2-2	TRBD2	15268	0.909016		TRBV19	TRBJ2-5	TRBD1	16668	0.785145		TRBV27	TRBJ2-1	TRBD2	9534	0.580956
TRBV12-4	TRBJ2-7	TRBD1	12449	0.734328		TRBV7-9	TRBJ1-2	TRBD1	11903	0.825379		TRBV20/OR9-2	TRBJ2-6	TRBD1	15138	0.901276		TRBV20/OR9-2	TRBJ2-2	TRBD2	16338	0.7696		TRBV20/OR9-2	TRBJ1-2	TRBD1	9440	0.575228
TRBV6-4	TRBJ2-7	TRBD2	12432	0.733325		TRBV5-1	TRBJ2-3	TRBD1	11757	0.815255		TRBV5-1	TRBJ2-5	TRBD2	14966	0.891036		TRBV7-7	TRBJ2-5	TRBD1	15679	0.738558		TRBV20/OR9-2	TRBJ2-7	TRBD1	9423	0.574192
TRBV28	TRBJ2-2	TRBD2	12151	0.71675		TRBV20/OR9-2	TRBJ2-1	TRBD2	11681	0.809985		TRBV6-4	TRBJ2-3	TRBD2	14471	0.861565		TRBV20/OR9-2	TRBJ2-3	TRBD1	15513	0.730738		TRBV2	TRBJ2-1	TRBD2	9411	0.573461
TRBV20/OR9-2	TRBJ1-2	TRBD1	11904	0.70218		TRBV28	TRBJ1-4	TRBD1	11479	0.795978		TRBV20/OR9-2	TRBJ1-4	TRBD1	14022	0.834833		TRBV12-4	TRBJ1-1	TRBD1	15179	0.715005		TRBV19	TRBJ2-2	TRBD1	9319	0.567855
TRBV20/OR9-2	TRBJ2-7	TRBD1	11861	0.699643		TRBV29-1	TRBJ2-1	TRBD2	11345	0.786686		TRBV5-1	TRBJ2-1	TRBD1	13683	0.81465		TRBV7-9	TRBJ2-1	TRBD2	14982	0.705726		TRBV25-1	TRBJ2-7	TRBD1	9201	0.560664
TRBV5-1	TRBJ1-2	TRBD1	11485	0.677464		TRBV6-4	TRBJ2-1	TRBD2	11259	0.780722		TRBV6-1	TRBJ2-1	TRBD1	13337	0.79405		TRBV12-4	TRBJ2-3	TRBD2	14596	0.687543		TRBV28	TRBJ2-1	TRBD2	8934	0.544395
TRBV2	TRBJ2-1	TRBD1	11434	0.674456		TRBV2	TRBJ1-1	TRBD1	11182	0.775383		TRBV12-4	TRBJ1-1	TRBD1	13246	0.788632		TRBV5-1	TRBJ1-4	TRBD1	14257	0.671575		TRBV7-9	TRBJ2-5	TRBD2	8602	0.524164
TRBV20/OR9-2	TRBJ2-3	TRBD2	11047	0.651628		TRBV25-1	TRBJ1-2	TRBD1	11014	0.763734		TRBV20/OR9-2	TRBJ2-5	TRBD1	12692	0.755648		TRBV2	TRBJ1-1	TRBD1	13759	0.648116		TRBV2	TRBJ2-1	TRBD1	8527	0.519594
TRBV4-1	TRBJ2-1	TRBD2	11026	0.650389		TRBV19	TRBJ2-7	TRBD2	10812	0.749726		TRBV6-4	TRBJ2-5	TRBD2	12433	0.740228		TRBV7-9	TRBJ1-2	TRBD1	13703	0.645479		TRBV19	TRBJ1-2	TRBD1	8447	0.514719
TRBV2	TRBJ2-1	TRBD2	10885	0.642072		TRBV20/OR9-2	TRBJ2-1	TRBD1	10803	0.749102		TRBV20/OR9-2	TRBJ2-3	TRBD2	12396	0.738025		TRBV20/OR9-2	TRBJ1-4	TRBD1	13339	0.628332		TRBV25-1	TRBJ1-1	TRBD1	8416	0.51283
TRBV20/OR9-2	TRBJ2-1	TRBD1	10758	0.634581		TRBV28	TRBJ2-2	TRBD2	10616	0.736135		TRBV7-9	TRBJ1-5	TRBD1	12017	0.71546		TRBV25-1	TRBJ2-1	TRBD2	13162	0.619995		TRBV29-1	TRBJ2-7	TRBD2	8302	0.505884
TRBV20/OR9-2	TRBJ1-1	TRBD1	9928	0.585622		TRBV19	TRBJ1-5	TRBD2	10293	0.713738		TRBV20/OR9-2	TRBJ1-5	TRBD2	11976	0.713019		TRBV19	TRBJ2-5	TRBD2	13142	0.619053		TRBV5-1	TRBJ2-5	TRBD1	8294	0.505396
TRBV25-1	TRBJ2-7	TRBD2	9872	0.582319		TRBV19	TRBJ2-6	TRBD1	10194	0.706873		TRBV29-1	TRBJ2-7	TRBD1	11856	0.705875		TRBV20/OR9-2	TRBJ2-5	TRBD1	13088	0.616509		TRBV7-9	TRBJ2-3	TRBD2	8257	0.503142
TRBV2	TRBJ2-3	TRBD2	9807	0.578484		TRBV29-1	TRBJ2-1	TRBD1	10128	0.702296		TRBV2	TRBJ2-1	TRBD1	11160	0.664437		TRBV7-2	TRBJ2-1	TRBD2	12878	0.606617		TRBV5-1	TRBJ2-1	TRBD2	7594	0.462742
TRBV28	TRBJ2-3	TRBD2	9783	0.577069		TRBV12-4	TRBJ1-2	TRBD1	9718	0.673866		TRBV29-1	TRBJ2-7	TRBD2	10954	0.652172		TRBV7-9	TRBJ1-1	TRBD1	12797	0.602802		TRBV7-9	TRBJ1-1	TRBD1	7590	0.462498
TRBV25-1	TRBJ1-2	TRBD1	9751	0.575181		TRBV19	TRBJ1-2	TRBD1	9705	0.672965		TRBV20/OR9-2	TRBJ2-7	TRBD2	10389	0.618533		TRBV2	TRBJ1-2	TRBD1	12736	0.599928		TRBV7-9	TRBJ2-1	TRBD1	7384	0.449945
TRBV7-9	TRBJ2-7	TRBD2	9627	0.567867		TRBV29-1	TRBJ2-7	TRBD2	9437	0.654381		TRBV6-4	TRBJ2-2	TRBD1	10356	0.616569		TRBV25-1	TRBJ2-1	TRBD1	12546	0.590978		TRBV28	TRBJ2-7	TRBD1	7332	0.446777
TRBV12-4	TRBJ2-3	TRBD2	9568	0.564387		TRBV28	TRBJ2-7	TRBD1	9166	0.635589		TRBV28	TRBJ2-7	TRBD2	10287	0.612461		TRBV5-1	TRBJ2-7	TRBD1	12541	0.590743		TRBV28	TRBJ2-7	TRBD2	7314	0.44568
TRBV12-4	TRBJ2-5	TRBD2	9407	0.55489		TRBV19	TRBJ1-6	TRBD1	8948	0.620473		TRBV5-1	TRBJ1-2	TRBD1	10204	0.607519		TRBV19	TRBJ1-1	TRBD2	12073	0.568698		TRBV7-9	TRBJ2-7	TRBD2	7197	0.43855
TRBV28	TRBJ2-3	TRBD1	9263	0.546396		TRBV7-2	TRBJ2-3	TRBD2	8675	0.601542		TRBV12-4	TRBJ1-5	TRBD1	9838	0.585728		TRBV2	TRBJ2-5	TRBD2	11993	0.564929		TRBV20/OR9-2	TRBJ1-6	TRBD1	7050	0.429593
TRBV28	TRBJ1-2	TRBD1	9259	0.54616		TRBV28	TRBJ1-5	TRBD1	8478	0.587882		TRBV5-1	TRBJ1-4	TRBD1	9725	0.579001		TRBV20/OR9-2	TRBJ2-1	TRBD1	11904	0.560737		TRBV28	TRBJ1-1	TRBD1	6802	0.414481
TRBV7-9	TRBJ2-5	TRBD1	8928	0.526635		TRBV27	TRBJ1-4	TRBD1	8339	0.578244		TRBV28	TRBJ2-5	TRBD2	9448	0.562509		TRBV2	TRBJ2-1	TRBD2	11397	0.536855		TRBV12-4	TRBJ2-2	TRBD2	6741	0.410764
TRBV27	TRBJ2-1	TRBD2	8837	0.521267		TRBV12-4	TRBJ2-7	TRBD1	8273	0.573667		TRBV5-1	TRBJ2-5	TRBD1	9218	0.548815		TRBV7-9	TRBJ2-5	TRBD1	11334	0.533887		TRBV12-4	TRBJ2-3	TRBD2	6574	0.400588
TRBV5-1	TRBJ2-1	TRBD1	8785	0.5182		TRBV5-1	TRBJ2-5	TRBD2	8256	0.572488		TRBV15	TRBJ2-3	TRBD2	9207	0.54816		TRBV5-1	TRBJ1-1	TRBD2	11159	0.525644		TRBV28	TRBJ2-3	TRBD2	6512	0.39681
TRBV5-1	TRBJ2-1	TRBD2	8578	0.50599		TRBV7-9	TRBJ2-3	TRBD1	8226	0.570408		TRBV29-1	TRBJ2-3	TRBD1	9194	0.547386		TRBV7-9	TRBJ2-7	TRBD2	10966	0.516552		TRBV20/OR9-2	TRBJ2-2	TRBD1	6437	0.39224
TRBV7-2	TRBJ2-3	TRBD2	8290	0.489001		TRBV7-9	TRBJ2-6	TRBD1	8073	0.559799		TRBV7-9	TRBJ2-3	TRBD2	9187	0.54697		TRBV20/OR9-2	TRBJ2-5	TRBD2	10840	0.510617		TRBV7-2	TRBJ2-2	TRBD2	6419	0.391143
TRBV19	TRBJ1-1	TRBD2	8286	0.488765		TRBV12-4	TRBJ1-6	TRBD1	7508	0.52062		TRBV7-9	TRBJ1-4	TRBD1	9113	0.542564		TRBV2	TRBJ2-5	TRBD1	10380	0.488949		TRBV7-9	TRBJ1-2	TRBD1	6410	0.390594
TRBV7-8	TRBJ2-7	TRBD1	8172	0.482041		TRBV5-1	TRBJ1-6	TRBD1	7109	0.492953		TRBV20/OR9-2	TRBJ1-5	TRBD1	8886	0.529049		TRBV28	TRBJ1-2	TRBD1	10295	0.484945		TRBV7-2	TRBJ2-7	TRBD2	6197	0.377615
TRBV27	TRBJ1-1	TRBD1	8169	0.481864		TRBV28	TRBJ2-5	TRBD1	7064	0.489832		TRBV25-1	TRBJ2-1	TRBD2	8806	0.524286		TRBV15	TRBJ2-1	TRBD2	10288	0.484615		TRBV20/OR9-2	TRBJ1-4	TRBD1	6138	0.37402
TRBV7-9	TRBJ1-1	TRBD1	7896	0.46576		TRBV29-1	TRBJ2-7	TRBD1	6946	0.48165		TRBV15	TRBJ1-2	TRBD1	8772	0.522262		TRBV12-4	TRBJ2-1	TRBD2	10264	0.483485		TRBV20/OR9-2	TRBJ2-3	TRBD1	6115	0.372618
TRBV19	TRBJ1-2	TRBD1	7713	0.454966		TRBV5-1	TRBJ2-4	TRBD1	6904	0.478738		TRBV25-1	TRBJ2-6	TRBD1	8719	0.519106		TRBV19	TRBJ2-3	TRBD1	10194	0.480187		TRBV25-1	TRBJ2-1	TRBD2	6045	0.368353
TRBV19	TRBJ2-5	TRBD2	7623	0.449657		TRBV2	TRBJ1-5	TRBD1	6898	0.478322		TRBV28	TRBJ2-5	TRBD1	8422	0.501424		TRBV7-9	TRBJ2-3	TRBD2	10006	0.471332		TRBV12-4	TRBJ2-1	TRBD1	6033	0.367622
TRBV25-1	TRBJ2-2	TRBD2	7518	0.443463		TRBV20/OR9-2	TRBJ2-3	TRBD2	6811	0.472289		TRBV7-9	TRBJ1-3	TRBD1	8383	0.499102		TRBV7-9	TRBJ2-5	TRBD2	9585	0.451501		TRBV7-2	TRBJ2-3	TRBD2	6007	0.366037
TRBV7-9	TRBJ2-1	TRBD1	7423	0.43786		TRBV7-9	TRBJ2-5	TRBD1	6722	0.466117		TRBV28	TRBJ2-2	TRBD1	8341	0.496601		TRBV12-4	TRBJ1-2	TRBD1	9185	0.432659		TRBV2	TRBJ1-5	TRBD1	5982	0.364514
TRBV7-8	TRBJ2-7	TRBD2	7323	0.431961		TRBV20/OR9-2	TRBJ2-4	TRBD2	6586	0.456687		TRBV20/OR9-2	TRBJ2-2	TRBD2	8301	0.49422		TRBV5-1	TRBJ1-6	TRBD1	8749	0.412121		TRBV28	TRBJ2-5	TRBD2	5903	0.3597
TRBV5-1	TRBJ2-4	TRBD2	7218	0.425767		TRBV29-1	TRBJ2-3	TRBD2	6503	0.450931		TRBV15	TRBJ2-5	TRBD1	8267	0.492195		TRBV2	TRBJ2-1	TRBD1	8314	0.39163		TRBV19	TRBJ2-7	TRBD2	5896	0.359274
TRBV5-1	TRBJ1-1	TRBD1	7136	0.42093		TRBV20-1	TRBJ2-7	TRBD1	6126	0.42479		TRBV19	TRBJ2-1	TRBD2	7935	0.472429		TRBV20/OR9-2	TRBJ1-1	TRBD2	8176	0.38513		TRBV28	TRBJ1-1	TRBD2	5820	0.354643
TRBV15	TRBJ2-1	TRBD2	7009	0.413439		TRBV27	TRBJ2-7	TRBD2	6121	0.424443		TRBV5-1	TRBJ2-2	TRBD1	7674	0.45689		TRBV6-1	TRBJ2-3	TRBD2	8133	0.383104		TRBV28	TRBJ2-1	TRBD1	5783	0.352388
TRBV2	TRBJ2-7	TRBD1	6903	0.407186		TRBV7-9	TRBJ2-7	TRBD2	6094	0.422571		TRBV12-4	TRBJ2-5	TRBD2	7409	0.441112		TRBV20/OR9-2	TRBJ2-7	TRBD1	7846	0.369585		TRBV19	TRBJ2-5	TRBD2	5783	0.352388
TRBV7-8	TRBJ2-3	TRBD2	6661	0.392912		TRBV15	TRBJ2-7	TRBD1	6062	0.420352		TRBV20/OR9-2	TRBJ1-6	TRBD1	6956	0.414142		TRBV6-1	TRBJ2-1	TRBD2	7561	0.35616		TRBV20/OR9-2	TRBJ2-5	TRBD1	5773	0.351779
TRBV7-2	TRBJ2-7	TRBD2	6500	0.383415		TRBV7-9	TRBJ2-4	TRBD1	5960	0.413279		TRBV5-1	TRBJ1-1	TRBD2	6949	0.413725		TRBV2	TRBJ2-3	TRBD2	7519	0.354182		TRBV5-1	TRBJ2-5	TRBD2	5770	0.351596
TRBV27	TRBJ2-1	TRBD1	6328	0.373269		TRBV27	TRBJ2-1	TRBD1	5911	0.409881		TRBV20/OR9-2	TRBJ2-6	TRBD2	6739	0.401222		TRBV20-1	TRBJ2-1	TRBD2	7450	0.350932		TRBV15	TRBJ2-5	TRBD2	5726	0.348915
TRBV19	TRBJ2-1	TRBD1	6313	0.372384		TRBV19	TRBJ1-1	TRBD2	5892	0.408563		TRBV7-2	TRBJ2-1	TRBD1	6655	0.396221		TRBV6-4	TRBJ2-2	TRBD2	7311	0.344384		TRBV25-1	TRBJ2-2	TRBD2	5673	0.345685
TRBV20/OR9-2	TRBJ2-2	TRBD1	6312	0.372325		TRBV19	TRBJ2-7	TRBD1	5818	0.403432		TRBV19	TRBJ2-3	TRBD2	6585	0.392053		TRBV29-1	TRBJ2-1	TRBD2	7266	0.342264		TRBV2	TRBJ2-5	TRBD1	5472	0.333437
TRBV27	TRBJ2-7	TRBD1	6290	0.371028		TRBV7-9	TRBJ1-5	TRBD1	5730	0.39733		TRBV7-9	TRBJ2-2	TRBD2	6528	0.38866		TRBV19	TRBJ1-6	TRBD1	7157	0.33713		TRBV7-2	TRBJ2-1	TRBD1	5405	0.329354
TRBV12-4	TRBJ2-5	TRBD1	6219	0.366839		TRBV7-9	TRBJ1-5	TRBD2	5717	0.396429		TRBV27	TRBJ2-5	TRBD1	6465	0.384909		TRBV15	TRBJ1-6	TRBD2	7129	0.335811		TRBV25-1	TRBJ2-1	TRBD1	5260	0.320519
TRBV20/OR9-2	TRBJ2-5	TRBD2	6057	0.357284		TRBV15	TRBJ2-3	TRBD2	5684	0.39414		TRBV20/OR9-2	TRBJ1-1	TRBD2	6313	0.375859		TRBV12-4	TRBJ2-2	TRBD2	7097	0.334304		TRBV12-4	TRBJ2-7	TRBD1	5224	0.318325
TRBV19	TRBJ2-3	TRBD2	6016	0.354865		TRBV7-2	TRBJ2-5	TRBD1	5609	0.38894		TRBV27	TRBJ2-7	TRBD2	5962	0.354962		TRBV5-1	TRBJ2-7	TRBD2	7044	0.331807		TRBV12-4	TRBJ2-5	TRBD2	5058	0.30821
TRBV7-2	TRBJ2-1	TRBD1	5996	0.353685		TRBV2	TRBJ2-5	TRBD1	5468	0.379162		TRBV25-1	TRBJ2-1	TRBD1	5911	0.351925		TRBV19	TRBJ2-3	TRBD2	6972	0.328415		TRBV12-4	TRBJ2-3	TRBD1	5043	0.307296
TRBV28	TRBJ2-1	TRBD1	5976	0.352506		TRBV7-9	TRBJ2-1	TRBD2	5393	0.373962		TRBV29-1	TRBJ1-1	TRBD1	5910	0.351866		TRBV7-9	TRBJ1-4	TRBD1	6845	0.322433		TRBV5-1	TRBJ1-1	TRBD1	5028	0.306382
TRBV27	TRBJ2-5	TRBD1	5960	0.351562		TRBV15	TRBJ1-3	TRBD2	5259	0.36467		TRBV5-1	TRBJ1-6	TRBD1	5628	0.335076		TRBV10-2	TRBJ2-3	TRBD2	6813	0.320926		TRBV12-5	TRBJ1-1	TRBD1	4996	0.304432
TRBV15	TRBJ2-7	TRBD2	5950	0.350972		TRBV3-2	TRBJ1-5	TRBD1	5236	0.363075		TRBV27	TRBJ1-4	TRBD1	5504	0.327694		TRBV27	TRBJ1-1	TRBD1	6759	0.318382		TRBV19	TRBJ2-3	TRBD1	4965	0.302543
TRBV2	TRBJ2-7	TRBD2	5797	0.341947		TRBV29-1	TRBJ2-5	TRBD1	5170	0.358498		TRBV7-9	TRBJ2-2	TRBD1	5318	0.31662		TRBV12-4	TRBJ2-1	TRBD1	6757	0.318288		TRBV2	TRBJ1-1	TRBD1	4936	0.300776
TRBV15	TRBJ2-5	TRBD2	5709	0.336756		TRBV20/OR9-2	TRBJ1-3	TRBD1	5165	0.358152		TRBV19	TRBJ2-2	TRBD1	5313	0.316322		TRBV7-8	TRBJ2-3	TRBD2	6359	0.29954		TRBV5-1	TRBJ2-3	TRBD2	4929	0.300349
TRBV25-1	TRBJ2-7	TRBD1	5698	0.336107		TRBV15	TRBJ2-1	TRBD1	5040	0.349484		TRBV6-4	TRBJ1-3	TRBD1	5270	0.313762		TRBV7-9	TRBJ1-4	TRBD2	6332	0.298268		TRBV12-5	TRBJ2-2	TRBD2	4849	0.295475
TRBV20/OR9-2	TRBJ2-5	TRBD1	5672	0.334574		TRBV15	TRBJ1-3	TRBD1	4980	0.345324		TRBV27	TRBJ1-1	TRBD1	5175	0.308106		TRBV28	TRBJ2-3	TRBD2	6252	0.2945		TRBV29-1	TRBJ2-1	TRBD2	4772	0.290783
TRBV7-8	TRBJ2-5	TRBD2	5669	0.334397		TRBV7-2	TRBJ2-7	TRBD1	4978	0.345185		TRBV12-4	TRBJ1-4	TRBD1	5122	0.30495		TRBV12-4	TRBJ2-5	TRBD1	6192	0.291674		TRBV7-9	TRBJ2-2	TRBD2	4757	0.289868
TRBV28	TRBJ1-1	TRBD1	5557	0.32779		TRBV7-9	TRBJ2-5	TRBD2	4937	0.342342		TRBV20/OR9-2	TRBJ2-5	TRBD2	5102	0.30376		TRBV29-1	TRBJ2-1	TRBD1	6023	0.283713		TRBV7-8	TRBJ2-1	TRBD1	4716	0.28737
TRBV19	TRBJ2-3	TRBD1	5460	0.322068		TRBV7-9	TRBJ1-6	TRBD1	4932	0.341995		TRBV6-1	TRBJ1-1	TRBD1	5095	0.303343		TRBV25-1	TRBJ1-4	TRBD1	6014	0.283289		TRBV7-2	TRBJ1-1	TRBD1	4716	0.28737
TRBV7-2	TRBJ2-7	TRBD1	5409	0.31906		TRBV5-1	TRBJ2-2	TRBD1	4931	0.341926		TRBV28	TRBJ1-1	TRBD1	5092	0.303164		TRBV2	TRBJ2-3	TRBD1	5949	0.280227		TRBV25-1	TRBJ1-2	TRBD1	4695	0.286091
TRBV12-4	TRBJ1-2	TRBD1	5362	0.316288		TRBV2	TRBJ2-7	TRBD1	4893	0.339291		TRBV28	TRBJ1-6	TRBD1	5008	0.298163		TRBV12-4	TRBJ1-5	TRBD1	5800	0.273208		TRBV7-9	TRBJ2-7	TRBD1	4689	0.285725
TRBV12-4	TRBJ2-3	TRBD1	5327	0.314223		TRBV6-1	TRBJ2-7	TRBD1	4862	0.337141		TRBV28	TRBJ1-1	TRBD2	4987	0.296913		TRBV25-1	TRBJ1-6	TRBD1	5741	0.270429		TRBV2	TRBJ2-7	TRBD2	4681	0.285237
TRBV6-4	TRBJ1-1	TRBD1	5291	0.3121		TRBV19	TRBJ2-1	TRBD2	4854	0.336586		TRBV7-9	TRBJ2-5	TRBD2	4981	0.296556		TRBV7-9	TRBJ1-6	TRBD1	5698	0.268404		TRBV7-2	TRBJ2-7	TRBD1	4671	0.284628
TRBV20/OR9-2	TRBJ2-4	TRBD2	5198	0.306614		TRBV6-1	TRBJ2-2	TRBD1	4845	0.335962		TRBV12-4	TRBJ2-1	TRBD1	4981	0.296556		TRBV29-1	TRBJ2-3	TRBD2	5602	0.263882		TRBV12-4	TRBJ2-7	TRBD2	4567	0.278291
TRBV30	TRBJ2-1	TRBD2	5172	0.30508		TRBV29-1	TRBJ2-2	TRBD1	4809	0.333466		TRBV7-2	TRBJ2-1	TRBD2	4946	0.294472		TRBV7-8	TRBJ2-1	TRBD2	5565	0.262139		TRBV12-4	TRBJ2-2	TRBD1	4536	0.276402
TRBV25-1	TRBJ2-1	TRBD1	5126	0.302367		TRBV20/OR9-2	TRBJ2-2	TRBD2	4801	0.332911		TRBV7-8	TRBJ1-5	TRBD1	4827	0.287387		TRBV5-1	TRBJ2-6	TRBD1	5508	0.259454		TRBV19	TRBJ2-4	TRBD1	4530	0.276036
TRBV12-4	TRBJ1-1	TRBD1	5104	0.301069		TRBV25-1	TRBJ2-7	TRBD1	4762	0.330207		TRBV6-1	TRBJ2-3	TRBD1	4824	0.287208		TRBV7-9	TRBJ2-4	TRBD1	5450	0.256722		TRBV28	TRBJ2-2	TRBD2	4518	0.275305
TRBV27	TRBJ2-7	TRBD2	5099	0.300774		TRBV6-5	TRBJ2-3	TRBD1	4672	0.323966		TRBV7-2	TRBJ2-2	TRBD2	4738	0.282088		TRBV7-2	TRBJ2-1	TRBD1	5317	0.250457		TRBV12-5	TRBJ2-7	TRBD1	4508	0.274696
TRBV4-1	TRBJ1-2	TRBD1	5064	0.29871		TRBV2	TRBJ1-6	TRBD1	4603	0.319182		TRBV28	TRBJ1-6	TRBD2	4620	0.275063		TRBV28	TRBJ1-1	TRBD1	5298	0.249562		TRBV28	TRBJ2-5	TRBD1	4506	0.274574
TRBV29-1	TRBJ2-7	TRBD1	5047	0.297707		TRBV2	TRBJ2-1	TRBD2	4547	0.315298		TRBV12-4	TRBJ2-3	TRBD1	4432	0.26387		TRBV19	TRBJ2-2	TRBD2	5221	0.245935		TRBV12-5	TRBJ2-7	TRBD2	4462	0.271893
TRBV27	TRBJ2-3	TRBD2	5007	0.295347		TRBV27	TRBJ1-1	TRBD2	4507	0.312525		TRBV28	TRBJ1-2	TRBD2	4384	0.261012		TRBV29-1	TRBJ1-2	TRBD1	5135	0.241884		TRBV12-4	TRBJ1-5	TRBD1	4426	0.269699
TRBV28	TRBJ2-2	TRBD1	4951	0.292044		TRBV27	TRBJ2-7	TRBD1	4439	0.307809		TRBV7-2	TRBJ2-7	TRBD2	4341	0.258452		TRBV19	TRBJ1-4	TRBD1	5005	0.23576		TRBV27	TRBJ2-1	TRBD1	4391	0.267566
TRBV27	TRBJ2-3	TRBD1	4692	0.276766		TRBV20/OR9-2	TRBJ1-6	TRBD1	4423	0.3067		TRBV6-5	TRBJ1-5	TRBD1	4326	0.257559		TRBV27	TRBJ2-7	TRBD1	4987	0.234912		TRBV30	TRBJ2-1	TRBD2	4378	0.266774
TRBV28	TRBJ2-5	TRBD1	4678	0.275941		TRBV20-1	TRBJ2-2	TRBD2	4403	0.305313		TRBV19	TRBJ2-5	TRBD2	4324	0.257439		TRBV5-1	TRBJ2-4	TRBD2	4716	0.222147		TRBV5-1	TRBJ2-1	TRBD1	4303	0.262204
TRBV7-9	TRBJ1-5	TRBD1	4586	0.270514		TRBV29-1	TRBJ1-2	TRBD2	4378	0.30358		TRBV6-5	TRBJ2-2	TRBD1	4035	0.240233		TRBV7-3	TRBJ2-1	TRBD2	4707	0.221723		TRBV12-5	TRBJ1-1	TRBD2	4276	0.260559
TRBV7-9	TRBJ1-2	TRBD1	4422	0.26084		TRBV7-2	TRBJ2-2	TRBD2	4356	0.302054		TRBV7-2	TRBJ2-3	TRBD2	3970	0.236363		TRBV19	TRBJ2-6	TRBD1	4648	0.218944		TRBV3-2	TRBJ1-5	TRBD1	4242	0.258487
TRBV7-2	TRBJ2-2	TRBD2	4408	0.260014		TRBV20-1	TRBJ1-6	TRBD1	4348	0.301499		TRBV7-2	TRBJ2-4	TRBD1	3959	0.235708		TRBV29-1	TRBJ2-5	TRBD1	4634	0.218284		TRBV6-1	TRBJ2-1	TRBD2	4228	0.257634
TRBV7-8	TRBJ2-1	TRBD1	4389	0.258893		TRBV5-1	TRBJ1-4	TRBD1	4318	0.299419		TRBV28	TRBJ2-3	TRBD1	3910	0.232791		TRBV2	TRBJ1-4	TRBD1	4559	0.214751		TRBV28	TRBJ1-2	TRBD1	4218	0.257024
TRBV7-8	TRBJ2-2	TRBD2	4337	0.255826		TRBV6-4	TRBJ1-1	TRBD1	4306	0.298587		TRBV2	TRBJ2-2	TRBD1	3856	0.229576		TRBV19	TRBJ2-4	TRBD1	4542	0.21395		TRBV12-5	TRBJ2-3	TRBD2	4214	0.256781
TRBV29-1	TRBJ2-7	TRBD2	4179	0.246506		TRBV6-1	TRBJ2-1	TRBD1	4305	0.298518		TRBV7-2	TRBJ2-3	TRBD1	3784	0.225289		TRBV4-1	TRBJ1-5	TRBD1	4461	0.210135		TRBV2	TRBJ2-3	TRBD1	4177	0.254526
TRBV5-1	TRBJ1-1	TRBD2	4116	0.24279		TRBV2	TRBJ2-3	TRBD2	4305	0.298518		TRBV6-1	TRBJ2-7	TRBD1	3704	0.220526		TRBV7-2	TRBJ1-2	TRBD1	4358	0.205283		TRBV7-8	TRBJ2-2	TRBD2	4174	0.254343
TRBV28	TRBJ2-5	TRBD2	4070	0.240077		TRBV28	TRBJ2-5	TRBD2	4276	0.296507		TRBV27	TRBJ2-1	TRBD1	3700	0.220288		TRBV6-4	TRBJ2-3	TRBD1	4259	0.20062		TRBV20/OR9-2	TRBJ1-5	TRBD2	4104	0.250078
TRBV7-2	TRBJ1-2	TRBD1	4026	0.237481		TRBV6-1	TRBJ1-2	TRBD2	4231	0.293386		TRBV27	TRBJ2-3	TRBD2	3578	0.213025		TRBV20/OR9-2	TRBJ2-7	TRBD2	4214	0.1985		TRBV7-9	TRBJ2-5	TRBD1	4092	0.249347
TRBV7-2	TRBJ2-5	TRBD2	4006	0.236301		TRBV29-1	TRBJ2-3	TRBD1	4227	0.293109		TRBV29-1	TRBJ2-3	TRBD2	3486	0.207547		TRBV12-4	TRBJ1-4	TRBD1	3978	0.187383		TRBV12-4	TRBJ1-2	TRBD1	4091	0.249286
TRBV7-8	TRBJ2-3	TRBD1	3940	0.232408		TRBV28	TRBJ2-3	TRBD2	4089	0.28354		TRBV7-9	TRBJ2-7	TRBD1	3379	0.201177		TRBV7-2	TRBJ1-1	TRBD1	3864	0.182013		TRBV19	TRBJ1-6	TRBD1	4089	0.249164
TRBV6-4	TRBJ1-1	TRBD2	3901	0.230108		TRBV15	TRBJ2-3	TRBD1	4087	0.283401		TRBV7-3	TRBJ2-1	TRBD2	3290	0.195878		TRBV20/OR9-2	TRBJ2-4	TRBD2	3838	0.180789		TRBV28	TRBJ1-5	TRBD1	4087	0.249042
TRBV7-6	TRBJ2-1	TRBD2	3826	0.225684		TRBV27	TRBJ1-1	TRBD1	4082	0.283054		TRBV28	TRBJ1-3	TRBD1	3273	0.194866		TRBV12-4	TRBJ2-5	TRBD2	3821	0.179988		TRBV7-8	TRBJ2-3	TRBD2	4070	0.248006
TRBV6-4	TRBJ2-7	TRBD1	3819	0.225271		TRBV2	TRBJ2-5	TRBD2	3989	0.276606		TRBV12-4	TRBJ2-1	TRBD2	3260	0.194092		TRBV27	TRBJ1-4	TRBD1	3763	0.177256		TRBV25-1	TRBJ2-3	TRBD2	4037	0.245995
TRBV19	TRBJ1-1	TRBD1	3794	0.223796		TRBV7-9	TRBJ1-1	TRBD2	3880	0.269047		TRBV2	TRBJ2-5	TRBD2	3214	0.191353		TRBV2	TRBJ2-7	TRBD2	3736	0.175984		TRBV6-4	TRBJ2-7	TRBD2	4027	0.245386
TRBV7-2	TRBJ2-2	TRBD1	3784	0.223206		TRBV6-4	TRBJ2-1	TRBD1	3824	0.265164		TRBV12-4	TRBJ2-7	TRBD1	3150	0.187543		TRBV2	TRBJ2-7	TRBD1	3644	0.17165		TRBV19	TRBJ2-4	TRBD2	4016	0.244716
TRBV7-3	TRBJ2-1	TRBD2	3763	0.221968		TRBV20/OR9-2	TRBJ1-6	TRBD2	3813	0.264401		TRBV4-1	TRBJ1-1	TRBD1	3088	0.183851		TRBV12-4	TRBJ1-6	TRBD1	3641	0.171509		TRBV20/OR9-2	TRBJ1-1	TRBD2	3892	0.23716
TRBV28	TRBJ1-6	TRBD1	3755	0.221496		TRBV20/OR9-2	TRBJ1-4	TRBD2	3780	0.262113		TRBV2	TRBJ2-7	TRBD1	3025	0.1801		TRBV15	TRBJ1-5	TRBD1	3607	0.169907		TRBV7-9	TRBJ1-5	TRBD1	3855	0.234905
TRBV7-8	TRBJ2-5	TRBD1	3733	0.220198		TRBV3-2	TRBJ1-2	TRBD1	3731	0.258715		TRBV28	TRBJ2-2	TRBD2	2977	0.177243		TRBV7-2	TRBJ2-5	TRBD2	3511	0.165385		TRBV7-2	TRBJ2-2	TRBD1	3839	0.23393
TRBV25-1	TRBJ2-3	TRBD2	3707	0.218664		TRBV20/OR9-2	TRBJ1-2	TRBD2	3724	0.25823		TRBV7-2	TRBJ1-2	TRBD1	2937	0.174861		TRBV2	TRBJ2-2	TRBD1	3474	0.163642		TRBV4-1	TRBJ2-3	TRBD2	3827	0.233199
TRBV4-1	TRBJ2-7	TRBD1	3671	0.216541		TRBV7-2	TRBJ1-5	TRBD1	3710	0.257259		TRBV27	TRBJ1-6	TRBD1	2910	0.173254		TRBV25-1	TRBJ2-3	TRBD1	3450	0.162512		TRBV4-1	TRBJ2-1	TRBD2	3820	0.232772
TRBV6-4	TRBJ1-2	TRBD2	3666	0.216246		TRBV12-4	TRBJ1-5	TRBD1	3707	0.257051		TRBV2	TRBJ2-3	TRBD2	2887	0.171884		TRBV15	TRBJ1-5	TRBD2	3421	0.161146		TRBV27	TRBJ2-3	TRBD2	3805	0.231858
TRBV5-1	TRBJ2-3	TRBD2	3645	0.215007		TRBV20-1	TRBJ2-7	TRBD2	3705	0.256912		TRBV4-1	TRBJ2-1	TRBD2	2849	0.169622		TRBV6-1	TRBJ1-6	TRBD1	3418	0.161005		TRBV7-8	TRBJ2-7	TRBD2	3781	0.230396
TRBV12-4	TRBJ1-2	TRBD2	3569	0.210524		TRBV25-1	TRBJ2-3	TRBD2	3550	0.246164		TRBV2	TRBJ2-2	TRBD2	2822	0.168014		TRBV7-9	TRBJ2-4	TRBD2	3405	0.160392		TRBV12-5	TRBJ2-3	TRBD1	3735	0.227593
TRBV11-2	TRBJ2-1	TRBD2	3549	0.209344		TRBV7-9	TRBJ1-6	TRBD2	3452	0.239369		TRBV3-2	TRBJ2-1	TRBD2	2821	0.167955		TRBV25-1	TRBJ2-2	TRBD1	3391	0.159733		TRBV7-9	TRBJ1-1	TRBD2	3719	0.226618
TRBV5-1	TRBJ1-6	TRBD1	3529	0.208165		TRBV20/OR9-2	TRBJ2-5	TRBD2	3430	0.237843		TRBV6-1	TRBJ1-5	TRBD1	2775	0.165216		TRBV7-3	TRBJ2-3	TRBD2	3383	0.159356		TRBV2	TRBJ2-7	TRBD1	3661	0.223084
TRBV12-4	TRBJ1-1	TRBD2	3526	0.207988		TRBV20/OR9-2	TRBJ2-6	TRBD1	3428	0.237705		TRBV29-1	TRBJ1-6	TRBD1	2716	0.161703		TRBV28	TRBJ2-3	TRBD1	3319	0.156341		TRBV7-3	TRBJ2-1	TRBD2	3636	0.22156
TRBV29-1	TRBJ2-3	TRBD2	3520	0.207634		TRBV5-1	TRBJ2-4	TRBD2	3410	0.236456		TRBV27	TRBJ2-5	TRBD2	2715	0.161644		TRBV27	TRBJ1-6	TRBD1	3220	0.151678		TRBV19	TRBJ1-5	TRBD2	3619	0.220524
TRBV19	TRBJ2-4	TRBD2	3477	0.205097		TRBV29-1	TRBJ2-4	TRBD1	3402	0.235902		TRBV2	TRBJ1-3	TRBD1	2680	0.15956		TRBV2	TRBJ1-5	TRBD1	3212	0.151301		TRBV2	TRBJ2-2	TRBD1	3615	0.220281
TRBV5-1	TRBJ1-3	TRBD1	3394	0.200201		TRBV27	TRBJ1-2	TRBD1	3375	0.234029		TRBV27	TRBJ2-2	TRBD2	2676	0.159322		TRBV28	TRBJ2-5	TRBD1	3206	0.151018		TRBV5-1	TRBJ2-7	TRBD2	3613	0.220159
TRBV3-2	TRBJ2-1	TRBD2	3390	0.199966		TRBV27	TRBJ2-2	TRBD1	3354	0.232573		TRBV6-1	TRBJ1-2	TRBD1	2673	0.159143		TRBV7-9	TRBJ1-5	TRBD1	3194	0.150453		TRBV7-2	TRBJ2-5	TRBD2	3562	0.217051
TRBV2	TRBJ2-2	TRBD2	3368	0.198668		TRBV20/OR9-2	TRBJ2-2	TRBD1	3344	0.23188		TRBV7-2	TRBJ1-1	TRBD1	2660	0.158369		TRBV25-1	TRBJ1-2	TRBD1	3169	0.149275		TRBV25-1	TRBJ2-2	TRBD1	3559	0.216868
TRBV4-1	TRBJ2-7	TRBD2	3356	0.19796		TRBV7-2	TRBJ2-1	TRBD2	3312	0.229661		TRBV6-5	TRBJ2-1	TRBD1	2625	0.156286		TRBV15	TRBJ2-6	TRBD1	3118	0.146873		TRBV6-1	TRBJ2-5	TRBD1	3551	0.216381
TRBV15	TRBJ1-4	TRBD1	3352	0.197724		TRBV6-1	TRBJ1-2	TRBD1	3286	0.227858		TRBV7-6	TRBJ2-7	TRBD1	2615	0.15569		TRBV19	TRBJ2-6	TRBD2	3115	0.146732		TRBV4-1	TRBJ1-2	TRBD1	3545	0.216015
TRBV4-3	TRBJ2-2	TRBD2	3323	0.196013		TRBV19	TRBJ1-3	TRBD1	3283	0.22765		TRBV2	TRBJ1-6	TRBD1	2600	0.154797		TRBV15	TRBJ1-1	TRBD1	3104	0.146214		TRBV25-1	TRBJ1-4	TRBD1	3485	0.212359
TRBV6-4	TRBJ2-2	TRBD2	3294	0.194303		TRBV7-9	TRBJ1-4	TRBD1	3263	0.226263		TRBV2	TRBJ1-4	TRBD1	2486	0.14801		TRBV25-1	TRBJ2-5	TRBD1	3087	0.145413		TRBV7-2	TRBJ2-5	TRBD1	3467	0.211262
TRBV12-4	TRBJ2-4	TRBD1	3272	0.193005		TRBV29-1	TRBJ1-4	TRBD2	3255	0.225708		TRBV4-1	TRBJ1-5	TRBD1	2460	0.146462		TRBV4-1	TRBJ2-1	TRBD2	3003	0.141456		TRBV5-1	TRBJ2-3	TRBD1	3460	0.210836
TRBV6-4	TRBJ2-5	TRBD2	3225	0.190233		TRBV29-1	TRBJ2-5	TRBD2	3232	0.224114		TRBV29-1	TRBJ2-5	TRBD2	2412	0.143604		TRBV15	TRBJ2-4	TRBD1	2972	0.139996		TRBV19	TRBJ1-2	TRBD2	3439	0.209556
TRBV6-4	TRBJ1-5	TRBD2	3210	0.189348		TRBV7-9	TRBJ2-2	TRBD1	3230	0.223975		TRBV29-1	TRBJ2-1	TRBD2	2317	0.137948		TRBV7-3	TRBJ2-2	TRBD2	2941	0.138536		TRBV3-2	TRBJ2-1	TRBD2	3373	0.205534
TRBV19	TRBJ2-5	TRBD1	3172	0.187106		TRBV3-2	TRBJ2-3	TRBD2	3181	0.220577		TRBV12-4	TRBJ2-3	TRBD2	2301	0.136995		TRBV5-1	TRBJ1-6	TRBD2	2925	0.137782		TRBV6-1	TRBJ1-5	TRBD1	3365	0.205047
TRBV12-4	TRBJ1-4	TRBD1	3136	0.184983		TRBV19	TRBJ2-3	TRBD2	3153	0.218636		TRBV7-8	TRBJ2-7	TRBD1	2277	0.135567		TRBV29-1	TRBJ2-3	TRBD1	2882	0.135756		TRBV2	TRBJ2-3	TRBD2	3351	0.204194
TRBV19	TRBJ2-2	TRBD2	3054	0.180146		TRBV27	TRBJ1-2	TRBD2	3125	0.216694		TRBV7-8	TRBJ2-2	TRBD2	2213	0.131756		TRBV4-1	TRBJ2-2	TRBD2	2872	0.135285		TRBV7-9	TRBJ2-3	TRBD1	3329	0.202853
TRBV28	TRBJ1-2	TRBD2	3044	0.179556		TRBV15	TRBJ1-2	TRBD1	3124	0.216625		TRBV7-3	TRBJ2-3	TRBD2	2162	0.12872		TRBV10-2	TRBJ2-7	TRBD2	2822	0.13293		TRBV5-1	TRBJ1-4	TRBD1	3294	0.20072
TRBV2	TRBJ2-5	TRBD1	2966	0.174955		TRBV20/OR9-2	TRBJ2-5	TRBD1	3109	0.215584		TRBV7-8	TRBJ2-3	TRBD2	2145	0.127708		TRBV20/OR9-2	TRBJ1-3	TRBD1	2810	0.132365		TRBV27	TRBJ1-5	TRBD1	3282	0.199989
TRBV7-2	TRBJ2-3	TRBD1	2927	0.172655		TRBV12-4	TRBJ1-4	TRBD1	3090	0.214267		TRBV12-4	TRBJ1-1	TRBD2	2098	0.124909		TRBV28	TRBJ2-1	TRBD1	2779	0.130905		TRBV6-4	TRBJ2-3	TRBD2	3277	0.199684
TRBV12-4	TRBJ2-2	TRBD1	2925	0.172537		TRBV7-3	TRBJ2-1	TRBD2	3024	0.20969		TRBV6-5	TRBJ2-7	TRBD2	2024	0.120504		TRBV4-1	TRBJ2-5	TRBD2	2726	0.128408		TRBV7-2	TRBJ2-3	TRBD1	3244	0.197674
TRBV20/OR9-2	TRBJ2-4	TRBD1	2876	0.169646		TRBV5-1	TRBJ1-3	TRBD1	2972	0.206085		TRBV4-1	TRBJ2-2	TRBD1	1998	0.118956		TRBV7-2	TRBJ2-2	TRBD2	2683	0.126382		TRBV2	TRBJ1-2	TRBD1	3186	0.194139
TRBV7-9	TRBJ2-2	TRBD2	2872	0.16941		TRBV19	TRBJ2-3	TRBD1	2935	0.203519		TRBV12-5	TRBJ2-5	TRBD1	1890	0.112526		TRBV7-2	TRBJ1-4	TRBD1	2682	0.126335		TRBV28	TRBJ2-3	TRBD1	3139	0.191275
TRBV19	TRBJ1-4	TRBD1	2834	0.167169		TRBV7-2	TRBJ1-4	TRBD2	2868	0.198873		TRBV7-8	TRBJ2-1	TRBD2	1806	0.107524		TRBV20/OR9-2	TRBJ2-2	TRBD1	2671	0.125817		TRBV28	TRBJ2-2	TRBD1	3114	0.189752
TRBV12-4	TRBJ1-5	TRBD2	2833	0.16711		TRBV6-1	TRBJ2-5	TRBD2	2825	0.195891		TRBV7-8	TRBJ2-1	TRBD1	1772	0.1055		TRBV6-4	TRBJ1-2	TRBD1	2638	0.124263		TRBV27	TRBJ1-1	TRBD1	3101	0.18896
TRBV15	TRBJ2-3	TRBD1	2761	0.162863		TRBV7-2	TRBJ1-3	TRBD1	2790	0.193464		TRBV7-2	TRBJ1-5	TRBD1	1746	0.103952		TRBV27	TRBJ2-1	TRBD1	2620	0.123415		TRBV12-4	TRBJ1-1	TRBD2	3101	0.18896
TRBV19	TRBJ1-2	TRBD2	2756	0.162568		TRBV29-1	TRBJ2-2	TRBD2	2758	0.191245		TRBV7-3	TRBJ2-5	TRBD1	1692	0.100737		TRBV20/OR9-2	TRBJ2-6	TRBD1	2598	0.122379		TRBV7-2	TRBJ1-2	TRBD1	3056	0.186218
TRBV12-5	TRBJ2-2	TRBD2	2714	0.16009		TRBV28	TRBJ2-1	TRBD2	2757	0.191176		TRBV7-9	TRBJ1-1	TRBD1	1687	0.10044		TRBV29-1	TRBJ1-5	TRBD1	2588	0.121908		TRBV6-4	TRBJ2-2	TRBD2	3012	0.183537
TRBV7-8	TRBJ1-2	TRBD1	2701	0.159324		TRBV27	TRBJ2-5	TRBD1	2744	0.190275		TRBV4-1	TRBJ2-2	TRBD2	1662	0.0989511		TRBV12-4	TRBJ2-2	TRBD1	2586	0.121813		TRBV7-8	TRBJ2-3	TRBD1	2998	0.182684
TRBV20/OR9-2	TRBJ1-3	TRBD2	2694	0.158911		TRBV7-3	TRBJ2-1	TRBD1	2629	0.1823		TRBV4-3	TRBJ2-2	TRBD2	1570	0.0934736		TRBV6-4	TRBJ2-1	TRBD1	2557	0.120447		TRBV29-1	TRBJ1-1	TRBD1	2986	0.181952
TRBV28	TRBJ1-4	TRBD1	2693	0.158852		TRBV28	TRBJ2-3	TRBD1	2520	0.174742		TRBV4-1	TRBJ2-5	TRBD2	1562	0.0929973		TRBV19	TRBJ1-2	TRBD2	2479	0.116773		TRBV7-8	TRBJ1-1	TRBD2	2985	0.181891
TRBV4-1	TRBJ2-1	TRBD1	2659	0.156846		TRBV7-9	TRBJ1-3	TRBD1	2452	0.170027		TRBV7-9	TRBJ2-5	TRBD1	1534	0.0913303		TRBV7-3	TRBJ1-1	TRBD1	2478	0.116726		TRBV27	TRBJ2-2	TRBD1	2961	0.180429
TRBV7-9	TRBJ2-4	TRBD2	2592	0.152894		TRBV7-9	TRBJ2-4	TRBD2	2402	0.16656		TRBV27	TRBJ1-3	TRBD1	1519	0.0904372		TRBV2	TRBJ2-2	TRBD2	2474	0.116538		TRBV19	TRBJ2-7	TRBD1	2893	0.176285
TRBV5-1	TRBJ2-7	TRBD1	2580	0.152186		TRBV7-2	TRBJ2-5	TRBD2	2290	0.158793		TRBV7-8	TRBJ2-6	TRBD2	1501	0.0893656		TRBV6-1	TRBJ2-7	TRBD2	2385	0.112345		TRBV25-1	TRBJ2-5	TRBD1	2876	0.175249
TRBV7-9	TRBJ2-3	TRBD1	2554	0.150653		TRBV29-1	TRBJ1-2	TRBD1	2273	0.157615		TRBV7-2	TRBJ2-7	TRBD1	1265	0.0753147		TRBV19	TRBJ2-4	TRBD2	2375	0.111874		TRBV2	TRBJ1-4	TRBD1	2860	0.174275
TRBV29-1	TRBJ2-2	TRBD2	2529	0.149178		TRBV27	TRBJ1-5	TRBD1	2239	0.155257		TRBV5-1	TRBJ1-5	TRBD1	1235	0.0735286		TRBV29-1	TRBJ1-3	TRBD1	2291	0.107917		TRBV15	TRBJ2-1	TRBD2	2850	0.173665
TRBV27	TRBJ1-2	TRBD1	2521	0.148706		TRBV7-2	TRBJ2-1	TRBD1	2178	0.151027		TRBV4-1	TRBJ2-1	TRBD1	1224	0.0728737		TRBV7-9	TRBJ1-5	TRBD2	2219	0.104526		TRBV12-4	TRBJ2-5	TRBD1	2849	0.173604
TRBV25-1	TRBJ1-1	TRBD2	2515	0.148352		TRBV7-8	TRBJ2-5	TRBD1	2177	0.150958		TRBV4-1	TRBJ1-1	TRBD2	1221	0.0726951		TRBV7-3	TRBJ2-1	TRBD1	2193	0.103301		TRBV7-8	TRBJ1-1	TRBD1	2840	0.173056
TRBV7-3	TRBJ2-2	TRBD1	2499	0.147408		TRBV27	TRBJ1-6	TRBD1	2172	0.150611		TRBV25-1	TRBJ2-3	TRBD2	1207	0.0718616		TRBV28	TRBJ2-1	TRBD2	2190	0.10316		TRBV7-8	TRBJ2-7	TRBD1	2838	0.172934
TRBV7-8	TRBJ1-1	TRBD2	2494	0.147113		TRBV2	TRBJ2-3	TRBD1	2108	0.146173		TRBV30	TRBJ2-3	TRBD2	1181	0.0703136		TRBV20/OR9-2	TRBJ1-5	TRBD2	2148	0.101181		TRBV19	TRBJ1-4	TRBD1	2797	0.170436
TRBV25-1	TRBJ1-6	TRBD2	2492	0.146995		TRBV12-4	TRBJ2-5	TRBD2	2081	0.144301		TRBV20/OR9-2	TRBJ2-1	TRBD1	1174	0.0698968		TRBV25-1	TRBJ2-4	TRBD1	2145	0.10104		TRBV27	TRBJ2-5	TRBD1	2775	0.169095
TRBV19	TRBJ1-5	TRBD2	2463	0.145285		TRBV4-1	TRBJ1-1	TRBD1	2053	0.142359		TRBV5-4	TRBJ1-2	TRBD1	1158	0.0689442		TRBV7-8	TRBJ2-1	TRBD1	2142	0.100899		TRBV28	TRBJ1-4	TRBD1	2742	0.167084
TRBV7-9	TRBJ2-6	TRBD2	2430	0.143338		TRBV12-4	TRBJ2-1	TRBD2	2035	0.141111		TRBV3-2	TRBJ2-4	TRBD1	1137	0.067694		TRBV19	TRBJ1-4	TRBD2	2088	0.098355		TRBV5-1	TRBJ1-5	TRBD1	2741	0.167023
TRBV7-8	TRBJ2-2	TRBD1	2411	0.142217		TRBV7-8	TRBJ2-1	TRBD2	1890	0.131057		TRBV30	TRBJ2-1	TRBD1	1129	0.0672177		TRBV12-4	TRBJ1-1	TRBD2	2074	0.0976956		TRBV27	TRBJ2-7	TRBD2	2716	0.1655
TRBV20/OR9-2	TRBJ1-6	TRBD1	2381	0.140448		TRBV2	TRBJ2-1	TRBD1	1886	0.130779		TRBV7-2	TRBJ1-6	TRBD1	1109	0.0660269		TRBV20-1	TRBJ2-1	TRBD1	2067	0.0973658		TRBV15	TRBJ1-5	TRBD1	2696	0.164281
TRBV6-5	TRBJ2-1	TRBD2	2362	0.139327		TRBV12-4	TRBJ1-5	TRBD2	1866	0.129392		TRBV4-1	TRBJ2-3	TRBD1	1092	0.0650148		TRBV4-1	TRBJ2-3	TRBD2	2043	0.0962353		TRBV7-2	TRBJ1-1	TRBD2	2692	0.164037
TRBV25-1	TRBJ1-2	TRBD2	2346	0.138383		TRBV4-1	TRBJ2-3	TRBD1	1841	0.127659		TRBV5-1	TRBJ2-3	TRBD1	1081	0.0643599		TRBV3-2	TRBJ2-1	TRBD2	1994	0.0939272		TRBV5-1	TRBJ2-2	TRBD1	2663	0.16227
TRBV4-1	TRBJ2-5	TRBD1	2345	0.138324		TRBV6-5	TRBJ1-5	TRBD1	1837	0.127381		TRBV7-8	TRBJ2-3	TRBD1	1079	0.0642408		TRBV5-1	TRBJ1-2	TRBD2	1946	0.0916662		TRBV7-8	TRBJ2-2	TRBD1	2618	0.159528
TRBV29-1	TRBJ2-3	TRBD1	2331	0.137498		TRBV29-1	TRBJ1-1	TRBD2	1830	0.126896		TRBV3-2	TRBJ2-5	TRBD2	1071	0.0637645		TRBV29-1	TRBJ1-6	TRBD1	1921	0.0904885		TRBV4-1	TRBJ2-7	TRBD2	2617	0.159467
TRBV25-1	TRBJ2-5	TRBD2	2307	0.136083		TRBV28	TRBJ2-1	TRBD1	1785	0.123776		TRBV7-3	TRBJ2-7	TRBD2	1067	0.0635263		TRBV3-2	TRBJ1-2	TRBD1	1904	0.0896877		TRBV7-8	TRBJ2-5	TRBD1	2599	0.15837
TRBV27	TRBJ2-5	TRBD2	2264	0.133546		TRBV4-1	TRBJ2-7	TRBD2	1778	0.12329		TRBV4-1	TRBJ1-3	TRBD1	1016	0.0604899		TRBV29-1	TRBJ1-4	TRBD1	1879	0.0885101		TRBV5-1	TRBJ2-7	TRBD1	2581	0.157274
TRBV3-2	TRBJ2-5	TRBD2	2263	0.133487		TRBV6-5	TRBJ1-1	TRBD1	1774	0.123013		TRBV7-8	TRBJ2-7	TRBD2	980	0.0583466		TRBV7-8	TRBJ1-1	TRBD1	1876	0.0883688		TRBV25-1	TRBJ2-7	TRBD2	2581	0.157274
TRBV19	TRBJ2-6	TRBD1	2226	0.131305		TRBV2	TRBJ1-1	TRBD2	1742	0.120794		TRBV28	TRBJ2-1	TRBD1	936	0.055727		TRBV7-6	TRBJ2-3	TRBD1	1864	0.0878035		TRBV20/OR9-2	TRBJ1-3	TRBD1	2544	0.155019
TRBV2	TRBJ1-2	TRBD1	2215	0.130656		TRBV7-3	TRBJ2-2	TRBD1	1734	0.120239		TRBV6-8	TRBJ2-7	TRBD1	924	0.0550125		TRBV7-2	TRBJ1-5	TRBD1	1864	0.0878035		TRBV5-1	TRBJ2-2	TRBD2	2543	0.154958
TRBV27	TRBJ2-2	TRBD1	2204	0.130007		TRBV20-1	TRBJ2-1	TRBD2	1707	0.118367		TRBV6-1	TRBJ2-5	TRBD2	877	0.0522143		TRBV20/OR9-2	TRBJ2-4	TRBD1	1834	0.0863904		TRBV7-6	TRBJ2-1	TRBD2	2525	0.153861
TRBV16	TRBJ1-3	TRBD2	2203	0.129948		TRBV3-2	TRBJ2-1	TRBD2	1705	0.118228		TRBV7-2	TRBJ1-2	TRBD2	843	0.05019		TRBV4-1	TRBJ1-2	TRBD1	1787	0.0841765		TRBV19	TRBJ1-1	TRBD2	2522	0.153678
TRBV12-4	TRBJ2-4	TRBD2	2201	0.12983		TRBV12-4	TRBJ2-3	TRBD1	1705	0.118228		TRBV7-9	TRBJ1-1	TRBD2	828	0.0492969		TRBV7-9	TRBJ1-1	TRBD2	1786	0.0841294		TRBV19	TRBJ2-6	TRBD1	2491	0.151789
TRBV4-1	TRBJ2-2	TRBD2	2150	0.126822		TRBV27	TRBJ2-6	TRBD2	1697	0.117673		TRBV6-1	TRBJ2-3	TRBD2	815	0.0485229		TRBV7-8	TRBJ2-2	TRBD2	1751	0.0824807		TRBV27	TRBJ1-2	TRBD1	2474	0.150754
TRBV7-8	TRBJ1-2	TRBD2	2128	0.125524		TRBV12-4	TRBJ2-1	TRBD1	1691	0.117257		TRBV20/OR9-2	TRBJ2-3	TRBD1	803	0.0478085		TRBV27	TRBJ1-2	TRBD1	1739	0.0819154		TRBV4-3	TRBJ2-1	TRBD2	2467	0.150327
TRBV25-1	TRBJ1-5	TRBD2	2123	0.125229		TRBV7-3	TRBJ1-1	TRBD1	1686	0.116911		TRBV3-2	TRBJ1-4	TRBD1	801	0.0476894		TRBV12-4	TRBJ2-3	TRBD1	1705	0.0803139		TRBV12-5	TRBJ1-2	TRBD2	2463	0.150083
TRBV29-1	TRBJ2-1	TRBD1	2117	0.124875		TRBV7-6	TRBJ1-4	TRBD1	1628	0.112889		TRBV6-5	TRBJ2-1	TRBD2	793	0.0472131		TRBV25-1	TRBJ1-6	TRBD2	1685	0.0793718		TRBV6-1	TRBJ2-3	TRBD2	2452	0.149413
TRBV2	TRBJ2-2	TRBD1	2114	0.124698		TRBV7-6	TRBJ2-5	TRBD1	1621	0.112403		TRBV6-1	TRBJ2-2	TRBD1	792	0.0471536		TRBV6-4	TRBJ1-4	TRBD1	1679	0.0790891		TRBV15	TRBJ2-1	TRBD1	2444	0.148926
TRBV7-2	TRBJ1-5	TRBD2	2113	0.124639		TRBV4-1	TRBJ2-7	TRBD1	1542	0.106925		TRBV7-8	TRBJ1-2	TRBD1	790	0.0470345		TRBV29-1	TRBJ2-2	TRBD1	1651	0.0777702		TRBV7-8	TRBJ2-5	TRBD2	2443	0.148865
TRBV4-1	TRBJ2-3	TRBD2	2105	0.124167		TRBV6-5	TRBJ2-1	TRBD2	1529	0.106024		TRBV7-9	TRBJ1-6	TRBD1	784	0.0466773		TRBV7-2	TRBJ2-7	TRBD2	1562	0.0735779		TRBV27	TRBJ2-5	TRBD2	2413	0.147037
TRBV7-9	TRBJ1-4	TRBD1	2103	0.124049		TRBV12-4	TRBJ2-4	TRBD2	1488	0.103181		TRBV7-9	TRBJ2-4	TRBD1	768	0.0457247		TRBV6-5	TRBJ2-1	TRBD2	1559	0.0734366		TRBV15	TRBJ2-5	TRBD1	2386	0.145391
TRBV7-9	TRBJ2-2	TRBD1	2078	0.122575		TRBV7-2	TRBJ1-2	TRBD1	1456	0.100962		TRBV4-3	TRBJ1-2	TRBD1	751	0.0447125		TRBV28	TRBJ2-7	TRBD1	1551	0.0730597		TRBV27	TRBJ2-2	TRBD2	2379	0.144965
TRBV7-8	TRBJ1-5	TRBD2	2045	0.120628		TRBV7-2	TRBJ1-6	TRBD1	1453	0.100754		TRBV10-3	TRBJ1-5	TRBD1	712	0.0423906		TRBV12-4	TRBJ1-2	TRBD2	1549	0.0729655		TRBV27	TRBJ2-7	TRBD1	2377	0.144843
TRBV7-6	TRBJ2-7	TRBD1	2021	0.119213		TRBV7-6	TRBJ1-1	TRBD1	1451	0.100615		TRBV5-1	TRBJ2-2	TRBD2	697	0.0414975		TRBV7-9	TRBJ2-2	TRBD2	1546	0.0728242		TRBV7-8	TRBJ1-2	TRBD1	2368	0.144294
TRBV29-1	TRBJ2-5	TRBD2	2020	0.119154		TRBV7-8	TRBJ1-1	TRBD1	1377	0.095484		TRBV7-2	TRBJ2-5	TRBD2	662	0.0394137		TRBV7-8	TRBJ2-5	TRBD2	1515	0.0713639		TRBV7-9	TRBJ1-2	TRBD2	2361	0.143868
TRBV2	TRBJ2-6	TRBD2	1993	0.117561		TRBV12-4	TRBJ2-3	TRBD2	1290	0.0894513		TRBV7-8	TRBJ1-1	TRBD1	658	0.0391756		TRBV7-2	TRBJ2-5	TRBD1	1495	0.0704218		TRBV7-6	TRBJ2-2	TRBD2	2208	0.134545
TRBV2	TRBJ1-4	TRBD1	1990	0.117384		TRBV5-6	TRBJ1-5	TRBD1	1261	0.0874403		TRBV7-3	TRBJ2-7	TRBD1	649	0.0386397		TRBV7-9	TRBJ2-3	TRBD1	1488	0.0700921		TRBV12-5	TRBJ1-2	TRBD1	2198	0.133935
TRBV7-2	TRBJ1-1	TRBD1	1989	0.117325		TRBV3-2	TRBJ2-7	TRBD1	1259	0.0873017		TRBV7-2	TRBJ2-4	TRBD2	649	0.0386397		TRBV7-3	TRBJ2-6	TRBD1	1483	0.0698566		TRBV29-1	TRBJ1-2	TRBD1	2155	0.131315
TRBV4-3	TRBJ2-3	TRBD2	1986	0.117148		TRBV7-2	TRBJ1-1	TRBD1	1258	0.0872323		TRBV7-8	TRBJ2-5	TRBD1	647	0.0385207		TRBV4-1	TRBJ2-1	TRBD1	1477	0.069574		TRBV12-5	TRBJ1-5	TRBD2	2143	0.130584
TRBV7-2	TRBJ2-5	TRBD1	1976	0.116558		TRBV7-2	TRBJ2-3	TRBD1	1256	0.0870936		TRBV28	TRBJ1-2	TRBD1	639	0.0380444		TRBV7-2	TRBJ2-4	TRBD1	1455	0.0685376		TRBV2	TRBJ2-2	TRBD2	2103	0.128147
TRBV3-2	TRBJ2-7	TRBD2	1933	0.114022		TRBV6-5	TRBJ2-7	TRBD1	1218	0.0844586		TRBV20/OR9-2	TRBJ2-2	TRBD1	635	0.0378062		TRBV27	TRBJ1-5	TRBD1	1408	0.0663237		TRBV15	TRBJ2-3	TRBD1	2072	0.126258
TRBV7-9	TRBJ1-3	TRBD1	1917	0.113078		TRBV7-3	TRBJ2-3	TRBD2	1207	0.0836959		TRBV4-3	TRBJ2-3	TRBD2	607	0.0361392		TRBV7-8	TRBJ1-2	TRBD1	1405	0.0661824		TRBV20/OR9-2	TRBJ2-6	TRBD1	2060	0.125526
TRBV4-1	TRBJ2-5	TRBD2	1911	0.112724		TRBV7-8	TRBJ2-3	TRBD2	1153	0.0799514		TRBV7-7	TRBJ2-1	TRBD1	603	0.035901		TRBV6-5	TRBJ2-5	TRBD2	1390	0.0654758		TRBV25-1	TRBJ2-6	TRBD2	2036	0.124064
TRBV20/OR9-2	TRBJ2-3	TRBD1	1909	0.112606		TRBV12-4	TRBJ2-5	TRBD1	1131	0.0784259		TRBV7-2	TRBJ1-1	TRBD2	600	0.0357224		TRBV12-4	TRBJ2-6	TRBD1	1365	0.0642982		TRBV27	TRBJ1-1	TRBD2	2023	0.123272
TRBV7-2	TRBJ1-1	TRBD2	1907	0.112488		TRBV7-9	TRBJ2-2	TRBD2	1062	0.0736413		TRBV29-1	TRBJ2-1	TRBD1	596	0.0354843		TRBV12-5	TRBJ1-1	TRBD1	1360	0.0640627		TRBV29-1	TRBJ2-3	TRBD2	2000	0.12187
TRBV27	TRBJ1-5	TRBD1	1880	0.110895		TRBV7-6	TRBJ1-6	TRBD1	1041	0.0721851		TRBV7-8	TRBJ2-4	TRBD1	576	0.0342935		TRBV3-2	TRBJ2-1	TRBD1	1277	0.060153		TRBV25-1	TRBJ2-3	TRBD1	1977	0.120469
TRBV7-9	TRBJ2-5	TRBD2	1871	0.110364		TRBV5-6	TRBJ1-1	TRBD1	1014	0.0703129		TRBV6-4	TRBJ2-7	TRBD2	571	0.0339958		TRBV7-6	TRBJ2-5	TRBD1	1270	0.0598232		TRBV6-1	TRBJ2-7	TRBD2	1916	0.116752
TRBV20-1	TRBJ2-2	TRBD1	1862	0.109834		TRBV7-2	TRBJ2-4	TRBD1	966	0.0669844		TRBV6-5	TRBJ1-2	TRBD1	536	0.031912		TRBV7-8	TRBJ1-5	TRBD1	1225	0.0577035		TRBV29-1	TRBJ2-5	TRBD1	1910	0.116386
TRBV10-3	TRBJ2-7	TRBD2	1851	0.109185		TRBV6-1	TRBJ2-3	TRBD2	934	0.0647655		TRBV9	TRBJ1-1	TRBD1	534	0.0317929		TRBV2	TRBJ2-4	TRBD1	1221	0.0575151		TRBV12-4	TRBJ1-4	TRBD1	1907	0.116203
TRBV4-1	TRBJ1-5	TRBD1	1833	0.108123		TRBV4-1	TRBJ1-2	TRBD1	923	0.0640027		TRBV3-2	TRBJ2-1	TRBD1	522	0.0310785		TRBV6-1	TRBJ1-1	TRBD1	1205	0.0567614		TRBV29-1	TRBJ2-1	TRBD1	1884	0.114802
TRBV7-3	TRBJ2-5	TRBD2	1816	0.10712		TRBV4-1	TRBJ2-3	TRBD2	921	0.063864		TRBV6-4	TRBJ2-2	TRBD2	520	0.0309594		TRBV7-6	TRBJ2-1	TRBD2	1183	0.0557251		TRBV3-2	TRBJ2-2	TRBD2	1879	0.114497
TRBV5-1	TRBJ2-2	TRBD1	1792	0.105705		TRBV4-1	TRBJ2-1	TRBD2	907	0.0628933		TRBV19	TRBJ1-4	TRBD1	514	0.0306022		TRBV29-1	TRBJ2-7	TRBD2	1175	0.0553483		TRBV12-5	TRBJ1-5	TRBD1	1877	0.114375
TRBV7-9	TRBJ1-6	TRBD1	1789	0.105528		TRBV12-5	TRBJ1-3	TRBD1	894	0.0619918		TRBV9	TRBJ2-1	TRBD2	509	0.0303045		TRBV4-1	TRBJ2-5	TRBD1	1160	0.0546417		TRBV4-1	TRBJ2-2	TRBD2	1871	0.11401
TRBV7-8	TRBJ1-5	TRBD1	1789	0.105528		TRBV7-8	TRBJ1-3	TRBD1	885	0.0613677		TRBV5-4	TRBJ1-5	TRBD1	498	0.0296496		TRBV4-2	TRBJ2-1	TRBD2	1150	0.0541706		TRBV3-2	TRBJ1-2	TRBD1	1869	0.113888
TRBV2	TRBJ1-1	TRBD1	1773	0.104584		TRBV7-8	TRBJ1-5	TRBD1	882	0.0611597		TRBV19	TRBJ2-3	TRBD1	498	0.0296496		TRBV7-6	TRBJ1-2	TRBD1	1148	0.0540764		TRBV15	TRBJ2-3	TRBD2	1869	0.113888
TRBV20-1	TRBJ2-3	TRBD2	1772	0.104525		TRBV6-5	TRBJ2-7	TRBD2	870	0.0603276		TRBV4-3	TRBJ2-4	TRBD1	480	0.0285779		TRBV7-2	TRBJ2-7	TRBD1	1148	0.0540764		TRBV25-1	TRBJ1-3	TRBD1	1865	0.113644
TRBV7-3	TRBJ2-7	TRBD2	1764	0.104053		TRBV4-1	TRBJ1-5	TRBD1	870	0.0603276		TRBV9	TRBJ1-6	TRBD1	476	0.0283398		TRBV12-5	TRBJ2-3	TRBD2	1134	0.053417		TRBV28	TRBJ1-2	TRBD2	1855	0.113035
TRBV7-8	TRBJ1-1	TRBD1	1720	0.101457		TRBV4-1	TRBJ1-1	TRBD2	848	0.0588021		TRBV10-3	TRBJ2-1	TRBD2	464	0.0276253		TRBV30	TRBJ2-1	TRBD2	1123	0.0528988		TRBV6-4	TRBJ1-2	TRBD1	1842	0.112243
TRBV20-1	TRBJ2-3	TRBD1	1670	0.0985081		TRBV7-2	TRBJ2-7	TRBD2	839	0.058178		TRBV10-3	TRBJ2-3	TRBD1	460	0.0273872		TRBV7-2	TRBJ1-6	TRBD1	1092	0.0514386		TRBV29-1	TRBJ2-7	TRBD1	1829	0.11145
TRBV29-1	TRBJ2-2	TRBD1	1663	0.0980952		TRBV3-2	TRBJ2-2	TRBD2	836	0.05797		TRBV6-5	TRBJ2-3	TRBD2	456	0.027149		TRBV7-7	TRBJ2-1	TRBD2	1089	0.0512972		TRBV19	TRBJ2-5	TRBD1	1822	0.111024
TRBV7-2	TRBJ1-5	TRBD1	1651	0.0973874		TRBV6-1	TRBJ2-1	TRBD2	835	0.0579006		TRBV4-3	TRBJ2-4	TRBD2	456	0.027149		TRBV12-5	TRBJ1-1	TRBD2	1076	0.0506849		TRBV6-4	TRBJ2-1	TRBD1	1803	0.109866
TRBV5-1	TRBJ2-7	TRBD2	1631	0.0962076		TRBV7-3	TRBJ2-5	TRBD2	824	0.0571379		TRBV15	TRBJ2-7	TRBD1	454	0.02703		TRBV2	TRBJ1-3	TRBD1	1065	0.0501667		TRBV4-1	TRBJ2-1	TRBD1	1799	0.109622
TRBV7-2	TRBJ1-4	TRBD1	1619	0.0954998		TRBV5-5	TRBJ1-6	TRBD1	816	0.0565831		TRBV7-9	TRBJ1-2	TRBD2	449	0.0267323		TRBV2	TRBJ1-6	TRBD1	1049	0.049413		TRBV2	TRBJ1-3	TRBD1	1787	0.108891
TRBV27	TRBJ2-4	TRBD1	1610	0.0949689		TRBV12-5	TRBJ1-6	TRBD1	812	0.0563058		TRBV19	TRBJ2-7	TRBD2	449	0.0267323		TRBV7-2	TRBJ1-1	TRBD2	1030	0.0485181		TRBV7-3	TRBJ2-2	TRBD2	1784	0.108708
TRBV6-4	TRBJ2-4	TRBD2	1592	0.0939071		TRBV7-3	TRBJ1-1	TRBD2	811	0.0562364		TRBV6-8	TRBJ2-1	TRBD2	442	0.0263155		TRBV4-1	TRBJ1-1	TRBD1	1021	0.0480941		TRBV20/OR9-2	TRBJ2-4	TRBD2	1758	0.107124
TRBV27	TRBJ2-6	TRBD1	1551	0.0914887		TRBV7-9	TRBJ1-4	TRBD2	803	0.0556817		TRBV20/OR9-2	TRBJ1-2	TRBD2	425	0.0253034		TRBV7-6	TRBJ2-4	TRBD1	974	0.0458802		TRBV20-1	TRBJ2-1	TRBD2	1749	0.106576
TRBV7-6	TRBJ2-7	TRBD2	1528	0.090132		TRBV7-3	TRBJ2-5	TRBD1	794	0.0550576		TRBV30	TRBJ1-5	TRBD1	420	0.0250057		TRBV29-1	TRBJ2-4	TRBD1	957	0.0450794		TRBV4-1	TRBJ2-2	TRBD1	1743	0.10621
TRBV20/OR9-2	TRBJ1-2	TRBD2	1514	0.0893061		TRBV30	TRBJ2-5	TRBD1	793	0.0549883		TRBV30	TRBJ2-7	TRBD1	418	0.0248866		TRBV29-1	TRBJ2-6	TRBD1	948	0.0446555		TRBV4-1	TRBJ1-1	TRBD1	1736	0.105783
TRBV3-2	TRBJ1-5	TRBD1	1504	0.0887163		TRBV5-6	TRBJ1-6	TRBD1	771	0.0534627		TRBV6-1	TRBJ2-1	TRBD2	414	0.0246485		TRBV7-8	TRBJ2-5	TRBD1	931	0.0438547		TRBV6-1	TRBJ1-1	TRBD1	1722	0.10493
TRBV7-3	TRBJ2-3	TRBD2	1486	0.0876545		TRBV7-8	TRBJ1-4	TRBD2	768	0.0532547		TRBV6-4	TRBJ2-1	TRBD1	413	0.0245889		TRBV25-1	TRBJ1-1	TRBD2	919	0.0432894		TRBV25-1	TRBJ2-4	TRBD2	1704	0.103833
TRBV28	TRBJ2-6	TRBD2	1475	0.0870057		TRBV7-3	TRBJ2-7	TRBD2	765	0.0530467		TRBV5-6	TRBJ1-2	TRBD1	397	0.0236363		TRBV3-2	TRBJ2-2	TRBD1	914	0.0430539		TRBV29-1	TRBJ2-2	TRBD2	1679	0.10231
TRBV7-8	TRBJ2-4	TRBD2	1470	0.0867107		TRBV6-8	TRBJ1-5	TRBD1	765	0.0530467		TRBV7-3	TRBJ2-1	TRBD1	393	0.0233982		TRBV6-4	TRBJ2-1	TRBD2	911	0.0429126		TRBV4-3	TRBJ2-7	TRBD2	1653	0.100726
TRBV6-5	TRBJ2-3	TRBD2	1467	0.0865338		TRBV4-1	TRBJ2-2	TRBD1	736	0.0510358		TRBV10-2	TRBJ2-1	TRBD1	391	0.0232791		TRBV2	TRBJ1-1	TRBD2	911	0.0429126		TRBV6-4	TRBJ1-4	TRBD1	1643	0.100116
TRBV6-1	TRBJ1-1	TRBD2	1459	0.0860619		TRBV4-1	TRBJ2-1	TRBD1	719	0.0498569		TRBV6-8	TRBJ1-5	TRBD1	389	0.02316		TRBV7-3	TRBJ1-2	TRBD1	883	0.0415936		TRBV7-9	TRBJ1-6	TRBD1	1641	0.0999946
TRBV28	TRBJ2-6	TRBD1	1448	0.085413		TRBV7-8	TRBJ2-2	TRBD2	714	0.0495102		TRBV5-6	TRBJ1-1	TRBD2	386	0.0229814		TRBV7-6	TRBJ2-2	TRBD2	877	0.041311		TRBV27	TRBJ2-3	TRBD1	1634	0.099568
TRBV7-2	TRBJ1-2	TRBD2	1412	0.0832895		TRBV4-1	TRBJ1-6	TRBD2	706	0.0489555		TRBV28	TRBJ2-3	TRBD2	377	0.0224456		TRBV4-1	TRBJ1-6	TRBD1	876	0.0412639		TRBV29-1	TRBJ2-5	TRBD2	1627	0.0991415
TRBV15	TRBJ2-7	TRBD1	1387	0.0818148		TRBV3-2	TRBJ2-7	TRBD2	705	0.0488862		TRBV30	TRBJ1-6	TRBD1	376	0.022386		TRBV3-2	TRBJ2-3	TRBD2	863	0.0406515		TRBV15	TRBJ2-2	TRBD2	1626	0.0990805
TRBV2	TRBJ1-5	TRBD1	1384	0.0816379		TRBV6-8	TRBJ2-7	TRBD1	694	0.0481234		TRBV7-9	TRBJ2-4	TRBD2	369	0.0219693		TRBV6-5	TRBJ2-5	TRBD1	862	0.0406044		TRBV28	TRBJ1-5	TRBD2	1614	0.0983493
TRBV4-3	TRBJ1-6	TRBD1	1369	0.0807531		TRBV7-8	TRBJ1-2	TRBD1	681	0.0472219		TRBV6-4	TRBJ2-3	TRBD1	367	0.0218502		TRBV12-5	TRBJ2-7	TRBD1	855	0.0402747		TRBV6-4	TRBJ1-1	TRBD2	1610	0.0981056
TRBV12-4	TRBJ1-6	TRBD2	1367	0.0806351		TRBV7-8	TRBJ2-7	TRBD1	677	0.0469446		TRBV6-8	TRBJ2-1	TRBD1	362	0.0215525		TRBV29-1	TRBJ2-7	TRBD1	852	0.0401334		TRBV28	TRBJ2-4	TRBD1	1602	0.0976181
TRBV4-3	TRBJ2-7	TRBD2	1366	0.0805761		TRBV3-2	TRBJ1-1	TRBD1	663	0.0459738		TRBV7-2	TRBJ2-6	TRBD2	361	0.021493		TRBV20/OR9-2	TRBJ1-3	TRBD2	843	0.0397094		TRBV7-2	TRBJ2-6	TRBD1	1597	0.0973134
TRBV2	TRBJ2-3	TRBD1	1364	0.0804581		TRBV5-1	TRBJ1-5	TRBD2	654	0.0453497		TRBV5-6	TRBJ1-1	TRBD1	358	0.0213144		TRBV7-6	TRBJ1-1	TRBD1	832	0.0391913		TRBV6-1	TRBJ2-1	TRBD1	1587	0.0967041
TRBV7-9	TRBJ1-2	TRBD2	1344	0.0792784		TRBV9	TRBJ2-1	TRBD1	647	0.0448643		TRBV10-3	TRBJ2-7	TRBD1	357	0.0212548		TRBV27	TRBJ2-1	TRBD2	831	0.0391442		TRBV20-1	TRBJ2-7	TRBD2	1586	0.0966431
TRBV27	TRBJ2-2	TRBD2	1344	0.0792784		TRBV5-5	TRBJ2-7	TRBD2	623	0.0432001		TRBV10-3	TRBJ1-2	TRBD1	357	0.0212548		TRBV6-1	TRBJ2-2	TRBD1	821	0.0386731		TRBV7-3	TRBJ2-3	TRBD2	1569	0.0956072
TRBV7-8	TRBJ1-4	TRBD1	1310	0.0772728		TRBV4-1	TRBJ2-5	TRBD2	618	0.0428534		TRBV19	TRBJ1-6	TRBD1	354	0.0210762		TRBV29-1	TRBJ2-5	TRBD2	806	0.0379666		TRBV20/OR9-2	TRBJ1-2	TRBD2	1555	0.0947542
TRBV10-3	TRBJ2-1	TRBD2	1308	0.0771549		TRBV3-2	TRBJ2-5	TRBD2	617	0.0427841		TRBV5-1	TRBJ2-4	TRBD1	352	0.0209571		TRBV6-1	TRBJ2-5	TRBD1	772	0.036365		TRBV12-5	TRBJ1-6	TRBD2	1545	0.0941448
TRBV7-2	TRBJ2-4	TRBD2	1307	0.0770959		TRBV7-2	TRBJ1-5	TRBD2	611	0.042368		TRBV2	TRBJ1-5	TRBD1	346	0.0205999		TRBV6-1	TRBJ2-5	TRBD2	764	0.0359882		TRBV6-1	TRBJ2-7	TRBD1	1521	0.0926824
TRBV6-5	TRBJ1-1	TRBD1	1306	0.0770369		TRBV3-2	TRBJ1-4	TRBD1	607	0.0420906		TRBV5-1	TRBJ1-2	TRBD2	343	0.0204213		TRBV7-7	TRBJ2-5	TRBD2	762	0.0358939		TRBV20-1	TRBJ2-5	TRBD2	1517	0.0924386
TRBV6-1	TRBJ2-7	TRBD2	1303	0.0768599		TRBV6-5	TRBJ1-3	TRBD1	595	0.0412585		TRBV27	TRBJ1-5	TRBD1	336	0.0200045		TRBV27	TRBJ2-5	TRBD1	756	0.0356113		TRBV7-2	TRBJ1-5	TRBD1	1516	0.0923777
TRBV27	TRBJ1-2	TRBD2	1283	0.0756802		TRBV4-3	TRBJ1-5	TRBD1	591	0.0409812		TRBV6-8	TRBJ1-2	TRBD1	334	0.0198855		TRBV3-2	TRBJ2-2	TRBD2	748	0.0352345		TRBV25-1	TRBJ1-1	TRBD2	1516	0.0923777
TRBV6-1	TRBJ1-1	TRBD1	1282	0.0756212		TRBV28	TRBJ1-1	TRBD1	580	0.0402184		TRBV28	TRBJ2-4	TRBD1	331	0.0197069		TRBV10-2	TRBJ2-1	TRBD2	733	0.0345279		TRBV7-8	TRBJ1-5	TRBD1	1500	0.0914027
TRBV25-1	TRBJ2-4	TRBD2	1263	0.0745004		TRBV5-4	TRBJ2-1	TRBD2	573	0.039733		TRBV30	TRBJ2-2	TRBD1	329	0.0195878		TRBV6-1	TRBJ1-5	TRBD1	714	0.0336329		TRBV6-1	TRBJ2-3	TRBD1	1470	0.0895747
TRBV6-1	TRBJ2-5	TRBD2	1258	0.0742055		TRBV7-8	TRBJ2-5	TRBD2	568	0.0393863		TRBV4-2	TRBJ1-5	TRBD1	328	0.0195282		TRBV3-2	TRBJ2-5	TRBD2	705	0.033209		TRBV27	TRBJ1-6	TRBD1	1467	0.0893919
TRBV29-1	TRBJ1-1	TRBD1	1246	0.0734977		TRBV5-1	TRBJ1-1	TRBD2	566	0.0392476		TRBV30	TRBJ2-5	TRBD2	327	0.0194687		TRBV3-2	TRBJ1-4	TRBD1	693	0.0326437		TRBV3-2	TRBJ2-3	TRBD2	1434	0.087381
TRBV29-1	TRBJ2-5	TRBD1	1219	0.071905		TRBV7-3	TRBJ2-3	TRBD1	559	0.0387622		TRBV5-6	TRBJ1-5	TRBD1	325	0.0193496		TRBV6-1	TRBJ2-7	TRBD1	683	0.0321727		TRBV25-1	TRBJ1-4	TRBD2	1422	0.0866498
TRBV7-2	TRBJ2-4	TRBD1	1214	0.0716101		TRBV7-2	TRBJ1-4	TRBD1	550	0.0381381		TRBV5-8	TRBJ2-3	TRBD1	318	0.0189329		TRBV25-1	TRBJ2-3	TRBD2	679	0.0319842		TRBV29-1	TRBJ2-3	TRBD1	1389	0.0846389
TRBV27	TRBJ1-1	TRBD2	1213	0.0715511		TRBV30	TRBJ1-1	TRBD1	549	0.0380688		TRBV10-3	TRBJ1-1	TRBD1	317	0.0188733		TRBV9	TRBJ2-3	TRBD2	678	0.0319371		TRBV25-1	TRBJ1-5	TRBD1	1388	0.084578
TRBV4-2	TRBJ2-2	TRBD2	1206	0.0711382		TRBV4-3	TRBJ2-1	TRBD2	541	0.0375141		TRBV28	TRBJ2-4	TRBD2	314	0.0186947		TRBV4-1	TRBJ2-3	TRBD1	677	0.03189		TRBV12-5	TRBJ1-6	TRBD1	1385	0.0843952
TRBV4-2	TRBJ2-3	TRBD2	1201	0.0708433		TRBV7-2	TRBJ2-6	TRBD1	531	0.0368206		TRBV12-4	TRBJ2-2	TRBD1	312	0.0185757		TRBV7-2	TRBJ2-4	TRBD2	667	0.031419		TRBV20-1	TRBJ2-2	TRBD2	1362	0.0829937
TRBV19	TRBJ2-2	TRBD1	1184	0.0698405		TRBV9	TRBJ2-5	TRBD1	524	0.0363352		TRBV4-2	TRBJ1-6	TRBD1	311	0.0185161		TRBV12-4	TRBJ1-3	TRBD2	667	0.031419		TRBV4-1	TRBJ2-5	TRBD1	1343	0.0818359
TRBV4-3	TRBJ1-2	TRBD1	1177	0.0694276		TRBV7-8	TRBJ2-3	TRBD1	522	0.0361966		TRBV25-1	TRBJ2-5	TRBD2	310	0.0184566		TRBV6-5	TRBJ2-1	TRBD1	652	0.0307124		TRBV12-5	TRBJ2-6	TRBD2	1303	0.0793985
TRBV3-2	TRBJ1-2	TRBD1	1154	0.0680709		TRBV4-3	TRBJ1-2	TRBD1	509	0.0352951		TRBV5-1	TRBJ1-3	TRBD1	309	0.018397		TRBV4-1	TRBJ2-2	TRBD1	637	0.0300058		TRBV7-9	TRBJ1-3	TRBD1	1294	0.0788501
TRBV6-5	TRBJ2-7	TRBD1	1141	0.067304		TRBV9	TRBJ2-1	TRBD2	499	0.0346017		TRBV7-8	TRBJ2-4	TRBD2	307	0.018278		TRBV11-2	TRBJ2-3	TRBD2	631	0.0297232		TRBV12-4	TRBJ1-6	TRBD1	1283	0.0781798
TRBV15	TRBJ2-3	TRBD2	1136	0.0670091		TRBV7-3	TRBJ1-5	TRBD1	490	0.0339776		TRBV6-4	TRBJ2-7	TRBD1	305	0.0181589		TRBV25-1	TRBJ2-5	TRBD2	621	0.0292521		TRBV3-2	TRBJ2-5	TRBD2	1282	0.0781189
TRBV27	TRBJ1-5	TRBD2	1082	0.0638238		TRBV10-3	TRBJ2-7	TRBD2	474	0.0328681		TRBV25-1	TRBJ1-1	TRBD2	305	0.0181589		TRBV12-5	TRBJ1-2	TRBD1	620	0.029205		TRBV19	TRBJ1-3	TRBD1	1280	0.077997
TRBV4-1	TRBJ2-3	TRBD1	1060	0.0625261		TRBV2	TRBJ1-2	TRBD1	467	0.0323827		TRBV20/OR9-2	TRBJ2-4	TRBD2	304	0.0180994		TRBV3-2	TRBJ1-5	TRBD1	616	0.0290166		TRBV27	TRBJ2-6	TRBD1	1277	0.0778142
TRBV28	TRBJ1-3	TRBD1	1038	0.0612284		TRBV5-4	TRBJ2-7	TRBD1	457	0.0316893		TRBV20/OR9-2	TRBJ1-4	TRBD2	300	0.0178612		TRBV15	TRBJ2-5	TRBD2	597	0.0281216		TRBV10-3	TRBJ2-1	TRBD2	1274	0.0776314
TRBV6-4	TRBJ1-6	TRBD2	1027	0.0605795		TRBV6-1	TRBJ1-1	TRBD1	454	0.0314813		TRBV19	TRBJ2-4	TRBD1	299	0.0178017		TRBV7-3	TRBJ2-3	TRBD1	550	0.0259077		TRBV6-4	TRBJ2-5	TRBD2	1271	0.0774486
TRBV3-2	TRBJ2-2	TRBD1	1022	0.0602846		TRBV10-3	TRBJ2-7	TRBD1	430	0.0298171		TRBV2	TRBJ2-7	TRBD2	298	0.0177421		TRBV6-8	TRBJ2-3	TRBD2	547	0.0257664		TRBV4-1	TRBJ2-3	TRBD1	1256	0.0765345
TRBV4-3	TRBJ2-7	TRBD1	1012	0.0596947		TRBV5-6	TRBJ1-2	TRBD1	429	0.0297477		TRBV28	TRBJ1-4	TRBD1	290	0.0172658		TRBV7-8	TRBJ2-7	TRBD1	541	0.0254838		TRBV7-8	TRBJ1-2	TRBD2	1219	0.0742799
TRBV25-1	TRBJ1-3	TRBD2	979	0.0577482		TRBV7-6	TRBJ2-7	TRBD1	422	0.0292624		TRBV6-4	TRBJ1-1	TRBD1	289	0.0172063		TRBV6-1	TRBJ1-2	TRBD1	538	0.0253424		TRBV15	TRBJ1-5	TRBD2	1216	0.0740971
TRBV29-1	TRBJ1-5	TRBD1	971	0.0572763		TRBV6-8	TRBJ1-2	TRBD1	422	0.0292624		TRBV12-4	TRBJ2-7	TRBD2	283	0.0168491		TRBV29-1	TRBJ2-2	TRBD2	537	0.0252953		TRBV5-1	TRBJ1-1	TRBD2	1201	0.0731831
TRBV5-1	TRBJ2-2	TRBD2	969	0.0571583		TRBV20/OR9-2	TRBJ1-5	TRBD2	415	0.028777		TRBV5-5	TRBJ2-1	TRBD2	280	0.0166705		TRBV5-1	TRBJ1-5	TRBD2	533	0.0251069		TRBV7-3	TRBJ2-1	TRBD1	1195	0.0728175
TRBV7-8	TRBJ2-4	TRBD1	965	0.0569223		TRBV7-7	TRBJ2-1	TRBD2	411	0.0284996		TRBV6-8	TRBJ2-7	TRBD2	279	0.0166109		TRBV29-1	TRBJ1-4	TRBD2	522	0.0245888		TRBV7-6	TRBJ2-3	TRBD2	1186	0.0722691
TRBV3-2	TRBJ1-1	TRBD1	944	0.0556836		TRBV5-1	TRBJ2-2	TRBD2	406	0.0281529		TRBV7-2	TRBJ2-2	TRBD1	277	0.0164918		TRBV7-8	TRBJ2-4	TRBD1	508	0.0239293		TRBV7-6	TRBJ2-1	TRBD1	1179	0.0718425
TRBV7-3	TRBJ2-4	TRBD2	929	0.0547988		TRBV5-5	TRBJ2-3	TRBD1	405	0.0280835		TRBV5-1	TRBJ2-4	TRBD2	275	0.0163728		TRBV27	TRBJ2-2	TRBD2	505	0.023788		TRBV7-3	TRBJ1-1	TRBD1	1179	0.0718425
TRBV7-9	TRBJ1-1	TRBD2	923	0.0544449		TRBV19	TRBJ1-4	TRBD1	397	0.0275288		TRBV25-1	TRBJ1-2	TRBD1	274	0.0163132		TRBV5-1	TRBJ1-3	TRBD1	492	0.0231756		TRBV29-1	TRBJ2-2	TRBD1	1177	0.0717207
TRBV28	TRBJ1-1	TRBD2	923	0.0544449		TRBV4-3	TRBJ2-5	TRBD2	392	0.0271821		TRBV25-1	TRBJ1-5	TRBD1	273	0.0162537		TRBV29-1	TRBJ1-1	TRBD2	490	0.0230814		TRBV4-1	TRBJ2-5	TRBD2	1154	0.0703192
TRBV12-4	TRBJ1-4	TRBD2	917	0.054091		TRBV7-8	TRBJ1-5	TRBD2	390	0.0270434		TRBV25-1	TRBJ2-3	TRBD1	268	0.015956		TRBV3-2	TRBJ2-4	TRBD2	482	0.0227046		TRBV7-9	TRBJ1-5	TRBD2	1147	0.0698926
TRBV12-4	TRBJ1-3	TRBD2	898	0.0529702		TRBV4-3	TRBJ1-4	TRBD1	388	0.0269047		TRBV27	TRBJ2-3	TRBD1	266	0.0158369		TRBV7-3	TRBJ2-5	TRBD1	473	0.0222806		TRBV4-2	TRBJ1-2	TRBD1	1135	0.0691614
TRBV12-4	TRBJ1-6	TRBD1	880	0.0519085		TRBV2	TRBJ2-7	TRBD2	384	0.0266274		TRBV20/OR9-2	TRBJ2-4	TRBD1	253	0.0150629		TRBV7-8	TRBJ1-4	TRBD1	462	0.0217625		TRBV11-2	TRBJ2-1	TRBD2	1123	0.0684302
TRBV28	TRBJ1-5	TRBD2	875	0.0516135		TRBV6-8	TRBJ2-2	TRBD2	376	0.0260726		TRBV7-3	TRBJ1-5	TRBD1	244	0.0145271		TRBV9	TRBJ2-1	TRBD2	461	0.0217154		TRBV12-5	TRBJ2-6	TRBD1	1116	0.0680036
TRBV3-2	TRBJ2-7	TRBD1	859	0.0506697		TRBV12-4	TRBJ2-2	TRBD1	371	0.0257259		TRBV10-3	TRBJ2-5	TRBD2	243	0.0144676		TRBV7-9	TRBJ2-2	TRBD1	459	0.0216212		TRBV7-9	TRBJ2-4	TRBD1	1115	0.0679427
TRBV25-1	TRBJ2-3	TRBD1	844	0.0497849		TRBV7-8	TRBJ2-1	TRBD1	365	0.0253099		TRBV10-2	TRBJ1-5	TRBD1	243	0.0144676		TRBV25-1	TRBJ1-5	TRBD1	458	0.021574		TRBV7-9	TRBJ1-4	TRBD1	1113	0.0678208
TRBV25-1	TRBJ2-2	TRBD1	839	0.04949		TRBV5-1	TRBJ1-6	TRBD2	357	0.0247551		TRBV2	TRBJ1-1	TRBD1	242	0.014408		TRBV7-9	TRBJ2-7	TRBD1	456	0.0214798		TRBV12-5	TRBJ1-3	TRBD2	1111	0.0676989
TRBV2	TRBJ2-5	TRBD2	837	0.049372		TRBV9	TRBJ1-6	TRBD1	356	0.0246858		TRBV7-2	TRBJ1-4	TRBD1	237	0.0141104		TRBV5-6	TRBJ2-5	TRBD2	440	0.0207262		TRBV7-2	TRBJ1-5	TRBD2	1097	0.0668459
TRBV4-3	TRBJ2-1	TRBD2	829	0.0489001		TRBV6-5	TRBJ2-5	TRBD1	347	0.0240617		TRBV15	TRBJ1-6	TRBD1	236	0.0140508		TRBV4-1	TRBJ1-4	TRBD2	439	0.0206791		TRBV28	TRBJ2-4	TRBD2	1089	0.0663584
TRBV6-4	TRBJ1-3	TRBD2	822	0.0484872		TRBV5-1	TRBJ1-2	TRBD2	338	0.0234376		TRBV6-6	TRBJ2-3	TRBD2	235	0.0139913		TRBV3-2	TRBJ1-1	TRBD2	435	0.0204906		TRBV6-1	TRBJ2-2	TRBD1	1087	0.0662365
TRBV5-1	TRBJ2-5	TRBD1	821	0.0484282		TRBV10-2	TRBJ1-1	TRBD2	336	0.0232989		TRBV19	TRBJ2-6	TRBD1	235	0.0139913		TRBV25-1	TRBJ2-2	TRBD2	435	0.0204906		TRBV7-2	TRBJ1-2	TRBD2	1078	0.0656881
TRBV25-1	TRBJ1-5	TRBD1	821	0.0484282		TRBV6-4	TRBJ2-5	TRBD2	335	0.0232296		TRBV6-4	TRBJ1-5	TRBD1	232	0.0138127		TRBV5-5	TRBJ1-1	TRBD1	429	0.020208		TRBV3-2	TRBJ2-7	TRBD1	1077	0.0656272
TRBV29-1	TRBJ2-4	TRBD2	806	0.0475434		TRBV10-3	TRBJ1-5	TRBD1	332	0.0230216		TRBV20/OR9-2	TRBJ1-6	TRBD2	232	0.0138127		TRBV7-8	TRBJ2-7	TRBD2	424	0.0199725		TRBV12-4	TRBJ1-2	TRBD2	1075	0.0655053
TRBV30	TRBJ2-7	TRBD1	799	0.0471305		TRBV6-8	TRBJ2-5	TRBD1	330	0.0228829		TRBV15	TRBJ2-7	TRBD2	228	0.0135745		TRBV6-1	TRBJ1-6	TRBD2	424	0.0199725		TRBV15	TRBJ1-1	TRBD1	1069	0.0651397
TRBV19	TRBJ1-6	TRBD2	792	0.0467176		TRBV19	TRBJ2-2	TRBD2	327	0.0226749		TRBV12-4	TRBJ2-5	TRBD1	227	0.013515		TRBV5-4	TRBJ2-5	TRBD1	424	0.0199725		TRBV3-2	TRBJ1-1	TRBD1	1048	0.06386
TRBV3-2	TRBJ2-6	TRBD1	786	0.0463637		TRBV6-5	TRBJ2-5	TRBD2	318	0.0220508		TRBV20/OR9-2	TRBJ1-3	TRBD1	225	0.0133959		TRBV6-1	TRBJ1-2	TRBD2	422	0.0198783		TRBV28	TRBJ1-6	TRBD1	1046	0.0637382
TRBV4-3	TRBJ2-1	TRBD1	784	0.0462457		TRBV9	TRBJ2-2	TRBD1	314	0.0217734		TRBV9	TRBJ2-2	TRBD2	219	0.0130387		TRBV6-8	TRBJ1-2	TRBD1	418	0.0196899		TRBV28	TRBJ1-3	TRBD2	1041	0.0634335
TRBV25-1	TRBJ1-1	TRBD1	779	0.0459508		TRBV6-4	TRBJ2-7	TRBD1	313	0.0217041		TRBV7-2	TRBJ1-3	TRBD1	218	0.0129791		TRBV5-1	TRBJ2-4	TRBD1	417	0.0196427		TRBV3-2	TRBJ2-7	TRBD2	1038	0.0632507
TRBV27	TRBJ1-4	TRBD2	778	0.0458918		TRBV7-3	TRBJ2-7	TRBD1	307	0.021288		TRBV29-1	TRBJ1-4	TRBD1	217	0.0129196		TRBV27	TRBJ2-3	TRBD2	416	0.0195956		TRBV25-1	TRBJ2-5	TRBD2	1037	0.0631897
TRBV27	TRBJ1-4	TRBD1	771	0.0454789		TRBV6-1	TRBJ2-7	TRBD2	307	0.021288		TRBV25-1	TRBJ2-7	TRBD2	211	0.0125624		TRBV3-2	TRBJ1-3	TRBD2	415	0.0195485		TRBV6-5	TRBJ2-1	TRBD2	1029	0.0627023
TRBV4-1	TRBJ1-3	TRBD1	768	0.0453019		TRBV28	TRBJ2-7	TRBD2	302	0.0209413		TRBV12-4	TRBJ1-2	TRBD1	207	0.0123242		TRBV15	TRBJ1-2	TRBD1	414	0.0195014		TRBV7-8	TRBJ1-5	TRBD2	1028	0.0626413
TRBV3-2	TRBJ1-4	TRBD1	762	0.044948		TRBV10-1	TRBJ2-7	TRBD1	301	0.020872		TRBV6-6	TRBJ2-1	TRBD2	206	0.0122647		TRBV6-5	TRBJ1-2	TRBD1	409	0.0192659		TRBV7-3	TRBJ2-7	TRBD2	1017	0.061971
TRBV7-3	TRBJ1-1	TRBD1	750	0.0442402		TRBV19	TRBJ2-4	TRBD1	298	0.0206639		TRBV6-4	TRBJ1-2	TRBD1	205	0.0122052		TRBV27	TRBJ1-1	TRBD2	405	0.0190775		TRBV12-5	TRBJ1-4	TRBD2	1011	0.0616054
TRBV6-4	TRBJ1-4	TRBD2	748	0.0441222		TRBV12-4	TRBJ2-7	TRBD2	294	0.0203866		TRBV2	TRBJ2-5	TRBD1	205	0.0122052		TRBV7-7	TRBJ2-2	TRBD1	402	0.0189362		TRBV6-1	TRBJ1-2	TRBD1	1005	0.0612398
TRBV2	TRBJ1-1	TRBD2	746	0.0440042		TRBV7-8	TRBJ1-1	TRBD2	293	0.0203172		TRBV6-5	TRBJ2-5	TRBD2	204	0.0121456		TRBV4-2	TRBJ2-3	TRBD2	402	0.0189362		TRBV4-1	TRBJ2-7	TRBD1	998	0.0608133
TRBV4-3	TRBJ1-1	TRBD1	740	0.0436503		TRBV6-8	TRBJ2-5	TRBD2	290	0.0201092		TRBV6-1	TRBJ2-5	TRBD1	203	0.0120861		TRBV7-9	TRBJ1-2	TRBD2	395	0.0186064		TRBV7-2	TRBJ2-4	TRBD2	974	0.0593508
TRBV7-9	TRBJ1-5	TRBD2	734	0.0432964		TRBV5-4	TRBJ1-2	TRBD1	290	0.0201092		TRBV2	TRBJ1-2	TRBD1	203	0.0120861		TRBV7-8	TRBJ1-6	TRBD1	388	0.0182767		TRBV5-1	TRBJ2-6	TRBD1	968	0.0589852
TRBV12-4	TRBJ2-6	TRBD2	721	0.0425295		TRBV7-2	TRBJ2-2	TRBD1	289	0.0200399		TRBV25-1	TRBJ2-7	TRBD1	203	0.0120861		TRBV7-3	TRBJ2-5	TRBD2	388	0.0182767		TRBV20/OR9-2	TRBJ2-4	TRBD1	964	0.0587415
TRBV25-1	TRBJ2-5	TRBD1	719	0.0424116		TRBV4-3	TRBJ1-6	TRBD1	287	0.0199012		TRBV19	TRBJ1-3	TRBD1	203	0.0120861		TRBV7-8	TRBJ2-4	TRBD2	380	0.0178999		TRBV6-4	TRBJ1-2	TRBD2	949	0.0578275
TRBV3-2	TRBJ1-3	TRBD1	717	0.0422936		TRBV10-3	TRBJ2-3	TRBD2	285	0.0197625		TRBV6-6	TRBJ1-2	TRBD1	198	0.0117884		TRBV7-3	TRBJ1-2	TRBD2	378	0.0178057		TRBV12-5	TRBJ1-3	TRBD1	949	0.0578275
TRBV30	TRBJ2-3	TRBD2	714	0.0421166		TRBV30	TRBJ2-2	TRBD2	282	0.0195545		TRBV7-3	TRBJ1-2	TRBD1	196	0.0116693		TRBV5-1	TRBJ1-4	TRBD2	375	0.0176643		TRBV5-1	TRBJ1-6	TRBD1	946	0.0576446
TRBV6-1	TRBJ2-1	TRBD2	690	0.040701		TRBV6-4	TRBJ1-2	TRBD1	277	0.0192078		TRBV7-8	TRBJ1-6	TRBD1	191	0.0113716		TRBV3-2	TRBJ1-3	TRBD1	375	0.0176643		TRBV3-2	TRBJ2-5	TRBD1	945	0.0575837
TRBV3-2	TRBJ2-3	TRBD2	684	0.040347		TRBV28	TRBJ1-6	TRBD1	273	0.0189304		TRBV4-3	TRBJ1-1	TRBD2	190	0.0113121		TRBV6-8	TRBJ1-1	TRBD1	368	0.0173346		TRBV7-2	TRBJ1-6	TRBD1	942	0.0574009
TRBV4-1	TRBJ2-2	TRBD1	678	0.0399931		TRBV28	TRBJ1-2	TRBD1	273	0.0189304		TRBV27	TRBJ2-2	TRBD1	190	0.0113121		TRBV20/OR9-2	TRBJ1-2	TRBD2	368	0.0173346		TRBV7-3	TRBJ2-2	TRBD1	913	0.0556338
TRBV19	TRBJ1-3	TRBD2	675	0.0398161		TRBV10-3	TRBJ2-1	TRBD1	273	0.0189304		TRBV5-4	TRBJ2-2	TRBD1	189	0.0112526		TRBV3-2	TRBJ2-3	TRBD1	367	0.0172875		TRBV7-8	TRBJ1-4	TRBD1	908	0.0553291
TRBV3-2	TRBJ2-5	TRBD1	665	0.0392263		TRBV20/OR9-2	TRBJ1-1	TRBD2	271	0.0187917		TRBV6-8	TRBJ1-1	TRBD1	187	0.0111335		TRBV7-7	TRBJ2-3	TRBD2	360	0.0169578		TRBV12-4	TRBJ1-3	TRBD1	908	0.0553291
TRBV28	TRBJ2-4	TRBD1	649	0.0382825		TRBV6-4	TRBJ2-3	TRBD2	267	0.0185143		TRBV2	TRBJ2-3	TRBD1	186	0.0110739		TRBV6-5	TRBJ2-2	TRBD2	360	0.0169578		TRBV12-5	TRBJ1-4	TRBD1	898	0.0547198
TRBV29-1	TRBJ1-2	TRBD2	646	0.0381055		TRBV12-4	TRBJ2-2	TRBD2	267	0.0185143		TRBV27	TRBJ1-2	TRBD1	182	0.0108358		TRBV3-2	TRBJ2-5	TRBD1	360	0.0169578		TRBV7-6	TRBJ2-2	TRBD1	875	0.0533183
TRBV7-2	TRBJ2-6	TRBD1	644	0.0379876		TRBV7-8	TRBJ2-2	TRBD1	262	0.0181676		TRBV6-4	TRBJ2-5	TRBD1	181	0.0107763		TRBV4-2	TRBJ2-5	TRBD2	359	0.0169107		TRBV29-1	TRBJ1-4	TRBD1	874	0.0532573
TRBV4-1	TRBJ1-1	TRBD1	642	0.0378696		TRBV30	TRBJ2-7	TRBD2	259	0.0179596		TRBV5-4	TRBJ2-3	TRBD2	179	0.0106572		TRBV30	TRBJ1-4	TRBD1	359	0.0169107		TRBV30	TRBJ1-1	TRBD1	872	0.0531354
TRBV30	TRBJ2-2	TRBD1	641	0.0378106		TRBV28	TRBJ2-2	TRBD1	259	0.0179596		TRBV19	TRBJ1-1	TRBD2	179	0.0106572		TRBV7-3	TRBJ2-7	TRBD2	346	0.0162983		TRBV7-3	TRBJ2-5	TRBD1	866	0.0527698
TRBV30	TRBJ2-2	TRBD2	636	0.0375157		TRBV2	TRBJ2-2	TRBD1	253	0.0175435		TRBV7-2	TRBJ2-5	TRBD1	178	0.0105976		TRBV6-8	TRBJ2-5	TRBD1	340	0.0160157		TRBV7-2	TRBJ1-3	TRBD1	861	0.0524652
TRBV19	TRBJ2-4	TRBD1	629	0.0371028		TRBV28	TRBJ1-5	TRBD2	252	0.0174742		TRBV6-8	TRBJ2-5	TRBD2	177	0.0105381		TRBV5-4	TRBJ2-5	TRBD2	340	0.0160157		TRBV7-2	TRBJ1-4	TRBD1	854	0.0520386
TRBV7-8	TRBJ1-4	TRBD2	625	0.0368668		TRBV6-6	TRBJ1-5	TRBD1	250	0.0173355		TRBV7-9	TRBJ1-4	TRBD2	176	0.0104786		TRBV7-2	TRBJ2-2	TRBD1	333	0.0156859		TRBV15	TRBJ2-6	TRBD2	849	0.0517339
TRBV4-1	TRBJ1-2	TRBD2	623	0.0367488		TRBV4-2	TRBJ2-1	TRBD2	249	0.0172662		TRBV10-1	TRBJ2-1	TRBD2	176	0.0104786		TRBV6-4	TRBJ1-1	TRBD1	333	0.0156859		TRBV29-1	TRBJ1-5	TRBD1	821	0.0500278
TRBV27	TRBJ2-4	TRBD2	614	0.0362179		TRBV6-4	TRBJ2-2	TRBD1	246	0.0170581		TRBV7-9	TRBJ2-6	TRBD1	175	0.010419		TRBV27	TRBJ2-2	TRBD1	331	0.0155917		TRBV7-9	TRBJ2-4	TRBD2	819	0.0499059
TRBV7-8	TRBJ1-3	TRBD2	606	0.0357461		TRBV10-2	TRBJ2-7	TRBD1	245	0.0169888		TRBV7-8	TRBJ2-5	TRBD2	175	0.010419		TRBV6-1	TRBJ2-1	TRBD1	329	0.0154975		TRBV12-4	TRBJ1-5	TRBD2	813	0.0495403
TRBV12-4	TRBJ1-3	TRBD1	606	0.0357461		TRBV5-4	TRBJ2-5	TRBD2	244	0.0169195		TRBV9	TRBJ2-7	TRBD2	173	0.0103		TRBV6-1	TRBJ1-3	TRBD2	327	0.0154033		TRBV27	TRBJ1-2	TRBD2	811	0.0494184
TRBV7-8	TRBJ1-6	TRBD2	602	0.0355101		TRBV30	TRBJ1-6	TRBD1	242	0.0167808		TRBV15	TRBJ1-5	TRBD1	173	0.0103		TRBV10-3	TRBJ2-7	TRBD1	311	0.0146496		TRBV7-3	TRBJ2-5	TRBD2	809	0.0492965
TRBV19	TRBJ1-4	TRBD2	587	0.0346253		TRBV27	TRBJ2-1	TRBD2	241	0.0167114		TRBV7-2	TRBJ2-6	TRBD1	171	0.0101809		TRBV6-1	TRBJ2-2	TRBD2	309	0.0145554		TRBV7-8	TRBJ1-6	TRBD1	798	0.0486262
TRBV25-1	TRBJ1-4	TRBD2	584	0.0344483		TRBV20/OR9-2	TRBJ2-4	TRBD1	239	0.0165728		TRBV19	TRBJ1-5	TRBD2	170	0.0101213		TRBV5-4	TRBJ2-3	TRBD2	308	0.0145083		TRBV6-1	TRBJ1-6	TRBD1	783	0.0477122
TRBV4-3	TRBJ2-6	TRBD1	583	0.0343894		TRBV6-8	TRBJ1-1	TRBD1	238	0.0165034		TRBV19	TRBJ1-2	TRBD2	170	0.0101213		TRBV6-8	TRBJ2-1	TRBD2	307	0.0144612		TRBV7-3	TRBJ2-3	TRBD1	774	0.0471638
TRBV6-4	TRBJ2-6	TRBD2	581	0.0342714		TRBV6-5	TRBJ1-2	TRBD1	238	0.0165034		TRBV7-8	TRBJ1-2	TRBD2	164	0.00976412		TRBV30	TRBJ1-5	TRBD1	305	0.014367		TRBV6-4	TRBJ1-5	TRBD2	770	0.0469201
TRBV27	TRBJ1-6	TRBD1	580	0.0342124		TRBV10-2	TRBJ1-1	TRBD1	238	0.0165034		TRBV6-4	TRBJ2-4	TRBD2	162	0.00964505		TRBV7-8	TRBJ1-1	TRBD2	304	0.0143199		TRBV20/OR9-2	TRBJ1-3	TRBD2	760	0.0463107
TRBV27	TRBJ1-3	TRBD1	566	0.0333866		TRBV10-3	TRBJ2-1	TRBD2	237	0.0164341		TRBV5-5	TRBJ2-1	TRBD1	162	0.00964505		TRBV5-4	TRBJ1-2	TRBD1	302	0.0142257		TRBV15	TRBJ1-4	TRBD1	755	0.046006
TRBV4-3	TRBJ1-5	TRBD2	564	0.0332686		TRBV5-1	TRBJ2-6	TRBD1	232	0.0160874		TRBV25-1	TRBJ2-5	TRBD1	162	0.00964505		TRBV6-4	TRBJ2-5	TRBD1	301	0.0141786		TRBV7-3	TRBJ1-2	TRBD1	747	0.0455186
TRBV4-1	TRBJ1-1	TRBD2	554	0.0326787		TRBV30	TRBJ2-7	TRBD1	232	0.0160874		TRBV11-3	TRBJ2-1	TRBD1	160	0.00952598		TRBV7-2	TRBJ1-4	TRBD2	298	0.0140373		TRBV27	TRBJ1-4	TRBD1	735	0.0447873
TRBV10-3	TRBJ2-7	TRBD1	544	0.0320889		TRBV4-2	TRBJ2-7	TRBD1	230	0.0159487		TRBV28	TRBJ2-6	TRBD1	159	0.00946644		TRBV10-3	TRBJ2-1	TRBD1	294	0.0138488		TRBV6-1	TRBJ2-2	TRBD2	732	0.0446045
TRBV5-1	TRBJ1-5	TRBD1	540	0.0318529		TRBV4-2	TRBJ1-4	TRBD2	228	0.01581		TRBV15	TRBJ2-1	TRBD1	159	0.00946644		TRBV20/OR9-2	TRBJ1-4	TRBD2	284	0.0133778		TRBV7-8	TRBJ2-6	TRBD1	726	0.0442389
TRBV7-6	TRBJ2-3	TRBD2	536	0.031617		TRBV4-2	TRBJ1-3	TRBD1	227	0.0157406		TRBV7-6	TRBJ2-1	TRBD1	158	0.0094069		TRBV11-2	TRBJ2-1	TRBD1	280	0.0131894		TRBV27	TRBJ1-5	TRBD2	718	0.0437514
TRBV7-8	TRBJ2-6	TRBD2	531	0.031322		TRBV10-2	TRBJ2-3	TRBD2	226	0.0156713		TRBV28	TRBJ1-5	TRBD2	158	0.0094069		TRBV5-5	TRBJ1-1	TRBD2	276	0.013001		TRBV12-5	TRBJ2-4	TRBD2	715	0.0435686
TRBV2	TRBJ1-5	TRBD2	531	0.031322		TRBV6-4	TRBJ1-5	TRBD1	224	0.0155326		TRBV5-8	TRBJ1-5	TRBD1	156	0.00928783		TRBV16	TRBJ1-5	TRBD1	273	0.0128596		TRBV29-1	TRBJ2-4	TRBD1	709	0.043203
TRBV6-1	TRBJ2-2	TRBD2	529	0.0312041		TRBV15	TRBJ1-5	TRBD2	222	0.0153939		TRBV12-4	TRBJ2-2	TRBD2	156	0.00928783		TRBV11-2	TRBJ2-1	TRBD2	273	0.0128596		TRBV5-1	TRBJ1-2	TRBD1	708	0.0431421
TRBV7-6	TRBJ2-4	TRBD1	528	0.0311451		TRBV19	TRBJ2-5	TRBD2	220	0.0152553		TRBV25-1	TRBJ1-1	TRBD1	154	0.00916875		TRBV4-2	TRBJ2-2	TRBD2	271	0.0127654		TRBV25-1	TRBJ1-2	TRBD2	701	0.0427155
TRBV4-2	TRBJ2-7	TRBD1	526	0.0310271		TRBV6-1	TRBJ1-6	TRBD1	219	0.0151859		TRBV7-6	TRBJ2-1	TRBD2	151	0.00899014		TRBV3-2	TRBJ1-2	TRBD2	268	0.0126241		TRBV7-8	TRBJ2-4	TRBD2	697	0.0424718
TRBV5-1	TRBJ2-3	TRBD1	524	0.0309091		TRBV2	TRBJ2-2	TRBD2	219	0.0151859		TRBV6-5	TRBJ1-1	TRBD1	147	0.00875199		TRBV20/OR9-2	TRBJ1-6	TRBD2	266	0.0125299		TRBV25-1	TRBJ1-6	TRBD1	694	0.042289
TRBV28	TRBJ2-4	TRBD2	523	0.0308501		TRBV10-3	TRBJ1-2	TRBD1	218	0.0151166		TRBV6-1	TRBJ1-4	TRBD1	147	0.00875199		TRBV30	TRBJ1-1	TRBD1	263	0.0123886		TRBV28	TRBJ2-6	TRBD1	692	0.0421671
TRBV12-4	TRBJ2-6	TRBD1	521	0.0307322		TRBV30	TRBJ2-1	TRBD1	217	0.0150472		TRBV27	TRBJ2-4	TRBD1	146	0.00869245		TRBV6-5	TRBJ2-3	TRBD2	261	0.0122944		TRBV20-1	TRBJ1-2	TRBD1	691	0.0421062
TRBV10-3	TRBJ1-1	TRBD1	521	0.0307322		TRBV10-3	TRBJ2-2	TRBD2	215	0.0149085		TRBV5-5	TRBJ1-5	TRBD1	144	0.00857338		TRBV7-7	TRBJ2-1	TRBD1	260	0.0122473		TRBV7-2	TRBJ1-6	TRBD2	682	0.0415578
TRBV11-2	TRBJ2-3	TRBD2	518	0.0305552		TRBV6-8	TRBJ1-6	TRBD1	214	0.0148392		TRBV5-1	TRBJ1-6	TRBD2	143	0.00851384		TRBV30	TRBJ2-5	TRBD2	259	0.0122002		TRBV4-1	TRBJ1-1	TRBD2	682	0.0415578
TRBV5-4	TRBJ1-6	TRBD1	517	0.0304962		TRBV5-4	TRBJ2-2	TRBD1	214	0.0148392		TRBV29-1	TRBJ1-5	TRBD1	143	0.00851384		TRBV15	TRBJ2-1	TRBD1	259	0.0122002		TRBV10-3	TRBJ1-1	TRBD1	679	0.041375
TRBV7-2	TRBJ1-4	TRBD2	514	0.0303193		TRBV7-8	TRBJ1-6	TRBD1	213	0.0147699		TRBV7-9	TRBJ2-6	TRBD2	142	0.0084543		TRBV19	TRBJ1-5	TRBD2	258	0.0121531		TRBV6-4	TRBJ1-1	TRBD1	674	0.0410703
TRBV7-3	TRBJ2-7	TRBD1	512	0.0302013		TRBV7-3	TRBJ2-4	TRBD2	209	0.0144925		TRBV6-5	TRBJ2-7	TRBD1	142	0.0084543		TRBV3-2	TRBJ1-1	TRBD1	252	0.0118704		TRBV4-1	TRBJ1-2	TRBD2	668	0.0407047
TRBV19	TRBJ2-6	TRBD2	512	0.0302013		TRBV6-8	TRBJ2-3	TRBD2	209	0.0144925		TRBV4-3	TRBJ1-1	TRBD1	142	0.0084543		TRBV7-2	TRBJ1-3	TRBD1	251	0.0118233		TRBV30	TRBJ2-3	TRBD2	666	0.0405828
TRBV5-1	TRBJ2-4	TRBD1	509	0.0300243		TRBV11-1	TRBJ2-7	TRBD1	208	0.0144232		TRBV6-8	TRBJ2-5	TRBD1	141	0.00839477		TRBV7-2	TRBJ2-3	TRBD1	249	0.0117291		TRBV4-3	TRBJ2-3	TRBD2	656	0.0399735
TRBV11-2	TRBJ1-2	TRBD1	509	0.0300243		TRBV5-8	TRBJ2-1	TRBD1	206	0.0142845		TRBV29-1	TRBJ2-2	TRBD1	140	0.00833523		TRBV15	TRBJ1-6	TRBD1	245	0.0115407		TRBV7-2	TRBJ1-3	TRBD2	641	0.0390594
TRBV29-1	TRBJ1-2	TRBD1	501	0.0295524		TRBV15	TRBJ2-5	TRBD1	205	0.0142151		TRBV7-3	TRBJ1-2	TRBD2	139	0.00827569		TRBV9	TRBJ1-6	TRBD1	243	0.0114465		TRBV7-8	TRBJ1-6	TRBD2	635	0.0386938
TRBV5-6	TRBJ1-2	TRBD1	490	0.0289036		TRBV9	TRBJ1-3	TRBD1	204	0.0141458		TRBV7-6	TRBJ2-7	TRBD2	138	0.00821615		TRBV11-2	TRBJ1-1	TRBD1	241	0.0113523		TRBV6-5	TRBJ2-3	TRBD2	629	0.0383282
TRBV6-6	TRBJ2-1	TRBD2	483	0.0284907		TRBV4-2	TRBJ2-5	TRBD2	204	0.0141458		TRBV25-1	TRBJ1-2	TRBD2	137	0.00815662		TRBV30	TRBJ2-3	TRBD2	237	0.0111639		TRBV12-5	TRBJ2-4	TRBD1	627	0.0382063
TRBV7-4	TRBJ2-4	TRBD2	478	0.0281957		TRBV7-3	TRBJ2-2	TRBD2	203	0.0140764		TRBV6-4	TRBJ1-3	TRBD2	136	0.00809708		TRBV2	TRBJ1-5	TRBD2	237	0.0111639		TRBV30	TRBJ1-6	TRBD1	625	0.0380845
TRBV4-1	TRBJ1-5	TRBD2	476	0.0280778		TRBV30	TRBJ2-3	TRBD2	203	0.0140764		TRBV7-9	TRBJ1-6	TRBD2	132	0.00785893		TRBV25-1	TRBJ1-3	TRBD1	236	0.0111168		TRBV4-1	TRBJ1-6	TRBD1	623	0.0379626
TRBV6-5	TRBJ2-7	TRBD2	472	0.0278418		TRBV9	TRBJ2-4	TRBD1	202	0.0140071		TRBV7-9	TRBJ1-5	TRBD2	132	0.00785893		TRBV5-1	TRBJ2-6	TRBD2	232	0.0109283		TRBV3-2	TRBJ2-1	TRBD1	616	0.0375361
TRBV5-1	TRBJ1-2	TRBD2	469	0.0276649		TRBV25-1	TRBJ1-1	TRBD1	201	0.0139378		TRBV7-3	TRBJ2-3	TRBD1	132	0.00785893		TRBV6-8	TRBJ2-3	TRBD1	230	0.0108341		TRBV6-1	TRBJ2-4	TRBD2	611	0.0372314
TRBV20/OR9-2	TRBJ1-6	TRBD2	463	0.0273109		TRBV6-4	TRBJ2-5	TRBD1	198	0.0137297		TRBV11-2	TRBJ1-5	TRBD1	132	0.00785893		TRBV6-4	TRBJ2-5	TRBD2	230	0.0108341		TRBV6-1	TRBJ2-6	TRBD1	610	0.0371704
TRBV7-8	TRBJ1-3	TRBD1	447	0.0263671		TRBV6-8	TRBJ1-2	TRBD2	195	0.0135217		TRBV7-8	TRBJ2-2	TRBD1	131	0.00779939		TRBV25-1	TRBJ2-7	TRBD1	229	0.010787		TRBV4-1	TRBJ1-5	TRBD1	606	0.0369267
TRBV6-1	TRBJ2-3	TRBD2	445	0.0262492		TRBV6-1	TRBJ1-5	TRBD1	193	0.013383		TRBV5-1	TRBJ1-4	TRBD2	130	0.00773986		TRBV12-4	TRBJ1-5	TRBD2	224	0.0105515		TRBV7-6	TRBJ1-2	TRBD1	602	0.036683
TRBV4-3	TRBJ2-4	TRBD2	444	0.0261902		TRBV9	TRBJ2-7	TRBD1	190	0.013175		TRBV5-1	TRBJ1-5	TRBD2	129	0.00768032		TRBV28	TRBJ1-5	TRBD1	221	0.0104102		TRBV7-2	TRBJ2-4	TRBD1	600	0.0365611
TRBV2	TRBJ2-4	TRBD1	444	0.0261902		TRBV10-3	TRBJ1-6	TRBD1	189	0.0131057		TRBV13	TRBJ2-1	TRBD2	128	0.00762078		TRBV7-9	TRBJ1-3	TRBD1	220	0.0103631		TRBV7-6	TRBJ2-5	TRBD2	597	0.0363783
TRBV6-4	TRBJ2-1	TRBD1	439	0.0258952		TRBV6-8	TRBJ1-4	TRBD1	188	0.0130363		TRBV12-4	TRBJ1-3	TRBD1	128	0.00762078		TRBV7-3	TRBJ1-5	TRBD1	219	0.010316		TRBV6-1	TRBJ2-4	TRBD1	597	0.0363783
TRBV4-3	TRBJ1-5	TRBD1	439	0.0258952		TRBV15	TRBJ2-1	TRBD2	186	0.0128976		TRBV29-1	TRBJ2-4	TRBD1	127	0.00756124		TRBV11-2	TRBJ1-2	TRBD1	213	0.0100333		TRBV25-1	TRBJ2-4	TRBD1	597	0.0363783
TRBV4-3	TRBJ2-3	TRBD1	437	0.0257773		TRBV12-4	TRBJ1-1	TRBD2	186	0.0128976		TRBV7-6	TRBJ1-5	TRBD1	126	0.00750171		TRBV19	TRBJ2-7	TRBD2	212	0.00998624		TRBV4-1	TRBJ1-4	TRBD1	592	0.0360736
TRBV7-2	TRBJ1-6	TRBD2	435	0.0256593		TRBV25-1	TRBJ2-5	TRBD1	185	0.0128283		TRBV15	TRBJ2-1	TRBD2	126	0.00750171		TRBV5-5	TRBJ2-3	TRBD1	210	0.00989203		TRBV7-9	TRBJ1-6	TRBD2	589	0.0358908
TRBV10-3	TRBJ2-6	TRBD1	434	0.0256003		TRBV7-9	TRBJ1-2	TRBD2	184	0.0127589		TRBV7-8	TRBJ1-1	TRBD2	124	0.00738263		TRBV9	TRBJ2-5	TRBD1	208	0.00979782		TRBV7-7	TRBJ2-1	TRBD2	588	0.0358299
TRBV2	TRBJ1-2	TRBD2	423	0.0249515		TRBV6-4	TRBJ2-7	TRBD2	184	0.0127589		TRBV7-3	TRBJ1-1	TRBD1	124	0.00738263		TRBV10-3	TRBJ1-4	TRBD1	207	0.00975072		TRBV7-3	TRBJ1-5	TRBD1	584	0.0355861
TRBV25-1	TRBJ2-6	TRBD2	420	0.0247745		TRBV6-1	TRBJ2-3	TRBD1	184	0.0127589		TRBV5-5	TRBJ2-5	TRBD2	123	0.00732309		TRBV10-3	TRBJ2-5	TRBD2	202	0.00951519		TRBV7-6	TRBJ2-7	TRBD2	580	0.0353424
TRBV5-8	TRBJ2-2	TRBD2	419	0.0247155		TRBV7-7	TRBJ2-1	TRBD1	183	0.0126896		TRBV4-3	TRBJ1-6	TRBD1	122	0.00726356		TRBV10-3	TRBJ1-5	TRBD1	201	0.00946809		TRBV7-6	TRBJ2-5	TRBD1	580	0.0353424
TRBV5-4	TRBJ2-3	TRBD1	407	0.0240077		TRBV6-4	TRBJ2-2	TRBD2	183	0.0126896		TRBV7-4	TRBJ2-1	TRBD1	121	0.00720402		TRBV7-3	TRBJ1-6	TRBD1	199	0.00937388		TRBV11-2	TRBJ2-3	TRBD2	579	0.0352815
TRBV7-3	TRBJ1-1	TRBD2	402	0.0237127		TRBV4-2	TRBJ2-5	TRBD1	179	0.0124122		TRBV6-6	TRBJ1-5	TRBD1	118	0.00702541		TRBV6-8	TRBJ2-4	TRBD2	199	0.00937388		TRBV29-1	TRBJ1-1	TRBD2	568	0.0346112
TRBV30	TRBJ1-3	TRBD1	401	0.0236537		TRBV4-3	TRBJ1-6	TRBD2	175	0.0121349		TRBV4-2	TRBJ2-3	TRBD2	118	0.00702541		TRBV6-8	TRBJ1-6	TRBD1	198	0.00932677		TRBV7-9	TRBJ1-4	TRBD2	562	0.0342456
TRBV5-8	TRBJ1-5	TRBD1	400	0.0235948		TRBV4-2	TRBJ2-1	TRBD1	170	0.0117882		TRBV7-6	TRBJ1-2	TRBD1	116	0.00690633		TRBV27	TRBJ2-5	TRBD2	198	0.00932677		TRBV5-1	TRBJ2-4	TRBD2	562	0.0342456
TRBV11-2	TRBJ2-7	TRBD1	400	0.0235948		TRBV6-8	TRBJ2-1	TRBD1	169	0.0117188		TRBV6-8	TRBJ2-2	TRBD1	116	0.00690633		TRBV6-8	TRBJ2-2	TRBD2	192	0.00904414		TRBV28	TRBJ1-4	TRBD2	560	0.0341237
TRBV29-1	TRBJ1-4	TRBD1	388	0.0228869		TRBV6-4	TRBJ2-3	TRBD1	168	0.0116495		TRBV6-8	TRBJ2-3	TRBD2	115	0.00684679		TRBV10-3	TRBJ2-1	TRBD2	192	0.00904414		TRBV11-2	TRBJ2-7	TRBD2	560	0.0341237
TRBV20/OR9-2	TRBJ1-4	TRBD1	386	0.0227689		TRBV5-6	TRBJ2-3	TRBD1	167	0.0115801		TRBV15	TRBJ2-5	TRBD2	115	0.00684679		TRBV20-1	TRBJ2-3	TRBD2	190	0.00894993		TRBV30	TRBJ2-2	TRBD2	559	0.0340627
TRBV19	TRBJ1-6	TRBD1	376	0.0221791		TRBV29-1	TRBJ1-5	TRBD1	167	0.0115801		TRBV25-1	TRBJ2-2	TRBD2	113	0.00672772		TRBV6-5	TRBJ2-2	TRBD1	188	0.00885572		TRBV4-3	TRBJ2-2	TRBD2	558	0.0340018
TRBV7-3	TRBJ2-1	TRBD1	374	0.0220611		TRBV7-8	TRBJ2-7	TRBD2	165	0.0114414		TRBV5-5	TRBJ1-2	TRBD1	112	0.00666818		TRBV7-6	TRBJ2-1	TRBD1	186	0.00876151		TRBV27	TRBJ1-4	TRBD2	556	0.0338799
TRBV5-1	TRBJ1-5	TRBD2	374	0.0220611		TRBV6-6	TRBJ1-2	TRBD1	163	0.0113028		TRBV9	TRBJ1-2	TRBD1	110	0.00654911		TRBV12-4	TRBJ2-7	TRBD1	183	0.0086202		TRBV28	TRBJ1-6	TRBD2	554	0.0337581
TRBV6-5	TRBJ2-4	TRBD2	370	0.0218251		TRBV7-3	TRBJ1-2	TRBD1	160	0.0110947		TRBV7-3	TRBJ2-2	TRBD2	109	0.00648957		TRBV7-4	TRBJ1-4	TRBD1	182	0.00857309		TRBV7-6	TRBJ2-7	TRBD1	553	0.0336971
TRBV7-3	TRBJ2-2	TRBD2	368	0.0217072		TRBV25-1	TRBJ1-6	TRBD1	160	0.0110947		TRBV4-3	TRBJ2-3	TRBD1	107	0.0063705		TRBV7-3	TRBJ2-4	TRBD1	180	0.00847888		TRBV2	TRBJ2-5	TRBD2	553	0.0336971
TRBV7-9	TRBJ2-6	TRBD1	366	0.0215892		TRBV5-4	TRBJ2-1	TRBD1	158	0.010956		TRBV7-8	TRBJ1-4	TRBD1	106	0.00631096		TRBV19	TRBJ1-3	TRBD1	180	0.00847888		TRBV27	TRBJ1-3	TRBD1	548	0.0333925
TRBV20/OR9-2	TRBJ1-4	TRBD2	365	0.0215302		TRBV15	TRBJ2-5	TRBD2	158	0.010956		TRBV7-4	TRBJ1-2	TRBD1	106	0.00631096		TRBV6-1	TRBJ2-4	TRBD2	179	0.00843178		TRBV3-2	TRBJ2-4	TRBD1	547	0.0333315
TRBV20/OR9-2	TRBJ1-3	TRBD1	363	0.0214122		TRBV9	TRBJ1-4	TRBD1	157	0.0108867		TRBV6-8	TRBJ2-3	TRBD1	104	0.00619188		TRBV2	TRBJ2-4	TRBD2	177	0.00833757		TRBV2	TRBJ1-1	TRBD2	544	0.0331487
TRBV11-3	TRBJ2-1	TRBD1	358	0.0211173		TRBV7-3	TRBJ1-4	TRBD2	153	0.0106093		TRBV6-8	TRBJ1-4	TRBD1	104	0.00619188		TRBV6-5	TRBJ1-5	TRBD2	176	0.00829046		TRBV19	TRBJ1-6	TRBD2	540	0.032905
TRBV29-1	TRBJ1-1	TRBD2	355	0.0209403		TRBV6-4	TRBJ1-6	TRBD1	153	0.0106093		TRBV5-8	TRBJ1-6	TRBD1	104	0.00619188		TRBV19	TRBJ2-7	TRBD1	174	0.00819625		TRBV7-3	TRBJ2-7	TRBD1	538	0.0327831
TRBV7-2	TRBJ1-3	TRBD2	354	0.0208814		TRBV6-8	TRBJ2-2	TRBD1	152	0.01054		TRBV7-3	TRBJ2-5	TRBD2	102	0.00607281		TRBV6-6	TRBJ1-1	TRBD1	173	0.00814915		TRBV4-3	TRBJ2-5	TRBD2	537	0.0327222
TRBV30	TRBJ2-7	TRBD2	354	0.0208814		TRBV5-4	TRBJ2-5	TRBD1	152	0.01054		TRBV25-1	TRBJ2-2	TRBD1	102	0.00607281		TRBV7-9	TRBJ2-6	TRBD1	171	0.00805494		TRBV25-1	TRBJ1-5	TRBD2	536	0.0326612
TRBV7-8	TRBJ2-6	TRBD1	353	0.0208224		TRBV2	TRBJ1-5	TRBD2	152	0.01054		TRBV6-6	TRBJ1-1	TRBD1	100	0.00595373		TRBV5-1	TRBJ1-3	TRBD2	169	0.00796073		TRBV5-1	TRBJ1-4	TRBD2	530	0.0322956
TRBV10-3	TRBJ1-5	TRBD1	353	0.0208224		TRBV27	TRBJ2-5	TRBD2	152	0.01054		TRBV6-4	TRBJ1-4	TRBD1	98	0.00583466		TRBV27	TRBJ2-3	TRBD1	168	0.00791362		TRBV7-8	TRBJ2-4	TRBD1	528	0.0321738
TRBV27	TRBJ1-6	TRBD2	351	0.0207044		TRBV10-3	TRBJ2-3	TRBD1	150	0.0104013		TRBV7-4	TRBJ2-1	TRBD2	96	0.00571559		TRBV20-1	TRBJ2-5	TRBD2	168	0.00791362		TRBV6-4	TRBJ2-2	TRBD1	524	0.03193
TRBV11-2	TRBJ2-1	TRBD1	350	0.0206454		TRBV6-6	TRBJ2-5	TRBD2	148	0.0102626		TRBV15	TRBJ2-3	TRBD1	95	0.00565605		TRBV15	TRBJ2-3	TRBD1	167	0.00786652		TRBV2	TRBJ1-6	TRBD1	517	0.0315035
TRBV7-8	TRBJ1-6	TRBD1	345	0.0203505		TRBV15	TRBJ1-5	TRBD1	148	0.0102626		TRBV11-2	TRBJ2-2	TRBD2	95	0.00565605		TRBV11-3	TRBJ2-1	TRBD2	167	0.00786652		TRBV11-2	TRBJ2-2	TRBD2	517	0.0315035
TRBV4-1	TRBJ2-4	TRBD1	339	0.0199966		TRBV5-5	TRBJ2-5	TRBD2	145	0.0100546		TRBV10-1	TRBJ2-5	TRBD1	94	0.00559651		TRBV10-1	TRBJ1-5	TRBD1	167	0.00786652		TRBV20-1	TRBJ1-3	TRBD1	515	0.0313816
TRBV30	TRBJ2-3	TRBD1	338	0.0199376		TRBV5-8	TRBJ2-5	TRBD2	144	0.00998526		TRBV20-1	TRBJ2-1	TRBD2	92	0.00547744		TRBV7-6	TRBJ2-3	TRBD2	166	0.00781941		TRBV16	TRBJ1-5	TRBD1	509	0.031016
TRBV20/OR9-2	TRBJ2-6	TRBD2	338	0.0199376		TRBV15	TRBJ2-4	TRBD1	144	0.00998526		TRBV5-8	TRBJ2-2	TRBD1	90	0.00535836		TRBV12-4	TRBJ1-3	TRBD1	166	0.00781941		TRBV6-1	TRBJ1-4	TRBD1	506	0.0308332
TRBV6-6	TRBJ2-3	TRBD2	336	0.0198196		TRBV25-1	TRBJ2-1	TRBD1	142	0.00984657		TRBV20/OR9-2	TRBJ1-3	TRBD2	89	0.00529882		TRBV6-6	TRBJ2-5	TRBD1	163	0.0076781		TRBV29-1	TRBJ1-5	TRBD2	506	0.0308332
TRBV4-1	TRBJ2-4	TRBD2	335	0.0197606		TRBV11-2	TRBJ1-4	TRBD2	142	0.00984657		TRBV4-3	TRBJ2-2	TRBD1	88	0.00523929		TRBV28	TRBJ2-5	TRBD2	163	0.0076781		TRBV19	TRBJ1-4	TRBD2	501	0.0305285
TRBV19	TRBJ1-3	TRBD1	327	0.0192887		TRBV25-1	TRBJ1-5	TRBD1	141	0.00977723		TRBV4-3	TRBJ2-1	TRBD2	88	0.00523929		TRBV7-3	TRBJ2-7	TRBD1	162	0.007631		TRBV10-3	TRBJ2-2	TRBD2	499	0.0304066
TRBV25-1	TRBJ2-4	TRBD1	326	0.0192297		TRBV7-3	TRBJ1-6	TRBD1	139	0.00963855		TRBV20-1	TRBJ1-2	TRBD1	88	0.00523929		TRBV10-3	TRBJ2-3	TRBD2	161	0.00758389		TRBV7-6	TRBJ1-4	TRBD1	498	0.0303457
TRBV30	TRBJ1-4	TRBD1	324	0.0191118		TRBV7-3	TRBJ1-5	TRBD2	139	0.00963855		TRBV27	TRBJ1-6	TRBD2	87	0.00517975		TRBV7-3	TRBJ1-4	TRBD1	159	0.00748968		TRBV7-9	TRBJ1-3	TRBD2	494	0.030102
TRBV27	TRBJ1-3	TRBD2	324	0.0191118		TRBV6-1	TRBJ2-5	TRBD1	138	0.00956921		TRBV6-4	TRBJ1-1	TRBD2	86	0.00512021		TRBV20/OR9-2	TRBJ2-6	TRBD2	158	0.00744258		TRBV6-4	TRBJ2-3	TRBD1	494	0.030102
TRBV7-2	TRBJ2-6	TRBD2	316	0.0186399		TRBV29-1	TRBJ1-4	TRBD1	138	0.00956921		TRBV15	TRBJ1-4	TRBD1	86	0.00512021		TRBV6-4	TRBJ1-6	TRBD1	154	0.00725416		TRBV30	TRBJ2-5	TRBD2	493	0.030041
TRBV2	TRBJ2-4	TRBD2	315	0.0185809		TRBV19	TRBJ2-4	TRBD2	137	0.00949986		TRBV7-6	TRBJ2-3	TRBD2	85	0.00506067		TRBV7-2	TRBJ1-5	TRBD2	153	0.00720705		TRBV11-2	TRBJ2-7	TRBD1	491	0.0299192
TRBV3-2	TRBJ2-2	TRBD2	314	0.0185219		TRBV5-8	TRBJ2-1	TRBD2	136	0.00943052		TRBV6-6	TRBJ1-3	TRBD1	85	0.00506067		TRBV6-6	TRBJ1-2	TRBD1	152	0.00715995		TRBV7-8	TRBJ1-3	TRBD2	490	0.0298582
TRBV7-3	TRBJ1-2	TRBD2	307	0.018109		TRBV6-8	TRBJ2-1	TRBD2	135	0.00936118		TRBV2	TRBJ1-3	TRBD2	85	0.00506067		TRBV15	TRBJ2-3	TRBD2	147	0.00692442		TRBV10-3	TRBJ2-3	TRBD1	489	0.0297973
TRBV15	TRBJ2-2	TRBD2	302	0.017814		TRBV6-8	TRBJ2-3	TRBD1	134	0.00929184		TRBV6-5	TRBJ2-5	TRBD1	82	0.00488206		TRBV6-5	TRBJ2-7	TRBD1	146	0.00687732		TRBV7-3	TRBJ2-6	TRBD1	485	0.0295535
TRBV6-4	TRBJ2-3	TRBD1	294	0.0173421		TRBV5-1	TRBJ1-4	TRBD2	134	0.00929184		TRBV4-2	TRBJ2-7	TRBD1	79	0.00470345		TRBV12-4	TRBJ2-7	TRBD2	146	0.00687732		TRBV7-8	TRBJ1-4	TRBD2	482	0.0293707
TRBV4-2	TRBJ2-4	TRBD1	293	0.0172832		TRBV30	TRBJ1-2	TRBD1	133	0.0092225		TRBV2	TRBJ2-6	TRBD1	78	0.00464391		TRBV6-4	TRBJ2-2	TRBD1	145	0.00683021		TRBV10-3	TRBJ2-7	TRBD2	481	0.0293098
TRBV11-2	TRBJ2-2	TRBD1	293	0.0172832		TRBV15	TRBJ2-4	TRBD2	133	0.0092225		TRBV6-6	TRBJ2-5	TRBD2	77	0.00458438		TRBV10-3	TRBJ1-1	TRBD1	143	0.006736		TRBV7-2	TRBJ1-4	TRBD2	478	0.029127
TRBV7-3	TRBJ1-5	TRBD2	287	0.0169292		TRBV7-2	TRBJ1-1	TRBD2	132	0.00915315		TRBV7-9	TRBJ1-3	TRBD2	76	0.00452484		TRBV9	TRBJ2-3	TRBD1	141	0.00664179		TRBV12-4	TRBJ2-6	TRBD2	478	0.029127
TRBV4-2	TRBJ2-1	TRBD2	286	0.0168703		TRBV9	TRBJ1-2	TRBD1	130	0.00901447		TRBV6-8	TRBJ1-2	TRBD2	76	0.00452484		TRBV6-5	TRBJ2-7	TRBD2	141	0.00664179		TRBV6-5	TRBJ2-7	TRBD2	477	0.0290661
TRBV4-2	TRBJ2-7	TRBD2	285	0.0168113		TRBV5-4	TRBJ2-2	TRBD2	130	0.00901447		TRBV5-1	TRBJ2-6	TRBD1	76	0.00452484		TRBV7-8	TRBJ1-5	TRBD2	140	0.00659469		TRBV30	TRBJ1-2	TRBD1	477	0.0290661
TRBV7-2	TRBJ1-6	TRBD1	282	0.0166343		TRBV7-8	TRBJ1-4	TRBD1	128	0.00887578		TRBV27	TRBJ1-1	TRBD2	75	0.0044653		TRBV6-5	TRBJ2-4	TRBD2	140	0.00659469		TRBV20-1	TRBJ1-5	TRBD2	474	0.0288833
TRBV3-2	TRBJ2-1	TRBD1	280	0.0165163		TRBV27	TRBJ1-5	TRBD2	126	0.0087371		TRBV27	TRBJ1-4	TRBD2	74	0.00440576		TRBV11-3	TRBJ2-2	TRBD2	139	0.00654758		TRBV12-4	TRBJ1-4	TRBD2	473	0.0288223
TRBV7-2	TRBJ1-3	TRBD1	274	0.0161624		TRBV5-8	TRBJ2-4	TRBD1	125	0.00866776		TRBV6-6	TRBJ2-2	TRBD1	73	0.00434623		TRBV11-1	TRBJ2-1	TRBD2	138	0.00650048		TRBV12-4	TRBJ1-3	TRBD2	473	0.0288223
TRBV3-2	TRBJ1-1	TRBD2	272	0.0160444		TRBV6-1	TRBJ1-4	TRBD1	122	0.00845973		TRBV15	TRBJ2-2	TRBD2	72	0.00428669		TRBV4-2	TRBJ1-1	TRBD1	137	0.00645337		TRBV20-1	TRBJ2-7	TRBD1	461	0.0280911
TRBV28	TRBJ1-3	TRBD2	272	0.0160444		TRBV27	TRBJ2-3	TRBD2	122	0.00845973		TRBV7-6	TRBJ2-3	TRBD1	71	0.00422715		TRBV7-4	TRBJ2-1	TRBD2	136	0.00640627		TRBV16	TRBJ1-1	TRBD1	458	0.0279083
TRBV6-8	TRBJ2-1	TRBD2	267	0.0157495		TRBV25-1	TRBJ2-3	TRBD1	118	0.00818236		TRBV25-1	TRBJ2-6	TRBD2	71	0.00422715		TRBV6-8	TRBJ1-5	TRBD1	134	0.00631206		TRBV29-1	TRBJ1-2	TRBD2	457	0.0278474
TRBV6-4	TRBJ1-5	TRBD1	267	0.0157495		TRBV11-1	TRBJ1-5	TRBD2	117	0.00811302		TRBV9	TRBJ2-1	TRBD1	70	0.00416761		TRBV2	TRBJ1-2	TRBD2	134	0.00631206		TRBV7-8	TRBJ1-3	TRBD1	455	0.0277255
TRBV7-3	TRBJ2-4	TRBD1	266	0.0156905		TRBV7-8	TRBJ2-4	TRBD1	116	0.00804368		TRBV7-8	TRBJ2-6	TRBD1	70	0.00416761		TRBV7-3	TRBJ1-1	TRBD2	133	0.00626495		TRBV25-1	TRBJ2-6	TRBD1	450	0.0274208
TRBV2	TRBJ1-6	TRBD1	266	0.0156905		TRBV5-4	TRBJ1-6	TRBD1	116	0.00804368		TRBV29-1	TRBJ1-2	TRBD2	70	0.00416761		TRBV6-8	TRBJ2-1	TRBD1	132	0.00621785		TRBV20-1	TRBJ2-4	TRBD1	450	0.0274208
TRBV20/OR9-2	TRBJ2-6	TRBD1	263	0.0155136		TRBV15	TRBJ1-1	TRBD1	116	0.00804368		TRBV6-8	TRBJ1-6	TRBD1	69	0.00410808		TRBV6-6	TRBJ2-1	TRBD1	132	0.00621785		TRBV10-3	TRBJ1-2	TRBD1	449	0.0273599
TRBV29-1	TRBJ1-5	TRBD2	262	0.0154546		TRBV7-2	TRBJ1-2	TRBD2	115	0.00797434		TRBV28	TRBJ1-4	TRBD2	69	0.00410808		TRBV5-4	TRBJ2-1	TRBD2	132	0.00621785		TRBV6-4	TRBJ2-7	TRBD1	448	0.0272989
TRBV7-3	TRBJ2-3	TRBD1	256	0.0151006		TRBV7-8	TRBJ2-6	TRBD1	114	0.007905		TRBV12-4	TRBJ1-6	TRBD1	69	0.00410808		TRBV5-8	TRBJ2-5	TRBD2	131	0.00617074		TRBV20/OR9-2	TRBJ1-4	TRBD2	443	0.0269943
TRBV7-3	TRBJ1-5	TRBD1	255	0.0150417		TRBV5-4	TRBJ2-6	TRBD1	113	0.00783565		TRBV7-8	TRBJ1-3	TRBD1	68	0.00404854		TRBV6-6	TRBJ2-3	TRBD2	130	0.00612364		TRBV20-1	TRBJ1-6	TRBD1	437	0.0266287
TRBV25-1	TRBJ1-6	TRBD1	254	0.0149827		TRBV7-2	TRBJ1-6	TRBD2	112	0.00776631		TRBV6-4	TRBJ2-6	TRBD2	68	0.00404854		TRBV30	TRBJ1-2	TRBD1	130	0.00612364		TRBV10-2	TRBJ2-7	TRBD2	434	0.0264459
TRBV28	TRBJ1-6	TRBD2	252	0.0148647		TRBV6-5	TRBJ1-6	TRBD1	111	0.00769697		TRBV29-1	TRBJ1-1	TRBD2	68	0.00404854		TRBV6-5	TRBJ1-5	TRBD1	129	0.00607653		TRBV28	TRBJ1-3	TRBD1	433	0.0263849
TRBV7-3	TRBJ2-5	TRBD1	251	0.0148057		TRBV12-4	TRBJ1-3	TRBD1	111	0.00769697		TRBV11-1	TRBJ2-3	TRBD1	68	0.00404854		TRBV7-4	TRBJ1-2	TRBD1	128	0.00602943		TRBV6-4	TRBJ2-5	TRBD1	432	0.026324
TRBV6-1	TRBJ1-2	TRBD2	249	0.0146877		TRBV25-1	TRBJ1-3	TRBD1	109	0.00755829		TRBV2	TRBJ2-4	TRBD1	67	0.003989		TRBV6-5	TRBJ1-1	TRBD1	127	0.00598232		TRBV6-5	TRBJ2-7	TRBD1	428	0.0260802
TRBV11-2	TRBJ2-2	TRBD2	248	0.0146287		TRBV6-5	TRBJ2-3	TRBD2	108	0.00748894		TRBV27	TRBJ2-4	TRBD2	67	0.003989		TRBV25-1	TRBJ2-7	TRBD2	126	0.00593522		TRBV27	TRBJ1-6	TRBD2	426	0.0259584
TRBV10-3	TRBJ2-3	TRBD1	244	0.0143928		TRBV2	TRBJ1-4	TRBD1	106	0.00735026		TRBV4-1	TRBJ1-2	TRBD1	65	0.00386993		TRBV25-1	TRBJ2-6	TRBD1	126	0.00593522		TRBV20/OR9-2	TRBJ1-6	TRBD2	426	0.0259584
TRBV4-1	TRBJ1-6	TRBD1	243	0.0143338		TRBV25-1	TRBJ2-1	TRBD2	106	0.00735026		TRBV6-8	TRBJ2-2	TRBD2	64	0.00381039		TRBV9	TRBJ1-3	TRBD1	124	0.00584101		TRBV15	TRBJ1-1	TRBD2	421	0.0256537
TRBV28	TRBJ1-4	TRBD2	241	0.0142158		TRBV20-1	TRBJ2-5	TRBD1	106	0.00735026		TRBV4-2	TRBJ1-2	TRBD1	64	0.00381039		TRBV5-4	TRBJ1-1	TRBD1	124	0.00584101		TRBV28	TRBJ2-6	TRBD2	418	0.0254709
TRBV3-2	TRBJ1-2	TRBD2	239	0.0140979		TRBV19	TRBJ1-2	TRBD2	106	0.00735026		TRBV15	TRBJ1-1	TRBD1	64	0.00381039		TRBV11-3	TRBJ2-3	TRBD2	124	0.00584101		TRBV12-4	TRBJ1-6	TRBD2	416	0.025349
TRBV6-5	TRBJ2-1	TRBD1	238	0.0140389		TRBV28	TRBJ1-4	TRBD2	103	0.00714223		TRBV7-4	TRBJ1-5	TRBD1	62	0.00369132		TRBV5-5	TRBJ2-2	TRBD2	123	0.0057939		TRBV19	TRBJ1-3	TRBD2	411	0.0250443
TRBV2	TRBJ1-3	TRBD1	238	0.0140389		TRBV19	TRBJ1-4	TRBD2	102	0.00707289		TRBV2	TRBJ2-4	TRBD2	62	0.00369132		TRBV2	TRBJ1-4	TRBD2	122	0.0057468		TRBV7-8	TRBJ2-6	TRBD2	408	0.0248615
TRBV15	TRBJ1-2	TRBD2	234	0.0138029		TRBV9	TRBJ2-5	TRBD2	101	0.00700355		TRBV6-6	TRBJ2-7	TRBD2	61	0.00363178		TRBV9	TRBJ1-2	TRBD1	119	0.00560548		TRBV10-3	TRBJ2-3	TRBD2	404	0.0246178
TRBV7-9	TRBJ1-4	TRBD2	232	0.013685		TRBV6-6	TRBJ1-6	TRBD1	100	0.00693421		TRBV27	TRBJ1-5	TRBD2	61	0.00363178		TRBV13	TRBJ2-1	TRBD2	119	0.00560548		TRBV29-1	TRBJ1-6	TRBD1	395	0.0240694
TRBV11-3	TRBJ2-1	TRBD2	232	0.013685		TRBV5-6	TRBJ2-7	TRBD1	100	0.00693421		TRBV19	TRBJ2-4	TRBD2	61	0.00363178		TRBV5-8	TRBJ2-1	TRBD2	118	0.00555838		TRBV10-3	TRBJ2-7	TRBD1	394	0.0240084
TRBV6-5	TRBJ1-4	TRBD1	230	0.013567		TRBV4-2	TRBJ1-2	TRBD1	100	0.00693421		TRBV10-3	TRBJ2-7	TRBD2	61	0.00363178		TRBV4-3	TRBJ1-5	TRBD1	116	0.00546417		TRBV6-5	TRBJ1-5	TRBD1	393	0.0239475
TRBV7-4	TRBJ2-7	TRBD1	228	0.013449		TRBV27	TRBJ2-2	TRBD2	100	0.00693421		TRBV4-2	TRBJ2-3	TRBD1	59	0.0035127		TRBV11-2	TRBJ2-5	TRBD2	116	0.00546417		TRBV6-1	TRBJ1-4	TRBD2	390	0.0237647
TRBV10-3	TRBJ2-4	TRBD2	226	0.013331		TRBV30	TRBJ1-1	TRBD2	99	0.00686486		TRBV28	TRBJ2-6	TRBD2	59	0.0035127		TRBV11-1	TRBJ2-5	TRBD2	116	0.00546417		TRBV2	TRBJ2-4	TRBD1	388	0.0236428
TRBV7-6	TRBJ2-1	TRBD1	225	0.013272		TRBV27	TRBJ2-3	TRBD1	99	0.00686486		TRBV25-1	TRBJ1-4	TRBD1	59	0.0035127		TRBV7-9	TRBJ1-6	TRBD2	114	0.00536996		TRBV3-2	TRBJ1-6	TRBD1	384	0.0233991
TRBV11-2	TRBJ2-5	TRBD2	224	0.0132131		TRBV29-1	TRBJ2-4	TRBD2	98	0.00679552		TRBV11-1	TRBJ2-1	TRBD1	59	0.0035127		TRBV6-4	TRBJ2-7	TRBD2	114	0.00536996		TRBV6-4	TRBJ1-4	TRBD2	377	0.0229726
TRBV7-6	TRBJ2-2	TRBD2	222	0.0130951		TRBV25-1	TRBJ2-7	TRBD2	98	0.00679552		TRBV7-6	TRBJ2-5	TRBD1	58	0.00345317		TRBV7-3	TRBJ1-4	TRBD2	113	0.00532285		TRBV10-3	TRBJ2-1	TRBD1	371	0.0226069
TRBV30	TRBJ2-1	TRBD1	221	0.0130361		TRBV20/OR9-2	TRBJ1-3	TRBD2	98	0.00679552		TRBV6-5	TRBJ1-4	TRBD1	58	0.00345317		TRBV2	TRBJ1-6	TRBD2	113	0.00532285		TRBV6-4	TRBJ1-6	TRBD2	365	0.0222413
TRBV7-9	TRBJ1-6	TRBD2	219	0.0129181		TRBV11-1	TRBJ1-5	TRBD1	98	0.00679552		TRBV5-8	TRBJ1-2	TRBD1	58	0.00345317		TRBV19	TRBJ1-6	TRBD2	113	0.00532285		TRBV19	TRBJ2-6	TRBD2	364	0.0221804
TRBV7-3	TRBJ1-2	TRBD1	216	0.0127412		TRBV20-1	TRBJ2-1	TRBD1	97	0.00672618		TRBV29-1	TRBJ2-2	TRBD2	58	0.00345317		TRBV9	TRBJ1-4	TRBD1	112	0.00527575		TRBV7-2	TRBJ2-6	TRBD2	362	0.0220585
TRBV29-1	TRBJ1-3	TRBD1	216	0.0127412		TRBV11-2	TRBJ2-1	TRBD2	97	0.00672618		TRBV25-1	TRBJ2-4	TRBD2	58	0.00345317		TRBV9	TRBJ2-5	TRBD2	109	0.00513444		TRBV27	TRBJ2-4	TRBD2	362	0.0220585
TRBV15	TRBJ2-4	TRBD2	216	0.0127412		TRBV7-2	TRBJ2-4	TRBD2	96	0.00665684		TRBV11-3	TRBJ2-3	TRBD1	58	0.00345317		TRBV7-6	TRBJ2-5	TRBD2	107	0.00504023		TRBV4-3	TRBJ1-2	TRBD1	361	0.0219976
TRBV10-3	TRBJ2-5	TRBD1	214	0.0126232		TRBV25-1	TRBJ2-4	TRBD1	96	0.00665684		TRBV7-6	TRBJ1-1	TRBD1	56	0.00333409		TRBV7-3	TRBJ2-2	TRBD1	106	0.00499312		TRBV4-1	TRBJ2-4	TRBD2	356	0.0216929
TRBV6-5	TRBJ1-6	TRBD1	213	0.0125642		TRBV6-8	TRBJ2-7	TRBD2	94	0.00651815		TRBV7-4	TRBJ1-1	TRBD1	56	0.00333409		TRBV7-6	TRBJ2-2	TRBD1	105	0.00494602		TRBV11-2	TRBJ1-1	TRBD1	348	0.0212054
TRBV7-9	TRBJ1-3	TRBD2	211	0.0124462		TRBV29-1	TRBJ1-5	TRBD2	94	0.00651815		TRBV7-3	TRBJ2-4	TRBD1	56	0.00333409		TRBV10-2	TRBJ2-1	TRBD1	105	0.00494602		TRBV3-2	TRBJ1-2	TRBD2	342	0.0208398
TRBV6-6	TRBJ2-2	TRBD1	211	0.0124462		TRBV11-2	TRBJ2-3	TRBD2	94	0.00651815		TRBV6-6	TRBJ2-7	TRBD1	56	0.00333409		TRBV7-4	TRBJ2-5	TRBD1	104	0.00489891		TRBV12-4	TRBJ2-6	TRBD1	339	0.020657
TRBV6-4	TRBJ1-2	TRBD1	210	0.0123872		TRBV5-8	TRBJ2-7	TRBD1	93	0.00644881		TRBV4-2	TRBJ2-1	TRBD2	56	0.00333409		TRBV4-3	TRBJ2-1	TRBD2	103	0.00485181		TRBV7-9	TRBJ2-6	TRBD2	332	0.0202305
TRBV3-2	TRBJ1-5	TRBD2	210	0.0123872		TRBV11-2	TRBJ2-5	TRBD1	93	0.00644881		TRBV10-3	TRBJ2-2	TRBD2	56	0.00333409		TRBV28	TRBJ1-1	TRBD2	103	0.00485181		TRBV11-3	TRBJ2-1	TRBD2	330	0.0201086
TRBV15	TRBJ1-2	TRBD1	210	0.0123872		TRBV6-5	TRBJ2-1	TRBD1	92	0.00637947		TRBV6-6	TRBJ2-4	TRBD2	55	0.00327455		TRBV7-8	TRBJ2-2	TRBD1	101	0.0047576		TRBV30	TRBJ2-1	TRBD1	329	0.0200477
TRBV10-3	TRBJ2-1	TRBD1	208	0.0122693		TRBV11-1	TRBJ1-2	TRBD1	92	0.00637947		TRBV5-8	TRBJ2-3	TRBD2	55	0.00327455		TRBV30	TRBJ1-2	TRBD2	101	0.0047576		TRBV4-1	TRBJ1-3	TRBD1	327	0.0199258
TRBV15	TRBJ2-5	TRBD1	206	0.0121513		TRBV6-6	TRBJ2-1	TRBD2	91	0.00631013		TRBV6-1	TRBJ2-7	TRBD2	54	0.00321502		TRBV5-8	TRBJ2-2	TRBD2	98	0.00461628		TRBV27	TRBJ2-4	TRBD1	325	0.0198039
TRBV7-6	TRBJ1-1	TRBD1	205	0.0120923		TRBV25-1	TRBJ2-5	TRBD2	90	0.00624079		TRBV7-3	TRBJ2-2	TRBD1	53	0.00315548		TRBV28	TRBJ2-2	TRBD2	98	0.00461628		TRBV3-2	TRBJ2-2	TRBD1	324	0.019743
TRBV27	TRBJ2-6	TRBD2	205	0.0120923		TRBV20-1	TRBJ1-2	TRBD1	89	0.00617144		TRBV2	TRBJ1-1	TRBD2	53	0.00315548		TRBV6-8	TRBJ2-2	TRBD1	97	0.00456918		TRBV10-3	TRBJ2-5	TRBD1	322	0.0196211
TRBV4-2	TRBJ2-1	TRBD1	204	0.0120333		TRBV5-5	TRBJ2-1	TRBD2	88	0.0061021		TRBV6-8	TRBJ1-6	TRBD2	52	0.00309594		TRBV6-6	TRBJ2-2	TRBD2	97	0.00456918		TRBV6-8	TRBJ1-4	TRBD1	320	0.0194992
TRBV7-6	TRBJ2-5	TRBD2	200	0.0117974		TRBV20-1	TRBJ1-1	TRBD1	88	0.0061021		TRBV6-1	TRBJ2-4	TRBD1	52	0.00309594		TRBV30	TRBJ2-6	TRBD2	97	0.00456918		TRBV6-4	TRBJ2-4	TRBD2	319	0.0194383
TRBV5-1	TRBJ1-4	TRBD1	200	0.0117974		TRBV15	TRBJ2-2	TRBD1	88	0.0061021		TRBV4-1	TRBJ2-7	TRBD1	52	0.00309594		TRBV19	TRBJ1-3	TRBD2	96	0.00452207		TRBV6-1	TRBJ1-1	TRBD2	313	0.0190727
TRBV6-1	TRBJ1-5	TRBD2	199	0.0117384		TRBV7-6	TRBJ2-3	TRBD2	87	0.00603276		TRBV29-1	TRBJ1-3	TRBD1	52	0.00309594		TRBV11-2	TRBJ2-7	TRBD2	96	0.00452207		TRBV2	TRBJ1-2	TRBD2	312	0.0190118
TRBV5-8	TRBJ1-1	TRBD1	193	0.0113845		TRBV7-9	TRBJ1-3	TRBD2	86	0.00596342		TRBV25-1	TRBJ2-4	TRBD1	52	0.00309594		TRBV7-4	TRBJ2-3	TRBD2	95	0.00447497		TRBV4-3	TRBJ2-6	TRBD2	311	0.0189508
TRBV7-6	TRBJ2-5	TRBD1	191	0.0112665		TRBV7-3	TRBJ1-3	TRBD1	85	0.00589408		TRBV6-6	TRBJ2-3	TRBD1	51	0.0030364		TRBV6-4	TRBJ1-5	TRBD1	95	0.00447497		TRBV3-2	TRBJ2-3	TRBD1	311	0.0189508
TRBV6-5	TRBJ1-1	TRBD2	191	0.0112665		TRBV15	TRBJ1-2	TRBD2	85	0.00589408		TRBV19	TRBJ2-6	TRBD2	51	0.0030364		TRBV25-1	TRBJ1-2	TRBD2	95	0.00447497		TRBV30	TRBJ1-5	TRBD1	311	0.0189508
TRBV15	TRBJ2-1	TRBD1	189	0.0111485		TRBV15	TRBJ1-1	TRBD2	85	0.00589408		TRBV13	TRBJ2-1	TRBD1	51	0.0030364		TRBV10-3	TRBJ1-3	TRBD1	95	0.00447497		TRBV4-2	TRBJ2-1	TRBD2	307	0.0187071
TRBV5-1	TRBJ1-4	TRBD2	187	0.0110305		TRBV6-4	TRBJ1-1	TRBD2	83	0.00575539		TRBV4-3	TRBJ2-5	TRBD2	50	0.00297687		TRBV4-2	TRBJ2-1	TRBD1	94	0.00442786		TRBV29-1	TRBJ2-4	TRBD2	307	0.0187071
TRBV6-6	TRBJ1-1	TRBD1	185	0.0109126		TRBV7-4	TRBJ1-6	TRBD1	80	0.00554737		TRBV4-1	TRBJ2-7	TRBD2	50	0.00297687		TRBV28	TRBJ2-2	TRBD1	92	0.00433365		TRBV20/OR9-2	TRBJ2-6	TRBD2	300	0.0182805
TRBV30	TRBJ1-6	TRBD2	183	0.0107946		TRBV4-3	TRBJ2-3	TRBD2	80	0.00554737		TRBV4-1	TRBJ2-3	TRBD2	50	0.00297687		TRBV7-8	TRBJ2-3	TRBD1	91	0.00428655		TRBV4-1	TRBJ2-6	TRBD1	299	0.0182196
TRBV25-1	TRBJ1-3	TRBD1	182	0.0107356		TRBV7-3	TRBJ1-4	TRBD1	79	0.00547802		TRBV13	TRBJ2-5	TRBD2	50	0.00297687		TRBV25-1	TRBJ2-4	TRBD2	91	0.00428655		TRBV2	TRBJ2-6	TRBD1	299	0.0182196
TRBV5-1	TRBJ2-6	TRBD1	180	0.0106176		TRBV28	TRBJ2-4	TRBD1	79	0.00547802		TRBV5-5	TRBJ2-2	TRBD1	49	0.00291733		TRBV15	TRBJ1-1	TRBD2	90	0.00423944		TRBV6-5	TRBJ2-2	TRBD1	297	0.0180977
TRBV15	TRBJ1-1	TRBD2	180	0.0106176		TRBV25-1	TRBJ1-4	TRBD1	79	0.00547802		TRBV4-1	TRBJ2-4	TRBD1	49	0.00291733		TRBV6-4	TRBJ2-7	TRBD1	86	0.00405102		TRBV5-4	TRBJ2-1	TRBD2	297	0.0180977
TRBV6-1	TRBJ1-4	TRBD1	177	0.0104407		TRBV12-4	TRBJ2-4	TRBD1	79	0.00547802		TRBV13	TRBJ2-7	TRBD2	49	0.00291733		TRBV15	TRBJ2-7	TRBD1	86	0.00405102		TRBV6-6	TRBJ2-1	TRBD2	294	0.0179149
TRBV15	TRBJ1-5	TRBD2	177	0.0104407		TRBV6-4	TRBJ2-4	TRBD1	78	0.00540868		TRBV15	TRBJ2-2	TRBD1	48	0.00285779		TRBV15	TRBJ1-4	TRBD1	86	0.00405102		TRBV6-1	TRBJ2-5	TRBD2	293	0.017854
TRBV7-4	TRBJ2-4	TRBD1	174	0.0102637		TRBV4-3	TRBJ2-5	TRBD1	77	0.00533934		TRBV7-6	TRBJ2-5	TRBD2	47	0.00279826		TRBV7-3	TRBJ1-5	TRBD2	85	0.00400392		TRBV10-3	TRBJ2-2	TRBD1	292	0.0177931
TRBV7-4	TRBJ2-1	TRBD2	174	0.0102637		TRBV3-2	TRBJ2-1	TRBD1	77	0.00533934		TRBV7-2	TRBJ1-6	TRBD2	47	0.00279826		TRBV7-2	TRBJ1-2	TRBD2	85	0.00400392		TRBV6-4	TRBJ1-3	TRBD2	289	0.0176103
TRBV6-8	TRBJ2-7	TRBD2	174	0.0102637		TRBV2	TRBJ1-3	TRBD1	77	0.00533934		TRBV7-2	TRBJ1-5	TRBD2	46	0.00273872		TRBV6-1	TRBJ2-3	TRBD1	85	0.00400392		TRBV12-4	TRBJ2-4	TRBD1	284	0.0173056
TRBV11-1	TRBJ2-1	TRBD1	171	0.0100868		TRBV15	TRBJ2-7	TRBD2	77	0.00533934		TRBV6-4	TRBJ2-4	TRBD1	46	0.00273872		TRBV11-2	TRBJ2-2	TRBD2	85	0.00400392		TRBV25-1	TRBJ1-6	TRBD2	283	0.0172446
TRBV29-1	TRBJ2-6	TRBD1	170	0.0100278		TRBV7-4	TRBJ2-1	TRBD2	76	0.00527		TRBV5-5	TRBJ2-3	TRBD2	46	0.00273872		TRBV7-4	TRBJ2-1	TRBD1	84	0.00395681		TRBV10-3	TRBJ1-2	TRBD2	279	0.0170009
TRBV4-2	TRBJ1-6	TRBD1	168	0.0099098		TRBV28	TRBJ1-1	TRBD2	76	0.00527		TRBV29-1	TRBJ2-4	TRBD2	46	0.00273872		TRBV5-5	TRBJ2-1	TRBD2	84	0.00395681		TRBV6-5	TRBJ1-1	TRBD1	274	0.0166962
TRBV11-2	TRBJ2-3	TRBD1	168	0.0099098		TRBV6-5	TRBJ1-4	TRBD1	75	0.00520066		TRBV28	TRBJ1-3	TRBD2	46	0.00273872		TRBV27	TRBJ2-7	TRBD2	84	0.00395681		TRBV4-1	TRBJ1-5	TRBD2	271	0.0165134
TRBV7-6	TRBJ1-1	TRBD2	167	0.00985081		TRBV11-3	TRBJ2-7	TRBD1	75	0.00520066		TRBV12-4	TRBJ1-5	TRBD2	46	0.00273872		TRBV20-1	TRBJ1-1	TRBD1	84	0.00395681		TRBV7-3	TRBJ1-1	TRBD2	269	0.0163916
TRBV6-8	TRBJ2-7	TRBD1	167	0.00985081		TRBV5-5	TRBJ1-1	TRBD1	74	0.00513131		TRBV7-8	TRBJ1-5	TRBD2	45	0.00267918		TRBV11-3	TRBJ1-1	TRBD2	84	0.00395681		TRBV4-2	TRBJ2-3	TRBD2	269	0.0163916
TRBV6-6	TRBJ2-7	TRBD1	167	0.00985081		TRBV2	TRBJ1-2	TRBD2	74	0.00513131		TRBV7-4	TRBJ2-7	TRBD1	45	0.00267918		TRBV6-8	TRBJ2-5	TRBD2	83	0.00390971		TRBV6-5	TRBJ2-2	TRBD2	268	0.0163306
TRBV6-4	TRBJ2-5	TRBD1	167	0.00985081		TRBV19	TRBJ1-6	TRBD2	74	0.00513131		TRBV6-6	TRBJ2-1	TRBD1	45	0.00267918		TRBV4-3	TRBJ2-3	TRBD2	83	0.00390971		TRBV4-3	TRBJ2-1	TRBD1	266	0.0162087
TRBV6-5	TRBJ2-2	TRBD1	166	0.00979182		TRBV7-4	TRBJ1-1	TRBD1	73	0.00506197		TRBV6-5	TRBJ2-3	TRBD1	45	0.00267918		TRBV12-4	TRBJ1-4	TRBD2	83	0.00390971		TRBV27	TRBJ1-3	TRBD2	265	0.0161478
TRBV29-1	TRBJ2-6	TRBD2	164	0.00967385		TRBV6-4	TRBJ1-5	TRBD2	73	0.00506197		TRBV5-5	TRBJ1-6	TRBD1	45	0.00267918		TRBV7-7	TRBJ1-1	TRBD1	82	0.0038626		TRBV4-1	TRBJ2-6	TRBD2	264	0.0160869
TRBV11-3	TRBJ2-7	TRBD2	162	0.00955588		TRBV5-4	TRBJ2-3	TRBD2	73	0.00506197		TRBV25-1	TRBJ1-6	TRBD1	45	0.00267918		TRBV7-8	TRBJ1-4	TRBD2	81	0.0038155		TRBV2	TRBJ1-5	TRBD2	259	0.0157822
TRBV4-1	TRBJ1-6	TRBD2	161	0.00949689		TRBV11-3	TRBJ2-2	TRBD2	73	0.00506197		TRBV9	TRBJ1-4	TRBD1	44	0.00261964		TRBV4-2	TRBJ1-5	TRBD1	81	0.0038155		TRBV10-3	TRBJ1-6	TRBD1	259	0.0157822
TRBV25-1	TRBJ1-4	TRBD1	161	0.00949689		TRBV6-4	TRBJ1-4	TRBD1	72	0.00499263		TRBV7-4	TRBJ1-6	TRBD1	44	0.00261964		TRBV25-1	TRBJ1-5	TRBD2	81	0.0038155		TRBV6-4	TRBJ1-5	TRBD1	257	0.0156603
TRBV6-4	TRBJ2-2	TRBD1	160	0.0094379		TRBV4-1	TRBJ1-4	TRBD1	72	0.00499263		TRBV6-1	TRBJ2-6	TRBD1	44	0.00261964		TRBV6-4	TRBJ1-1	TRBD2	80	0.00376839		TRBV5-4	TRBJ2-1	TRBD1	257	0.0156603
TRBV6-6	TRBJ1-6	TRBD1	159	0.00937892		TRBV7-3	TRBJ2-6	TRBD1	71	0.00492329		TRBV5-5	TRBJ2-7	TRBD1	44	0.00261964		TRBV4-3	TRBJ2-2	TRBD2	79	0.00372129		TRBV3-2	TRBJ1-3	TRBD2	255	0.0155385
TRBV11-2	TRBJ2-5	TRBD1	157	0.00926094		TRBV27	TRBJ1-4	TRBD2	71	0.00492329		TRBV12-4	TRBJ2-4	TRBD2	44	0.00261964		TRBV11-3	TRBJ1-2	TRBD1	78	0.00367418		TRBV10-3	TRBJ1-4	TRBD1	249	0.0151729
TRBV6-8	TRBJ1-5	TRBD1	155	0.00914297		TRBV7-6	TRBJ1-2	TRBD1	70	0.00485394		TRBV11-2	TRBJ2-3	TRBD2	44	0.00261964		TRBV29-1	TRBJ1-2	TRBD2	77	0.00362708		TRBV15	TRBJ2-7	TRBD1	244	0.0148682
TRBV3-2	TRBJ2-3	TRBD1	155	0.00914297		TRBV6-8	TRBJ1-1	TRBD2	70	0.00485394		TRBV4-3	TRBJ1-3	TRBD1	43	0.00256011		TRBV27	TRBJ2-6	TRBD1	77	0.00362708		TRBV10-3	TRBJ2-5	TRBD2	243	0.0148072
TRBV5-1	TRBJ2-6	TRBD2	152	0.00896601		TRBV6-6	TRBJ1-1	TRBD1	70	0.00485394		TRBV29-1	TRBJ2-6	TRBD1	43	0.00256011		TRBV12-4	TRBJ2-4	TRBD1	77	0.00362708		TRBV25-1	TRBJ1-3	TRBD2	242	0.0147463
TRBV2	TRBJ2-6	TRBD1	151	0.00890702		TRBV4-3	TRBJ2-7	TRBD2	70	0.00485394		TRBV6-6	TRBJ2-2	TRBD2	42	0.00250057		TRBV7-8	TRBJ2-6	TRBD1	76	0.00357997		TRBV5-1	TRBJ1-3	TRBD1	238	0.0145026
TRBV4-1	TRBJ1-4	TRBD1	150	0.00884803		TRBV27	TRBJ1-3	TRBD1	70	0.00485394		TRBV6-1	TRBJ1-4	TRBD2	42	0.00250057		TRBV6-8	TRBJ2-7	TRBD1	76	0.00357997		TRBV30	TRBJ2-7	TRBD2	234	0.0142588
TRBV4-1	TRBJ1-3	TRBD2	149	0.00878905		TRBV15	TRBJ2-2	TRBD2	70	0.00485394		TRBV5-5	TRBJ2-3	TRBD1	42	0.00250057		TRBV13	TRBJ1-2	TRBD1	76	0.00357997		TRBV4-2	TRBJ2-2	TRBD2	231	0.014076
TRBV6-6	TRBJ2-7	TRBD2	146	0.00861209		TRBV11-2	TRBJ1-1	TRBD1	69	0.0047846		TRBV5-1	TRBJ1-3	TRBD2	42	0.00250057		TRBV12-4	TRBJ1-6	TRBD2	76	0.00357997		TRBV10-3	TRBJ1-5	TRBD1	229	0.0139541
TRBV6-6	TRBJ2-2	TRBD2	146	0.00861209		TRBV6-6	TRBJ2-5	TRBD1	68	0.00471526		TRBV4-1	TRBJ1-4	TRBD1	42	0.00250057		TRBV7-8	TRBJ1-6	TRBD2	74	0.00348576		TRBV29-1	TRBJ1-4	TRBD2	224	0.0136495
TRBV5-4	TRBJ2-7	TRBD1	146	0.00861209		TRBV7-9	TRBJ2-6	TRBD2	67	0.00464592		TRBV20-1	TRBJ1-1	TRBD1	42	0.00250057		TRBV6-6	TRBJ2-3	TRBD1	74	0.00348576		TRBV4-3	TRBJ2-7	TRBD1	222	0.0135276
TRBV29-1	TRBJ2-4	TRBD1	146	0.00861209		TRBV7-3	TRBJ2-4	TRBD1	67	0.00464592		TRBV6-6	TRBJ1-4	TRBD1	41	0.00244103		TRBV11-3	TRBJ2-1	TRBD1	74	0.00348576		TRBV6-8	TRBJ2-1	TRBD2	219	0.0133448
TRBV5-1	TRBJ1-3	TRBD2	143	0.00843513		TRBV3-2	TRBJ2-5	TRBD1	67	0.00464592		TRBV6-4	TRBJ2-6	TRBD1	41	0.00244103		TRBV7-3	TRBJ2-4	TRBD2	73	0.00343866		TRBV6-4	TRBJ2-6	TRBD2	218	0.0132839
TRBV4-1	TRBJ1-4	TRBD2	143	0.00843513		TRBV3-2	TRBJ1-6	TRBD2	67	0.00464592		TRBV2	TRBJ2-6	TRBD2	41	0.00244103		TRBV11-3	TRBJ1-5	TRBD1	73	0.00343866		TRBV7-6	TRBJ2-3	TRBD1	214	0.0130401
TRBV6-1	TRBJ2-1	TRBD1	140	0.00825816		TRBV6-1	TRBJ1-1	TRBD2	65	0.00450723		TRBV27	TRBJ2-6	TRBD1	41	0.00244103		TRBV15	TRBJ2-4	TRBD2	72	0.00339155		TRBV27	TRBJ2-6	TRBD2	214	0.0130401
TRBV2	TRBJ1-3	TRBD2	138	0.00814019		TRBV4-3	TRBJ2-3	TRBD1	65	0.00450723		TRBV7-6	TRBJ1-3	TRBD1	40	0.00238149		TRBV7-7	TRBJ2-3	TRBD1	71	0.00334445		TRBV6-1	TRBJ1-2	TRBD2	213	0.0129792
TRBV4-1	TRBJ2-6	TRBD1	137	0.0080812		TRBV10-3	TRBJ2-5	TRBD1	65	0.00450723		TRBV6-1	TRBJ1-6	TRBD1	40	0.00238149		TRBV7-2	TRBJ2-6	TRBD1	71	0.00334445		TRBV7-6	TRBJ1-1	TRBD2	211	0.0128573
TRBV25-1	TRBJ2-6	TRBD1	134	0.00790424		TRBV5-5	TRBJ2-7	TRBD1	64	0.00443789		TRBV5-8	TRBJ2-7	TRBD1	40	0.00238149		TRBV20-1	TRBJ1-2	TRBD1	71	0.00334445		TRBV5-4	TRBJ2-5	TRBD2	206	0.0125526
TRBV4-3	TRBJ2-5	TRBD2	132	0.00778627		TRBV7-6	TRBJ2-3	TRBD1	63	0.00436855		TRBV12-4	TRBJ2-6	TRBD1	40	0.00238149		TRBV6-4	TRBJ1-5	TRBD2	70	0.00329734		TRBV4-3	TRBJ1-1	TRBD2	206	0.0125526
TRBV4-3	TRBJ2-5	TRBD1	125	0.00737336		TRBV4-2	TRBJ2-7	TRBD2	63	0.00436855		TRBV7-6	TRBJ1-4	TRBD1	39	0.00232196		TRBV5-8	TRBJ2-3	TRBD2	70	0.00329734		TRBV11-2	TRBJ2-6	TRBD1	206	0.0125526
TRBV2	TRBJ1-6	TRBD2	125	0.00737336		TRBV20/OR9-2	TRBJ2-6	TRBD2	63	0.00436855		TRBV7-4	TRBJ1-4	TRBD1	39	0.00232196		TRBV28	TRBJ1-4	TRBD1	69	0.00325024		TRBV3-2	TRBJ1-1	TRBD2	204	0.0124308
TRBV15	TRBJ1-1	TRBD1	125	0.00737336		TRBV13	TRBJ1-2	TRBD1	63	0.00436855		TRBV7-3	TRBJ1-6	TRBD1	39	0.00232196		TRBV12-4	TRBJ2-6	TRBD2	69	0.00325024		TRBV4-3	TRBJ2-3	TRBD1	203	0.0123698
TRBV13	TRBJ2-2	TRBD2	123	0.00725539		TRBV2	TRBJ1-6	TRBD2	60	0.00416052		TRBV6-8	TRBJ1-1	TRBD2	39	0.00232196		TRBV6-6	TRBJ1-5	TRBD1	68	0.00320313		TRBV30	TRBJ2-2	TRBD1	201	0.012248
TRBV11-2	TRBJ1-1	TRBD1	122	0.0071964		TRBV29-1	TRBJ1-3	TRBD1	60	0.00416052		TRBV2	TRBJ1-6	TRBD2	39	0.00232196		TRBV4-1	TRBJ1-4	TRBD1	68	0.00320313		TRBV7-6	TRBJ1-1	TRBD1	200	0.012187
TRBV11-1	TRBJ2-1	TRBD2	122	0.0071964		TRBV7-6	TRBJ2-1	TRBD1	59	0.00409118		TRBV25-1	TRBJ1-3	TRBD1	39	0.00232196		TRBV6-5	TRBJ2-4	TRBD1	67	0.00315603		TRBV4-3	TRBJ2-4	TRBD2	197	0.0120042
TRBV15	TRBJ2-4	TRBD1	121	0.00713741		TRBV6-4	TRBJ2-4	TRBD2	59	0.00409118		TRBV15	TRBJ1-4	TRBD2	39	0.00232196		TRBV7-9	TRBJ2-6	TRBD2	66	0.00310892		TRBV20-1	TRBJ2-3	TRBD2	197	0.0120042
TRBV6-6	TRBJ2-1	TRBD1	120	0.00707843		TRBV5-5	TRBJ1-2	TRBD1	59	0.00409118		TRBV12-4	TRBJ2-4	TRBD1	39	0.00232196		TRBV6-6	TRBJ1-6	TRBD1	66	0.00310892		TRBV4-3	TRBJ1-2	TRBD2	190	0.0115777
TRBV6-5	TRBJ2-5	TRBD2	120	0.00707843		TRBV12-4	TRBJ1-2	TRBD2	58	0.00402184		TRBV7-3	TRBJ1-1	TRBD2	38	0.00226242		TRBV6-1	TRBJ1-4	TRBD1	66	0.00310892		TRBV7-3	TRBJ2-4	TRBD2	189	0.0115167
TRBV10-3	TRBJ1-4	TRBD1	120	0.00707843		TRBV7-4	TRBJ2-2	TRBD1	57	0.0039525		TRBV4-1	TRBJ2-4	TRBD2	38	0.00226242		TRBV5-4	TRBJ1-5	TRBD1	66	0.00310892		TRBV4-3	TRBJ1-1	TRBD1	188	0.0114558
TRBV9	TRBJ2-1	TRBD2	118	0.00696045		TRBV6-6	TRBJ2-7	TRBD1	57	0.0039525		TRBV7-6	TRBJ2-4	TRBD1	37	0.00220288		TRBV2	TRBJ2-6	TRBD1	66	0.00310892		TRBV11-1	TRBJ2-1	TRBD2	188	0.0114558
TRBV11-3	TRBJ2-3	TRBD1	114	0.00672451		TRBV4-2	TRBJ2-3	TRBD2	57	0.0039525		TRBV6-8	TRBJ2-4	TRBD2	37	0.00220288		TRBV28	TRBJ2-4	TRBD1	66	0.00310892		TRBV11-2	TRBJ2-5	TRBD2	186	0.0113339
TRBV20-1	TRBJ2-7	TRBD1	113	0.00666552		TRBV20-1	TRBJ2-3	TRBD2	57	0.0039525		TRBV6-4	TRBJ1-6	TRBD1	37	0.00220288		TRBV7-6	TRBJ2-7	TRBD2	64	0.00301471		TRBV4-3	TRBJ1-5	TRBD1	182	0.0110902
TRBV11-2	TRBJ2-7	TRBD2	113	0.00666552		TRBV7-6	TRBJ1-5	TRBD1	55	0.00381381		TRBV4-1	TRBJ1-6	TRBD1	37	0.00220288		TRBV28	TRBJ1-6	TRBD1	64	0.00301471		TRBV6-6	TRBJ1-1	TRBD1	180	0.0109683
TRBV7-6	TRBJ2-3	TRBD1	111	0.00654754		TRBV28	TRBJ1-3	TRBD1	55	0.00381381		TRBV29-1	TRBJ1-4	TRBD2	36	0.00214334		TRBV28	TRBJ1-5	TRBD2	64	0.00301471		TRBV6-6	TRBJ2-3	TRBD2	179	0.0109074
TRBV6-5	TRBJ2-2	TRBD2	111	0.00654754		TRBV7-6	TRBJ2-1	TRBD2	54	0.00374447		TRBV11-2	TRBJ1-1	TRBD1	36	0.00214334		TRBV7-2	TRBJ1-6	TRBD2	63	0.00296761		TRBV29-1	TRBJ2-6	TRBD1	177	0.0107855
TRBV6-5	TRBJ1-5	TRBD2	110	0.00648856		TRBV7-4	TRBJ2-7	TRBD1	53	0.00367513		TRBV7-4	TRBJ2-5	TRBD2	35	0.00208381		TRBV15	TRBJ2-6	TRBD2	63	0.00296761		TRBV11-2	TRBJ2-2	TRBD1	174	0.0106027
TRBV5-7	TRBJ1-2	TRBD1	110	0.00648856		TRBV7-4	TRBJ2-5	TRBD1	53	0.00367513		TRBV6-4	TRBJ1-5	TRBD2	35	0.00208381		TRBV11-2	TRBJ1-4	TRBD1	63	0.00296761		TRBV6-1	TRBJ1-3	TRBD1	173	0.0105418
TRBV6-5	TRBJ1-2	TRBD2	109	0.00642957		TRBV6-6	TRBJ2-2	TRBD1	53	0.00367513		TRBV2	TRBJ1-5	TRBD2	35	0.00208381		TRBV9	TRBJ2-1	TRBD1	62	0.0029205		TRBV30	TRBJ1-1	TRBD2	173	0.0105418
TRBV20-1	TRBJ2-1	TRBD1	108	0.00637058		TRBV5-8	TRBJ1-1	TRBD1	53	0.00367513		TRBV2	TRBJ1-4	TRBD2	35	0.00208381		TRBV7-9	TRBJ1-3	TRBD2	62	0.0029205		TRBV10-2	TRBJ2-7	TRBD1	173	0.0105418
TRBV7-4	TRBJ2-7	TRBD2	107	0.0063116		TRBV11-3	TRBJ1-5	TRBD1	53	0.00367513		TRBV4-3	TRBJ2-7	TRBD2	34	0.00202427		TRBV4-2	TRBJ1-2	TRBD1	62	0.0029205		TRBV15	TRBJ1-2	TRBD2	164	0.00999336
TRBV7-4	TRBJ2-3	TRBD2	107	0.0063116		TRBV6-8	TRBJ1-3	TRBD1	52	0.00360579		TRBV2	TRBJ1-2	TRBD2	34	0.00202427		TRBV15	TRBJ1-4	TRBD2	62	0.0029205		TRBV5-1	TRBJ2-4	TRBD1	163	0.00993243
TRBV2	TRBJ1-4	TRBD2	106	0.00625261		TRBV5-8	TRBJ1-2	TRBD1	52	0.00360579		TRBV9	TRBJ2-7	TRBD1	33	0.00196473		TRBV6-6	TRBJ2-1	TRBD2	61	0.0028734		TRBV4-2	TRBJ1-5	TRBD1	162	0.00987149
TRBV7-6	TRBJ1-2	TRBD1	105	0.00619362		TRBV2	TRBJ2-4	TRBD1	52	0.00360579		TRBV7-3	TRBJ1-4	TRBD1	33	0.00196473		TRBV6-5	TRBJ2-3	TRBD1	61	0.0028734		TRBV11-2	TRBJ2-1	TRBD1	160	0.00974962
TRBV5-4	TRBJ1-4	TRBD1	105	0.00619362		TRBV20-1	TRBJ1-5	TRBD2	52	0.00360579		TRBV7-3	TRBJ1-3	TRBD1	33	0.00196473		TRBV9	TRBJ2-2	TRBD2	60	0.00282629		TRBV4-2	TRBJ2-5	TRBD2	158	0.00962775
TRBV6-8	TRBJ2-1	TRBD1	104	0.00613464		TRBV20-1	TRBJ1-5	TRBD1	52	0.00360579		TRBV19	TRBJ1-6	TRBD2	33	0.00196473		TRBV6-5	TRBJ2-6	TRBD2	60	0.00282629		TRBV5-1	TRBJ1-2	TRBD2	157	0.00956682
TRBV5-1	TRBJ1-6	TRBD2	104	0.00613464		TRBV5-5	TRBJ2-1	TRBD1	51	0.00353645		TRBV7-6	TRBJ2-2	TRBD2	32	0.0019052		TRBV5-5	TRBJ2-3	TRBD2	60	0.00282629		TRBV5-5	TRBJ2-7	TRBD2	156	0.00950588
TRBV4-1	TRBJ2-6	TRBD2	104	0.00613464		TRBV4-1	TRBJ1-6	TRBD1	51	0.00353645		TRBV7-4	TRBJ2-3	TRBD2	32	0.0019052		TRBV15	TRBJ2-2	TRBD1	60	0.00282629		TRBV2	TRBJ2-4	TRBD2	155	0.00944495
TRBV6-8	TRBJ2-2	TRBD1	103	0.00607565		TRBV29-1	TRBJ1-6	TRBD1	51	0.00353645		TRBV5-4	TRBJ2-1	TRBD2	32	0.0019052		TRBV6-4	TRBJ2-6	TRBD2	58	0.00273208		TRBV6-5	TRBJ2-1	TRBD1	154	0.00938401
TRBV6-1	TRBJ2-7	TRBD1	103	0.00607565		TRBV27	TRBJ2-6	TRBD1	51	0.00353645		TRBV27	TRBJ1-3	TRBD2	32	0.0019052		TRBV28	TRBJ1-3	TRBD1	58	0.00273208		TRBV6-5	TRBJ1-2	TRBD1	154	0.00938401
TRBV4-2	TRBJ2-3	TRBD1	103	0.00607565		TRBV20-1	TRBJ2-5	TRBD2	51	0.00353645		TRBV15	TRBJ1-3	TRBD1	32	0.0019052		TRBV25-1	TRBJ1-4	TRBD2	58	0.00273208		TRBV5-5	TRBJ2-1	TRBD1	151	0.00920121
TRBV3-2	TRBJ2-4	TRBD2	103	0.00607565		TRBV5-8	TRBJ2-5	TRBD1	50	0.0034671		TRBV7-2	TRBJ1-4	TRBD2	31	0.00184566		TRBV10-3	TRBJ2-3	TRBD1	57	0.00268498		TRBV5-6	TRBJ2-3	TRBD1	147	0.00895747
TRBV13	TRBJ2-1	TRBD2	103	0.00607565		TRBV5-8	TRBJ1-6	TRBD1	50	0.0034671		TRBV6-5	TRBJ2-4	TRBD2	31	0.00184566		TRBV10-3	TRBJ1-2	TRBD1	57	0.00268498		TRBV7-3	TRBJ2-6	TRBD2	146	0.00889653
TRBV10-2	TRBJ2-3	TRBD2	102	0.00601666		TRBV4-2	TRBJ1-1	TRBD1	50	0.0034671		TRBV6-1	TRBJ2-2	TRBD2	31	0.00184566		TRBV7-4	TRBJ1-5	TRBD1	56	0.00263787		TRBV30	TRBJ1-2	TRBD2	146	0.00889653
TRBV7-6	TRBJ1-5	TRBD2	98	0.00578072		TRBV28	TRBJ2-4	TRBD2	50	0.0034671		TRBV5-1	TRBJ2-6	TRBD2	31	0.00184566		TRBV6-1	TRBJ1-3	TRBD1	56	0.00263787		TRBV11-2	TRBJ2-5	TRBD1	145	0.0088356
TRBV6-6	TRBJ1-2	TRBD1	97	0.00572173		TRBV7-4	TRBJ1-2	TRBD1	49	0.00339776		TRBV3-2	TRBJ2-7	TRBD1	31	0.00184566		TRBV2	TRBJ1-3	TRBD2	56	0.00263787		TRBV7-3	TRBJ1-2	TRBD2	144	0.00877466
TRBV6-4	TRBJ2-4	TRBD1	95	0.00560375		TRBV28	TRBJ2-6	TRBD1	49	0.00339776		TRBV11-2	TRBJ2-4	TRBD1	31	0.00184566		TRBV7-4	TRBJ1-1	TRBD1	55	0.00259077		TRBV6-5	TRBJ2-4	TRBD1	144	0.00877466
TRBV7-6	TRBJ1-2	TRBD2	93	0.00548578		TRBV20-1	TRBJ2-3	TRBD1	49	0.00339776		TRBV7-6	TRBJ2-2	TRBD1	30	0.00178612		TRBV5-8	TRBJ1-1	TRBD1	54	0.00254367		TRBV4-1	TRBJ1-4	TRBD2	141	0.00859186
TRBV6-6	TRBJ1-1	TRBD2	92	0.00542679		TRBV4-2	TRBJ1-6	TRBD1	48	0.00332842		TRBV3-2	TRBJ2-7	TRBD2	30	0.00178612		TRBV11-2	TRBJ1-6	TRBD1	54	0.00254367		TRBV6-6	TRBJ2-2	TRBD2	139	0.00846999
TRBV5-8	TRBJ2-1	TRBD2	92	0.00542679		TRBV25-1	TRBJ2-2	TRBD1	48	0.00332842		TRBV11-3	TRBJ2-1	TRBD2	30	0.00178612		TRBV10-3	TRBJ2-7	TRBD2	54	0.00254367		TRBV6-1	TRBJ1-5	TRBD2	137	0.00834812
TRBV6-5	TRBJ2-3	TRBD1	91	0.00536781		TRBV7-6	TRBJ2-4	TRBD1	47	0.00325908		TRBV11-1	TRBJ2-7	TRBD1	30	0.00178612		TRBV7-6	TRBJ1-4	TRBD1	53	0.00249656		TRBV4-2	TRBJ2-1	TRBD1	137	0.00834812
TRBV15	TRBJ1-4	TRBD2	91	0.00536781		TRBV6-6	TRBJ2-7	TRBD2	47	0.00325908		TRBV7-4	TRBJ2-2	TRBD2	29	0.00172658		TRBV7-2	TRBJ2-6	TRBD2	53	0.00249656		TRBV20-1	TRBJ1-1	TRBD2	137	0.00834812
TRBV7-3	TRBJ1-6	TRBD2	90	0.00530882		TRBV6-6	TRBJ2-3	TRBD1	47	0.00325908		TRBV7-3	TRBJ2-4	TRBD2	29	0.00172658		TRBV5-5	TRBJ2-5	TRBD2	53	0.00249656		TRBV5-8	TRBJ2-5	TRBD2	136	0.00828718
TRBV15	TRBJ2-6	TRBD2	90	0.00530882		TRBV6-5	TRBJ2-2	TRBD1	47	0.00325908		TRBV5-7	TRBJ1-5	TRBD1	29	0.00172658		TRBV7-6	TRBJ1-6	TRBD1	52	0.00244946		TRBV5-1	TRBJ1-5	TRBD2	136	0.00828718
TRBV6-8	TRBJ2-2	TRBD2	89	0.00524983		TRBV5-5	TRBJ1-5	TRBD1	47	0.00325908		TRBV5-5	TRBJ2-2	TRBD2	29	0.00172658		TRBV28	TRBJ2-7	TRBD2	52	0.00244946		TRBV15	TRBJ2-2	TRBD1	136	0.00828718
TRBV6-1	TRBJ2-4	TRBD2	89	0.00524983		TRBV4-1	TRBJ2-5	TRBD1	47	0.00325908		TRBV20-1	TRBJ1-5	TRBD1	29	0.00172658		TRBV9	TRBJ1-5	TRBD1	51	0.00240235		TRBV6-4	TRBJ1-6	TRBD1	135	0.00822624
TRBV20-1	TRBJ2-1	TRBD2	88	0.00519085		TRBV5-1	TRBJ1-3	TRBD2	46	0.00318974		TRBV12-4	TRBJ1-4	TRBD2	29	0.00172658		TRBV7-3	TRBJ1-3	TRBD1	51	0.00240235		TRBV11-3	TRBJ2-2	TRBD2	135	0.00822624
TRBV7-3	TRBJ2-6	TRBD2	86	0.00507287		TRBV27	TRBJ2-4	TRBD1	46	0.00318974		TRBV11-3	TRBJ1-5	TRBD1	28	0.00166705		TRBV29-1	TRBJ1-3	TRBD2	51	0.00240235		TRBV7-4	TRBJ2-4	TRBD2	134	0.00816531
TRBV6-8	TRBJ1-2	TRBD1	86	0.00507287		TRBV15	TRBJ1-6	TRBD1	46	0.00318974		TRBV7-4	TRBJ2-7	TRBD2	27	0.00160751		TRBV28	TRBJ1-2	TRBD2	51	0.00240235		TRBV6-6	TRBJ1-5	TRBD1	131	0.0079825
TRBV5-6	TRBJ2-7	TRBD2	85	0.00501389		TRBV7-2	TRBJ1-3	TRBD2	45	0.00312039		TRBV6-1	TRBJ2-4	TRBD2	27	0.00160751		TRBV10-2	TRBJ2-5	TRBD2	51	0.00240235		TRBV4-1	TRBJ1-6	TRBD2	131	0.0079825
TRBV7-6	TRBJ2-4	TRBD2	84	0.0049549		TRBV25-1	TRBJ2-4	TRBD2	45	0.00312039		TRBV5-5	TRBJ1-1	TRBD1	27	0.00160751		TRBV6-8	TRBJ2-7	TRBD2	50	0.00235525		TRBV7-4	TRBJ2-1	TRBD2	130	0.00792157
TRBV7-3	TRBJ1-3	TRBD2	84	0.0049549		TRBV11-2	TRBJ1-3	TRBD1	45	0.00312039		TRBV15	TRBJ2-6	TRBD1	27	0.00160751		TRBV12-4	TRBJ2-4	TRBD2	50	0.00235525		TRBV7-3	TRBJ1-5	TRBD2	130	0.00792157
TRBV6-6	TRBJ2-3	TRBD1	81	0.00477794		TRBV7-4	TRBJ1-5	TRBD2	44	0.00305105		TRBV5-5	TRBJ2-7	TRBD2	26	0.00154797		TRBV10-2	TRBJ1-1	TRBD1	50	0.00235525		TRBV5-8	TRBJ1-1	TRBD1	130	0.00792157
TRBV6-5	TRBJ1-2	TRBD1	81	0.00477794		TRBV3-2	TRBJ2-3	TRBD1	43	0.00298171		TRBV15	TRBJ1-6	TRBD2	26	0.00154797		TRBV7-8	TRBJ1-3	TRBD1	49	0.00230814		TRBV11-2	TRBJ2-3	TRBD1	130	0.00792157
TRBV5-8	TRBJ2-3	TRBD2	81	0.00477794		TRBV20-1	TRBJ1-1	TRBD2	43	0.00298171		TRBV6-1	TRBJ1-3	TRBD1	25	0.00148843		TRBV6-4	TRBJ2-4	TRBD2	49	0.00230814		TRBV24-1	TRBJ2-1	TRBD2	129	0.00786063
TRBV29-1	TRBJ1-4	TRBD2	81	0.00477794		TRBV19	TRBJ2-6	TRBD2	43	0.00298171		TRBV25-1	TRBJ1-6	TRBD2	25	0.00148843		TRBV5-5	TRBJ1-5	TRBD1	49	0.00230814		TRBV7-4	TRBJ2-7	TRBD2	126	0.00767783
TRBV6-8	TRBJ2-3	TRBD2	80	0.00471895		TRBV3-2	TRBJ1-3	TRBD1	42	0.00291237		TRBV15	TRBJ2-4	TRBD1	25	0.00148843		TRBV13	TRBJ2-3	TRBD2	49	0.00230814		TRBV2	TRBJ1-4	TRBD2	124	0.00755596
TRBV30	TRBJ2-5	TRBD2	80	0.00471895		TRBV13	TRBJ2-1	TRBD2	42	0.00291237		TRBV12-5	TRBJ2-7	TRBD1	25	0.00148843		TRBV11-2	TRBJ2-5	TRBD1	49	0.00230814		TRBV6-8	TRBJ2-5	TRBD1	123	0.00749502
TRBV9	TRBJ2-3	TRBD2	79	0.00465996		TRBV13	TRBJ1-6	TRBD1	42	0.00291237		TRBV7-6	TRBJ1-6	TRBD1	24	0.0014289		TRBV7-7	TRBJ1-2	TRBD1	48	0.00226104		TRBV7-7	TRBJ2-3	TRBD1	121	0.00737315
TRBV5-4	TRBJ2-1	TRBD2	78	0.00460098		TRBV12-4	TRBJ1-4	TRBD2	42	0.00291237		TRBV12-4	TRBJ1-2	TRBD2	24	0.0014289		TRBV28	TRBJ2-6	TRBD1	48	0.00226104		TRBV30	TRBJ1-3	TRBD2	120	0.00731222
TRBV7-6	TRBJ1-6	TRBD1	77	0.00454199		TRBV6-4	TRBJ1-3	TRBD1	41	0.00284302		TRBV6-5	TRBJ1-5	TRBD2	23	0.00136936		TRBV7-4	TRBJ2-5	TRBD2	47	0.00221393		TRBV3-2	TRBJ1-5	TRBD2	118	0.00719035
TRBV3-2	TRBJ1-3	TRBD2	77	0.00454199		TRBV5-1	TRBJ2-6	TRBD2	41	0.00284302		TRBV5-4	TRBJ1-1	TRBD1	23	0.00136936		TRBV7-2	TRBJ1-3	TRBD2	47	0.00221393		TRBV10-2	TRBJ2-5	TRBD2	117	0.00712941
TRBV6-8	TRBJ1-1	TRBD1	76	0.004483		TRBV25-1	TRBJ2-2	TRBD2	41	0.00284302		TRBV4-3	TRBJ1-5	TRBD1	23	0.00136936		TRBV6-8	TRBJ1-5	TRBD2	47	0.00221393		TRBV4-3	TRBJ2-5	TRBD1	116	0.00706848
TRBV6-6	TRBJ1-5	TRBD1	76	0.004483		TRBV20-1	TRBJ1-2	TRBD2	41	0.00284302		TRBV12-5	TRBJ2-1	TRBD1	23	0.00136936		TRBV6-6	TRBJ2-5	TRBD2	47	0.00221393		TRBV4-2	TRBJ2-7	TRBD1	116	0.00706848
TRBV29-1	TRBJ1-3	TRBD2	76	0.004483		TRBV11-2	TRBJ2-2	TRBD2	41	0.00284302		TRBV11-1	TRBJ2-7	TRBD2	23	0.00136936		TRBV13	TRBJ1-1	TRBD1	47	0.00221393		TRBV2	TRBJ1-6	TRBD2	116	0.00706848
TRBV11-3	TRBJ2-2	TRBD2	76	0.004483		TRBV7-6	TRBJ2-5	TRBD2	39	0.00270434		TRBV6-8	TRBJ1-3	TRBD1	22	0.00130982		TRBV7-8	TRBJ1-2	TRBD2	46	0.00216683		TRBV2	TRBJ1-3	TRBD2	116	0.00706848
TRBV9	TRBJ2-7	TRBD1	75	0.00442402		TRBV6-4	TRBJ1-2	TRBD2	39	0.00270434		TRBV7-7	TRBJ2-7	TRBD1	21	0.00125028		TRBV7-4	TRBJ1-6	TRBD1	46	0.00216683		TRBV5-8	TRBJ2-3	TRBD2	115	0.00700754
TRBV5-4	TRBJ2-2	TRBD2	75	0.00442402		TRBV20-1	TRBJ1-3	TRBD1	39	0.00270434		TRBV7-6	TRBJ1-1	TRBD2	21	0.00125028		TRBV6-4	TRBJ1-2	TRBD2	46	0.00216683		TRBV4-3	TRBJ2-2	TRBD1	115	0.00700754
TRBV13	TRBJ2-7	TRBD2	75	0.00442402		TRBV15	TRBJ1-4	TRBD1	39	0.00270434		TRBV7-3	TRBJ2-6	TRBD2	21	0.00125028		TRBV7-6	TRBJ1-5	TRBD1	45	0.00211972		TRBV11-1	TRBJ2-2	TRBD1	115	0.00700754
TRBV12-5	TRBJ2-1	TRBD2	75	0.00442402		TRBV6-1	TRBJ2-2	TRBD2	38	0.002635		TRBV6-4	TRBJ1-6	TRBD2	21	0.00125028		TRBV6-8	TRBJ1-4	TRBD1	45	0.00211972		TRBV6-8	TRBJ2-3	TRBD2	114	0.00694661
TRBV10-2	TRBJ1-2	TRBD1	75	0.00442402		TRBV5-4	TRBJ1-3	TRBD1	38	0.002635		TRBV3-2	TRBJ2-5	TRBD1	21	0.00125028		TRBV5-6	TRBJ1-2	TRBD1	45	0.00211972		TRBV6-6	TRBJ1-2	TRBD1	114	0.00694661
TRBV5-6	TRBJ2-1	TRBD2	74	0.00436503		TRBV2	TRBJ1-4	TRBD2	38	0.002635		TRBV27	TRBJ1-2	TRBD2	21	0.00125028		TRBV4-3	TRBJ2-5	TRBD2	45	0.00211972		TRBV4-1	TRBJ1-3	TRBD2	113	0.00688567
TRBV6-4	TRBJ1-6	TRBD1	73	0.00430604		TRBV7-8	TRBJ2-4	TRBD2	37	0.00256566		TRBV25-1	TRBJ1-5	TRBD2	21	0.00125028		TRBV2	TRBJ2-6	TRBD2	45	0.00211972		TRBV10-2	TRBJ2-3	TRBD2	112	0.00682474
TRBV3-2	TRBJ2-6	TRBD2	73	0.00430604		TRBV7-3	TRBJ1-6	TRBD2	37	0.00256566		TRBV20-1	TRBJ2-7	TRBD1	21	0.00125028		TRBV15	TRBJ2-7	TRBD2	45	0.00211972		TRBV10-1	TRBJ2-5	TRBD1	112	0.00682474
TRBV3-2	TRBJ1-4	TRBD2	73	0.00430604		TRBV6-7	TRBJ2-7	TRBD1	37	0.00256566		TRBV12-4	TRBJ1-6	TRBD2	21	0.00125028		TRBV7-7	TRBJ2-7	TRBD1	44	0.00207262		TRBV6-8	TRBJ2-7	TRBD2	111	0.0067638
TRBV20-1	TRBJ2-7	TRBD2	71	0.00418807		TRBV6-6	TRBJ1-4	TRBD1	37	0.00256566		TRBV7-8	TRBJ1-6	TRBD2	20	0.00119075		TRBV20-1	TRBJ1-5	TRBD1	44	0.00207262		TRBV5-4	TRBJ1-2	TRBD1	111	0.0067638
TRBV6-8	TRBJ1-6	TRBD1	69	0.0040701		TRBV28	TRBJ1-2	TRBD2	36	0.00249631		TRBV5-8	TRBJ2-1	TRBD2	20	0.00119075		TRBV11-2	TRBJ1-5	TRBD2	44	0.00207262		TRBV15	TRBJ2-4	TRBD2	111	0.0067638
TRBV7-3	TRBJ1-4	TRBD2	68	0.00401111		TRBV5-8	TRBJ2-6	TRBD1	35	0.00242697		TRBV15	TRBJ1-5	TRBD2	20	0.00119075		TRBV11-1	TRBJ2-3	TRBD2	44	0.00207262		TRBV15	TRBJ1-4	TRBD2	110	0.00670287
TRBV6-8	TRBJ1-1	TRBD2	68	0.00401111		TRBV30	TRBJ2-2	TRBD1	35	0.00242697		TRBV12-5	TRBJ2-3	TRBD1	20	0.00119075		TRBV10-2	TRBJ1-5	TRBD1	44	0.00207262		TRBV10-1	TRBJ2-3	TRBD1	110	0.00670287
TRBV4-3	TRBJ2-2	TRBD1	68	0.00401111		TRBV2	TRBJ2-4	TRBD2	35	0.00242697		TRBV10-3	TRBJ2-3	TRBD2	20	0.00119075		TRBV5-8	TRBJ2-2	TRBD1	42	0.00197841		TRBV7-6	TRBJ1-5	TRBD1	108	0.006581
TRBV6-8	TRBJ2-5	TRBD2	67	0.00395212		TRBV20-1	TRBJ2-2	TRBD1	35	0.00242697		TRBV6-8	TRBJ2-6	TRBD1	19	0.00113121		TRBV5-8	TRBJ2-1	TRBD1	42	0.00197841		TRBV6-5	TRBJ2-5	TRBD1	108	0.006581
TRBV6-6	TRBJ2-5	TRBD2	67	0.00395212		TRBV6-5	TRBJ2-2	TRBD2	34	0.00235763		TRBV6-1	TRBJ1-1	TRBD2	19	0.00113121		TRBV20-1	TRBJ2-2	TRBD2	42	0.00197841		TRBV30	TRBJ2-3	TRBD1	108	0.006581
TRBV6-8	TRBJ2-3	TRBD1	66	0.00389313		TRBV5-4	TRBJ1-1	TRBD1	34	0.00235763		TRBV29-1	TRBJ1-5	TRBD2	19	0.00113121		TRBV20-1	TRBJ1-5	TRBD2	42	0.00197841		TRBV6-8	TRBJ1-5	TRBD1	107	0.00652006
TRBV9	TRBJ2-7	TRBD2	65	0.00383415		TRBV4-3	TRBJ1-1	TRBD1	34	0.00235763		TRBV11-3	TRBJ2-4	TRBD1	19	0.00113121		TRBV25-1	TRBJ2-6	TRBD2	41	0.0019313		TRBV5-8	TRBJ1-2	TRBD1	107	0.00652006
TRBV7-4	TRBJ2-1	TRBD1	65	0.00383415		TRBV3-2	TRBJ1-1	TRBD2	34	0.00235763		TRBV3-2	TRBJ2-3	TRBD2	18	0.00107167		TRBV7-7	TRBJ2-4	TRBD1	40	0.0018842		TRBV7-6	TRBJ1-2	TRBD2	105	0.00639819
TRBV15	TRBJ2-2	TRBD1	65	0.00383415		TRBV27	TRBJ2-4	TRBD2	34	0.00235763		TRBV3-2	TRBJ1-6	TRBD1	18	0.00107167		TRBV6-4	TRBJ2-6	TRBD1	40	0.0018842		TRBV6-8	TRBJ1-1	TRBD1	105	0.00639819
TRBV11-2	TRBJ1-5	TRBD1	64	0.00377516		TRBV13	TRBJ2-7	TRBD2	34	0.00235763		TRBV27	TRBJ2-6	TRBD2	18	0.00107167		TRBV6-1	TRBJ1-5	TRBD2	39	0.00183709		TRBV5-6	TRBJ1-4	TRBD1	105	0.00639819
TRBV10-3	TRBJ2-3	TRBD2	64	0.00377516		TRBV11-1	TRBJ2-1	TRBD2	34	0.00235763		TRBV20-1	TRBJ2-1	TRBD1	18	0.00107167		TRBV5-8	TRBJ1-5	TRBD1	39	0.00183709		TRBV11-3	TRBJ2-2	TRBD1	105	0.00639819
TRBV4-2	TRBJ1-1	TRBD1	63	0.00371617		TRBV7-8	TRBJ1-2	TRBD2	33	0.00228829		TRBV7-3	TRBJ2-6	TRBD1	17	0.00101213		TRBV5-8	TRBJ1-2	TRBD1	39	0.00183709		TRBV5-4	TRBJ2-7	TRBD2	104	0.00633726
TRBV20-1	TRBJ2-5	TRBD1	63	0.00371617		TRBV7-6	TRBJ1-4	TRBD2	33	0.00228829		TRBV6-4	TRBJ1-2	TRBD2	17	0.00101213		TRBV5-5	TRBJ1-2	TRBD1	39	0.00183709		TRBV6-6	TRBJ2-1	TRBD1	103	0.00627632
TRBV15	TRBJ1-3	TRBD2	63	0.00371617		TRBV5-8	TRBJ2-3	TRBD2	33	0.00228829		TRBV4-1	TRBJ1-6	TRBD2	17	0.00101213		TRBV5-4	TRBJ2-1	TRBD1	39	0.00183709		TRBV6-6	TRBJ1-6	TRBD1	103	0.00627632
TRBV7-6	TRBJ1-5	TRBD1	62	0.00365719		TRBV4-2	TRBJ2-3	TRBD1	33	0.00228829		TRBV30	TRBJ2-1	TRBD2	17	0.00101213		TRBV5-5	TRBJ2-1	TRBD1	38	0.00178999		TRBV4-1	TRBJ2-4	TRBD1	103	0.00627632
TRBV6-4	TRBJ1-3	TRBD1	62	0.00365719		TRBV2	TRBJ2-6	TRBD1	33	0.00228829		TRBV15	TRBJ1-2	TRBD2	17	0.00101213		TRBV4-3	TRBJ2-1	TRBD1	38	0.00178999		TRBV15	TRBJ1-6	TRBD2	103	0.00627632
TRBV3-2	TRBJ1-6	TRBD2	62	0.00365719		TRBV2	TRBJ1-3	TRBD2	33	0.00228829		TRBV6-6	TRBJ1-1	TRBD2	16	0.000952598		TRBV7-6	TRBJ1-1	TRBD2	37	0.00174288		TRBV11-1	TRBJ2-7	TRBD2	103	0.00627632
TRBV7-6	TRBJ2-2	TRBD1	60	0.00353921		TRBV25-1	TRBJ1-5	TRBD2	33	0.00228829		TRBV5-4	TRBJ2-3	TRBD1	16	0.000952598		TRBV6-6	TRBJ1-5	TRBD2	37	0.00174288		TRBV7-3	TRBJ1-6	TRBD1	99	0.00603258
TRBV6-6	TRBJ2-5	TRBD1	60	0.00353921		TRBV12-4	TRBJ1-6	TRBD2	33	0.00228829		TRBV4-1	TRBJ1-3	TRBD2	16	0.000952598		TRBV5-5	TRBJ1-4	TRBD1	37	0.00174288		TRBV6-8	TRBJ2-1	TRBD1	99	0.00603258
TRBV29-1	TRBJ1-6	TRBD2	60	0.00353921		TRBV10-2	TRBJ2-2	TRBD1	33	0.00228829		TRBV30	TRBJ2-5	TRBD1	16	0.000952598		TRBV4-1	TRBJ1-5	TRBD2	37	0.00174288		TRBV6-6	TRBJ2-7	TRBD1	98	0.00597164
TRBV7-3	TRBJ1-6	TRBD1	59	0.00348023		TRBV7-4	TRBJ2-1	TRBD1	32	0.00221895		TRBV30	TRBJ2-2	TRBD2	16	0.000952598		TRBV29-1	TRBJ2-4	TRBD2	37	0.00174288		TRBV4-2	TRBJ1-1	TRBD1	98	0.00597164
TRBV10-3	TRBJ2-5	TRBD2	59	0.00348023		TRBV6-6	TRBJ2-2	TRBD2	32	0.00221895		TRBV30	TRBJ1-1	TRBD1	16	0.000952598		TRBV20-1	TRBJ2-5	TRBD1	37	0.00174288		TRBV5-4	TRBJ2-3	TRBD2	95	0.00578884
TRBV6-5	TRBJ2-5	TRBD1	58	0.00342124		TRBV5-5	TRBJ2-3	TRBD2	32	0.00221895		TRBV29-1	TRBJ1-6	TRBD2	16	0.000952598		TRBV11-1	TRBJ1-4	TRBD2	37	0.00174288		TRBV6-5	TRBJ2-5	TRBD2	93	0.00566697
TRBV29/OR9-2	TRBJ2-1	TRBD2	57	0.00336225		TRBV4-1	TRBJ2-2	TRBD2	32	0.00221895		TRBV20-1	TRBJ2-7	TRBD2	16	0.000952598		TRBV6-1	TRBJ2-6	TRBD2	36	0.00169578		TRBV7-3	TRBJ1-4	TRBD1	92	0.00560603
TRBV20-1	TRBJ2-2	TRBD2	57	0.00336225		TRBV29-1	TRBJ1-6	TRBD2	32	0.00221895		TRBV12-5	TRBJ2-5	TRBD2	16	0.000952598		TRBV7-6	TRBJ1-4	TRBD2	35	0.00164867		TRBV6-5	TRBJ2-3	TRBD1	92	0.00560603
TRBV6-6	TRBJ1-5	TRBD2	56	0.00330327		TRBV6-4	TRBJ2-6	TRBD2	31	0.0021496		TRBV11-2	TRBJ2-1	TRBD1	16	0.000952598		TRBV5-6	TRBJ1-1	TRBD1	35	0.00164867		TRBV11-2	TRBJ1-1	TRBD2	91	0.0055451
TRBV6-4	TRBJ1-4	TRBD1	55	0.00324428		TRBV5-5	TRBJ2-5	TRBD1	31	0.0021496		TRBV6-4	TRBJ1-4	TRBD2	15	0.00089306		TRBV11-2	TRBJ2-7	TRBD1	35	0.00164867		TRBV6-6	TRBJ2-7	TRBD2	90	0.00548416
TRBV6-1	TRBJ1-6	TRBD2	55	0.00324428		TRBV7-8	TRBJ1-6	TRBD2	30	0.00208026		TRBV5-5	TRBJ1-1	TRBD2	15	0.00089306		TRBV10-3	TRBJ2-2	TRBD2	35	0.00164867		TRBV15	TRBJ1-2	TRBD1	90	0.00548416
TRBV20-1	TRBJ2-5	TRBD2	55	0.00324428		TRBV7-4	TRBJ1-4	TRBD1	30	0.00208026		TRBV4-1	TRBJ1-4	TRBD2	15	0.00089306		TRBV9	TRBJ1-1	TRBD1	34	0.00160157		TRBV7-7	TRBJ2-1	TRBD1	89	0.00542323
TRBV7-6	TRBJ1-3	TRBD1	54	0.00318529		TRBV6-6	TRBJ2-3	TRBD2	30	0.00208026		TRBV20-1	TRBJ2-5	TRBD1	15	0.00089306		TRBV7-3	TRBJ1-6	TRBD2	34	0.00160157		TRBV7-6	TRBJ1-5	TRBD2	89	0.00542323
TRBV10-3	TRBJ2-2	TRBD1	54	0.00318529		TRBV6-1	TRBJ2-4	TRBD1	30	0.00208026		TRBV12-5	TRBJ2-1	TRBD2	15	0.00089306		TRBV6-4	TRBJ2-4	TRBD1	34	0.00160157		TRBV5-8	TRBJ2-2	TRBD1	89	0.00542323
TRBV6-1	TRBJ1-3	TRBD2	51	0.00300833		TRBV5-8	TRBJ2-7	TRBD2	30	0.00208026		TRBV12-5	TRBJ1-6	TRBD2	15	0.00089306		TRBV6-1	TRBJ1-1	TRBD2	34	0.00160157		TRBV5-1	TRBJ2-6	TRBD2	89	0.00542323
TRBV3-2	TRBJ2-4	TRBD1	51	0.00300833		TRBV5-5	TRBJ2-2	TRBD1	30	0.00208026		TRBV11-3	TRBJ2-3	TRBD2	15	0.00089306		TRBV10-3	TRBJ1-6	TRBD1	34	0.00160157		TRBV2	TRBJ2-6	TRBD2	89	0.00542323
TRBV6-5	TRBJ1-5	TRBD1	50	0.00294934		TRBV20-1	TRBJ1-4	TRBD1	30	0.00208026		TRBV11-3	TRBJ2-2	TRBD2	15	0.00089306		TRBV7-6	TRBJ2-4	TRBD2	33	0.00155446		TRBV13	TRBJ2-1	TRBD2	88	0.00536229
TRBV20-1	TRBJ1-5	TRBD1	50	0.00294934		TRBV6-5	TRBJ1-1	TRBD2	29	0.00201092		TRBV11-3	TRBJ1-1	TRBD1	15	0.00089306		TRBV25-1	TRBJ1-3	TRBD2	33	0.00155446		TRBV6-5	TRBJ1-2	TRBD2	84	0.00511855
TRBV15	TRBJ1-5	TRBD1	50	0.00294934		TRBV11-1	TRBJ1-1	TRBD1	29	0.00201092		TRBV7-4	TRBJ2-5	TRBD1	14	0.000833523		TRBV20-1	TRBJ1-6	TRBD1	33	0.00155446		TRBV6-4	TRBJ1-3	TRBD1	84	0.00511855
TRBV9	TRBJ2-2	TRBD2	49	0.00289036		TRBV6-1	TRBJ2-4	TRBD2	28	0.00194158		TRBV6-1	TRBJ1-5	TRBD2	14	0.000833523		TRBV20-1	TRBJ1-1	TRBD2	33	0.00155446		TRBV5-1	TRBJ1-3	TRBD2	84	0.00511855
TRBV7-6	TRBJ2-6	TRBD2	49	0.00289036		TRBV4-1	TRBJ1-4	TRBD2	28	0.00194158		TRBV5-6	TRBJ2-1	TRBD2	14	0.000833523		TRBV13	TRBJ1-6	TRBD2	33	0.00155446		TRBV6-8	TRBJ2-7	TRBD1	83	0.00505762
TRBV7-4	TRBJ2-5	TRBD2	49	0.00289036		TRBV3-2	TRBJ2-4	TRBD2	28	0.00194158		TRBV5-5	TRBJ1-3	TRBD1	14	0.000833523		TRBV6-8	TRBJ1-1	TRBD2	32	0.00150736		TRBV20-1	TRBJ1-2	TRBD2	82	0.00499668
TRBV7-4	TRBJ2-5	TRBD1	49	0.00289036		TRBV3-2	TRBJ1-2	TRBD2	28	0.00194158		TRBV30	TRBJ1-2	TRBD1	14	0.000833523		TRBV4-3	TRBJ1-6	TRBD1	32	0.00150736		TRBV10-2	TRBJ2-1	TRBD2	82	0.00499668
TRBV6-1	TRBJ1-4	TRBD2	49	0.00289036		TRBV27	TRBJ1-6	TRBD2	28	0.00194158		TRBV20-1	TRBJ1-2	TRBD2	14	0.000833523		TRBV4-3	TRBJ1-2	TRBD1	32	0.00150736		TRBV6-6	TRBJ2-2	TRBD1	81	0.00493575
TRBV15	TRBJ2-6	TRBD1	49	0.00289036		TRBV7-6	TRBJ2-2	TRBD1	27	0.00187224		TRBV12-5	TRBJ1-5	TRBD1	14	0.000833523		TRBV10-2	TRBJ1-3	TRBD1	32	0.00150736		TRBV6-6	TRBJ2-5	TRBD1	80	0.00487481
TRBV7-3	TRBJ1-3	TRBD1	48	0.00283137		TRBV7-4	TRBJ1-5	TRBD1	27	0.00187224		TRBV11-3	TRBJ2-7	TRBD2	14	0.000833523		TRBV6-4	TRBJ1-4	TRBD2	31	0.00146025		TRBV4-2	TRBJ1-4	TRBD1	80	0.00487481
TRBV7-4	TRBJ1-3	TRBD1	46	0.0027134		TRBV6-8	TRBJ2-6	TRBD1	27	0.00187224		TRBV6-5	TRBJ2-2	TRBD2	13	0.000773986		TRBV5-6	TRBJ1-5	TRBD1	31	0.00146025		TRBV10-2	TRBJ2-2	TRBD2	79	0.00481388
TRBV7-4	TRBJ1-1	TRBD1	46	0.0027134		TRBV25-1	TRBJ1-2	TRBD2	27	0.00187224		TRBV6-5	TRBJ1-2	TRBD2	13	0.000773986		TRBV7-7	TRBJ1-5	TRBD1	30	0.00141315		TRBV6-5	TRBJ1-6	TRBD1	78	0.00475294
TRBV4-3	TRBJ1-2	TRBD2	46	0.0027134		TRBV12-5	TRBJ2-2	TRBD1	27	0.00187224		TRBV5-4	TRBJ2-1	TRBD1	13	0.000773986		TRBV6-5	TRBJ1-6	TRBD1	30	0.00141315		TRBV14	TRBJ1-4	TRBD1	77	0.00469201
TRBV4-2	TRBJ2-5	TRBD2	46	0.0027134		TRBV7-6	TRBJ2-7	TRBD2	26	0.00180289		TRBV4-1	TRBJ2-5	TRBD1	13	0.000773986		TRBV5-6	TRBJ2-2	TRBD1	30	0.00141315		TRBV11-3	TRBJ2-3	TRBD1	76	0.00463107
TRBV3-2	TRBJ1-6	TRBD1	46	0.0027134		TRBV7-4	TRBJ2-3	TRBD2	26	0.00180289		TRBV9	TRBJ2-5	TRBD2	12	0.000714448		TRBV11-2	TRBJ2-4	TRBD1	30	0.00141315		TRBV30	TRBJ2-6	TRBD1	75	0.00457014
TRBV11-3	TRBJ2-3	TRBD2	46	0.0027134		TRBV4-1	TRBJ1-2	TRBD2	26	0.00180289		TRBV7-3	TRBJ1-5	TRBD2	12	0.000714448		TRBV5-6	TRBJ1-1	TRBD2	29	0.00136604		TRBV14	TRBJ2-2	TRBD2	75	0.00457014
TRBV4-2	TRBJ1-2	TRBD1	45	0.00265441		TRBV3-2	TRBJ1-4	TRBD2	26	0.00180289		TRBV7-3	TRBJ1-4	TRBD2	12	0.000714448		TRBV15	TRBJ2-2	TRBD2	29	0.00136604		TRBV7-3	TRBJ1-3	TRBD1	73	0.00444827
TRBV7-4	TRBJ2-2	TRBD2	44	0.00259542		TRBV12-5	TRBJ1-1	TRBD1	26	0.00180289		TRBV6-5	TRBJ1-3	TRBD1	12	0.000714448		TRBV11-3	TRBJ1-1	TRBD1	29	0.00136604		TRBV6-8	TRBJ2-5	TRBD2	73	0.00444827
TRBV6-1	TRBJ2-3	TRBD1	44	0.00259542		TRBV12-4	TRBJ2-6	TRBD1	26	0.00180289		TRBV5-7	TRBJ1-1	TRBD1	12	0.000714448		TRBV5-6	TRBJ2-1	TRBD1	28	0.00131894		TRBV5-6	TRBJ2-1	TRBD2	72	0.00438733
TRBV5-6	TRBJ2-2	TRBD2	44	0.00259542		TRBV11-3	TRBJ2-1	TRBD2	26	0.00180289		TRBV4-3	TRBJ2-1	TRBD1	12	0.000714448		TRBV27	TRBJ1-3	TRBD1	28	0.00131894		TRBV10-1	TRBJ2-1	TRBD1	71	0.0043264
TRBV20-1	TRBJ1-2	TRBD1	44	0.00259542		TRBV11-3	TRBJ1-1	TRBD1	26	0.00180289		TRBV29/OR9-2	TRBJ1-1	TRBD1	12	0.000714448		TRBV7-4	TRBJ2-3	TRBD1	27	0.00127183		TRBV15	TRBJ1-3	TRBD2	70	0.00426546
TRBV14	TRBJ2-5	TRBD2	44	0.00259542		TRBV6-8	TRBJ1-5	TRBD2	25	0.00173355		TRBV25-1	TRBJ1-4	TRBD2	12	0.000714448		TRBV5-6	TRBJ2-5	TRBD1	27	0.00127183		TRBV7-6	TRBJ2-6	TRBD1	69	0.00420453
TRBV5-5	TRBJ2-2	TRBD2	42	0.00247745		TRBV15	TRBJ1-6	TRBD2	25	0.00173355		TRBV20-1	TRBJ2-5	TRBD2	12	0.000714448		TRBV5-4	TRBJ1-3	TRBD1	27	0.00127183		TRBV6-6	TRBJ2-3	TRBD1	68	0.00414359
TRBV14	TRBJ2-3	TRBD2	42	0.00247745		TRBV6-5	TRBJ1-5	TRBD2	24	0.00166421		TRBV20-1	TRBJ2-3	TRBD2	12	0.000714448		TRBV27	TRBJ2-4	TRBD1	27	0.00127183		TRBV6-5	TRBJ1-1	TRBD2	68	0.00414359
TRBV13	TRBJ2-3	TRBD2	42	0.00247745		TRBV6-1	TRBJ1-6	TRBD2	24	0.00166421		TRBV20-1	TRBJ1-4	TRBD1	12	0.000714448		TRBV4-1	TRBJ1-3	TRBD1	26	0.00122473		TRBV11-2	TRBJ1-2	TRBD1	68	0.00414359
TRBV7-6	TRBJ1-4	TRBD1	41	0.00241846		TRBV4-3	TRBJ2-7	TRBD1	24	0.00166421		TRBV19	TRBJ1-3	TRBD2	12	0.000714448		TRBV28	TRBJ2-6	TRBD2	26	0.00122473		TRBV11-2	TRBJ1-6	TRBD1	67	0.00408265
TRBV5-8	TRBJ2-4	TRBD1	41	0.00241846		TRBV3-2	TRBJ2-4	TRBD1	24	0.00166421		TRBV15	TRBJ2-6	TRBD2	12	0.000714448		TRBV28	TRBJ2-4	TRBD2	26	0.00122473		TRBV11-3	TRBJ1-1	TRBD1	66	0.00402172
TRBV4-3	TRBJ1-1	TRBD2	41	0.00241846		TRBV18	TRBJ1-1	TRBD1	24	0.00166421		TRBV12-5	TRBJ1-1	TRBD1	12	0.000714448		TRBV27	TRBJ1-5	TRBD2	26	0.00122473		TRBV5-8	TRBJ2-1	TRBD2	64	0.00389985
TRBV15	TRBJ1-6	TRBD2	41	0.00241846		TRBV15	TRBJ1-4	TRBD2	24	0.00166421		TRBV7-3	TRBJ1-6	TRBD2	11	0.000654911		TRBV12-5	TRBJ2-2	TRBD2	26	0.00122473		TRBV11-1	TRBJ1-2	TRBD1	64	0.00389985
TRBV14	TRBJ2-1	TRBD1	40	0.00235948		TRBV12-5	TRBJ1-5	TRBD2	24	0.00166421		TRBV3-2	TRBJ1-2	TRBD1	11	0.000654911		TRBV9	TRBJ2-7	TRBD2	25	0.00117762		TRBV7-3	TRBJ1-6	TRBD2	63	0.00383891
TRBV7-4	TRBJ1-2	TRBD1	38	0.0022415		TRBV7-6	TRBJ1-6	TRBD2	23	0.00159487		TRBV30	TRBJ1-5	TRBD2	11	0.000654911		TRBV7-3	TRBJ1-3	TRBD2	25	0.00117762		TRBV6-1	TRBJ1-3	TRBD2	63	0.00383891
TRBV7-3	TRBJ1-4	TRBD1	38	0.0022415		TRBV5-6	TRBJ2-1	TRBD1	23	0.00159487		TRBV20-1	TRBJ2-2	TRBD2	11	0.000654911		TRBV20-1	TRBJ2-3	TRBD1	25	0.00117762		TRBV10-3	TRBJ1-1	TRBD2	63	0.00383891
TRBV10-3	TRBJ1-1	TRBD2	38	0.0022415		TRBV4-2	TRBJ2-2	TRBD1	23	0.00159487		TRBV12-5	TRBJ2-2	TRBD2	11	0.000654911		TRBV12-5	TRBJ2-5	TRBD1	25	0.00117762		TRBV7-4	TRBJ2-3	TRBD2	62	0.00377798
TRBV6-1	TRBJ2-6	TRBD1	37	0.00218251		TRBV18	TRBJ1-2	TRBD1	23	0.00159487		TRBV10-3	TRBJ2-1	TRBD1	11	0.000654911		TRBV6-1	TRBJ2-4	TRBD1	24	0.00113052		TRBV3-2	TRBJ2-4	TRBD2	62	0.00377798
TRBV5-8	TRBJ2-1	TRBD1	37	0.00218251		TRBV7-6	TRBJ2-6	TRBD1	22	0.00152553		TRBV7-8	TRBJ1-3	TRBD2	10	0.000595373		TRBV5-5	TRBJ2-5	TRBD1	24	0.00113052		TRBV10-2	TRBJ1-1	TRBD1	62	0.00377798
TRBV5-4	TRBJ1-2	TRBD1	37	0.00218251		TRBV5-6	TRBJ2-7	TRBD2	22	0.00152553		TRBV7-4	TRBJ2-3	TRBD1	10	0.000595373		TRBV4-3	TRBJ2-3	TRBD1	24	0.00113052		TRBV7-3	TRBJ1-4	TRBD2	61	0.00371704
TRBV4-2	TRBJ2-2	TRBD1	37	0.00218251		TRBV4-3	TRBJ1-1	TRBD2	22	0.00152553		TRBV6-5	TRBJ1-6	TRBD1	10	0.000595373		TRBV13	TRBJ2-7	TRBD1	24	0.00113052		TRBV6-8	TRBJ2-3	TRBD1	61	0.00371704
TRBV4-2	TRBJ1-5	TRBD1	37	0.00218251		TRBV4-1	TRBJ1-3	TRBD2	22	0.00152553		TRBV4-3	TRBJ1-4	TRBD1	10	0.000595373		TRBV6-6	TRBJ2-2	TRBD1	23	0.00108341		TRBV6-4	TRBJ2-4	TRBD1	61	0.00371704
TRBV13	TRBJ2-5	TRBD1	37	0.00218251		TRBV29-1	TRBJ2-6	TRBD1	22	0.00152553		TRBV4-2	TRBJ2-2	TRBD1	10	0.000595373		TRBV5-6	TRBJ2-3	TRBD1	23	0.00108341		TRBV16	TRBJ2-1	TRBD2	61	0.00371704
TRBV5-8	TRBJ2-7	TRBD2	36	0.00212353		TRBV20-1	TRBJ2-6	TRBD1	22	0.00152553		TRBV3-2	TRBJ2-2	TRBD2	10	0.000595373		TRBV5-4	TRBJ2-3	TRBD1	23	0.00108341		TRBV7-4	TRBJ1-1	TRBD1	60	0.00365611
TRBV4-3	TRBJ2-4	TRBD1	35	0.00206454		TRBV20-1	TRBJ1-4	TRBD2	22	0.00152553		TRBV3-2	TRBJ1-1	TRBD1	10	0.000595373		TRBV5-4	TRBJ2-2	TRBD2	23	0.00108341		TRBV4-2	TRBJ1-6	TRBD1	60	0.00365611
TRBV12-5	TRBJ2-7	TRBD2	35	0.00206454		TRBV11-3	TRBJ1-4	TRBD2	22	0.00152553		TRBV20-1	TRBJ2-6	TRBD1	10	0.000595373		TRBV4-3	TRBJ1-1	TRBD1	23	0.00108341		TRBV6-4	TRBJ2-6	TRBD1	59	0.00359517
TRBV10-3	TRBJ2-2	TRBD2	35	0.00206454		TRBV29-1	TRBJ1-3	TRBD2	21	0.00145618		TRBV15	TRBJ1-1	TRBD2	10	0.000595373		TRBV3-2	TRBJ1-6	TRBD1	23	0.00108341		TRBV5-8	TRBJ1-3	TRBD1	58	0.00353424
TRBV5-4	TRBJ1-5	TRBD1	34	0.00200555		TRBV20-1	TRBJ2-4	TRBD1	21	0.00145618		TRBV12-5	TRBJ2-4	TRBD1	10	0.000595373		TRBV29-1	TRBJ1-5	TRBD2	23	0.00108341		TRBV20-1	TRBJ2-1	TRBD1	58	0.00353424
TRBV20-1	TRBJ1-5	TRBD2	34	0.00200555		TRBV19	TRBJ1-3	TRBD2	21	0.00145618		TRBV9	TRBJ2-3	TRBD2	9	0.000535836		TRBV20-1	TRBJ2-7	TRBD2	23	0.00108341		TRBV11-2	TRBJ2-4	TRBD2	58	0.00353424
TRBV7-7	TRBJ2-1	TRBD2	33	0.00194657		TRBV7-6	TRBJ1-5	TRBD2	20	0.00138684		TRBV7-8	TRBJ1-4	TRBD2	9	0.000535836		TRBV20-1	TRBJ2-4	TRBD2	23	0.00108341		TRBV6-8	TRBJ2-2	TRBD2	57	0.0034733
TRBV7-6	TRBJ1-6	TRBD2	32	0.00188758		TRBV7-4	TRBJ1-3	TRBD1	20	0.00138684		TRBV7-7	TRBJ2-1	TRBD2	9	0.000535836		TRBV13	TRBJ2-2	TRBD1	23	0.00108341		TRBV6-8	TRBJ1-2	TRBD1	56	0.00341237
TRBV6-6	TRBJ1-2	TRBD2	32	0.00188758		TRBV5-6	TRBJ2-1	TRBD2	20	0.00138684		TRBV6-6	TRBJ2-5	TRBD1	9	0.000535836		TRBV10-3	TRBJ2-5	TRBD1	23	0.00108341		TRBV5-4	TRBJ1-1	TRBD1	55	0.00335143
TRBV6-1	TRBJ1-5	TRBD1	32	0.00188758		TRBV20-1	TRBJ2-4	TRBD2	20	0.00138684		TRBV30	TRBJ2-3	TRBD1	9	0.000535836		TRBV6-1	TRBJ1-4	TRBD2	22	0.00103631		TRBV4-2	TRBJ2-5	TRBD1	55	0.00335143
TRBV30	TRBJ1-2	TRBD1	32	0.00188758		TRBV11-3	TRBJ1-3	TRBD1	20	0.00138684		TRBV20-1	TRBJ1-6	TRBD1	9	0.000535836		TRBV5-5	TRBJ2-7	TRBD2	22	0.00103631		TRBV10-3	TRBJ2-4	TRBD2	55	0.00335143
TRBV20-1	TRBJ1-1	TRBD2	32	0.00188758		TRBV7-6	TRBJ1-3	TRBD1	19	0.0013175		TRBV18	TRBJ2-4	TRBD2	9	0.000535836		TRBV5-4	TRBJ1-4	TRBD1	22	0.00103631		TRBV4-2	TRBJ2-7	TRBD2	54	0.0032905
TRBV14	TRBJ2-6	TRBD2	32	0.00188758		TRBV7-6	TRBJ1-1	TRBD2	19	0.0013175		TRBV12-5	TRBJ2-2	TRBD1	9	0.000535836		TRBV20-1	TRBJ2-2	TRBD1	22	0.00103631		TRBV7-4	TRBJ2-2	TRBD1	53	0.00322956
TRBV12-5	TRBJ2-3	TRBD2	32	0.00188758		TRBV6-6	TRBJ2-1	TRBD1	19	0.0013175		TRBV11-3	TRBJ1-6	TRBD1	9	0.000535836		TRBV12-5	TRBJ2-1	TRBD2	22	0.00103631		TRBV6-8	TRBJ1-1	TRBD2	53	0.00322956
TRBV7-6	TRBJ1-3	TRBD2	31	0.00182859		TRBV6-6	TRBJ1-1	TRBD2	19	0.0013175		TRBV10-3	TRBJ2-2	TRBD1	9	0.000535836		TRBV10-2	TRBJ1-4	TRBD1	22	0.00103631		TRBV6-1	TRBJ1-6	TRBD2	53	0.00322956
TRBV6-8	TRBJ2-5	TRBD1	31	0.00182859		TRBV6-1	TRBJ1-3	TRBD1	19	0.0013175		TRBV10-3	TRBJ1-4	TRBD1	9	0.000535836		TRBV7-7	TRBJ1-6	TRBD1	21	0.000989203		TRBV4-2	TRBJ2-2	TRBD1	53	0.00322956
TRBV6-1	TRBJ2-6	TRBD2	31	0.00182859		TRBV5-5	TRBJ2-6	TRBD1	19	0.0013175		TRBV9	TRBJ2-5	TRBD1	8	0.000476299		TRBV7-7	TRBJ1-4	TRBD1	21	0.000989203		TRBV3-2	TRBJ1-4	TRBD1	53	0.00322956
TRBV5-5	TRBJ2-1	TRBD2	31	0.00182859		TRBV28	TRBJ1-6	TRBD2	19	0.0013175		TRBV7-7	TRBJ2-3	TRBD1	8	0.000476299		TRBV6-6	TRBJ2-7	TRBD1	21	0.000989203		TRBV13	TRBJ2-7	TRBD1	52	0.00316863
TRBV4-3	TRBJ1-3	TRBD1	31	0.00182859		TRBV25-1	TRBJ1-4	TRBD2	19	0.0013175		TRBV7-6	TRBJ2-6	TRBD1	8	0.000476299		TRBV6-4	TRBJ1-6	TRBD2	21	0.000989203		TRBV6-6	TRBJ2-5	TRBD2	51	0.00310769
TRBV18	TRBJ1-2	TRBD1	31	0.00182859		TRBV12-5	TRBJ1-5	TRBD1	19	0.0013175		TRBV7-6	TRBJ1-2	TRBD2	8	0.000476299		TRBV11-3	TRBJ1-4	TRBD1	21	0.000989203		TRBV6-6	TRBJ1-4	TRBD1	51	0.00310769
TRBV6-5	TRBJ1-3	TRBD2	30	0.00176961		TRBV7-4	TRBJ2-4	TRBD1	18	0.00124816		TRBV6-5	TRBJ2-6	TRBD1	8	0.000476299		TRBV7-3	TRBJ2-6	TRBD2	20	0.000942098		TRBV3-2	TRBJ1-6	TRBD2	51	0.00310769
TRBV6-4	TRBJ2-6	TRBD1	30	0.00176961		TRBV6-1	TRBJ1-5	TRBD2	18	0.00124816		TRBV6-5	TRBJ1-4	TRBD2	8	0.000476299		TRBV4-1	TRBJ2-4	TRBD1	20	0.000942098		TRBV11-3	TRBJ2-1	TRBD1	51	0.00310769
TRBV5-4	TRBJ2-2	TRBD1	30	0.00176961		TRBV2	TRBJ2-6	TRBD2	18	0.00124816		TRBV6-5	TRBJ1-1	TRBD2	8	0.000476299		TRBV4-1	TRBJ1-2	TRBD2	20	0.000942098		TRBV11-2	TRBJ1-4	TRBD1	51	0.00310769
TRBV29-1	TRBJ1-6	TRBD1	30	0.00176961		TRBV28	TRBJ2-6	TRBD2	18	0.00124816		TRBV5-8	TRBJ2-1	TRBD1	8	0.000476299		TRBV30	TRBJ1-5	TRBD2	20	0.000942098		TRBV9	TRBJ2-1	TRBD2	50	0.00304676
TRBV11-2	TRBJ2-4	TRBD1	30	0.00176961		TRBV27	TRBJ1-3	TRBD2	18	0.00124816		TRBV5-4	TRBJ2-7	TRBD1	8	0.000476299		TRBV28	TRBJ1-3	TRBD2	20	0.000942098		TRBV7-6	TRBJ1-3	TRBD1	50	0.00304676
TRBV6-1	TRBJ1-2	TRBD1	29	0.00171062		TRBV11-3	TRBJ2-5	TRBD1	18	0.00124816		TRBV4-2	TRBJ2-4	TRBD1	8	0.000476299		TRBV7-7	TRBJ2-6	TRBD1	19	0.000894993		TRBV7-4	TRBJ2-5	TRBD2	50	0.00304676
TRBV20-1	TRBJ1-2	TRBD2	29	0.00171062		TRBV7-7	TRBJ1-1	TRBD1	17	0.00117882		TRBV4-2	TRBJ2-2	TRBD2	8	0.000476299		TRBV7-4	TRBJ2-7	TRBD2	19	0.000894993		TRBV20-1	TRBJ1-1	TRBD1	50	0.00304676
TRBV7-6	TRBJ1-4	TRBD2	28	0.00165163		TRBV7-6	TRBJ2-2	TRBD2	17	0.00117882		TRBV4-2	TRBJ1-4	TRBD1	8	0.000476299		TRBV6-5	TRBJ1-4	TRBD1	19	0.000894993		TRBV7-6	TRBJ1-6	TRBD2	49	0.00298582
TRBV7-4	TRBJ1-5	TRBD1	28	0.00165163		TRBV6-5	TRBJ1-2	TRBD2	17	0.00117882		TRBV3-2	TRBJ2-2	TRBD1	8	0.000476299		TRBV5-8	TRBJ2-5	TRBD1	19	0.000894993		TRBV6-5	TRBJ1-5	TRBD2	49	0.00298582
TRBV5-4	TRBJ1-1	TRBD1	28	0.00165163		TRBV5-8	TRBJ2-2	TRBD1	17	0.00117882		TRBV30	TRBJ2-4	TRBD1	8	0.000476299		TRBV20-1	TRBJ1-6	TRBD2	19	0.000894993		TRBV29-1	TRBJ1-3	TRBD1	49	0.00298582
TRBV20-1	TRBJ2-4	TRBD1	28	0.00165163		TRBV5-5	TRBJ2-4	TRBD1	17	0.00117882		TRBV20-1	TRBJ1-1	TRBD2	8	0.000476299		TRBV7-7	TRBJ2-7	TRBD2	18	0.000847888		TRBV11-2	TRBJ1-6	TRBD2	49	0.00298582
TRBV30	TRBJ2-5	TRBD1	27	0.00159265		TRBV5-5	TRBJ1-5	TRBD2	17	0.00117882		TRBV18	TRBJ2-7	TRBD1	8	0.000476299		TRBV7-6	TRBJ1-5	TRBD2	18	0.000847888		TRBV11-2	TRBJ1-3	TRBD2	49	0.00298582
TRBV5-8	TRBJ2-7	TRBD1	26	0.00153366		TRBV4-3	TRBJ2-1	TRBD1	17	0.00117882		TRBV14	TRBJ2-7	TRBD1	8	0.000476299		TRBV6-8	TRBJ2-6	TRBD2	18	0.000847888		TRBV7-3	TRBJ2-4	TRBD1	48	0.00292489
TRBV11-3	TRBJ2-7	TRBD1	26	0.00153366		TRBV25-1	TRBJ2-6	TRBD1	17	0.00117882		TRBV14	TRBJ2-3	TRBD2	8	0.000476299		TRBV4-1	TRBJ2-7	TRBD2	18	0.000847888		TRBV5-4	TRBJ2-2	TRBD1	47	0.00286395
TRBV10-3	TRBJ1-5	TRBD2	26	0.00153366		TRBV25-1	TRBJ1-1	TRBD2	17	0.00117882		TRBV12-5	TRBJ1-6	TRBD1	8	0.000476299		TRBV10-2	TRBJ2-7	TRBD1	18	0.000847888		TRBV6-8	TRBJ2-2	TRBD1	46	0.00280302
TRBV6-8	TRBJ1-2	TRBD2	25	0.00147467		TRBV20-1	TRBJ1-6	TRBD2	17	0.00117882		TRBV12-5	TRBJ1-4	TRBD1	8	0.000476299		TRBV7-7	TRBJ2-2	TRBD2	17	0.000800783		TRBV5-5	TRBJ2-7	TRBD1	46	0.00280302
TRBV6-5	TRBJ1-4	TRBD2	25	0.00147467		TRBV10-3	TRBJ1-1	TRBD2	17	0.00117882		TRBV12-4	TRBJ2-6	TRBD2	8	0.000476299		TRBV7-6	TRBJ1-3	TRBD1	17	0.000800783		TRBV20-1	TRBJ1-5	TRBD1	45	0.00274208
TRBV5-8	TRBJ2-3	TRBD1	25	0.00147467		TRBV6-4	TRBJ1-4	TRBD2	16	0.00110947		TRBV10-3	TRBJ2-5	TRBD1	8	0.000476299		TRBV7-6	TRBJ1-2	TRBD2	17	0.000800783		TRBV7-6	TRBJ1-6	TRBD1	44	0.00268115
TRBV4-2	TRBJ2-4	TRBD2	25	0.00147467		TRBV4-1	TRBJ2-4	TRBD1	16	0.00110947		TRBV7-2	TRBJ1-3	TRBD2	7	0.000416761		TRBV7-4	TRBJ1-3	TRBD1	17	0.000800783		TRBV10-3	TRBJ1-3	TRBD1	44	0.00268115
TRBV4-2	TRBJ1-4	TRBD1	25	0.00147467		TRBV3-1	TRBJ1-5	TRBD2	16	0.00110947		TRBV6-5	TRBJ2-4	TRBD1	7	0.000416761		TRBV6-4	TRBJ1-3	TRBD1	17	0.000800783		TRBV16	TRBJ2-1	TRBD1	43	0.00262021
TRBV15	TRBJ1-6	TRBD1	25	0.00147467		TRBV5-8	TRBJ2-3	TRBD1	15	0.00104013		TRBV5-6	TRBJ2-1	TRBD1	7	0.000416761		TRBV5-6	TRBJ2-1	TRBD2	17	0.000800783		TRBV11-2	TRBJ2-4	TRBD1	43	0.00262021
TRBV10-3	TRBJ1-2	TRBD1	25	0.00147467		TRBV5-4	TRBJ2-3	TRBD1	15	0.00104013		TRBV5-4	TRBJ2-5	TRBD2	7	0.000416761		TRBV4-2	TRBJ2-5	TRBD1	17	0.000800783		TRBV11-1	TRBJ2-3	TRBD2	43	0.00262021
TRBV9	TRBJ2-2	TRBD1	24	0.00141569		TRBV4-2	TRBJ2-2	TRBD2	15	0.00104013		TRBV4-1	TRBJ1-2	TRBD2	7	0.000416761		TRBV4-1	TRBJ1-1	TRBD2	17	0.000800783		TRBV5-6	TRBJ2-3	TRBD2	42	0.00255928
TRBV5-5	TRBJ2-5	TRBD1	24	0.00141569		TRBV30	TRBJ1-5	TRBD1	15	0.00104013		TRBV3-2	TRBJ1-6	TRBD2	7	0.000416761		TRBV18	TRBJ2-3	TRBD2	17	0.000800783		TRBV29-1	TRBJ1-3	TRBD2	42	0.00255928
TRBV5-4	TRBJ2-4	TRBD1	24	0.00141569		TRBV29/OR9-2	TRBJ1-1	TRBD1	15	0.00104013		TRBV3-2	TRBJ1-1	TRBD2	7	0.000416761		TRBV18	TRBJ1-5	TRBD1	17	0.000800783		TRBV9	TRBJ2-3	TRBD2	41	0.00249834
TRBV30	TRBJ1-1	TRBD2	24	0.00141569		TRBV11-3	TRBJ2-3	TRBD2	15	0.00104013		TRBV20-1	TRBJ1-5	TRBD2	7	0.000416761		TRBV15	TRBJ1-2	TRBD2	17	0.000800783		TRBV4-3	TRBJ1-5	TRBD2	41	0.00249834
TRBV10-3	TRBJ1-6	TRBD1	24	0.00141569		TRBV7-4	TRBJ2-5	TRBD2	14	0.000970789		TRBV19	TRBJ1-4	TRBD2	7	0.000416761		TRBV12-5	TRBJ2-1	TRBD1	17	0.000800783		TRBV6-6	TRBJ1-2	TRBD2	40	0.00243741
TRBV9	TRBJ1-1	TRBD1	23	0.0013567		TRBV4-2	TRBJ1-5	TRBD1	14	0.000970789		TRBV18	TRBJ2-1	TRBD1	7	0.000416761		TRBV11-3	TRBJ2-5	TRBD2	17	0.000800783		TRBV5-6	TRBJ2-7	TRBD1	40	0.00243741
TRBV7-7	TRBJ2-2	TRBD2	23	0.0013567		TRBV4-1	TRBJ1-5	TRBD2	14	0.000970789		TRBV13	TRBJ2-7	TRBD1	7	0.000416761		TRBV10-1	TRBJ2-2	TRBD1	17	0.000800783		TRBV3-2	TRBJ1-3	TRBD1	40	0.00243741
TRBV7-3	TRBJ2-6	TRBD1	23	0.0013567		TRBV4-1	TRBJ1-3	TRBD1	14	0.000970789		TRBV12-4	TRBJ1-3	TRBD2	7	0.000416761		TRBV6-8	TRBJ2-4	TRBD1	16	0.000753679		TRBV5-1	TRBJ1-6	TRBD2	39	0.00237647
TRBV5-8	TRBJ1-6	TRBD1	23	0.0013567		TRBV29/OR9-2	TRBJ1-2	TRBD1	14	0.000970789		TRBV10-3	TRBJ1-5	TRBD2	7	0.000416761		TRBV5-6	TRBJ2-3	TRBD2	16	0.000753679		TRBV10-1	TRBJ2-5	TRBD2	39	0.00237647
TRBV30	TRBJ2-6	TRBD2	23	0.0013567		TRBV28	TRBJ1-3	TRBD2	14	0.000970789		TRBV10-2	TRBJ2-5	TRBD1	7	0.000416761		TRBV5-4	TRBJ1-6	TRBD1	16	0.000753679		TRBV7-6	TRBJ1-4	TRBD2	38	0.00231554
TRBV20-1	TRBJ1-1	TRBD1	23	0.0013567		TRBV12-5	TRBJ1-2	TRBD1	14	0.000970789		TRBV6-8	TRBJ1-5	TRBD2	6	0.000357224		TRBV4-3	TRBJ2-5	TRBD1	16	0.000753679		TRBV6-5	TRBJ2-6	TRBD2	37	0.0022546
TRBV18	TRBJ2-7	TRBD2	23	0.0013567		TRBV6-6	TRBJ1-3	TRBD1	13	0.000901447		TRBV5-8	TRBJ2-5	TRBD2	6	0.000357224		TRBV27	TRBJ1-6	TRBD2	16	0.000753679		TRBV4-3	TRBJ1-3	TRBD2	37	0.0022546
TRBV12-5	TRBJ2-5	TRBD2	23	0.0013567		TRBV6-1	TRBJ1-4	TRBD2	13	0.000901447		TRBV5-8	TRBJ2-4	TRBD1	6	0.000357224		TRBV20-1	TRBJ2-4	TRBD1	16	0.000753679		TRBV3-2	TRBJ1-4	TRBD2	37	0.0022546
TRBV10-3	TRBJ1-2	TRBD2	23	0.0013567		TRBV5-6	TRBJ1-5	TRBD2	13	0.000901447		TRBV5-8	TRBJ1-1	TRBD1	6	0.000357224		TRBV15	TRBJ1-3	TRBD2	16	0.000753679		TRBV7-6	TRBJ2-4	TRBD2	36	0.00219367
TRBV5-8	TRBJ1-2	TRBD1	22	0.00129771		TRBV5-4	TRBJ2-7	TRBD2	13	0.000901447		TRBV5-6	TRBJ2-3	TRBD1	6	0.000357224		TRBV7-8	TRBJ2-6	TRBD2	15	0.000706574		TRBV7-3	TRBJ1-3	TRBD2	36	0.00219367
TRBV5-5	TRBJ1-5	TRBD1	22	0.00129771		TRBV3-2	TRBJ1-3	TRBD2	13	0.000901447		TRBV5-5	TRBJ1-4	TRBD1	6	0.000357224		TRBV7-8	TRBJ1-3	TRBD2	15	0.000706574		TRBV6-1	TRBJ2-6	TRBD2	36	0.00219367
TRBV5-5	TRBJ1-1	TRBD1	22	0.00129771		TRBV14	TRBJ1-1	TRBD1	13	0.000901447		TRBV5-5	TRBJ1-2	TRBD2	6	0.000357224		TRBV7-6	TRBJ2-7	TRBD1	15	0.000706574		TRBV20-1	TRBJ2-5	TRBD1	36	0.00219367
TRBV30	TRBJ2-4	TRBD1	22	0.00129771		TRBV12-5	TRBJ2-1	TRBD2	13	0.000901447		TRBV5-4	TRBJ1-1	TRBD2	6	0.000357224		TRBV6-6	TRBJ2-4	TRBD1	15	0.000706574		TRBV6-8	TRBJ1-6	TRBD1	35	0.00213273
TRBV30	TRBJ1-2	TRBD2	22	0.00129771		TRBV11-3	TRBJ2-1	TRBD1	13	0.000901447		TRBV4-3	TRBJ1-4	TRBD2	6	0.000357224		TRBV6-6	TRBJ1-4	TRBD1	15	0.000706574		TRBV29-1	TRBJ1-6	TRBD2	35	0.00213273
TRBV7-6	TRBJ2-6	TRBD1	21	0.00123872		TRBV11-3	TRBJ1-6	TRBD1	13	0.000901447		TRBV4-3	TRBJ1-3	TRBD2	6	0.000357224		TRBV6-1	TRBJ2-6	TRBD1	15	0.000706574		TRBV9	TRBJ2-2	TRBD2	34	0.0020718
TRBV6-6	TRBJ2-4	TRBD2	21	0.00123872		TRBV10-3	TRBJ1-1	TRBD1	13	0.000901447		TRBV4-2	TRBJ1-3	TRBD1	6	0.000357224		TRBV5-6	TRBJ1-5	TRBD2	15	0.000706574		TRBV3-2	TRBJ2-6	TRBD2	34	0.0020718
TRBV6-5	TRBJ2-4	TRBD1	21	0.00123872		TRBV9	TRBJ2-3	TRBD2	12	0.000832105		TRBV4-2	TRBJ1-1	TRBD1	6	0.000357224		TRBV4-2	TRBJ1-2	TRBD2	15	0.000706574		TRBV20-1	TRBJ2-3	TRBD1	34	0.0020718
TRBV5-5	TRBJ2-4	TRBD1	21	0.00123872		TRBV7-7	TRBJ2-7	TRBD1	12	0.000832105		TRBV3-2	TRBJ2-3	TRBD1	6	0.000357224		TRBV3-2	TRBJ2-7	TRBD2	15	0.000706574		TRBV10-2	TRBJ1-5	TRBD2	34	0.0020718
TRBV30	TRBJ1-5	TRBD1	21	0.00123872		TRBV6-5	TRBJ2-4	TRBD2	12	0.000832105		TRBV30	TRBJ2-6	TRBD1	6	0.000357224		TRBV3-2	TRBJ1-6	TRBD2	15	0.000706574		TRBV7-4	TRBJ2-2	TRBD2	33	0.00201086
TRBV7-4	TRBJ2-3	TRBD1	20	0.00117974		TRBV5-7	TRBJ1-6	TRBD1	12	0.000832105		TRBV30	TRBJ1-4	TRBD1	6	0.000357224		TRBV27	TRBJ1-2	TRBD2	15	0.000706574		TRBV4-2	TRBJ2-3	TRBD1	33	0.00201086
TRBV5-8	TRBJ2-2	TRBD1	20	0.00117974		TRBV5-4	TRBJ1-5	TRBD1	12	0.000832105		TRBV29/OR9-2	TRBJ2-5	TRBD2	6	0.000357224		TRBV20-1	TRBJ1-4	TRBD1	15	0.000706574		TRBV6-6	TRBJ1-5	TRBD2	32	0.00194992
TRBV4-2	TRBJ2-5	TRBD1	20	0.00117974		TRBV30	TRBJ2-5	TRBD2	12	0.000832105		TRBV29/OR9-2	TRBJ2-1	TRBD2	6	0.000357224		TRBV11-3	TRBJ2-7	TRBD2	15	0.000706574		TRBV5-5	TRBJ2-1	TRBD2	32	0.00194992
TRBV14	TRBJ2-2	TRBD1	20	0.00117974		TRBV20-1	TRBJ1-3	TRBD2	12	0.000832105		TRBV29/OR9-2	TRBJ1-2	TRBD1	6	0.000357224		TRBV6-8	TRBJ2-6	TRBD1	14	0.000659469		TRBV5-4	TRBJ2-7	TRBD1	32	0.00194992
TRBV13	TRBJ2-1	TRBD1	20	0.00117974		TRBV11-3	TRBJ1-2	TRBD1	12	0.000832105		TRBV25-1	TRBJ1-3	TRBD2	6	0.000357224		TRBV6-6	TRBJ2-7	TRBD2	14	0.000659469		TRBV29-1	TRBJ2-6	TRBD2	32	0.00194992
TRBV6-5	TRBJ1-6	TRBD2	19	0.00112075		TRBV6-8	TRBJ1-4	TRBD2	11	0.000762763		TRBV11-3	TRBJ2-7	TRBD1	6	0.000357224		TRBV4-3	TRBJ1-4	TRBD2	14	0.000659469		TRBV20-1	TRBJ2-4	TRBD2	32	0.00194992
TRBV6-1	TRBJ2-5	TRBD1	19	0.00112075		TRBV6-5	TRBJ2-4	TRBD1	11	0.000762763		TRBV11-2	TRBJ2-7	TRBD2	6	0.000357224		TRBV3-2	TRBJ2-4	TRBD1	14	0.000659469		TRBV20-1	TRBJ2-2	TRBD1	32	0.00194992
TRBV5-6	TRBJ2-5	TRBD1	19	0.00112075		TRBV6-4	TRBJ2-6	TRBD1	11	0.000762763		TRBV11-2	TRBJ2-1	TRBD2	6	0.000357224		TRBV3-2	TRBJ1-5	TRBD2	14	0.000659469		TRBV20-1	TRBJ1-4	TRBD2	32	0.00194992
TRBV4-3	TRBJ2-6	TRBD2	19	0.00112075		TRBV5-8	TRBJ2-2	TRBD2	11	0.000762763		TRBV9	TRBJ1-5	TRBD1	5	0.000297687		TRBV20-1	TRBJ1-3	TRBD1	14	0.000659469		TRBV15	TRBJ1-3	TRBD1	32	0.00194992
TRBV30	TRBJ2-4	TRBD2	19	0.00112075		TRBV5-8	TRBJ1-3	TRBD1	11	0.000762763		TRBV7-7	TRBJ2-5	TRBD2	5	0.000297687		TRBV20-1	TRBJ1-2	TRBD2	14	0.000659469		TRBV7-6	TRBJ2-4	TRBD1	31	0.00188899
TRBV29/OR9-2	TRBJ2-1	TRBD1	19	0.00112075		TRBV5-6	TRBJ2-5	TRBD1	11	0.000762763		TRBV7-6	TRBJ2-4	TRBD2	5	0.000297687		TRBV18	TRBJ2-1	TRBD2	14	0.000659469		TRBV7-4	TRBJ2-1	TRBD1	31	0.00188899
TRBV15	TRBJ1-3	TRBD1	19	0.00112075		TRBV5-5	TRBJ1-4	TRBD2	11	0.000762763		TRBV7-3	TRBJ1-3	TRBD2	5	0.000297687		TRBV7-6	TRBJ1-6	TRBD2	13	0.000612364		TRBV6-5	TRBJ1-4	TRBD1	31	0.00188899
TRBV14	TRBJ2-1	TRBD2	19	0.00112075		TRBV15	TRBJ2-6	TRBD1	11	0.000762763		TRBV6-9	TRBJ2-3	TRBD2	5	0.000297687		TRBV6-6	TRBJ2-6	TRBD2	13	0.000612364		TRBV5-6	TRBJ2-5	TRBD1	31	0.00188899
TRBV11-3	TRBJ2-5	TRBD1	19	0.00112075		TRBV12-4	TRBJ1-3	TRBD2	11	0.000762763		TRBV6-9	TRBJ2-2	TRBD1	5	0.000297687		TRBV6-4	TRBJ1-3	TRBD2	13	0.000612364		TRBV13	TRBJ1-5	TRBD1	31	0.00188899
TRBV11-2	TRBJ1-5	TRBD2	19	0.00112075		TRBV11-3	TRBJ1-5	TRBD2	11	0.000762763		TRBV6-9	TRBJ1-5	TRBD1	5	0.000297687		TRBV5-6	TRBJ2-7	TRBD1	13	0.000612364		TRBV7-6	TRBJ1-3	TRBD2	30	0.00182805
TRBV7-4	TRBJ1-4	TRBD1	18	0.00106176		TRBV9	TRBJ1-6	TRBD2	10	0.000693421		TRBV6-1	TRBJ2-6	TRBD2	5	0.000297687		TRBV5-5	TRBJ2-2	TRBD1	13	0.000612364		TRBV7-4	TRBJ2-7	TRBD1	30	0.00182805
TRBV6-8	TRBJ1-5	TRBD2	18	0.00106176		TRBV7-4	TRBJ2-3	TRBD1	10	0.000693421		TRBV6-1	TRBJ1-2	TRBD2	5	0.000297687		TRBV5-4	TRBJ2-7	TRBD2	13	0.000612364		TRBV6-8	TRBJ1-2	TRBD2	30	0.00182805
TRBV6-1	TRBJ2-2	TRBD1	18	0.00106176		TRBV7-3	TRBJ2-6	TRBD2	10	0.000693421		TRBV5-8	TRBJ2-7	TRBD2	5	0.000297687		TRBV5-4	TRBJ2-2	TRBD1	13	0.000612364		TRBV6-6	TRBJ1-1	TRBD2	30	0.00182805
TRBV4-2	TRBJ1-5	TRBD2	18	0.00106176		TRBV7-3	TRBJ1-3	TRBD2	10	0.000693421		TRBV5-6	TRBJ2-7	TRBD1	5	0.000297687		TRBV4-3	TRBJ2-2	TRBD1	13	0.000612364		TRBV6-5	TRBJ2-4	TRBD2	30	0.00182805
TRBV30	TRBJ1-5	TRBD2	18	0.00106176		TRBV5-6	TRBJ2-5	TRBD2	10	0.000693421		TRBV5-6	TRBJ2-2	TRBD1	5	0.000297687		TRBV4-2	TRBJ2-3	TRBD1	13	0.000612364		TRBV15	TRBJ2-6	TRBD1	30	0.00182805
TRBV11-3	TRBJ2-2	TRBD1	18	0.00106176		TRBV5-6	TRBJ2-3	TRBD2	10	0.000693421		TRBV5-5	TRBJ2-5	TRBD1	5	0.000297687		TRBV29/OR9-2	TRBJ2-1	TRBD2	13	0.000612364		TRBV6-6	TRBJ1-3	TRBD1	29	0.00176712
TRBV6-8	TRBJ1-4	TRBD1	17	0.00100278		TRBV5-6	TRBJ2-2	TRBD1	10	0.000693421		TRBV5-4	TRBJ1-6	TRBD1	5	0.000297687		TRBV18	TRBJ1-1	TRBD1	13	0.000612364		TRBV6-5	TRBJ1-3	TRBD1	29	0.00176712
TRBV6-6	TRBJ1-6	TRBD2	17	0.00100278		TRBV4-2	TRBJ2-6	TRBD1	10	0.000693421		TRBV4-3	TRBJ2-5	TRBD1	5	0.000297687		TRBV12-5	TRBJ1-6	TRBD1	13	0.000612364		TRBV5-6	TRBJ1-2	TRBD2	29	0.00176712
TRBV5-5	TRBJ2-3	TRBD2	17	0.00100278		TRBV29/OR9-2	TRBJ1-5	TRBD2	10	0.000693421		TRBV4-2	TRBJ2-1	TRBD1	5	0.000297687		TRBV11-2	TRBJ1-5	TRBD1	13	0.000612364		TRBV3-2	TRBJ2-6	TRBD1	29	0.00176712
TRBV5-4	TRBJ2-1	TRBD1	17	0.00100278		TRBV29-1	TRBJ2-6	TRBD2	10	0.000693421		TRBV4-1	TRBJ2-6	TRBD1	5	0.000297687		TRBV10-2	TRBJ2-5	TRBD1	13	0.000612364		TRBV30	TRBJ1-5	TRBD2	29	0.00176712
TRBV4-3	TRBJ1-3	TRBD2	17	0.00100278		TRBV12-5	TRBJ2-7	TRBD1	10	0.000693421		TRBV4-1	TRBJ1-5	TRBD2	5	0.000297687		TRBV10-2	TRBJ1-2	TRBD1	13	0.000612364		TRBV5-8	TRBJ2-2	TRBD2	28	0.00170618
TRBV20-1	TRBJ2-4	TRBD2	17	0.00100278		TRBV12-4	TRBJ2-6	TRBD2	10	0.000693421		TRBV3-2	TRBJ2-4	TRBD2	5	0.000297687		TRBV10-1	TRBJ2-1	TRBD1	13	0.000612364		TRBV30	TRBJ2-5	TRBD1	28	0.00170618
TRBV18	TRBJ2-1	TRBD2	17	0.00100278		TRBV10-3	TRBJ2-5	TRBD2	10	0.000693421		TRBV29/OR9-2	TRBJ2-2	TRBD2	5	0.000297687		TRBV7-7	TRBJ1-1	TRBD2	12	0.000565259		TRBV15	TRBJ1-6	TRBD1	28	0.00170618
TRBV14	TRBJ1-6	TRBD2	17	0.00100278		TRBV7-7	TRBJ2-5	TRBD1	9	0.000624079		TRBV29-1	TRBJ2-6	TRBD2	5	0.000297687		TRBV7-4	TRBJ2-2	TRBD2	12	0.000565259		TRBV6-6	TRBJ2-4	TRBD1	27	0.00164525
TRBV11-3	TRBJ1-2	TRBD1	17	0.00100278		TRBV7-7	TRBJ2-3	TRBD2	9	0.000624079		TRBV15	TRBJ2-4	TRBD2	5	0.000297687		TRBV6-8	TRBJ1-6	TRBD2	12	0.000565259		TRBV30	TRBJ2-7	TRBD1	27	0.00164525
TRBV11-2	TRBJ1-1	TRBD2	17	0.00100278		TRBV6-5	TRBJ2-6	TRBD2	9	0.000624079		TRBV15	TRBJ1-3	TRBD2	5	0.000297687		TRBV6-5	TRBJ1-2	TRBD2	12	0.000565259		TRBV9	TRBJ1-1	TRBD1	25	0.00152338
TRBV9	TRBJ2-5	TRBD2	16	0.00094379		TRBV3-2	TRBJ2-6	TRBD1	9	0.000624079		TRBV12-5	TRBJ2-7	TRBD2	5	0.000297687		TRBV5-8	TRBJ1-1	TRBD2	12	0.000565259		TRBV5-8	TRBJ2-7	TRBD2	25	0.00152338
TRBV5-5	TRBJ2-2	TRBD1	16	0.00094379		TRBV30	TRBJ1-5	TRBD2	9	0.000624079		TRBV12-5	TRBJ2-3	TRBD2	5	0.000297687		TRBV5-4	TRBJ1-1	TRBD2	12	0.000565259		TRBV5-6	TRBJ1-5	TRBD1	25	0.00152338
TRBV5-4	TRBJ2-3	TRBD2	16	0.00094379		TRBV29/OR9-2	TRBJ2-7	TRBD1	9	0.000624079		TRBV11-3	TRBJ1-1	TRBD2	5	0.000297687		TRBV29-1	TRBJ1-6	TRBD2	12	0.000565259		TRBV4-3	TRBJ1-4	TRBD1	25	0.00152338
TRBV29/OR9-2	TRBJ2-7	TRBD2	16	0.00094379		TRBV29/OR9-2	TRBJ1-5	TRBD1	9	0.000624079		TRBV10-2	TRBJ2-2	TRBD1	5	0.000297687		TRBV15	TRBJ1-3	TRBD1	12	0.000565259		TRBV20-1	TRBJ1-3	TRBD2	25	0.00152338
TRBV14	TRBJ1-2	TRBD1	16	0.00094379		TRBV9	TRBJ2-7	TRBD2	8	0.000554737		TRBV9	TRBJ2-4	TRBD1	4	0.000238149		TRBV12-5	TRBJ2-7	TRBD2	12	0.000565259		TRBV15	TRBJ2-4	TRBD1	25	0.00152338
TRBV11-3	TRBJ1-1	TRBD1	16	0.00094379		TRBV7-7	TRBJ2-5	TRBD2	8	0.000554737		TRBV9	TRBJ2-3	TRBD1	4	0.000238149		TRBV12-5	TRBJ2-5	TRBD2	12	0.000565259		TRBV5-4	TRBJ2-6	TRBD2	24	0.00146244
TRBV9	TRBJ2-3	TRBD1	15	0.000884803		TRBV7-4	TRBJ2-6	TRBD1	8	0.000554737		TRBV9	TRBJ1-6	TRBD2	4	0.000238149		TRBV12-5	TRBJ2-2	TRBD1	12	0.000565259		TRBV5-4	TRBJ2-5	TRBD1	24	0.00146244
TRBV6-9	TRBJ2-1	TRBD2	15	0.000884803		TRBV7-2	TRBJ2-6	TRBD2	8	0.000554737		TRBV9	TRBJ1-3	TRBD1	4	0.000238149		TRBV10-1	TRBJ1-6	TRBD1	12	0.000565259		TRBV20-1	TRBJ1-6	TRBD2	24	0.00146244
TRBV6-5	TRBJ2-6	TRBD2	15	0.000884803		TRBV6-5	TRBJ2-6	TRBD1	8	0.000554737		TRBV7-7	TRBJ2-3	TRBD2	4	0.000238149		TRBV9	TRBJ2-2	TRBD1	11	0.000518154		TRBV6-8	TRBJ1-5	TRBD2	23	0.00140151
TRBV4-3	TRBJ1-4	TRBD2	15	0.000884803		TRBV6-1	TRBJ2-6	TRBD1	8	0.000554737		TRBV7-7	TRBJ2-2	TRBD1	4	0.000238149		TRBV6-8	TRBJ1-3	TRBD1	11	0.000518154		TRBV7-6	TRBJ2-6	TRBD2	22	0.00134057
TRBV30	TRBJ2-6	TRBD1	15	0.000884803		TRBV6-1	TRBJ1-3	TRBD2	8	0.000554737		TRBV7-4	TRBJ2-4	TRBD1	4	0.000238149		TRBV6-8	TRBJ1-2	TRBD2	11	0.000518154		TRBV5-4	TRBJ1-5	TRBD1	22	0.00134057
TRBV12-5	TRBJ2-4	TRBD2	15	0.000884803		TRBV5-5	TRBJ2-2	TRBD2	8	0.000554737		TRBV7-4	TRBJ2-2	TRBD1	4	0.000238149		TRBV6-5	TRBJ1-3	TRBD1	11	0.000518154		TRBV14	TRBJ2-1	TRBD2	22	0.00134057
TRBV11-2	TRBJ1-3	TRBD1	15	0.000884803		TRBV5-5	TRBJ1-6	TRBD2	8	0.000554737		TRBV7-4	TRBJ1-3	TRBD1	4	0.000238149		TRBV11-3	TRBJ2-5	TRBD1	11	0.000518154		TRBV6-8	TRBJ1-3	TRBD1	21	0.00127964
TRBV6-6	TRBJ1-4	TRBD1	14	0.000825816		TRBV30	TRBJ1-4	TRBD1	8	0.000554737		TRBV7-4	TRBJ1-1	TRBD2	4	0.000238149		TRBV10-2	TRBJ2-4	TRBD2	11	0.000518154		TRBV5-8	TRBJ2-1	TRBD1	21	0.00127964
TRBV5-5	TRBJ2-7	TRBD1	14	0.000825816		TRBV25-1	TRBJ1-3	TRBD2	8	0.000554737		TRBV6-9	TRBJ1-2	TRBD1	4	0.000238149		TRBV4-1	TRBJ1-3	TRBD2	10	0.000471049		TRBV5-5	TRBJ1-2	TRBD1	21	0.00127964
TRBV5-4	TRBJ2-7	TRBD2	14	0.000825816		TRBV11-3	TRBJ2-5	TRBD2	8	0.000554737		TRBV6-8	TRBJ2-6	TRBD2	4	0.000238149		TRBV30	TRBJ2-2	TRBD2	10	0.000471049		TRBV5-4	TRBJ2-3	TRBD1	21	0.00127964
TRBV4-2	TRBJ1-1	TRBD2	14	0.000825816		TRBV9	TRBJ1-5	TRBD1	7	0.000485394		TRBV6-6	TRBJ1-6	TRBD1	4	0.000238149		TRBV27	TRBJ2-6	TRBD2	10	0.000471049		TRBV11-3	TRBJ2-7	TRBD2	21	0.00127964
TRBV18	TRBJ1-2	TRBD2	14	0.000825816		TRBV9	TRBJ1-1	TRBD1	7	0.000485394		TRBV6-5	TRBJ2-6	TRBD2	4	0.000238149		TRBV18	TRBJ2-1	TRBD1	10	0.000471049		TRBV10-3	TRBJ2-6	TRBD1	21	0.00127964
TRBV16	TRBJ2-7	TRBD2	14	0.000825816		TRBV7-8	TRBJ2-6	TRBD2	7	0.000485394		TRBV5-6	TRBJ1-2	TRBD2	4	0.000238149		TRBV11-2	TRBJ2-3	TRBD1	10	0.000471049		TRBV5-5	TRBJ2-5	TRBD2	20	0.0012187
TRBV16	TRBJ2-3	TRBD2	14	0.000825816		TRBV7-7	TRBJ1-4	TRBD1	7	0.000485394		TRBV5-4	TRBJ2-2	TRBD2	4	0.000238149		TRBV5-8	TRBJ1-6	TRBD1	9	0.000423944		TRBV5-5	TRBJ1-1	TRBD1	20	0.0012187
TRBV11-3	TRBJ2-5	TRBD2	14	0.000825816		TRBV7-7	TRBJ1-1	TRBD2	7	0.000485394		TRBV4-3	TRBJ2-7	TRBD1	4	0.000238149		TRBV4-2	TRBJ2-7	TRBD2	9	0.000423944		TRBV5-4	TRBJ2-2	TRBD2	20	0.0012187
TRBV7-4	TRBJ2-2	TRBD1	13	0.00076683		TRBV7-4	TRBJ2-7	TRBD2	7	0.000485394		TRBV30	TRBJ2-7	TRBD2	4	0.000238149		TRBV4-1	TRBJ2-4	TRBD2	9	0.000423944		TRBV5-4	TRBJ1-4	TRBD1	20	0.0012187
TRBV7-4	TRBJ1-1	TRBD2	13	0.00076683		TRBV7-3	TRBJ1-2	TRBD2	7	0.000485394		TRBV30	TRBJ1-1	TRBD2	4	0.000238149		TRBV30	TRBJ1-6	TRBD2	9	0.000423944		TRBV4-3	TRBJ1-4	TRBD2	20	0.0012187
TRBV6-8	TRBJ1-3	TRBD2	13	0.00076683		TRBV6-5	TRBJ1-4	TRBD2	7	0.000485394		TRBV29/OR9-2	TRBJ2-3	TRBD2	4	0.000238149		TRBV28	TRBJ1-6	TRBD2	9	0.000423944		TRBV4-2	TRBJ1-2	TRBD2	20	0.0012187
TRBV5-5	TRBJ1-2	TRBD1	13	0.00076683		TRBV6-1	TRBJ2-6	TRBD2	7	0.000485394		TRBV20-1	TRBJ2-2	TRBD1	4	0.000238149		TRBV28	TRBJ1-4	TRBD2	9	0.000423944		TRBV4-2	TRBJ1-1	TRBD2	20	0.0012187
TRBV5-4	TRBJ2-5	TRBD1	13	0.00076683		TRBV5-8	TRBJ1-4	TRBD2	7	0.000485394		TRBV20-1	TRBJ1-4	TRBD2	4	0.000238149		TRBV27	TRBJ1-4	TRBD2	9	0.000423944		TRBV13	TRBJ1-2	TRBD1	20	0.0012187
TRBV30	TRBJ1-1	TRBD1	13	0.00076683		TRBV5-5	TRBJ1-4	TRBD1	7	0.000485394		TRBV12-5	TRBJ1-2	TRBD1	4	0.000238149		TRBV20-1	TRBJ2-7	TRBD1	9	0.000423944		TRBV11-3	TRBJ2-5	TRBD2	20	0.0012187
TRBV20-1	TRBJ1-4	TRBD2	13	0.00076683		TRBV5-5	TRBJ1-3	TRBD1	7	0.000485394		TRBV10-3	TRBJ1-1	TRBD2	4	0.000238149		TRBV12-5	TRBJ2-3	TRBD1	9	0.000423944		TRBV11-3	TRBJ1-2	TRBD1	20	0.0012187
TRBV20-1	TRBJ1-3	TRBD2	13	0.00076683		TRBV5-4	TRBJ1-4	TRBD1	7	0.000485394		TRBV10-1	TRBJ2-7	TRBD1	4	0.000238149		TRBV12-5	TRBJ1-4	TRBD1	9	0.000423944		TRBV7-7	TRBJ2-3	TRBD2	19	0.00115777
TRBV16	TRBJ2-1	TRBD2	13	0.00076683		TRBV4-2	TRBJ1-4	TRBD1	7	0.000485394		TRBV9	TRBJ2-4	TRBD2	3	0.000178612		TRBV11-3	TRBJ1-5	TRBD2	9	0.000423944		TRBV7-4	TRBJ2-3	TRBD1	19	0.00115777
TRBV16	TRBJ1-5	TRBD2	13	0.00076683		TRBV4-1	TRBJ2-4	TRBD2	7	0.000485394		TRBV9	TRBJ1-1	TRBD2	3	0.000178612		TRBV11-1	TRBJ1-2	TRBD1	9	0.000423944		TRBV6-8	TRBJ2-4	TRBD1	19	0.00115777
TRBV10-3	TRBJ2-4	TRBD1	13	0.00076683		TRBV3-1	TRBJ1-5	TRBD1	7	0.000485394		TRBV7-7	TRBJ1-3	TRBD1	3	0.000178612		TRBV7-7	TRBJ2-4	TRBD2	8	0.000376839		TRBV6-5	TRBJ1-6	TRBD2	19	0.00115777
TRBV6-6	TRBJ2-4	TRBD1	12	0.000707843		TRBV29/OR9-2	TRBJ2-2	TRBD1	7	0.000485394		TRBV7-7	TRBJ1-2	TRBD1	3	0.000178612		TRBV7-4	TRBJ2-2	TRBD1	8	0.000376839		TRBV5-8	TRBJ2-7	TRBD1	19	0.00115777
TRBV5-8	TRBJ2-5	TRBD2	12	0.000707843		TRBV25-1	TRBJ1-6	TRBD2	7	0.000485394		TRBV6-9	TRBJ2-7	TRBD2	3	0.000178612		TRBV7-4	TRBJ1-2	TRBD2	8	0.000376839		TRBV5-6	TRBJ2-2	TRBD1	19	0.00115777
TRBV4-3	TRBJ1-6	TRBD2	12	0.000707843		TRBV20-1	TRBJ2-6	TRBD2	7	0.000485394		TRBV6-8	TRBJ2-4	TRBD1	3	0.000178612		TRBV5-8	TRBJ1-2	TRBD2	8	0.000376839		TRBV29/OR9-2	TRBJ2-1	TRBD2	19	0.00115777
TRBV4-3	TRBJ1-4	TRBD1	12	0.000707843		TRBV18	TRBJ2-7	TRBD1	7	0.000485394		TRBV6-8	TRBJ1-3	TRBD2	3	0.000178612		TRBV5-5	TRBJ1-2	TRBD2	8	0.000376839		TRBV18	TRBJ2-1	TRBD2	19	0.00115777
TRBV4-2	TRBJ1-2	TRBD2	12	0.000707843		TRBV18	TRBJ2-4	TRBD1	7	0.000485394		TRBV6-5	TRBJ1-6	TRBD2	3	0.000178612		TRBV4-2	TRBJ1-4	TRBD1	8	0.000376839		TRBV14	TRBJ2-3	TRBD2	19	0.00115777
TRBV29/OR9-2	TRBJ2-7	TRBD1	12	0.000707843		TRBV15	TRBJ2-6	TRBD2	7	0.000485394		TRBV5-8	TRBJ2-5	TRBD1	3	0.000178612		TRBV4-1	TRBJ1-6	TRBD2	8	0.000376839		TRBV10-3	TRBJ1-5	TRBD2	19	0.00115777
TRBV29/OR9-2	TRBJ2-3	TRBD2	12	0.000707843		TRBV14	TRBJ2-5	TRBD1	7	0.000485394		TRBV5-8	TRBJ2-2	TRBD2	3	0.000178612		TRBV3-2	TRBJ2-7	TRBD1	8	0.000376839		TRBV7-4	TRBJ1-5	TRBD1	18	0.00109683
TRBV20-1	TRBJ1-6	TRBD1	12	0.000707843		TRBV12-5	TRBJ2-3	TRBD2	7	0.000485394		TRBV5-7	TRBJ1-2	TRBD1	3	0.000178612		TRBV30	TRBJ2-1	TRBD1	8	0.000376839		TRBV7-4	TRBJ1-2	TRBD1	18	0.00109683
TRBV18	TRBJ2-6	TRBD1	12	0.000707843		TRBV11-3	TRBJ2-2	TRBD1	7	0.000485394		TRBV5-6	TRBJ2-7	TRBD2	3	0.000178612		TRBV27	TRBJ2-4	TRBD2	8	0.000376839		TRBV5-8	TRBJ1-5	TRBD1	18	0.00109683
TRBV16	TRBJ1-1	TRBD2	12	0.000707843		TRBV11-2	TRBJ2-5	TRBD2	7	0.000485394		TRBV5-6	TRBJ2-4	TRBD1	3	0.000178612		TRBV20-1	TRBJ2-6	TRBD2	8	0.000376839		TRBV5-6	TRBJ2-7	TRBD2	18	0.00109683
TRBV13	TRBJ2-3	TRBD1	12	0.000707843		TRBV10-3	TRBJ2-2	TRBD1	7	0.000485394		TRBV5-6	TRBJ2-3	TRBD2	3	0.000178612		TRBV20-1	TRBJ1-4	TRBD2	8	0.000376839		TRBV4-2	TRBJ1-3	TRBD1	18	0.00109683
TRBV11-3	TRBJ1-5	TRBD1	12	0.000707843		TRBV10-3	TRBJ1-4	TRBD1	7	0.000485394		TRBV5-6	TRBJ2-2	TRBD2	3	0.000178612		TRBV11-3	TRBJ2-7	TRBD1	8	0.000376839		TRBV20-1	TRBJ2-6	TRBD2	18	0.00109683
TRBV11-2	TRBJ1-6	TRBD1	12	0.000707843		TRBV10-2	TRBJ2-5	TRBD1	7	0.000485394		TRBV5-6	TRBJ1-3	TRBD1	3	0.000178612		TRBV11-1	TRBJ2-1	TRBD1	8	0.000376839		TRBV10-1	TRBJ2-2	TRBD1	18	0.00109683
TRBV9	TRBJ1-5	TRBD1	11	0.000648856		TRBV7-7	TRBJ1-6	TRBD1	6	0.000416052		TRBV5-5	TRBJ2-6	TRBD2	3	0.000178612		TRBV10-3	TRBJ2-2	TRBD1	8	0.000376839		TRBV7-7	TRBJ2-7	TRBD2	17	0.0010359
TRBV9	TRBJ1-2	TRBD1	11	0.000648856		TRBV7-7	TRBJ1-5	TRBD1	6	0.000416052		TRBV5-5	TRBJ2-4	TRBD2	3	0.000178612		TRBV10-2	TRBJ1-1	TRBD2	8	0.000376839		TRBV5-8	TRBJ2-5	TRBD1	17	0.0010359
TRBV6-8	TRBJ2-6	TRBD1	11	0.000648856		TRBV7-6	TRBJ2-4	TRBD2	6	0.000416052		TRBV5-5	TRBJ2-4	TRBD1	3	0.000178612		TRBV10-1	TRBJ2-5	TRBD2	8	0.000376839		TRBV4-3	TRBJ1-6	TRBD1	17	0.0010359
TRBV6-6	TRBJ1-3	TRBD2	11	0.000648856		TRBV7-4	TRBJ2-2	TRBD2	6	0.000416052		TRBV5-5	TRBJ1-5	TRBD2	3	0.000178612		TRBV7-4	TRBJ1-3	TRBD2	7	0.000329734		TRBV16	TRBJ2-5	TRBD1	17	0.0010359
TRBV6-5	TRBJ1-3	TRBD1	11	0.000648856		TRBV7-4	TRBJ1-1	TRBD2	6	0.000416052		TRBV4-3	TRBJ1-2	TRBD2	3	0.000178612		TRBV7-4	TRBJ1-1	TRBD2	7	0.000329734		TRBV14	TRBJ1-2	TRBD1	17	0.0010359
TRBV6-1	TRBJ1-6	TRBD1	11	0.000648856		TRBV5-4	TRBJ2-4	TRBD1	6	0.000416052		TRBV4-2	TRBJ2-5	TRBD1	3	0.000178612		TRBV5-6	TRBJ1-4	TRBD1	7	0.000329734		TRBV10-3	TRBJ2-6	TRBD2	17	0.0010359
TRBV5-6	TRBJ1-3	TRBD1	11	0.000648856		TRBV5-4	TRBJ1-2	TRBD2	6	0.000416052		TRBV4-2	TRBJ2-4	TRBD2	3	0.000178612		TRBV5-5	TRBJ2-7	TRBD1	7	0.000329734		TRBV9	TRBJ2-3	TRBD1	16	0.000974962
TRBV14	TRBJ2-2	TRBD2	11	0.000648856		TRBV4-3	TRBJ2-2	TRBD2	6	0.000416052		TRBV3-2	TRBJ2-6	TRBD1	3	0.000178612		TRBV5-5	TRBJ1-6	TRBD1	7	0.000329734		TRBV7-4	TRBJ1-2	TRBD2	16	0.000974962
TRBV7-4	TRBJ1-5	TRBD2	10	0.000589869		TRBV4-3	TRBJ1-4	TRBD2	6	0.000416052		TRBV3-2	TRBJ1-5	TRBD1	3	0.000178612		TRBV4-1	TRBJ2-7	TRBD1	7	0.000329734		TRBV6-8	TRBJ2-4	TRBD2	16	0.000974962
TRBV6-5	TRBJ2-6	TRBD1	10	0.000589869		TRBV3-2	TRBJ2-6	TRBD2	6	0.000416052		TRBV30	TRBJ1-3	TRBD1	3	0.000178612		TRBV29/OR9-2	TRBJ1-2	TRBD1	7	0.000329734		TRBV6-5	TRBJ1-4	TRBD2	16	0.000974962
TRBV5-6	TRBJ2-1	TRBD1	10	0.000589869		TRBV3-1	TRBJ2-2	TRBD1	6	0.000416052		TRBV30	TRBJ1-2	TRBD2	3	0.000178612		TRBV18	TRBJ2-5	TRBD2	7	0.000329734		TRBV11-3	TRBJ2-3	TRBD2	16	0.000974962
TRBV5-6	TRBJ1-5	TRBD1	10	0.000589869		TRBV3-1	TRBJ1-6	TRBD1	6	0.000416052		TRBV29/OR9-2	TRBJ2-7	TRBD2	3	0.000178612		TRBV14	TRBJ1-2	TRBD1	7	0.000329734		TRBV9	TRBJ2-1	TRBD1	15	0.000914027
TRBV5-5	TRBJ2-7	TRBD2	10	0.000589869		TRBV30	TRBJ2-3	TRBD1	6	0.000416052		TRBV29/OR9-2	TRBJ2-7	TRBD1	3	0.000178612		TRBV13	TRBJ2-5	TRBD1	7	0.000329734		TRBV7-7	TRBJ2-2	TRBD2	15	0.000914027
TRBV5-5	TRBJ2-1	TRBD1	10	0.000589869		TRBV29/OR9-2	TRBJ2-1	TRBD2	6	0.000416052		TRBV29/OR9-2	TRBJ2-5	TRBD1	3	0.000178612		TRBV11-3	TRBJ2-2	TRBD1	7	0.000329734		TRBV7-4	TRBJ2-6	TRBD1	15	0.000914027
TRBV5-5	TRBJ1-6	TRBD1	10	0.000589869		TRBV11-2	TRBJ2-3	TRBD1	6	0.000416052		TRBV29/OR9-2	TRBJ2-3	TRBD1	3	0.000178612		TRBV11-2	TRBJ1-1	TRBD2	7	0.000329734		TRBV7-4	TRBJ2-5	TRBD1	15	0.000914027
TRBV20-1	TRBJ1-3	TRBD1	10	0.000589869		TRBV9	TRBJ2-3	TRBD1	5	0.00034671		TRBV29/OR9-2	TRBJ2-2	TRBD1	3	0.000178612		TRBV10-2	TRBJ2-3	TRBD1	7	0.000329734		TRBV6-8	TRBJ1-4	TRBD2	15	0.000914027
TRBV16	TRBJ2-5	TRBD2	10	0.000589869		TRBV7-6	TRBJ1-2	TRBD2	5	0.00034671		TRBV29/OR9-2	TRBJ2-1	TRBD1	3	0.000178612		TRBV10-2	TRBJ2-2	TRBD2	7	0.000329734		TRBV5-8	TRBJ2-3	TRBD1	15	0.000914027
TRBV12-5	TRBJ2-2	TRBD1	10	0.000589869		TRBV6-8	TRBJ2-6	TRBD2	5	0.00034671		TRBV29/OR9-2	TRBJ1-5	TRBD1	3	0.000178612		TRBV10-2	TRBJ1-2	TRBD2	7	0.000329734		TRBV13	TRBJ2-7	TRBD2	15	0.000914027
TRBV11-2	TRBJ2-4	TRBD2	10	0.000589869		TRBV6-5	TRBJ1-6	TRBD2	5	0.00034671		TRBV29-1	TRBJ1-3	TRBD2	3	0.000178612		TRBV9	TRBJ2-4	TRBD1	6	0.000282629		TRBV11-2	TRBJ1-3	TRBD1	15	0.000914027
TRBV11-2	TRBJ1-2	TRBD2	10	0.000589869		TRBV6-4	TRBJ1-6	TRBD2	5	0.00034671		TRBV20-1	TRBJ1-6	TRBD2	3	0.000178612		TRBV7-7	TRBJ1-4	TRBD2	6	0.000282629		TRBV6-7	TRBJ2-2	TRBD1	14	0.000853092
TRBV11-1	TRBJ2-4	TRBD1	10	0.000589869		TRBV5-7	TRBJ1-1	TRBD1	5	0.00034671		TRBV13	TRBJ1-1	TRBD1	3	0.000178612		TRBV6-5	TRBJ1-1	TRBD2	6	0.000282629		TRBV5-5	TRBJ2-5	TRBD1	14	0.000853092
TRBV10-3	TRBJ1-3	TRBD1	10	0.000589869		TRBV5-6	TRBJ2-6	TRBD1	5	0.00034671		TRBV11-2	TRBJ2-5	TRBD2	3	0.000178612		TRBV5-5	TRBJ1-3	TRBD1	6	0.000282629		TRBV5-5	TRBJ2-3	TRBD1	14	0.000853092
TRBV7-7	TRBJ1-6	TRBD1	9	0.000530882		TRBV5-6	TRBJ1-4	TRBD1	5	0.00034671		TRBV11-1	TRBJ2-5	TRBD2	3	0.000178612		TRBV4-2	TRBJ1-6	TRBD1	6	0.000282629		TRBV4-3	TRBJ1-6	TRBD2	14	0.000853092
TRBV5-5	TRBJ2-3	TRBD1	9	0.000530882		TRBV5-6	TRBJ1-3	TRBD1	5	0.00034671		TRBV11-1	TRBJ1-2	TRBD1	3	0.000178612		TRBV3-2	TRBJ2-6	TRBD1	6	0.000282629		TRBV16	TRBJ2-2	TRBD2	14	0.000853092
TRBV20-1	TRBJ1-6	TRBD2	9	0.000530882		TRBV5-5	TRBJ2-4	TRBD2	5	0.00034671		TRBV10-3	TRBJ2-4	TRBD2	3	0.000178612		TRBV3-2	TRBJ1-4	TRBD2	6	0.000282629		TRBV14	TRBJ2-7	TRBD1	14	0.000853092
TRBV12-5	TRBJ2-1	TRBD1	9	0.000530882		TRBV4-3	TRBJ2-2	TRBD1	5	0.00034671		TRBV10-3	TRBJ2-4	TRBD1	3	0.000178612		TRBV29/OR9-2	TRBJ2-3	TRBD2	6	0.000282629		TRBV14	TRBJ2-5	TRBD2	14	0.000853092
TRBV12-5	TRBJ1-3	TRBD2	9	0.000530882		TRBV4-2	TRBJ1-6	TRBD2	5	0.00034671		TRBV10-2	TRBJ2-7	TRBD1	3	0.000178612		TRBV29/OR9-2	TRBJ1-1	TRBD1	6	0.000282629		TRBV10-3	TRBJ1-6	TRBD2	14	0.000853092
TRBV10-3	TRBJ1-6	TRBD2	9	0.000530882		TRBV30	TRBJ2-1	TRBD2	5	0.00034671		TRBV10-2	TRBJ2-2	TRBD2	3	0.000178612		TRBV29-1	TRBJ2-6	TRBD2	6	0.000282629		TRBV9	TRBJ2-7	TRBD2	13	0.000792157
TRBV7-7	TRBJ2-4	TRBD1	8	0.000471895		TRBV30	TRBJ1-2	TRBD2	5	0.00034671		TRBV9	TRBJ2-6	TRBD2	2	0.000119075		TRBV20-1	TRBJ1-3	TRBD2	6	0.000282629		TRBV9	TRBJ2-7	TRBD1	13	0.000792157
TRBV6-8	TRBJ2-6	TRBD2	8	0.000471895		TRBV29/OR9-2	TRBJ2-7	TRBD2	5	0.00034671		TRBV9	TRBJ2-2	TRBD1	2	0.000119075		TRBV18	TRBJ1-4	TRBD1	6	0.000282629		TRBV9	TRBJ2-5	TRBD2	13	0.000792157
TRBV6-8	TRBJ2-4	TRBD2	8	0.000471895		TRBV14	TRBJ2-3	TRBD2	5	0.00034671		TRBV7-7	TRBJ2-4	TRBD1	2	0.000119075		TRBV13	TRBJ2-5	TRBD2	6	0.000282629		TRBV5-8	TRBJ1-6	TRBD1	13	0.000792157
TRBV6-7	TRBJ2-5	TRBD2	8	0.000471895		TRBV12-5	TRBJ1-3	TRBD2	5	0.00034671		TRBV7-7	TRBJ2-2	TRBD2	2	0.000119075		TRBV12-5	TRBJ1-5	TRBD1	6	0.000282629		TRBV30	TRBJ2-6	TRBD2	13	0.000792157
TRBV6-6	TRBJ1-4	TRBD2	8	0.000471895		TRBV11-3	TRBJ2-4	TRBD1	5	0.00034671		TRBV7-7	TRBJ1-6	TRBD1	2	0.000119075		TRBV11-3	TRBJ1-6	TRBD1	6	0.000282629		TRBV16	TRBJ1-2	TRBD1	13	0.000792157
TRBV6-6	TRBJ1-3	TRBD1	8	0.000471895		TRBV11-3	TRBJ1-6	TRBD2	5	0.00034671		TRBV7-7	TRBJ1-1	TRBD1	2	0.000119075		TRBV11-1	TRBJ1-4	TRBD1	6	0.000282629		TRBV7-7	TRBJ2-5	TRBD1	12	0.000731222
TRBV5-8	TRBJ2-5	TRBD1	8	0.000471895		TRBV11-1	TRBJ1-6	TRBD1	5	0.00034671		TRBV7-1	TRBJ1-5	TRBD1	2	0.000119075		TRBV10-3	TRBJ1-1	TRBD2	6	0.000282629		TRBV7-7	TRBJ2-2	TRBD1	12	0.000731222
TRBV5-8	TRBJ2-4	TRBD2	8	0.000471895		TRBV10-3	TRBJ2-4	TRBD1	5	0.00034671		TRBV6-9	TRBJ2-5	TRBD1	2	0.000119075		TRBV10-2	TRBJ2-2	TRBD1	6	0.000282629		TRBV6-5	TRBJ1-3	TRBD2	12	0.000731222
TRBV5-8	TRBJ1-5	TRBD2	8	0.000471895		TRBV9	TRBJ2-6	TRBD1	4	0.000277368		TRBV6-8	TRBJ1-4	TRBD2	2	0.000119075		TRBV9	TRBJ1-3	TRBD2	5	0.000235525		TRBV5-6	TRBJ2-1	TRBD1	12	0.000731222
TRBV4-2	TRBJ1-6	TRBD2	8	0.000471895		TRBV9	TRBJ1-5	TRBD2	4	0.000277368		TRBV6-6	TRBJ2-6	TRBD2	2	0.000119075		TRBV7-7	TRBJ2-6	TRBD2	5	0.000235525		TRBV5-6	TRBJ1-2	TRBD1	12	0.000731222
TRBV30	TRBJ1-3	TRBD2	8	0.000471895		TRBV7-7	TRBJ2-7	TRBD2	4	0.000277368		TRBV6-5	TRBJ1-3	TRBD2	2	0.000119075		TRBV7-6	TRBJ1-3	TRBD2	5	0.000235525		TRBV5-5	TRBJ2-3	TRBD2	12	0.000731222
TRBV14	TRBJ2-7	TRBD1	8	0.000471895		TRBV7-7	TRBJ2-4	TRBD1	4	0.000277368		TRBV5-8	TRBJ1-4	TRBD1	2	0.000119075		TRBV7-4	TRBJ2-7	TRBD1	5	0.000235525		TRBV5-4	TRBJ1-6	TRBD1	12	0.000731222
TRBV13	TRBJ2-7	TRBD1	8	0.000471895		TRBV7-7	TRBJ2-3	TRBD1	4	0.000277368		TRBV5-6	TRBJ2-5	TRBD2	2	0.000119075		TRBV7-4	TRBJ2-4	TRBD2	5	0.000235525		TRBV4-3	TRBJ2-6	TRBD1	12	0.000731222
TRBV12-5	TRBJ2-7	TRBD1	8	0.000471895		TRBV7-4	TRBJ1-6	TRBD2	4	0.000277368		TRBV5-6	TRBJ1-6	TRBD1	2	0.000119075		TRBV7-4	TRBJ2-4	TRBD1	5	0.000235525		TRBV29/OR9-2	TRBJ2-5	TRBD2	12	0.000731222
TRBV12-5	TRBJ1-5	TRBD1	8	0.000471895		TRBV6-8	TRBJ2-4	TRBD2	4	0.000277368		TRBV5-5	TRBJ1-6	TRBD2	2	0.000119075		TRBV7-4	TRBJ1-4	TRBD2	5	0.000235525		TRBV18	TRBJ2-7	TRBD1	12	0.000731222
TRBV10-3	TRBJ2-6	TRBD2	8	0.000471895		TRBV6-6	TRBJ2-6	TRBD1	4	0.000277368		TRBV5-4	TRBJ2-7	TRBD2	2	0.000119075		TRBV5-8	TRBJ1-4	TRBD1	5	0.000235525		TRBV16	TRBJ2-2	TRBD1	12	0.000731222
TRBV10-2	TRBJ2-1	TRBD2	8	0.000471895		TRBV6-6	TRBJ1-5	TRBD2	4	0.000277368		TRBV5-4	TRBJ2-4	TRBD1	2	0.000119075		TRBV5-8	TRBJ1-3	TRBD1	5	0.000235525		TRBV6-8	TRBJ1-3	TRBD2	11	0.000670287
TRBV7-7	TRBJ2-7	TRBD2	7	0.000412908		TRBV5-7	TRBJ1-5	TRBD1	4	0.000277368		TRBV5-4	TRBJ1-4	TRBD1	2	0.000119075		TRBV5-6	TRBJ2-2	TRBD2	5	0.000235525		TRBV5-8	TRBJ1-2	TRBD2	11	0.000670287
TRBV7-7	TRBJ2-5	TRBD1	7	0.000412908		TRBV5-5	TRBJ1-2	TRBD2	4	0.000277368		TRBV5-4	TRBJ1-2	TRBD2	2	0.000119075		TRBV4-2	TRBJ2-6	TRBD1	5	0.000235525		TRBV5-6	TRBJ2-4	TRBD1	11	0.000670287
TRBV7-7	TRBJ2-3	TRBD2	7	0.000412908		TRBV5-4	TRBJ2-4	TRBD2	4	0.000277368		TRBV4-3	TRBJ1-5	TRBD2	2	0.000119075		TRBV4-2	TRBJ1-4	TRBD2	5	0.000235525		TRBV5-4	TRBJ1-2	TRBD2	11	0.000670287
TRBV7-7	TRBJ2-2	TRBD1	7	0.000412908		TRBV5-4	TRBJ1-4	TRBD2	4	0.000277368		TRBV4-2	TRBJ1-3	TRBD2	2	0.000119075		TRBV4-1	TRBJ2-6	TRBD2	5	0.000235525		TRBV4-2	TRBJ2-6	TRBD1	11	0.000670287
TRBV7-7	TRBJ1-1	TRBD1	7	0.000412908		TRBV4-3	TRBJ1-2	TRBD2	4	0.000277368		TRBV4-2	TRBJ1-1	TRBD2	2	0.000119075		TRBV3-2	TRBJ2-6	TRBD2	5	0.000235525		TRBV4-2	TRBJ1-5	TRBD2	11	0.000670287
TRBV6-8	TRBJ2-4	TRBD1	7	0.000412908		TRBV4-1	TRBJ2-6	TRBD1	4	0.000277368		TRBV3-2	TRBJ1-5	TRBD2	2	0.000119075		TRBV18	TRBJ2-5	TRBD1	5	0.000235525		TRBV24/OR9-2	TRBJ2-1	TRBD2	11	0.000670287
TRBV6-1	TRBJ2-4	TRBD1	7	0.000412908		TRBV30	TRBJ2-6	TRBD1	4	0.000277368		TRBV3-2	TRBJ1-4	TRBD2	2	0.000119075		TRBV18	TRBJ1-4	TRBD2	5	0.000235525		TRBV18	TRBJ2-7	TRBD2	11	0.000670287
TRBV5-6	TRBJ2-3	TRBD2	7	0.000412908		TRBV29/OR9-2	TRBJ2-1	TRBD1	4	0.000277368		TRBV3-2	TRBJ1-3	TRBD2	2	0.000119075		TRBV18	TRBJ1-1	TRBD2	5	0.000235525		TRBV18	TRBJ1-2	TRBD1	11	0.000670287
TRBV30	TRBJ1-6	TRBD1	7	0.000412908		TRBV13	TRBJ2-5	TRBD2	4	0.000277368		TRBV3-2	TRBJ1-2	TRBD2	2	0.000119075		TRBV13	TRBJ1-4	TRBD1	5	0.000235525		TRBV18	TRBJ1-1	TRBD1	11	0.000670287
TRBV29/OR9-2	TRBJ1-1	TRBD1	7	0.000412908		TRBV13	TRBJ2-5	TRBD1	4	0.000277368		TRBV3-1	TRBJ2-4	TRBD1	2	0.000119075		TRBV12-5	TRBJ1-3	TRBD2	5	0.000235525		TRBV16	TRBJ2-7	TRBD2	11	0.000670287
TRBV18	TRBJ2-5	TRBD1	7	0.000412908		TRBV13	TRBJ1-5	TRBD1	4	0.000277368		TRBV29/OR9-2	TRBJ2-6	TRBD1	2	0.000119075		TRBV11-2	TRBJ2-4	TRBD2	5	0.000235525		TRBV14	TRBJ2-3	TRBD1	11	0.000670287
TRBV16	TRBJ2-4	TRBD2	7	0.000412908		TRBV12-5	TRBJ2-7	TRBD2	4	0.000277368		TRBV20-1	TRBJ1-3	TRBD1	2	0.000119075		TRBV10-2	TRBJ1-3	TRBD2	5	0.000235525		TRBV13	TRBJ2-2	TRBD1	11	0.000670287
TRBV16	TRBJ2-2	TRBD2	7	0.000412908		TRBV12-5	TRBJ2-2	TRBD2	4	0.000277368		TRBV18	TRBJ2-3	TRBD1	2	0.000119075		TRBV10-1	TRBJ2-1	TRBD2	5	0.000235525		TRBV11-1	TRBJ2-2	TRBD2	11	0.000670287
TRBV13	TRBJ1-1	TRBD1	7	0.000412908		TRBV11-3	TRBJ2-7	TRBD2	4	0.000277368		TRBV13	TRBJ2-5	TRBD1	2	0.000119075		TRBV7-7	TRBJ1-6	TRBD2	4	0.00018842		TRBV10-3	TRBJ2-4	TRBD1	11	0.000670287
TRBV12-5	TRBJ1-1	TRBD2	7	0.000412908		TRBV11-3	TRBJ1-4	TRBD1	4	0.000277368		TRBV13	TRBJ2-4	TRBD2	2	0.000119075		TRBV7-7	TRBJ1-3	TRBD1	4	0.00018842		TRBV10-3	TRBJ1-3	TRBD2	11	0.000670287
TRBV12-5	TRBJ1-1	TRBD1	7	0.000412908		TRBV11-2	TRBJ2-1	TRBD1	4	0.000277368		TRBV13	TRBJ2-3	TRBD2	2	0.000119075		TRBV6-6	TRBJ1-3	TRBD1	4	0.00018842		TRBV10-2	TRBJ1-1	TRBD2	11	0.000670287
TRBV11-3	TRBJ1-5	TRBD2	7	0.000412908		TRBV11-1	TRBJ2-3	TRBD1	4	0.000277368		TRBV13	TRBJ1-6	TRBD1	2	0.000119075		TRBV6-5	TRBJ1-6	TRBD2	4	0.00018842		TRBV10-1	TRBJ1-1	TRBD1	11	0.000670287
TRBV11-2	TRBJ1-4	TRBD1	7	0.000412908		TRBV10-3	TRBJ1-5	TRBD2	4	0.000277368		TRBV12-5	TRBJ2-6	TRBD1	2	0.000119075		TRBV5-8	TRBJ2-7	TRBD2	4	0.00018842		TRBV9	TRBJ1-5	TRBD1	10	0.000609351
TRBV11-1	TRBJ2-7	TRBD1	7	0.000412908		TRBV10-2	TRBJ2-4	TRBD1	4	0.000277368		TRBV11-3	TRBJ2-5	TRBD1	2	0.000119075		TRBV5-6	TRBJ2-4	TRBD1	4	0.00018842		TRBV6-8	TRBJ2-6	TRBD1	10	0.000609351
TRBV11-1	TRBJ2-5	TRBD1	7	0.000412908		TRBV9	TRBJ2-2	TRBD2	3	0.000208026		TRBV11-3	TRBJ2-4	TRBD2	2	0.000119075		TRBV5-6	TRBJ1-6	TRBD1	4	0.00018842		TRBV6-6	TRBJ2-6	TRBD1	10	0.000609351
TRBV11-1	TRBJ2-3	TRBD2	7	0.000412908		TRBV9	TRBJ1-2	TRBD2	3	0.000208026		TRBV11-3	TRBJ2-2	TRBD1	2	0.000119075		TRBV5-5	TRBJ1-5	TRBD2	4	0.00018842		TRBV6-6	TRBJ1-4	TRBD2	10	0.000609351
TRBV10-2	TRBJ2-7	TRBD2	7	0.000412908		TRBV7-7	TRBJ2-4	TRBD2	3	0.000208026		TRBV11-3	TRBJ1-4	TRBD1	2	0.000119075		TRBV5-4	TRBJ2-4	TRBD1	4	0.00018842		TRBV4-3	TRBJ1-3	TRBD1	10	0.000609351
TRBV9	TRBJ2-5	TRBD1	6	0.000353921		TRBV7-7	TRBJ2-2	TRBD2	3	0.000208026		TRBV11-2	TRBJ2-6	TRBD1	2	0.000119075		TRBV5-4	TRBJ1-2	TRBD2	4	0.00018842		TRBV4-2	TRBJ2-6	TRBD2	10	0.000609351
TRBV9	TRBJ2-4	TRBD2	6	0.000353921		TRBV7-7	TRBJ2-2	TRBD1	3	0.000208026		TRBV11-2	TRBJ2-3	TRBD1	2	0.000119075		TRBV4-2	TRBJ2-4	TRBD1	4	0.00018842		TRBV30	TRBJ2-4	TRBD2	10	0.000609351
TRBV9	TRBJ1-5	TRBD2	6	0.000353921		TRBV7-6	TRBJ1-3	TRBD2	3	0.000208026		TRBV11-2	TRBJ2-2	TRBD1	2	0.000119075		TRBV4-2	TRBJ1-5	TRBD2	4	0.00018842		TRBV30	TRBJ1-6	TRBD2	10	0.000609351
TRBV7-7	TRBJ2-7	TRBD1	6	0.000353921		TRBV7-4	TRBJ2-4	TRBD2	3	0.000208026		TRBV11-2	TRBJ1-6	TRBD1	2	0.000119075		TRBV4-2	TRBJ1-1	TRBD2	4	0.00018842		TRBV30	TRBJ1-4	TRBD1	10	0.000609351
TRBV7-7	TRBJ2-1	TRBD1	6	0.000353921		TRBV6-8	TRBJ2-4	TRBD1	3	0.000208026		TRBV11-2	TRBJ1-4	TRBD2	2	0.000119075		TRBV3-1	TRBJ2-2	TRBD1	4	0.00018842		TRBV29/OR9-2	TRBJ1-2	TRBD1	10	0.000609351
TRBV7-4	TRBJ1-2	TRBD2	6	0.000353921		TRBV6-8	TRBJ1-6	TRBD2	3	0.000208026		TRBV11-2	TRBJ1-2	TRBD1	2	0.000119075		TRBV3-1	TRBJ1-2	TRBD1	4	0.00018842		TRBV18	TRBJ2-4	TRBD1	10	0.000609351
TRBV6-1	TRBJ1-3	TRBD1	6	0.000353921		TRBV6-5	TRBJ1-3	TRBD2	3	0.000208026		TRBV11-1	TRBJ2-2	TRBD2	2	0.000119075		TRBV30	TRBJ2-2	TRBD1	4	0.00018842		TRBV18	TRBJ2-1	TRBD1	10	0.000609351
TRBV5-8	TRBJ1-4	TRBD1	6	0.000353921		TRBV5-8	TRBJ1-5	TRBD1	3	0.000208026		TRBV10-3	TRBJ1-6	TRBD1	2	0.000119075		TRBV30	TRBJ1-4	TRBD2	4	0.00018842		TRBV18	TRBJ1-4	TRBD1	10	0.000609351
TRBV5-6	TRBJ2-7	TRBD1	6	0.000353921		TRBV5-6	TRBJ2-4	TRBD1	3	0.000208026		TRBV10-3	TRBJ1-3	TRBD1	2	0.000119075		TRBV29/OR9-2	TRBJ2-7	TRBD2	4	0.00018842		TRBV14	TRBJ2-5	TRBD1	10	0.000609351
TRBV5-6	TRBJ2-5	TRBD2	6	0.000353921		TRBV5-6	TRBJ2-2	TRBD2	3	0.000208026		TRBV10-3	TRBJ1-2	TRBD2	2	0.000119075		TRBV29/OR9-2	TRBJ1-3	TRBD1	4	0.00018842		TRBV11-3	TRBJ2-7	TRBD1	10	0.000609351
TRBV5-6	TRBJ1-1	TRBD1	6	0.000353921		TRBV5-5	TRBJ1-1	TRBD2	3	0.000208026		TRBV10-2	TRBJ1-4	TRBD1	2	0.000119075		TRBV29/OR9-2	TRBJ1-1	TRBD2	4	0.00018842		TRBV11-2	TRBJ1-5	TRBD2	10	0.000609351
TRBV5-4	TRBJ2-4	TRBD2	6	0.000353921		TRBV5-4	TRBJ1-6	TRBD2	3	0.000208026		TRBV10-2	TRBJ1-2	TRBD1	2	0.000119075		TRBV27	TRBJ1-3	TRBD2	4	0.00018842		TRBV10-2	TRBJ1-2	TRBD2	10	0.000609351
TRBV4-2	TRBJ1-4	TRBD2	6	0.000353921		TRBV5-4	TRBJ1-5	TRBD2	3	0.000208026		TRBV10-2	TRBJ1-1	TRBD1	2	0.000119075		TRBV13	TRBJ2-1	TRBD1	4	0.00018842		TRBV9	TRBJ2-5	TRBD1	9	0.000548416
TRBV30	TRBJ1-4	TRBD2	6	0.000353921		TRBV5-4	TRBJ1-1	TRBD2	3	0.000208026		TRBV10-1	TRBJ2-5	TRBD2	2	0.000119075		TRBV12-5	TRBJ2-4	TRBD1	4	0.00018842		TRBV9	TRBJ1-3	TRBD2	9	0.000548416
TRBV18	TRBJ2-5	TRBD2	6	0.000353921		TRBV4-2	TRBJ2-6	TRBD2	3	0.000208026		TRBV10-1	TRBJ1-4	TRBD1	2	0.000119075		TRBV12-5	TRBJ1-3	TRBD1	4	0.00018842		TRBV7-7	TRBJ2-5	TRBD2	9	0.000548416
TRBV18	TRBJ2-1	TRBD1	6	0.000353921		TRBV4-2	TRBJ2-4	TRBD2	3	0.000208026		TRBV9	TRBJ2-6	TRBD1	1	5.95373e-05		TRBV11-3	TRBJ1-2	TRBD2	4	0.00018842		TRBV6-6	TRBJ2-4	TRBD2	9	0.000548416
TRBV18	TRBJ1-1	TRBD1	6	0.000353921		TRBV4-2	TRBJ2-4	TRBD1	3	0.000208026		TRBV9	TRBJ1-5	TRBD2	1	5.95373e-05		TRBV11-2	TRBJ2-6	TRBD1	4	0.00018842		TRBV30	TRBJ2-4	TRBD1	9	0.000548416
TRBV16	TRBJ2-7	TRBD1	6	0.000353921		TRBV4-2	TRBJ1-5	TRBD2	3	0.000208026		TRBV9	TRBJ1-4	TRBD2	1	5.95373e-05		TRBV11-2	TRBJ2-2	TRBD1	4	0.00018842		TRBV29/OR9-2	TRBJ2-7	TRBD2	9	0.000548416
TRBV13	TRBJ2-5	TRBD2	6	0.000353921		TRBV3-1	TRBJ1-2	TRBD1	3	0.000208026		TRBV9	TRBJ1-2	TRBD2	1	5.95373e-05		TRBV11-1	TRBJ1-1	TRBD1	4	0.00018842		TRBV14	TRBJ2-7	TRBD2	9	0.000548416
TRBV12-5	TRBJ2-6	TRBD2	6	0.000353921		TRBV30	TRBJ2-4	TRBD2	3	0.000208026		TRBV7-7	TRBJ2-5	TRBD1	1	5.95373e-05		TRBV10-2	TRBJ1-6	TRBD2	4	0.00018842		TRBV11-3	TRBJ2-6	TRBD1	9	0.000548416
TRBV12-5	TRBJ1-5	TRBD2	6	0.000353921		TRBV30	TRBJ1-4	TRBD2	3	0.000208026		TRBV7-6	TRBJ1-6	TRBD2	1	5.95373e-05		TRBV9	TRBJ1-6	TRBD2	3	0.000141315		TRBV10-3	TRBJ1-4	TRBD2	9	0.000548416
TRBV12-5	TRBJ1-2	TRBD1	6	0.000353921		TRBV29/OR9-2	TRBJ2-3	TRBD1	3	0.000208026		TRBV7-6	TRBJ1-5	TRBD2	1	5.95373e-05		TRBV9	TRBJ1-5	TRBD2	3	0.000141315		TRBV10-1	TRBJ2-7	TRBD1	9	0.000548416
TRBV11-3	TRBJ2-4	TRBD1	6	0.000353921		TRBV16	TRBJ1-3	TRBD1	3	0.000208026		TRBV7-4	TRBJ2-6	TRBD2	1	5.95373e-05		TRBV9	TRBJ1-1	TRBD2	3	0.000141315		TRBV6-5	TRBJ2-6	TRBD1	8	0.000487481
TRBV10-2	TRBJ2-5	TRBD2	6	0.000353921		TRBV13	TRBJ2-3	TRBD2	3	0.000208026		TRBV7-4	TRBJ1-5	TRBD2	1	5.95373e-05		TRBV7-7	TRBJ1-2	TRBD2	3	0.000141315		TRBV5-8	TRBJ2-6	TRBD1	8	0.000487481
TRBV10-2	TRBJ1-5	TRBD1	6	0.000353921		TRBV12-5	TRBJ2-4	TRBD1	3	0.000208026		TRBV7-1	TRBJ1-2	TRBD1	1	5.95373e-05		TRBV7-4	TRBJ1-5	TRBD2	3	0.000141315		TRBV5-8	TRBJ1-4	TRBD1	8	0.000487481
TRBV9	TRBJ1-4	TRBD2	5	0.000294934		TRBV12-3	TRBJ2-3	TRBD2	3	0.000208026		TRBV6-9	TRBJ2-5	TRBD2	1	5.95373e-05		TRBV6-8	TRBJ1-4	TRBD2	3	0.000141315		TRBV5-6	TRBJ1-1	TRBD1	8	0.000487481
TRBV7-7	TRBJ1-1	TRBD2	5	0.000294934		TRBV11-3	TRBJ2-3	TRBD1	3	0.000208026		TRBV6-9	TRBJ2-3	TRBD1	1	5.95373e-05		TRBV6-8	TRBJ1-3	TRBD2	3	0.000141315		TRBV5-4	TRBJ2-6	TRBD1	8	0.000487481
TRBV6-9	TRBJ1-1	TRBD1	5	0.000294934		TRBV11-2	TRBJ2-7	TRBD1	3	0.000208026		TRBV6-6	TRBJ2-6	TRBD1	1	5.95373e-05		TRBV6-5	TRBJ1-4	TRBD2	3	0.000141315		TRBV30	TRBJ1-4	TRBD2	8	0.000487481
TRBV6-8	TRBJ1-4	TRBD2	5	0.000294934		TRBV11-2	TRBJ1-6	TRBD1	3	0.000208026		TRBV6-6	TRBJ1-4	TRBD2	1	5.95373e-05		TRBV5-7	TRBJ2-5	TRBD2	3	0.000141315		TRBV29/OR9-2	TRBJ2-1	TRBD1	8	0.000487481
TRBV6-6	TRBJ2-6	TRBD2	5	0.000294934		TRBV11-2	TRBJ1-5	TRBD2	3	0.000208026		TRBV6-6	TRBJ1-3	TRBD2	1	5.95373e-05		TRBV5-6	TRBJ2-6	TRBD1	3	0.000141315		TRBV24/OR9-2	TRBJ2-1	TRBD1	8	0.000487481
TRBV5-6	TRBJ1-6	TRBD1	5	0.000294934		TRBV11-2	TRBJ1-4	TRBD1	3	0.000208026		TRBV6-1	TRBJ1-6	TRBD2	1	5.95373e-05		TRBV5-5	TRBJ2-4	TRBD2	3	0.000141315		TRBV24-1	TRBJ2-3	TRBD2	8	0.000487481
TRBV5-6	TRBJ1-2	TRBD2	5	0.000294934		TRBV11-2	TRBJ1-2	TRBD1	3	0.000208026		TRBV5-8	TRBJ1-2	TRBD2	1	5.95373e-05		TRBV5-5	TRBJ2-4	TRBD1	3	0.000141315		TRBV20-1	TRBJ2-6	TRBD1	8	0.000487481
TRBV5-4	TRBJ2-6	TRBD1	5	0.000294934		TRBV11-1	TRBJ2-2	TRBD1	3	0.000208026		TRBV5-8	TRBJ1-1	TRBD2	1	5.95373e-05		TRBV5-4	TRBJ2-7	TRBD1	3	0.000141315		TRBV14	TRBJ2-2	TRBD1	8	0.000487481
TRBV5-4	TRBJ2-5	TRBD2	5	0.000294934		TRBV11-1	TRBJ2-1	TRBD1	3	0.000208026		TRBV5-7	TRBJ2-2	TRBD2	1	5.95373e-05		TRBV5-4	TRBJ2-4	TRBD2	3	0.000141315		TRBV11-2	TRBJ1-5	TRBD1	8	0.000487481
TRBV4-2	TRBJ2-6	TRBD2	5	0.000294934		TRBV10-3	TRBJ1-3	TRBD1	3	0.000208026		TRBV5-7	TRBJ1-2	TRBD2	1	5.95373e-05		TRBV4-2	TRBJ2-6	TRBD2	3	0.000141315		TRBV10-1	TRBJ2-2	TRBD2	8	0.000487481
TRBV4-2	TRBJ2-6	TRBD1	5	0.000294934		TRBV10-2	TRBJ2-2	TRBD2	3	0.000208026		TRBV5-7	TRBJ1-1	TRBD2	1	5.95373e-05		TRBV4-2	TRBJ2-2	TRBD1	3	0.000141315		TRBV10-1	TRBJ2-1	TRBD2	8	0.000487481
TRBV4-2	TRBJ1-3	TRBD2	5	0.000294934		TRBV10-2	TRBJ2-1	TRBD2	3	0.000208026		TRBV5-6	TRBJ2-6	TRBD1	1	5.95373e-05		TRBV4-2	TRBJ1-6	TRBD2	3	0.000141315		TRBV7-4	TRBJ1-1	TRBD2	7	0.000426546
TRBV29/OR9-2	TRBJ2-5	TRBD2	5	0.000294934		TRBV10-2	TRBJ2-1	TRBD1	3	0.000208026		TRBV5-6	TRBJ1-4	TRBD1	1	5.95373e-05		TRBV4-1	TRBJ2-6	TRBD1	3	0.000141315		TRBV4-2	TRBJ1-3	TRBD2	7	0.000426546
TRBV24-1	TRBJ2-5	TRBD1	5	0.000294934		TRBV10-2	TRBJ1-6	TRBD1	3	0.000208026		TRBV5-6	TRBJ1-3	TRBD2	1	5.95373e-05		TRBV3-1	TRBJ2-1	TRBD2	3	0.000141315		TRBV29/OR9-2	TRBJ1-1	TRBD1	7	0.000426546
TRBV20-1	TRBJ2-6	TRBD1	5	0.000294934		TRBV10-2	TRBJ1-5	TRBD1	3	0.000208026		TRBV5-5	TRBJ1-3	TRBD2	1	5.95373e-05		TRBV30	TRBJ2-7	TRBD2	3	0.000141315		TRBV11-3	TRBJ2-5	TRBD1	7	0.000426546
TRBV13	TRBJ1-5	TRBD1	5	0.000294934		TRBV10-2	TRBJ1-4	TRBD2	3	0.000208026		TRBV5-4	TRBJ2-6	TRBD1	1	5.95373e-05		TRBV30	TRBJ2-7	TRBD1	3	0.000141315		TRBV11-3	TRBJ1-1	TRBD2	7	0.000426546
TRBV12-5	TRBJ2-5	TRBD1	5	0.000294934		TRBV10-2	TRBJ1-4	TRBD1	3	0.000208026		TRBV5-4	TRBJ2-5	TRBD1	1	5.95373e-05		TRBV30	TRBJ2-5	TRBD1	3	0.000141315		TRBV10-2	TRBJ2-1	TRBD1	7	0.000426546
TRBV12-5	TRBJ1-4	TRBD1	5	0.000294934		TRBV10-2	TRBJ1-2	TRBD1	3	0.000208026		TRBV5-4	TRBJ2-4	TRBD2	1	5.95373e-05		TRBV29/OR9-2	TRBJ2-2	TRBD2	3	0.000141315		TRBV9	TRBJ2-2	TRBD1	6	0.000365611
TRBV11-3	TRBJ1-2	TRBD2	5	0.000294934		TRBV9	TRBJ2-4	TRBD2	2	0.000138684		TRBV5-4	TRBJ1-4	TRBD2	1	5.95373e-05		TRBV29/OR9-2	TRBJ1-4	TRBD1	3	0.000141315		TRBV9	TRBJ1-2	TRBD1	6	0.000365611
TRBV11-1	TRBJ2-3	TRBD1	5	0.000294934		TRBV7-7	TRBJ1-4	TRBD2	2	0.000138684		TRBV5-4	TRBJ1-3	TRBD1	1	5.95373e-05		TRBV20-1	TRBJ2-6	TRBD1	3	0.000141315		TRBV6-8	TRBJ2-6	TRBD2	6	0.000365611
TRBV10-3	TRBJ1-4	TRBD2	5	0.000294934		TRBV6-9	TRBJ1-5	TRBD1	2	0.000138684		TRBV5-3	TRBJ2-4	TRBD2	1	5.95373e-05		TRBV14	TRBJ2-6	TRBD2	3	0.000141315		TRBV6-8	TRBJ1-6	TRBD2	6	0.000365611
TRBV10-3	TRBJ1-3	TRBD2	5	0.000294934		TRBV6-6	TRBJ2-4	TRBD1	2	0.000138684		TRBV4-3	TRBJ2-6	TRBD2	1	5.95373e-05		TRBV14	TRBJ2-1	TRBD1	3	0.000141315		TRBV6-7	TRBJ2-1	TRBD2	6	0.000365611
TRBV10-2	TRBJ2-7	TRBD1	5	0.000294934		TRBV6-4	TRBJ1-3	TRBD2	2	0.000138684		TRBV4-3	TRBJ1-6	TRBD2	1	5.95373e-05		TRBV11-3	TRBJ2-4	TRBD2	3	0.000141315		TRBV6-6	TRBJ1-6	TRBD2	6	0.000365611
TRBV7-4	TRBJ1-6	TRBD1	4	0.000235948		TRBV5-8	TRBJ1-4	TRBD1	2	0.000138684		TRBV4-2	TRBJ2-7	TRBD2	1	5.95373e-05		TRBV11-3	TRBJ2-3	TRBD1	3	0.000141315		TRBV5-5	TRBJ1-5	TRBD1	6	0.000365611
TRBV7-4	TRBJ1-4	TRBD2	4	0.000235948		TRBV5-7	TRBJ2-7	TRBD1	2	0.000138684		TRBV4-2	TRBJ2-6	TRBD2	1	5.95373e-05		TRBV11-3	TRBJ1-4	TRBD2	3	0.000141315		TRBV5-5	TRBJ1-4	TRBD1	6	0.000365611
TRBV6-8	TRBJ1-3	TRBD1	4	0.000235948		TRBV5-7	TRBJ2-3	TRBD1	2	0.000138684		TRBV4-2	TRBJ2-6	TRBD1	1	5.95373e-05		TRBV11-2	TRBJ1-3	TRBD1	3	0.000141315		TRBV5-4	TRBJ1-5	TRBD2	6	0.000365611
TRBV5-8	TRBJ1-1	TRBD2	4	0.000235948		TRBV5-7	TRBJ1-2	TRBD1	2	0.000138684		TRBV4-2	TRBJ2-5	TRBD2	1	5.95373e-05		TRBV10-3	TRBJ2-6	TRBD1	3	0.000141315		TRBV29/OR9-2	TRBJ2-5	TRBD1	6	0.000365611
TRBV5-6	TRBJ1-1	TRBD2	4	0.000235948		TRBV5-6	TRBJ1-4	TRBD2	2	0.000138684		TRBV4-2	TRBJ1-6	TRBD2	1	5.95373e-05		TRBV10-3	TRBJ2-4	TRBD2	3	0.000141315		TRBV20-1	TRBJ1-4	TRBD1	6	0.000365611
TRBV3-1	TRBJ1-5	TRBD1	4	0.000235948		TRBV5-4	TRBJ2-6	TRBD2	2	0.000138684		TRBV4-2	TRBJ1-5	TRBD2	1	5.95373e-05		TRBV10-3	TRBJ2-4	TRBD1	3	0.000141315		TRBV18	TRBJ1-3	TRBD1	6	0.000365611
TRBV29/OR9-2	TRBJ2-6	TRBD2	4	0.000235948		TRBV4-3	TRBJ1-3	TRBD1	2	0.000138684		TRBV4-2	TRBJ1-2	TRBD2	1	5.95373e-05		TRBV10-2	TRBJ1-6	TRBD1	3	0.000141315		TRBV16	TRBJ2-5	TRBD2	6	0.000365611
TRBV29/OR9-2	TRBJ2-2	TRBD1	4	0.000235948		TRBV3-1	TRBJ2-3	TRBD2	2	0.000138684		TRBV4-1	TRBJ2-6	TRBD2	1	5.95373e-05		TRBV10-2	TRBJ1-5	TRBD2	3	0.000141315		TRBV16	TRBJ2-4	TRBD2	6	0.000365611
TRBV24-1	TRBJ1-1	TRBD2	4	0.000235948		TRBV30	TRBJ2-4	TRBD1	2	0.000138684		TRBV3-2	TRBJ1-3	TRBD1	1	5.95373e-05		TRBV10-1	TRBJ1-5	TRBD2	3	0.000141315		TRBV10-1	TRBJ1-2	TRBD2	6	0.000365611
TRBV20-1	TRBJ1-4	TRBD1	4	0.000235948		TRBV29/OR9-2	TRBJ2-5	TRBD2	2	0.000138684		TRBV3-1	TRBJ2-5	TRBD2	1	5.95373e-05		TRBV10-1	TRBJ1-1	TRBD2	3	0.000141315		TRBV9	TRBJ2-4	TRBD2	5	0.000304676
TRBV16	TRBJ1-4	TRBD2	4	0.000235948		TRBV29/OR9-2	TRBJ2-3	TRBD2	2	0.000138684		TRBV3-1	TRBJ2-1	TRBD1	1	5.95373e-05		TRBV9	TRBJ2-7	TRBD1	2	9.42098e-05		TRBV7-7	TRBJ1-1	TRBD2	5	0.000304676
TRBV16	TRBJ1-3	TRBD1	4	0.000235948		TRBV29/OR9-2	TRBJ2-2	TRBD2	2	0.000138684		TRBV30	TRBJ1-6	TRBD2	1	5.95373e-05		TRBV9	TRBJ2-6	TRBD1	2	9.42098e-05		TRBV6-9	TRBJ2-1	TRBD2	5	0.000304676
TRBV13	TRBJ2-4	TRBD1	4	0.000235948		TRBV29/OR9-2	TRBJ1-6	TRBD1	2	0.000138684		TRBV30	TRBJ1-4	TRBD2	1	5.95373e-05		TRBV9	TRBJ2-4	TRBD2	2	9.42098e-05		TRBV6-6	TRBJ2-6	TRBD2	5	0.000304676
TRBV13	TRBJ2-2	TRBD1	4	0.000235948		TRBV24/OR9-2	TRBJ1-1	TRBD1	2	0.000138684		TRBV30	TRBJ1-3	TRBD2	1	5.95373e-05		TRBV9	TRBJ1-2	TRBD2	2	9.42098e-05		TRBV6-6	TRBJ1-3	TRBD2	5	0.000304676
TRBV13	TRBJ1-6	TRBD1	4	0.000235948		TRBV18	TRBJ2-7	TRBD2	2	0.000138684		TRBV29/OR9-2	TRBJ2-4	TRBD1	1	5.95373e-05		TRBV7-7	TRBJ1-5	TRBD2	2	9.42098e-05		TRBV5-8	TRBJ2-4	TRBD2	5	0.000304676
TRBV12-5	TRBJ1-3	TRBD1	4	0.000235948		TRBV18	TRBJ1-4	TRBD1	2	0.000138684		TRBV29/OR9-2	TRBJ1-4	TRBD1	1	5.95373e-05		TRBV7-6	TRBJ2-6	TRBD2	2	9.42098e-05		TRBV5-6	TRBJ2-5	TRBD2	5	0.000304676
TRBV12-5	TRBJ1-2	TRBD2	4	0.000235948		TRBV14	TRBJ1-4	TRBD2	2	0.000138684		TRBV29/OR9-2	TRBJ1-3	TRBD2	1	5.95373e-05		TRBV7-6	TRBJ2-6	TRBD1	2	9.42098e-05		TRBV5-6	TRBJ2-2	TRBD2	5	0.000304676
TRBV11-3	TRBJ1-4	TRBD1	4	0.000235948		TRBV13	TRBJ2-2	TRBD2	2	0.000138684		TRBV29/OR9-2	TRBJ1-1	TRBD2	1	5.95373e-05		TRBV7-4	TRBJ2-6	TRBD2	2	9.42098e-05		TRBV5-5	TRBJ2-2	TRBD2	5	0.000304676
TRBV11-3	TRBJ1-1	TRBD2	4	0.000235948		TRBV13	TRBJ2-2	TRBD1	2	0.000138684		TRBV26	TRBJ2-7	TRBD2	1	5.95373e-05		TRBV6-9	TRBJ2-3	TRBD2	2	9.42098e-05		TRBV5-4	TRBJ1-3	TRBD1	5	0.000304676
TRBV11-2	TRBJ2-6	TRBD2	4	0.000235948		TRBV13	TRBJ1-1	TRBD1	2	0.000138684		TRBV24/OR9-2	TRBJ2-1	TRBD1	1	5.95373e-05		TRBV6-6	TRBJ1-2	TRBD2	2	9.42098e-05		TRBV4-3	TRBJ2-4	TRBD1	5	0.000304676
TRBV11-2	TRBJ1-4	TRBD2	4	0.000235948		TRBV12-5	TRBJ2-4	TRBD2	2	0.000138684		TRBV20-1	TRBJ2-4	TRBD1	1	5.95373e-05		TRBV5-8	TRBJ2-7	TRBD1	2	9.42098e-05		TRBV4-2	TRBJ2-4	TRBD2	5	0.000304676
TRBV11-2	TRBJ1-3	TRBD2	4	0.000235948		TRBV12-5	TRBJ2-1	TRBD1	2	0.000138684		TRBV20-1	TRBJ2-3	TRBD1	1	5.95373e-05		TRBV5-8	TRBJ2-4	TRBD1	2	9.42098e-05		TRBV3-1	TRBJ1-1	TRBD1	5	0.000304676
TRBV11-1	TRBJ1-2	TRBD1	4	0.000235948		TRBV12-5	TRBJ1-6	TRBD2	2	0.000138684		TRBV18	TRBJ2-3	TRBD2	1	5.95373e-05		TRBV5-8	TRBJ2-3	TRBD1	2	9.42098e-05		TRBV29/OR9-2	TRBJ2-7	TRBD1	5	0.000304676
TRBV11-1	TRBJ1-1	TRBD1	4	0.000235948		TRBV12-5	TRBJ1-4	TRBD1	2	0.000138684		TRBV13	TRBJ2-3	TRBD1	1	5.95373e-05		TRBV5-7	TRBJ1-1	TRBD1	2	9.42098e-05		TRBV29/OR9-2	TRBJ2-3	TRBD2	5	0.000304676
TRBV10-2	TRBJ1-6	TRBD1	4	0.000235948		TRBV12-3	TRBJ1-5	TRBD1	2	0.000138684		TRBV13	TRBJ2-2	TRBD2	1	5.95373e-05		TRBV5-6	TRBJ2-7	TRBD2	2	9.42098e-05		TRBV29/OR9-2	TRBJ2-3	TRBD1	5	0.000304676
TRBV10-2	TRBJ1-1	TRBD1	4	0.000235948		TRBV11-3	TRBJ2-6	TRBD1	2	0.000138684		TRBV13	TRBJ2-2	TRBD1	1	5.95373e-05		TRBV5-5	TRBJ1-6	TRBD2	2	9.42098e-05		TRBV29/OR9-2	TRBJ1-1	TRBD2	5	0.000304676
TRBV9	TRBJ2-1	TRBD1	3	0.000176961		TRBV11-2	TRBJ2-6	TRBD2	2	0.000138684		TRBV13	TRBJ1-5	TRBD1	1	5.95373e-05		TRBV5-5	TRBJ1-4	TRBD2	2	9.42098e-05		TRBV18	TRBJ2-3	TRBD2	5	0.000304676
TRBV9	TRBJ1-2	TRBD2	3	0.000176961		TRBV11-2	TRBJ1-6	TRBD2	2	0.000138684		TRBV13	TRBJ1-2	TRBD1	1	5.95373e-05		TRBV5-3	TRBJ2-5	TRBD2	2	9.42098e-05		TRBV18	TRBJ2-3	TRBD1	5	0.000304676
TRBV9	TRBJ1-1	TRBD2	3	0.000176961		TRBV11-1	TRBJ2-5	TRBD1	2	0.000138684		TRBV12-5	TRBJ2-6	TRBD2	1	5.95373e-05		TRBV4-3	TRBJ1-2	TRBD2	2	9.42098e-05		TRBV18	TRBJ1-1	TRBD2	5	0.000304676
TRBV6-7	TRBJ2-3	TRBD2	3	0.000176961		TRBV11-1	TRBJ2-2	TRBD2	2	0.000138684		TRBV12-5	TRBJ1-3	TRBD1	1	5.95373e-05		TRBV4-2	TRBJ1-3	TRBD2	2	9.42098e-05		TRBV16	TRBJ2-7	TRBD1	5	0.000304676
TRBV6-7	TRBJ2-1	TRBD2	3	0.000176961		TRBV11-1	TRBJ1-1	TRBD2	2	0.000138684		TRBV12-5	TRBJ1-1	TRBD2	1	5.95373e-05		TRBV4-2	TRBJ1-3	TRBD1	2	9.42098e-05		TRBV16	TRBJ2-3	TRBD1	5	0.000304676
TRBV5-8	TRBJ1-3	TRBD2	3	0.000176961		TRBV10-3	TRBJ2-6	TRBD1	2	0.000138684		TRBV12-3	TRBJ2-2	TRBD1	1	5.95373e-05		TRBV3-1	TRBJ2-1	TRBD1	2	9.42098e-05		TRBV16	TRBJ1-4	TRBD1	5	0.000304676
TRBV5-6	TRBJ2-4	TRBD1	3	0.000176961		TRBV10-3	TRBJ2-4	TRBD2	2	0.000138684		TRBV12-3	TRBJ1-5	TRBD1	1	5.95373e-05		TRBV30	TRBJ2-6	TRBD1	2	9.42098e-05		TRBV16	TRBJ1-1	TRBD2	5	0.000304676
TRBV5-6	TRBJ2-3	TRBD1	3	0.000176961		TRBV10-3	TRBJ1-6	TRBD2	2	0.000138684		TRBV12-3	TRBJ1-2	TRBD2	1	5.95373e-05		TRBV30	TRBJ2-4	TRBD2	2	9.42098e-05		TRBV11-3	TRBJ1-3	TRBD1	5	0.000304676
TRBV5-6	TRBJ2-2	TRBD1	3	0.000176961		TRBV10-2	TRBJ2-7	TRBD2	2	0.000138684		TRBV12-3	TRBJ1-2	TRBD1	1	5.95373e-05		TRBV30	TRBJ1-6	TRBD1	2	9.42098e-05		TRBV11-2	TRBJ1-2	TRBD2	5	0.000304676
TRBV5-5	TRBJ1-5	TRBD2	3	0.000176961		TRBV10-2	TRBJ2-3	TRBD1	2	0.000138684		TRBV12-3	TRBJ1-1	TRBD1	1	5.95373e-05		TRBV29/OR9-2	TRBJ2-3	TRBD1	2	9.42098e-05		TRBV10-2	TRBJ2-3	TRBD1	5	0.000304676
TRBV29/OR9-2	TRBJ2-6	TRBD1	3	0.000176961		TRBV9	TRBJ1-3	TRBD2	1	6.93421e-05		TRBV11-3	TRBJ2-5	TRBD2	1	5.95373e-05		TRBV29/OR9-2	TRBJ2-1	TRBD1	2	9.42098e-05		TRBV10-1	TRBJ1-2	TRBD1	5	0.000304676
TRBV29/OR9-2	TRBJ2-5	TRBD1	3	0.000176961		TRBV9	TRBJ1-1	TRBD2	1	6.93421e-05		TRBV11-2	TRBJ2-7	TRBD1	1	5.95373e-05		TRBV24-1	TRBJ2-7	TRBD2	2	9.42098e-05		TRBV9	TRBJ1-6	TRBD1	4	0.000243741
TRBV29/OR9-2	TRBJ2-2	TRBD2	3	0.000176961		TRBV7-8	TRBJ1-3	TRBD2	1	6.93421e-05		TRBV11-2	TRBJ2-6	TRBD2	1	5.95373e-05		TRBV18	TRBJ2-7	TRBD1	2	9.42098e-05		TRBV7-7	TRBJ2-7	TRBD1	4	0.000243741
TRBV29/OR9-2	TRBJ1-2	TRBD2	3	0.000176961		TRBV7-7	TRBJ2-6	TRBD2	1	6.93421e-05		TRBV11-2	TRBJ2-5	TRBD1	1	5.95373e-05		TRBV18	TRBJ2-4	TRBD1	2	9.42098e-05		TRBV7-7	TRBJ2-4	TRBD2	4	0.000243741
TRBV29/OR9-2	TRBJ1-2	TRBD1	3	0.000176961		TRBV7-7	TRBJ2-6	TRBD1	1	6.93421e-05		TRBV11-2	TRBJ2-4	TRBD2	1	5.95373e-05		TRBV16	TRBJ2-2	TRBD1	2	9.42098e-05		TRBV7-4	TRBJ1-6	TRBD2	4	0.000243741
TRBV20-1	TRBJ2-6	TRBD2	3	0.000176961		TRBV7-7	TRBJ1-6	TRBD2	1	6.93421e-05		TRBV11-2	TRBJ1-6	TRBD2	1	5.95373e-05		TRBV16	TRBJ2-1	TRBD2	2	9.42098e-05		TRBV7-4	TRBJ1-6	TRBD1	4	0.000243741
TRBV18	TRBJ2-7	TRBD1	3	0.000176961		TRBV7-7	TRBJ1-5	TRBD2	1	6.93421e-05		TRBV11-2	TRBJ1-4	TRBD1	1	5.95373e-05		TRBV16	TRBJ2-1	TRBD1	2	9.42098e-05		TRBV7-4	TRBJ1-3	TRBD1	4	0.000243741
TRBV18	TRBJ2-3	TRBD2	3	0.000176961		TRBV7-7	TRBJ1-2	TRBD2	1	6.93421e-05		TRBV11-2	TRBJ1-3	TRBD1	1	5.95373e-05		TRBV14	TRBJ2-3	TRBD2	2	9.42098e-05		TRBV5-5	TRBJ2-2	TRBD1	4	0.000243741
TRBV13	TRBJ1-2	TRBD1	3	0.000176961		TRBV7-7	TRBJ1-2	TRBD1	1	6.93421e-05		TRBV11-2	TRBJ1-2	TRBD2	1	5.95373e-05		TRBV14	TRBJ2-3	TRBD1	2	9.42098e-05		TRBV5-5	TRBJ1-6	TRBD1	4	0.000243741
TRBV13	TRBJ1-1	TRBD2	3	0.000176961		TRBV7-4	TRBJ1-4	TRBD2	1	6.93421e-05		TRBV11-1	TRBJ2-3	TRBD2	1	5.95373e-05		TRBV14	TRBJ1-6	TRBD1	2	9.42098e-05		TRBV4-2	TRBJ1-6	TRBD2	4	0.000243741
TRBV12-5	TRBJ1-4	TRBD2	3	0.000176961		TRBV6-9	TRBJ2-7	TRBD1	1	6.93421e-05		TRBV11-1	TRBJ2-2	TRBD1	1	5.95373e-05		TRBV13	TRBJ2-2	TRBD2	2	9.42098e-05		TRBV3-1	TRBJ2-1	TRBD2	4	0.000243741
TRBV11-3	TRBJ2-4	TRBD2	3	0.000176961		TRBV6-9	TRBJ2-5	TRBD1	1	6.93421e-05		TRBV11-1	TRBJ2-1	TRBD2	1	5.95373e-05		TRBV13	TRBJ1-6	TRBD1	2	9.42098e-05		TRBV30	TRBJ1-3	TRBD1	4	0.000243741
TRBV11-3	TRBJ1-4	TRBD2	3	0.000176961		TRBV6-9	TRBJ2-3	TRBD1	1	6.93421e-05		TRBV11-1	TRBJ1-6	TRBD1	1	5.95373e-05		TRBV13	TRBJ1-5	TRBD1	2	9.42098e-05		TRBV29/OR9-2	TRBJ2-2	TRBD2	4	0.000243741
TRBV11-1	TRBJ2-7	TRBD2	3	0.000176961		TRBV6-9	TRBJ1-2	TRBD1	1	6.93421e-05		TRBV11-1	TRBJ1-5	TRBD1	1	5.95373e-05		TRBV12-5	TRBJ2-4	TRBD2	2	9.42098e-05		TRBV24/OR9-2	TRBJ2-5	TRBD2	4	0.000243741
TRBV10-2	TRBJ1-2	TRBD2	3	0.000176961		TRBV6-9	TRBJ1-1	TRBD1	1	6.93421e-05		TRBV11-1	TRBJ1-3	TRBD1	1	5.95373e-05		TRBV12-5	TRBJ1-6	TRBD2	2	9.42098e-05		TRBV24-1	TRBJ2-5	TRBD2	4	0.000243741
TRBV7-7	TRBJ2-6	TRBD2	2	0.000117974		TRBV6-8	TRBJ1-3	TRBD2	1	6.93421e-05		TRBV10-3	TRBJ2-6	TRBD2	1	5.95373e-05		TRBV11-3	TRBJ2-6	TRBD2	2	9.42098e-05		TRBV18	TRBJ2-2	TRBD2	4	0.000243741
TRBV7-7	TRBJ1-5	TRBD1	2	0.000117974		TRBV6-7	TRBJ2-4	TRBD2	1	6.93421e-05		TRBV10-2	TRBJ2-4	TRBD2	1	5.95373e-05		TRBV11-2	TRBJ1-2	TRBD2	2	9.42098e-05		TRBV16	TRBJ2-4	TRBD1	4	0.000243741
TRBV7-7	TRBJ1-3	TRBD1	2	0.000117974		TRBV6-7	TRBJ2-1	TRBD1	1	6.93421e-05		TRBV10-2	TRBJ2-4	TRBD1	1	5.95373e-05		TRBV11-1	TRBJ2-5	TRBD1	2	9.42098e-05		TRBV16	TRBJ1-3	TRBD1	4	0.000243741
TRBV7-7	TRBJ1-2	TRBD1	2	0.000117974		TRBV6-6	TRBJ2-6	TRBD2	1	6.93421e-05		TRBV10-2	TRBJ2-3	TRBD2	1	5.95373e-05		TRBV10-3	TRBJ1-5	TRBD2	2	9.42098e-05		TRBV13	TRBJ1-2	TRBD2	4	0.000243741
TRBV7-4	TRBJ2-6	TRBD1	2	0.000117974		TRBV5-8	TRBJ2-4	TRBD2	1	6.93421e-05		TRBV10-2	TRBJ2-1	TRBD2	1	5.95373e-05		TRBV10-3	TRBJ1-2	TRBD2	2	9.42098e-05		TRBV13	TRBJ1-1	TRBD1	4	0.000243741
TRBV7-4	TRBJ1-6	TRBD2	2	0.000117974		TRBV5-8	TRBJ1-2	TRBD2	1	6.93421e-05		TRBV10-2	TRBJ1-1	TRBD2	1	5.95373e-05		TRBV10-2	TRBJ2-6	TRBD2	2	9.42098e-05		TRBV11-3	TRBJ1-5	TRBD1	4	0.000243741
TRBV7-4	TRBJ1-3	TRBD2	2	0.000117974		TRBV5-6	TRBJ1-6	TRBD2	1	6.93421e-05		TRBV10-1	TRBJ2-4	TRBD1	1	5.95373e-05		TRBV10-1	TRBJ2-2	TRBD2	2	9.42098e-05		TRBV11-3	TRBJ1-3	TRBD2	4	0.000243741
TRBV6-9	TRBJ2-7	TRBD2	2	0.000117974		TRBV5-6	TRBJ1-2	TRBD2	1	6.93421e-05		TRBV10-1	TRBJ2-2	TRBD1	1	5.95373e-05		TRBV10-1	TRBJ1-3	TRBD1	2	9.42098e-05		TRBV11-2	TRBJ2-6	TRBD2	4	0.000243741
TRBV6-9	TRBJ2-2	TRBD2	2	0.000117974		TRBV4-3	TRBJ2-4	TRBD2	1	6.93421e-05								TRBV9	TRBJ1-4	TRBD2	1	4.71049e-05		TRBV11-2	TRBJ1-4	TRBD2	4	0.000243741
TRBV6-9	TRBJ1-6	TRBD1	2	0.000117974		TRBV4-3	TRBJ1-5	TRBD2	1	6.93421e-05								TRBV7-7	TRBJ1-3	TRBD2	1	4.71049e-05		TRBV11-1	TRBJ2-5	TRBD2	4	0.000243741
TRBV6-3	TRBJ2-3	TRBD2	2	0.000117974		TRBV4-2	TRBJ1-3	TRBD2	1	6.93421e-05								TRBV7-4	TRBJ2-6	TRBD1	1	4.71049e-05		TRBV11-1	TRBJ1-2	TRBD2	4	0.000243741
TRBV5-7	TRBJ2-1	TRBD1	2	0.000117974		TRBV4-1	TRBJ2-6	TRBD2	1	6.93421e-05								TRBV7-4	TRBJ1-6	TRBD2	1	4.71049e-05		TRBV10-2	TRBJ2-5	TRBD1	4	0.000243741
TRBV5-7	TRBJ1-3	TRBD1	2	0.000117974		TRBV3-1	TRBJ2-7	TRBD1	1	6.93421e-05								TRBV6-9	TRBJ2-5	TRBD2	1	4.71049e-05		TRBV10-2	TRBJ1-6	TRBD1	4	0.000243741
TRBV5-5	TRBJ2-5	TRBD2	2	0.000117974		TRBV3-1	TRBJ2-5	TRBD2	1	6.93421e-05								TRBV6-9	TRBJ2-5	TRBD1	1	4.71049e-05		TRBV10-2	TRBJ1-3	TRBD2	4	0.000243741
TRBV5-5	TRBJ1-4	TRBD1	2	0.000117974		TRBV3-1	TRBJ2-1	TRBD2	1	6.93421e-05								TRBV6-9	TRBJ2-1	TRBD2	1	4.71049e-05		TRBV10-1	TRBJ2-3	TRBD2	4	0.000243741
TRBV5-5	TRBJ1-3	TRBD1	2	0.000117974		TRBV30	TRBJ2-6	TRBD2	1	6.93421e-05								TRBV6-9	TRBJ1-4	TRBD1	1	4.71049e-05		TRBV10-1	TRBJ1-5	TRBD1	4	0.000243741
TRBV5-4	TRBJ1-5	TRBD2	2	0.000117974		TRBV30	TRBJ1-3	TRBD2	1	6.93421e-05								TRBV6-9	TRBJ1-3	TRBD1	1	4.71049e-05		TRBV9	TRBJ1-1	TRBD2	3	0.000182805
TRBV3-1	TRBJ2-5	TRBD2	2	0.000117974		TRBV26	TRBJ2-3	TRBD1	1	6.93421e-05								TRBV6-7	TRBJ1-4	TRBD1	1	4.71049e-05		TRBV7-7	TRBJ1-5	TRBD1	3	0.000182805
TRBV29/OR9-2	TRBJ2-4	TRBD1	2	0.000117974		TRBV26	TRBJ1-5	TRBD1	1	6.93421e-05								TRBV6-6	TRBJ2-4	TRBD2	1	4.71049e-05		TRBV7-7	TRBJ1-2	TRBD2	3	0.000182805
TRBV29/OR9-2	TRBJ2-3	TRBD1	2	0.000117974		TRBV26	TRBJ1-2	TRBD1	1	6.93421e-05								TRBV6-6	TRBJ1-4	TRBD2	1	4.71049e-05		TRBV7-7	TRBJ1-1	TRBD1	3	0.000182805
TRBV29/OR9-2	TRBJ1-3	TRBD1	2	0.000117974		TRBV24/OR9-2	TRBJ1-4	TRBD2	1	6.93421e-05								TRBV6-6	TRBJ1-3	TRBD2	1	4.71049e-05		TRBV7-4	TRBJ1-5	TRBD2	3	0.000182805
TRBV29/OR9-2	TRBJ1-1	TRBD2	2	0.000117974		TRBV24-1	TRBJ1-1	TRBD1	1	6.93421e-05								TRBV6-6	TRBJ1-1	TRBD2	1	4.71049e-05		TRBV7-4	TRBJ1-4	TRBD2	3	0.000182805
TRBV26	TRBJ1-6	TRBD1	2	0.000117974		TRBV18	TRBJ2-3	TRBD2	1	6.93421e-05								TRBV6-5	TRBJ1-3	TRBD2	1	4.71049e-05		TRBV7-4	TRBJ1-4	TRBD1	3	0.000182805
TRBV24/OR9-2	TRBJ1-5	TRBD1	2	0.000117974		TRBV18	TRBJ2-3	TRBD1	1	6.93421e-05								TRBV5-8	TRBJ2-4	TRBD2	1	4.71049e-05		TRBV6-9	TRBJ1-2	TRBD2	3	0.000182805
TRBV24-1	TRBJ2-5	TRBD2	2	0.000117974		TRBV16	TRBJ2-2	TRBD1	1	6.93421e-05								TRBV5-8	TRBJ1-4	TRBD2	1	4.71049e-05		TRBV5-8	TRBJ2-6	TRBD2	3	0.000182805
TRBV24-1	TRBJ2-1	TRBD2	2	0.000117974		TRBV16	TRBJ1-5	TRBD2	1	6.93421e-05								TRBV5-7	TRBJ2-3	TRBD2	1	4.71049e-05		TRBV5-6	TRBJ1-3	TRBD1	3	0.000182805
TRBV24-1	TRBJ2-1	TRBD1	2	0.000117974		TRBV13	TRBJ2-7	TRBD1	1	6.93421e-05								TRBV5-7	TRBJ2-2	TRBD2	1	4.71049e-05		TRBV5-5	TRBJ1-1	TRBD2	3	0.000182805
TRBV18	TRBJ1-5	TRBD1	2	0.000117974		TRBV13	TRBJ2-6	TRBD2	1	6.93421e-05								TRBV5-7	TRBJ2-1	TRBD1	1	4.71049e-05		TRBV5-4	TRBJ1-1	TRBD2	3	0.000182805
TRBV16	TRBJ2-6	TRBD2	2	0.000117974		TRBV13	TRBJ2-1	TRBD1	1	6.93421e-05								TRBV5-7	TRBJ1-5	TRBD1	1	4.71049e-05		TRBV4-2	TRBJ2-4	TRBD1	3	0.000182805
TRBV16	TRBJ1-2	TRBD2	2	0.000117974		TRBV13	TRBJ1-4	TRBD1	1	6.93421e-05								TRBV5-7	TRBJ1-2	TRBD1	1	4.71049e-05		TRBV4-2	TRBJ1-4	TRBD2	3	0.000182805
TRBV14	TRBJ2-7	TRBD2	2	0.000117974		TRBV12-5	TRBJ2-3	TRBD1	1	6.93421e-05								TRBV5-6	TRBJ1-6	TRBD2	1	4.71049e-05		TRBV29/OR9-2	TRBJ2-4	TRBD2	3	0.000182805
TRBV13	TRBJ2-6	TRBD1	2	0.000117974		TRBV12-5	TRBJ1-1	TRBD2	1	6.93421e-05								TRBV5-6	TRBJ1-4	TRBD2	1	4.71049e-05		TRBV29/OR9-2	TRBJ2-2	TRBD1	3	0.000182805
TRBV12-5	TRBJ2-6	TRBD1	2	0.000117974		TRBV12-3	TRBJ2-6	TRBD1	1	6.93421e-05								TRBV5-5	TRBJ2-6	TRBD1	1	4.71049e-05		TRBV29/OR9-2	TRBJ1-2	TRBD2	3	0.000182805
TRBV11-3	TRBJ2-6	TRBD2	2	0.000117974		TRBV12-3	TRBJ2-2	TRBD1	1	6.93421e-05								TRBV5-5	TRBJ1-3	TRBD2	1	4.71049e-05		TRBV26	TRBJ2-5	TRBD1	3	0.000182805
TRBV11-3	TRBJ2-6	TRBD1	2	0.000117974		TRBV11-2	TRBJ1-5	TRBD1	1	6.93421e-05								TRBV5-4	TRBJ2-6	TRBD1	1	4.71049e-05		TRBV24-1	TRBJ2-2	TRBD2	3	0.000182805
TRBV11-3	TRBJ1-6	TRBD2	2	0.000117974		TRBV11-2	TRBJ1-2	TRBD2	1	6.93421e-05								TRBV5-4	TRBJ1-5	TRBD2	1	4.71049e-05		TRBV24-1	TRBJ1-5	TRBD1	3	0.000182805
TRBV11-3	TRBJ1-6	TRBD1	2	0.000117974		TRBV11-1	TRBJ2-5	TRBD2	1	6.93421e-05								TRBV5-4	TRBJ1-4	TRBD2	1	4.71049e-05		TRBV18	TRBJ1-5	TRBD1	3	0.000182805
TRBV11-3	TRBJ1-3	TRBD1	2	0.000117974		TRBV11-1	TRBJ2-4	TRBD1	1	6.93421e-05								TRBV4-3	TRBJ2-7	TRBD2	1	4.71049e-05		TRBV16	TRBJ2-6	TRBD1	3	0.000182805
TRBV11-2	TRBJ1-6	TRBD2	2	0.000117974		TRBV11-1	TRBJ1-3	TRBD1	1	6.93421e-05								TRBV4-3	TRBJ1-5	TRBD2	1	4.71049e-05		TRBV16	TRBJ1-6	TRBD1	3	0.000182805
TRBV11-1	TRBJ2-2	TRBD2	2	0.000117974		TRBV10-3	TRBJ1-2	TRBD2	1	6.93421e-05								TRBV4-2	TRBJ2-7	TRBD1	1	4.71049e-05		TRBV16	TRBJ1-5	TRBD2	3	0.000182805
TRBV10-2	TRBJ2-5	TRBD1	2	0.000117974		TRBV10-2	TRBJ2-5	TRBD2	1	6.93421e-05								TRBV3-1	TRBJ2-5	TRBD2	1	4.71049e-05		TRBV14	TRBJ2-1	TRBD1	3	0.000182805
TRBV10-2	TRBJ2-4	TRBD1	2	0.000117974		TRBV10-2	TRBJ1-6	TRBD2	1	6.93421e-05								TRBV3-1	TRBJ2-5	TRBD1	1	4.71049e-05		TRBV11-3	TRBJ2-4	TRBD1	3	0.000182805
TRBV10-2	TRBJ2-2	TRBD2	2	0.000117974		TRBV10-2	TRBJ1-3	TRBD2	1	6.93421e-05								TRBV3-1	TRBJ2-4	TRBD2	1	4.71049e-05		TRBV11-3	TRBJ1-6	TRBD2	3	0.000182805
TRBV10-2	TRBJ2-1	TRBD1	2	0.000117974		TRBV10-2	TRBJ1-3	TRBD1	1	6.93421e-05								TRBV3-1	TRBJ1-4	TRBD1	1	4.71049e-05		TRBV11-3	TRBJ1-6	TRBD1	3	0.000182805
TRBV10-2	TRBJ1-4	TRBD2	2	0.000117974		TRBV10-1	TRBJ2-1	TRBD1	1	6.93421e-05								TRBV3-1	TRBJ1-1	TRBD1	1	4.71049e-05		TRBV11-3	TRBJ1-5	TRBD2	3	0.000182805
TRBV10-1	TRBJ2-1	TRBD1	2	0.000117974		TRBV10-1	TRBJ1-2	TRBD1	1	6.93421e-05								TRBV30	TRBJ2-3	TRBD1	1	4.71049e-05		TRBV11-3	TRBJ1-4	TRBD2	3	0.000182805
TRBV9	TRBJ2-6	TRBD1	1	5.89869e-05														TRBV30	TRBJ1-1	TRBD2	1	4.71049e-05		TRBV11-3	TRBJ1-4	TRBD1	3	0.000182805
TRBV7-7	TRBJ2-5	TRBD2	1	5.89869e-05														TRBV29/OR9-2	TRBJ2-5	TRBD1	1	4.71049e-05		TRBV11-1	TRBJ2-5	TRBD1	3	0.000182805
TRBV7-7	TRBJ2-4	TRBD2	1	5.89869e-05														TRBV29/OR9-2	TRBJ2-4	TRBD2	1	4.71049e-05		TRBV10-2	TRBJ2-2	TRBD1	3	0.000182805
TRBV7-7	TRBJ1-4	TRBD1	1	5.89869e-05														TRBV29/OR9-2	TRBJ2-2	TRBD1	1	4.71049e-05		TRBV10-2	TRBJ1-5	TRBD1	3	0.000182805
TRBV7-7	TRBJ1-3	TRBD2	1	5.89869e-05														TRBV29/OR9-2	TRBJ1-5	TRBD2	1	4.71049e-05		TRBV10-1	TRBJ1-3	TRBD1	3	0.000182805
TRBV6-9	TRBJ2-3	TRBD1	1	5.89869e-05														TRBV29/OR9-2	TRBJ1-5	TRBD1	1	4.71049e-05		TRBV10-1	TRBJ1-1	TRBD2	3	0.000182805
TRBV6-9	TRBJ2-1	TRBD1	1	5.89869e-05														TRBV29/OR9-2	TRBJ1-2	TRBD2	1	4.71049e-05		TRBV9	TRBJ2-6	TRBD2	2	0.00012187
TRBV6-9	TRBJ1-2	TRBD2	1	5.89869e-05														TRBV24/OR9-2	TRBJ2-5	TRBD1	1	4.71049e-05		TRBV9	TRBJ2-6	TRBD1	2	0.00012187
TRBV6-8	TRBJ1-6	TRBD2	1	5.89869e-05														TRBV24-1	TRBJ2-6	TRBD1	1	4.71049e-05		TRBV9	TRBJ1-5	TRBD2	2	0.00012187
TRBV6-7	TRBJ2-7	TRBD2	1	5.89869e-05														TRBV24-1	TRBJ2-5	TRBD1	1	4.71049e-05		TRBV9	TRBJ1-4	TRBD1	2	0.00012187
TRBV6-7	TRBJ1-5	TRBD2	1	5.89869e-05														TRBV18	TRBJ2-3	TRBD1	1	4.71049e-05		TRBV9	TRBJ1-2	TRBD2	2	0.00012187
TRBV6-6	TRBJ2-6	TRBD1	1	5.89869e-05														TRBV18	TRBJ1-5	TRBD2	1	4.71049e-05		TRBV7-7	TRBJ1-5	TRBD2	2	0.00012187
TRBV6-3	TRBJ2-1	TRBD2	1	5.89869e-05														TRBV16	TRBJ2-7	TRBD1	1	4.71049e-05		TRBV7-7	TRBJ1-4	TRBD1	2	0.00012187
TRBV6-3	TRBJ1-1	TRBD2	1	5.89869e-05														TRBV16	TRBJ2-3	TRBD1	1	4.71049e-05		TRBV7-7	TRBJ1-3	TRBD2	2	0.00012187
TRBV5-8	TRBJ1-4	TRBD2	1	5.89869e-05														TRBV16	TRBJ1-5	TRBD2	1	4.71049e-05		TRBV7-4	TRBJ2-4	TRBD1	2	0.00012187
TRBV5-8	TRBJ1-3	TRBD1	1	5.89869e-05														TRBV16	TRBJ1-3	TRBD2	1	4.71049e-05		TRBV7-4	TRBJ1-3	TRBD2	2	0.00012187
TRBV5-7	TRBJ2-6	TRBD1	1	5.89869e-05														TRBV16	TRBJ1-1	TRBD1	1	4.71049e-05		TRBV6-9	TRBJ2-7	TRBD2	2	0.00012187
TRBV5-7	TRBJ2-4	TRBD2	1	5.89869e-05														TRBV14	TRBJ2-5	TRBD2	1	4.71049e-05		TRBV6-9	TRBJ2-5	TRBD1	2	0.00012187
TRBV5-7	TRBJ2-2	TRBD2	1	5.89869e-05														TRBV14	TRBJ2-1	TRBD2	1	4.71049e-05		TRBV6-9	TRBJ2-3	TRBD2	2	0.00012187
TRBV5-7	TRBJ1-5	TRBD1	1	5.89869e-05														TRBV14	TRBJ1-4	TRBD1	1	4.71049e-05		TRBV6-9	TRBJ2-2	TRBD2	2	0.00012187
TRBV5-7	TRBJ1-1	TRBD1	1	5.89869e-05														TRBV13	TRBJ2-4	TRBD2	1	4.71049e-05		TRBV6-7	TRBJ2-7	TRBD1	2	0.00012187
TRBV5-5	TRBJ2-6	TRBD1	1	5.89869e-05														TRBV13	TRBJ2-3	TRBD1	1	4.71049e-05		TRBV6-7	TRBJ1-2	TRBD2	2	0.00012187
TRBV5-5	TRBJ1-1	TRBD2	1	5.89869e-05														TRBV13	TRBJ1-2	TRBD2	1	4.71049e-05		TRBV5-8	TRBJ1-1	TRBD2	2	0.00012187
TRBV5-4	TRBJ1-6	TRBD2	1	5.89869e-05														TRBV12-5	TRBJ1-4	TRBD2	1	4.71049e-05		TRBV5-7	TRBJ2-1	TRBD2	2	0.00012187
TRBV5-4	TRBJ1-4	TRBD2	1	5.89869e-05														TRBV11-3	TRBJ2-6	TRBD1	1	4.71049e-05		TRBV5-7	TRBJ1-2	TRBD2	2	0.00012187
TRBV5-3	TRBJ1-2	TRBD1	1	5.89869e-05														TRBV11-3	TRBJ2-4	TRBD1	1	4.71049e-05		TRBV5-6	TRBJ2-6	TRBD1	2	0.00012187
TRBV4-2	TRBJ1-3	TRBD1	1	5.89869e-05														TRBV11-2	TRBJ2-6	TRBD2	1	4.71049e-05		TRBV5-5	TRBJ2-6	TRBD1	2	0.00012187
TRBV3-1	TRBJ2-7	TRBD1	1	5.89869e-05														TRBV11-2	TRBJ1-4	TRBD2	1	4.71049e-05		TRBV5-5	TRBJ2-4	TRBD2	2	0.00012187
TRBV3-1	TRBJ2-5	TRBD1	1	5.89869e-05														TRBV11-1	TRBJ2-7	TRBD2	1	4.71049e-05		TRBV5-5	TRBJ1-5	TRBD2	2	0.00012187
TRBV3-1	TRBJ2-2	TRBD1	1	5.89869e-05														TRBV11-1	TRBJ2-4	TRBD1	1	4.71049e-05		TRBV5-5	TRBJ1-3	TRBD1	2	0.00012187
TRBV3-1	TRBJ2-1	TRBD2	1	5.89869e-05														TRBV11-1	TRBJ1-6	TRBD2	1	4.71049e-05		TRBV5-4	TRBJ2-4	TRBD2	2	0.00012187
TRBV3-1	TRBJ1-3	TRBD1	1	5.89869e-05														TRBV10-3	TRBJ1-4	TRBD2	1	4.71049e-05		TRBV5-4	TRBJ1-4	TRBD2	2	0.00012187
TRBV29/OR9-2	TRBJ1-3	TRBD2	1	5.89869e-05														TRBV10-3	TRBJ1-3	TRBD2	1	4.71049e-05		TRBV5-4	TRBJ1-3	TRBD2	2	0.00012187
TRBV26	TRBJ2-2	TRBD2	1	5.89869e-05														TRBV10-2	TRBJ2-6	TRBD1	1	4.71049e-05		TRBV3-1	TRBJ2-7	TRBD1	2	0.00012187
TRBV26	TRBJ2-1	TRBD2	1	5.89869e-05														TRBV10-2	TRBJ1-4	TRBD2	1	4.71049e-05		TRBV3-1	TRBJ2-5	TRBD2	2	0.00012187
TRBV26	TRBJ1-1	TRBD1	1	5.89869e-05														TRBV10-1	TRBJ2-7	TRBD2	1	4.71049e-05		TRBV3-1	TRBJ2-5	TRBD1	2	0.00012187
TRBV24/OR9-2	TRBJ2-7	TRBD1	1	5.89869e-05														TRBV10-1	TRBJ1-2	TRBD1	1	4.71049e-05		TRBV29/OR9-2	TRBJ2-6	TRBD2	2	0.00012187
TRBV24/OR9-2	TRBJ1-6	TRBD1	1	5.89869e-05																				TRBV29/OR9-2	TRBJ1-5	TRBD1	2	0.00012187
TRBV24/OR9-2	TRBJ1-2	TRBD1	1	5.89869e-05																				TRBV26	TRBJ2-7	TRBD2	2	0.00012187
TRBV24-1	TRBJ2-3	TRBD1	1	5.89869e-05																				TRBV24/OR9-2	TRBJ2-4	TRBD1	2	0.00012187
TRBV24-1	TRBJ1-2	TRBD1	1	5.89869e-05																				TRBV24/OR9-2	TRBJ2-3	TRBD2	2	0.00012187
TRBV16	TRBJ2-5	TRBD1	1	5.89869e-05																				TRBV24/OR9-2	TRBJ2-2	TRBD2	2	0.00012187
TRBV16	TRBJ1-6	TRBD2	1	5.89869e-05																				TRBV24/OR9-2	TRBJ2-2	TRBD1	2	0.00012187
TRBV16	TRBJ1-5	TRBD1	1	5.89869e-05																				TRBV24/OR9-2	TRBJ1-5	TRBD1	2	0.00012187
TRBV14	TRBJ2-5	TRBD1	1	5.89869e-05																				TRBV24-1	TRBJ2-5	TRBD1	2	0.00012187
TRBV14	TRBJ2-4	TRBD2	1	5.89869e-05																				TRBV24-1	TRBJ1-2	TRBD1	2	0.00012187
TRBV14	TRBJ2-3	TRBD1	1	5.89869e-05																				TRBV18	TRBJ2-2	TRBD1	2	0.00012187
TRBV14	TRBJ1-1	TRBD2	1	5.89869e-05																				TRBV16	TRBJ2-3	TRBD2	2	0.00012187
TRBV13	TRBJ2-6	TRBD2	1	5.89869e-05																				TRBV16	TRBJ1-2	TRBD2	2	0.00012187
TRBV13	TRBJ1-3	TRBD2	1	5.89869e-05																				TRBV14	TRBJ2-6	TRBD2	2	0.00012187
TRBV13	TRBJ1-2	TRBD2	1	5.89869e-05																				TRBV14	TRBJ2-4	TRBD2	2	0.00012187
TRBV12-5	TRBJ2-4	TRBD1	1	5.89869e-05																				TRBV14	TRBJ1-3	TRBD1	2	0.00012187
TRBV12-5	TRBJ2-3	TRBD1	1	5.89869e-05																				TRBV14	TRBJ1-1	TRBD1	2	0.00012187
TRBV12-5	TRBJ1-6	TRBD1	1	5.89869e-05																				TRBV13	TRBJ2-5	TRBD1	2	0.00012187
TRBV12-3	TRBJ2-1	TRBD2	1	5.89869e-05																				TRBV13	TRBJ2-3	TRBD2	2	0.00012187
TRBV11-2	TRBJ2-6	TRBD1	1	5.89869e-05																				TRBV13	TRBJ2-3	TRBD1	2	0.00012187
TRBV11-1	TRBJ2-6	TRBD2	1	5.89869e-05																				TRBV13	TRBJ2-1	TRBD1	2	0.00012187
TRBV11-1	TRBJ2-5	TRBD2	1	5.89869e-05																				TRBV13	TRBJ1-3	TRBD2	2	0.00012187
TRBV11-1	TRBJ2-4	TRBD2	1	5.89869e-05																				TRBV11-3	TRBJ1-2	TRBD2	2	0.00012187
TRBV11-1	TRBJ1-6	TRBD1	1	5.89869e-05																				TRBV11-1	TRBJ1-1	TRBD1	2	0.00012187
TRBV11-1	TRBJ1-2	TRBD2	1	5.89869e-05																				TRBV10-2	TRBJ2-6	TRBD2	2	0.00012187
TRBV11-1	TRBJ1-1	TRBD2	1	5.89869e-05																				TRBV10-2	TRBJ2-4	TRBD2	2	0.00012187
TRBV10-2	TRBJ1-5	TRBD2	1	5.89869e-05																				TRBV10-2	TRBJ2-4	TRBD1	2	0.00012187
TRBV10-2	TRBJ1-3	TRBD2	1	5.89869e-05																				TRBV10-2	TRBJ1-6	TRBD2	2	0.00012187
TRBV10-2	TRBJ1-1	TRBD2	1	5.89869e-05																				TRBV10-2	TRBJ1-4	TRBD2	2	0.00012187
TRBV10-1	TRBJ2-5	TRBD1	1	5.89869e-05																				TRBV10-2	TRBJ1-2	TRBD1	2	0.00012187
TRBV10-1	TRBJ2-3	TRBD1	1	5.89869e-05																				TRBV10-1	TRBJ2-7	TRBD2	2	0.00012187
TRBV10-1	TRBJ1-5	TRBD2	1	5.89869e-05																				TRBV10-1	TRBJ2-4	TRBD1	2	0.00012187
																								TRBV9	TRBJ2-4	TRBD1	1	6.09351e-05
																								TRBV9	TRBJ1-4	TRBD2	1	6.09351e-05
																								TRBV9	TRBJ1-3	TRBD1	1	6.09351e-05
																								TRBV7-7	TRBJ2-6	TRBD1	1	6.09351e-05
																								TRBV7-7	TRBJ2-4	TRBD1	1	6.09351e-05
																								TRBV7-7	TRBJ1-6	TRBD2	1	6.09351e-05
																								TRBV7-7	TRBJ1-6	TRBD1	1	6.09351e-05
																								TRBV6-9	TRBJ2-5	TRBD2	1	6.09351e-05
																								TRBV6-9	TRBJ2-3	TRBD1	1	6.09351e-05
																								TRBV6-9	TRBJ2-1	TRBD1	1	6.09351e-05
																								TRBV6-9	TRBJ1-3	TRBD2	1	6.09351e-05
																								TRBV6-9	TRBJ1-1	TRBD2	1	6.09351e-05
																								TRBV6-7	TRBJ2-7	TRBD2	1	6.09351e-05
																								TRBV6-7	TRBJ2-5	TRBD2	1	6.09351e-05
																								TRBV6-7	TRBJ1-1	TRBD2	1	6.09351e-05
																								TRBV6-3	TRBJ1-5	TRBD1	1	6.09351e-05
																								TRBV5-8	TRBJ1-6	TRBD2	1	6.09351e-05
																								TRBV5-7	TRBJ1-3	TRBD2	1	6.09351e-05
																								TRBV5-6	TRBJ2-4	TRBD2	1	6.09351e-05
																								TRBV5-6	TRBJ1-6	TRBD1	1	6.09351e-05
																								TRBV5-6	TRBJ1-4	TRBD2	1	6.09351e-05
																								TRBV5-6	TRBJ1-3	TRBD2	1	6.09351e-05
																								TRBV5-6	TRBJ1-1	TRBD2	1	6.09351e-05
																								TRBV5-5	TRBJ2-6	TRBD2	1	6.09351e-05
																								TRBV5-5	TRBJ2-4	TRBD1	1	6.09351e-05
																								TRBV5-5	TRBJ1-6	TRBD2	1	6.09351e-05
																								TRBV5-4	TRBJ2-4	TRBD1	1	6.09351e-05
																								TRBV5-3	TRBJ2-5	TRBD1	1	6.09351e-05
																								TRBV3-1	TRBJ2-3	TRBD2	1	6.09351e-05
																								TRBV3-1	TRBJ2-2	TRBD2	1	6.09351e-05
																								TRBV3-1	TRBJ1-5	TRBD1	1	6.09351e-05
																								TRBV3-1	TRBJ1-2	TRBD1	1	6.09351e-05
																								TRBV29/OR9-2	TRBJ1-6	TRBD2	1	6.09351e-05
																								TRBV29/OR9-2	TRBJ1-6	TRBD1	1	6.09351e-05
																								TRBV26	TRBJ2-2	TRBD1	1	6.09351e-05
																								TRBV26	TRBJ1-1	TRBD1	1	6.09351e-05
																								TRBV24/OR9-2	TRBJ2-3	TRBD1	1	6.09351e-05
																								TRBV24/OR9-2	TRBJ1-3	TRBD2	1	6.09351e-05
																								TRBV24-1	TRBJ2-7	TRBD1	1	6.09351e-05
																								TRBV24-1	TRBJ2-3	TRBD1	1	6.09351e-05
																								TRBV18	TRBJ2-5	TRBD2	1	6.09351e-05
																								TRBV18	TRBJ1-6	TRBD1	1	6.09351e-05
																								TRBV18	TRBJ1-2	TRBD2	1	6.09351e-05
																								TRBV16	TRBJ2-6	TRBD2	1	6.09351e-05
																								TRBV14	TRBJ1-5	TRBD2	1	6.09351e-05
																								TRBV14	TRBJ1-2	TRBD2	1	6.09351e-05
																								TRBV14	TRBJ1-1	TRBD2	1	6.09351e-05
																								TRBV13	TRBJ2-4	TRBD2	1	6.09351e-05
																								TRBV13	TRBJ2-2	TRBD2	1	6.09351e-05
																								TRBV13	TRBJ1-5	TRBD2	1	6.09351e-05
																								TRBV13	TRBJ1-3	TRBD1	1	6.09351e-05
																								TRBV13	TRBJ1-1	TRBD2	1	6.09351e-05
																								TRBV11-3	TRBJ2-6	TRBD2	1	6.09351e-05
																								TRBV11-3	TRBJ2-4	TRBD2	1	6.09351e-05
																								TRBV11-1	TRBJ2-6	TRBD2	1	6.09351e-05
																								TRBV11-1	TRBJ2-6	TRBD1	1	6.09351e-05
																								TRBV11-1	TRBJ2-3	TRBD1	1	6.09351e-05
																								TRBV11-1	TRBJ1-5	TRBD1	1	6.09351e-05
																								TRBV11-1	TRBJ1-4	TRBD2	1	6.09351e-05
																								TRBV11-1	TRBJ1-4	TRBD1	1	6.09351e-05
																								TRBV11-1	TRBJ1-1	TRBD2	1	6.09351e-05
																								TRBV10-2	TRBJ1-4	TRBD1	1	6.09351e-05
																								TRBV10-1	TRBJ2-6	TRBD1	1	6.09351e-05
																								TRBV10-1	TRBJ1-6	TRBD1	1	6.09351e-05
																								TRBV10-1	TRBJ1-4	TRBD2	1	6.09351e-05
																								TRBV10-1	TRBJ1-4	TRBD1	1	6.09351e-05
																								TRBV10-1	TRBJ1-3	TRBD2	1	6.09351e-05

## Sheet: AMI group
Sample 1						Sample 2						Sample 3						Sample 4						Sample 5
V Gene	J Gene	D Gene	Reads	Percentage(%)		V Gene	J Gene	D Gene	Reads	Percentage(%)		V Gene	J Gene	D Gene	Reads	Percentage(%)		V Gene	J Gene	D Gene	Reads	Percentage(%)		V Gene	J Gene	D Gene	Reads	Percentage(%)
TRBV7-9	TRBJ2-7	TRBD1	144734	21.682		TRBV15	TRBJ2-7	TRBD1	497153	28.2828		TRBV5-1	TRBJ2-3	TRBD2	29537	2.38863		TRBV20/OR9-2	TRBJ2-1	TRBD2	47424	3.37331		TRBV6-1	TRBJ2-7	TRBD2	136099	13.2449
TRBV28	TRBJ2-7	TRBD2	96822	14.5045		TRBV5-1	TRBJ2-2	TRBD2	220051	12.5186		TRBV5-1	TRBJ1-1	TRBD1	26520	2.14465		TRBV19	TRBJ2-1	TRBD1	30194	2.14773		TRBV6-4	TRBJ2-3	TRBD2	116701	11.3571
TRBV2	TRBJ2-1	TRBD2	89027	13.3368		TRBV5-1	TRBJ2-7	TRBD1	75010	4.26729		TRBV25-1	TRBJ2-6	TRBD2	25727	2.08052		TRBV19	TRBJ1-2	TRBD1	28645	2.03755		TRBV20/OR9-2	TRBJ2-3	TRBD2	114750	11.1672
TRBV20/OR9-2	TRBJ2-5	TRBD1	46054	6.89917		TRBV12-5	TRBJ2-1	TRBD1	69762	3.96873		TRBV6-4	TRBJ2-1	TRBD2	25154	2.03418		TRBV19	TRBJ2-5	TRBD1	26942	1.91641		TRBV20/OR9-2	TRBJ2-7	TRBD2	109084	10.6158
TRBV12-4	TRBJ2-3	TRBD2	36181	5.42013		TRBV7-9	TRBJ2-7	TRBD1	66569	3.78708		TRBV5-1	TRBJ2-5	TRBD2	24488	1.98032		TRBV20/OR9-2	TRBJ2-3	TRBD1	24921	1.77265		TRBV29-1	TRBJ2-5	TRBD2	63496	6.1793
TRBV12-4	TRBJ2-7	TRBD2	33929	5.08277		TRBV20/OR9-2	TRBJ2-7	TRBD2	58688	3.33874		TRBV5-1	TRBJ2-1	TRBD2	24114	1.95008		TRBV19	TRBJ2-7	TRBD1	23651	1.68232		TRBV28	TRBJ2-7	TRBD1	56748	5.5226
TRBV5-6	TRBJ2-3	TRBD2	28329	4.24385		TRBV7-9	TRBJ2-1	TRBD2	40415	2.29919		TRBV19	TRBJ1-5	TRBD1	23929	1.93512		TRBV20/OR9-2	TRBJ2-7	TRBD1	21592	1.53586		TRBV30	TRBJ2-1	TRBD2	48987	4.76731
TRBV12-4	TRBJ2-2	TRBD1	22232	3.33049		TRBV19	TRBJ2-7	TRBD1	37533	2.13524		TRBV15	TRBJ1-6	TRBD1	23926	1.93487		TRBV19	TRBJ1-1	TRBD1	21520	1.53074		TRBV7-2	TRBJ2-5	TRBD2	44331	4.3142
TRBV20-1	TRBJ2-5	TRBD2	19378	2.90294		TRBV5-1	TRBJ2-5	TRBD2	34714	1.97487		TRBV15	TRBJ2-3	TRBD2	23644	1.91207		TRBV19	TRBJ2-2	TRBD2	20226	1.43869		TRBV7-6	TRBJ2-3	TRBD2	43297	4.21357
TRBV27	TRBJ2-7	TRBD1	14891	2.23076		TRBV19	TRBJ1-1	TRBD2	33883	1.92759		TRBV15	TRBJ2-4	TRBD2	23580	1.90689		TRBV20/OR9-2	TRBJ2-3	TRBD2	20183	1.43564		TRBV7-9	TRBJ2-5	TRBD1	39301	3.82469
TRBV7-2	TRBJ2-1	TRBD1	12359	1.85145		TRBV28	TRBJ1-5	TRBD1	33790	1.9223		TRBV19	TRBJ2-2	TRBD1	20969	1.69574		TRBV12-4	TRBJ1-1	TRBD1	19801	1.40846		TRBV7-8	TRBJ2-5	TRBD2	22851	2.22381
TRBV29-1	TRBJ1-2	TRBD1	11469	1.71813		TRBV2	TRBJ2-5	TRBD2	33071	1.8814		TRBV25-1	TRBJ2-1	TRBD1	20304	1.64197		TRBV7-9	TRBJ1-2	TRBD1	19112	1.35945		TRBV7-2	TRBJ2-7	TRBD2	22014	2.14236
TRBV7-3	TRBJ2-1	TRBD2	10559	1.5818		TRBV2	TRBJ2-3	TRBD1	32677	1.85898		TRBV27	TRBJ2-1	TRBD2	19078	1.54282		TRBV20/OR9-2	TRBJ1-1	TRBD1	17723	1.26065		TRBV28	TRBJ1-2	TRBD1	18880	1.83736
TRBV7-3	TRBJ2-3	TRBD2	9833	1.47304		TRBV19	TRBJ2-1	TRBD2	32018	1.82149		TRBV12-4	TRBJ1-5	TRBD1	18241	1.47513		TRBV19	TRBJ2-3	TRBD2	16948	1.20553		TRBV7-2	TRBJ2-3	TRBD2	17557	1.70861
TRBV7-8	TRBJ2-1	TRBD2	9340	1.39919		TRBV7-2	TRBJ1-2	TRBD1	29396	1.67233		TRBV20/OR9-2	TRBJ2-3	TRBD2	18099	1.46365		TRBV5-1	TRBJ2-1	TRBD2	16881	1.20076		TRBV10-3	TRBJ1-2	TRBD1	15979	1.55504
TRBV7-9	TRBJ2-3	TRBD2	7145	1.07036		TRBV28	TRBJ2-1	TRBD2	27639	1.57237		TRBV7-9	TRBJ2-1	TRBD2	17036	1.37769		TRBV5-1	TRBJ1-1	TRBD1	16803	1.19521		TRBV7-2	TRBJ2-5	TRBD1	11315	1.10115
TRBV10-3	TRBJ2-3	TRBD2	4445	0.665888		TRBV29-1	TRBJ2-7	TRBD2	27604	1.57038		TRBV12-4	TRBJ1-1	TRBD1	16550	1.33838		TRBV19	TRBJ2-2	TRBD1	16296	1.15915		TRBV4-1	TRBJ2-5	TRBD1	9590	0.933279
TRBV7-9	TRBJ2-1	TRBD1	4313	0.646113		TRBV7-8	TRBJ2-1	TRBD2	21894	1.24554		TRBV5-1	TRBJ1-2	TRBD1	16101	1.30207		TRBV20/OR9-2	TRBJ2-1	TRBD1	16185	1.15125		TRBV7-2	TRBJ2-2	TRBD1	7211	0.70176
TRBV7-8	TRBJ2-1	TRBD1	4247	0.636226		TRBV7-9	TRBJ1-1	TRBD1	20139	1.1457		TRBV6-4	TRBJ2-7	TRBD2	15994	1.29342		TRBV25-1	TRBJ2-3	TRBD2	15223	1.08283		TRBV10-2	TRBJ1-1	TRBD1	6608	0.643077
TRBV27	TRBJ2-1	TRBD2	4115	0.616452		TRBV3-2	TRBJ2-7	TRBD2	19437	1.10576		TRBV7-9	TRBJ2-7	TRBD1	15820	1.27935		TRBV19	TRBJ1-5	TRBD1	15116	1.07522		TRBV11-2	TRBJ2-5	TRBD2	6442	0.626922
TRBV7-2	TRBJ2-3	TRBD2	2807	0.420505		TRBV5-5	TRBJ2-7	TRBD1	19158	1.08989		TRBV7-9	TRBJ2-2	TRBD2	15316	1.23859		TRBV20/OR9-2	TRBJ2-2	TRBD2	15090	1.07337		TRBV7-9	TRBJ2-5	TRBD2	5894	0.573592
TRBV5-1	TRBJ2-3	TRBD2	2780	0.416461		TRBV7-9	TRBJ2-7	TRBD2	18270	1.03937		TRBV5-1	TRBJ1-5	TRBD1	15220	1.23083		TRBV20/OR9-2	TRBJ1-6	TRBD1	14613	1.03944		TRBV7-8	TRBJ2-3	TRBD2	4794	0.466542
TRBV2	TRBJ2-5	TRBD2	2232	0.334367		TRBV28	TRBJ2-2	TRBD2	15912	0.905227		TRBV7-9	TRBJ1-2	TRBD1	14564	1.17778		TRBV6-4	TRBJ1-4	TRBD1	14088	1.00209		TRBV6-1	TRBJ2-3	TRBD2	4604	0.448052
TRBV28	TRBJ2-1	TRBD2	2186	0.327476		TRBV7-2	TRBJ2-3	TRBD2	15118	0.860057		TRBV29-1	TRBJ1-1	TRBD1	13828	1.11826		TRBV20/OR9-2	TRBJ1-2	TRBD1	12656	0.900233		TRBV7-8	TRBJ2-7	TRBD2	4290	0.417494
TRBV12-4	TRBJ2-1	TRBD2	2161	0.323731		TRBV7-8	TRBJ2-7	TRBD2	14919	0.848736		TRBV20/OR9-2	TRBJ2-5	TRBD2	13769	1.11349		TRBV7-9	TRBJ2-7	TRBD1	12117	0.861894		TRBV11-1	TRBJ2-5	TRBD1	3918	0.381292
TRBV10-3	TRBJ2-7	TRBD1	2154	0.322682		TRBV7-2	TRBJ2-1	TRBD2	14374	0.817731		TRBV2	TRBJ2-3	TRBD1	13437	1.08664		TRBV7-9	TRBJ2-2	TRBD2	11124	0.791261		TRBV7-9	TRBJ2-3	TRBD2	3735	0.363482
TRBV6-1	TRBJ1-1	TRBD1	2032	0.304406		TRBV28	TRBJ2-7	TRBD2	13676	0.778022		TRBV20/OR9-2	TRBJ2-1	TRBD2	13227	1.06966		TRBV19	TRBJ2-3	TRBD1	10671	0.759038		TRBV7-9	TRBJ2-7	TRBD2	3458	0.336525
TRBV2	TRBJ2-7	TRBD2	1886	0.282534		TRBV7-8	TRBJ2-2	TRBD2	12601	0.716866		TRBV20/OR9-2	TRBJ1-2	TRBD1	13184	1.06618		TRBV20/OR9-2	TRBJ2-5	TRBD2	10596	0.753703		TRBV20/OR9-2	TRBJ2-5	TRBD2	3285	0.319689
TRBV28	TRBJ2-5	TRBD2	1714	0.256767		TRBV29-1	TRBJ2-7	TRBD1	11777	0.669989		TRBV19	TRBJ1-1	TRBD1	13003	1.05154		TRBV28	TRBJ2-7	TRBD1	10582	0.752708		TRBV6-1	TRBJ2-5	TRBD2	2988	0.290786
TRBV7-2	TRBJ2-7	TRBD1	1684	0.252273		TRBV6-1	TRBJ2-7	TRBD2	11040	0.628061		TRBV20/OR9-2	TRBJ1-5	TRBD1	12861	1.04006		TRBV6-4	TRBJ2-1	TRBD1	10553	0.750645		TRBV4-1	TRBJ2-3	TRBD1	2939	0.286017
TRBV7-9	TRBJ2-5	TRBD1	1639	0.245532		TRBV7-8	TRBJ2-3	TRBD1	10737	0.610823		TRBV19	TRBJ1-2	TRBD1	12560	1.01572		TRBV6-1	TRBJ2-3	TRBD2	10425	0.74154		TRBV10-3	TRBJ1-2	TRBD2	2726	0.265289
TRBV20/OR9-2	TRBJ2-1	TRBD1	1624	0.243285		TRBV7-2	TRBJ2-3	TRBD1	10622	0.604281		TRBV20-1	TRBJ2-1	TRBD2	12361	0.999623		TRBV2	TRBJ2-4	TRBD2	10373	0.737841		TRBV6-4	TRBJ2-1	TRBD2	2684	0.261201
TRBV7-9	TRBJ2-1	TRBD2	1512	0.226507		TRBV30	TRBJ2-7	TRBD2	10059	0.572252		TRBV20/OR9-2	TRBJ1-4	TRBD2	12342	0.998087		TRBV12-4	TRBJ2-7	TRBD2	10369	0.737557		TRBV6-4	TRBJ2-7	TRBD2	2495	0.242808
TRBV7-8	TRBJ2-3	TRBD2	1425	0.213474		TRBV7-2	TRBJ2-7	TRBD2	9744	0.554332		TRBV20/OR9-2	TRBJ2-4	TRBD1	12234	0.989353		TRBV7-9	TRBJ2-1	TRBD1	10154	0.722264		TRBV28	TRBJ2-5	TRBD1	2379	0.231519
TRBV10-1	TRBJ2-1	TRBD2	1302	0.195047		TRBV10-3	TRBJ2-1	TRBD1	8816	0.501539		TRBV7-9	TRBJ2-5	TRBD2	12224	0.988544		TRBV5-1	TRBJ2-7	TRBD1	9910	0.704908		TRBV4-1	TRBJ2-7	TRBD1	2212	0.215267
TRBV11-2	TRBJ2-1	TRBD1	1250	0.187258		TRBV5-1	TRBJ2-1	TRBD2	7205	0.409889		TRBV7-9	TRBJ2-5	TRBD1	12189	0.985714		TRBV20/OR9-2	TRBJ1-5	TRBD1	9886	0.7032		TRBV7-8	TRBJ2-5	TRBD1	2195	0.213613
TRBV7-2	TRBJ2-1	TRBD2	1086	0.162689		TRBV7-2	TRBJ2-2	TRBD2	6958	0.395838		TRBV20-1	TRBJ2-7	TRBD2	11607	0.938648		TRBV6-4	TRBJ2-3	TRBD2	9648	0.686271		TRBV6-4	TRBJ2-5	TRBD2	1961	0.19084
TRBV12-4	TRBJ2-5	TRBD2	1034	0.154899		TRBV7-9	TRBJ2-3	TRBD2	6726	0.382639		TRBV12-4	TRBJ1-4	TRBD1	11315	0.915034		TRBV2	TRBJ2-5	TRBD2	9596	0.682572		TRBV7-9	TRBJ2-7	TRBD1	1858	0.180817
TRBV20-1	TRBJ2-1	TRBD2	950	0.142316		TRBV4-1	TRBJ1-6	TRBD2	6435	0.366084		TRBV2	TRBJ2-1	TRBD1	11144	0.901205		TRBV28	TRBJ2-5	TRBD1	9326	0.663367		TRBV28	TRBJ2-3	TRBD1	1833	0.178384
TRBV5-6	TRBJ1-4	TRBD1	859	0.128683		TRBV7-2	TRBJ1-1	TRBD1	4917	0.279726		TRBV12-4	TRBJ2-2	TRBD2	11094	0.897162		TRBV15	TRBJ2-1	TRBD2	9114	0.648287		TRBV7-2	TRBJ2-1	TRBD2	1618	0.15746
TRBV20/OR9-2	TRBJ2-7	TRBD1	831	0.124489		TRBV7-8	TRBJ1-2	TRBD1	4541	0.258336		TRBV2	TRBJ1-4	TRBD2	10774	0.871284		TRBV15	TRBJ2-5	TRBD2	8802	0.626095		TRBV6-8	TRBJ2-7	TRBD1	1615	0.157168
TRBV28	TRBJ2-3	TRBD2	692	0.103666		TRBV28	TRBJ2-4	TRBD1	4456	0.2535		TRBV7-9	TRBJ2-1	TRBD1	10714	0.866432		TRBV20/OR9-2	TRBJ2-7	TRBD2	8614	0.612722		TRBV20/OR9-2	TRBJ2-1	TRBD2	1542	0.150064
TRBV2	TRBJ1-1	TRBD2	665	0.099621		TRBV2	TRBJ2-1	TRBD2	4199	0.238879		TRBV29-1	TRBJ2-3	TRBD1	10440	0.844274		TRBV28	TRBJ2-2	TRBD2	8574	0.609877		TRBV29-1	TRBJ2-7	TRBD2	1458	0.14189
TRBV27	TRBJ2-1	TRBD1	597	0.0894342		TRBV15	TRBJ2-1	TRBD1	4125	0.23467		TRBV12-4	TRBJ1-2	TRBD1	10119	0.818315		TRBV5-1	TRBJ2-6	TRBD1	8564	0.609165		TRBV4-1	TRBJ2-1	TRBD1	1457	0.141792
TRBV2	TRBJ2-3	TRBD2	593	0.088835		TRBV5-1	TRBJ2-7	TRBD2	3644	0.207306		TRBV2	TRBJ2-6	TRBD1	10090	0.815969		TRBV19	TRBJ2-7	TRBD2	8494	0.604186		TRBV29-1	TRBJ2-3	TRBD2	1408	0.137024
TRBV7-9	TRBJ1-1	TRBD1	571	0.0855392		TRBV7-8	TRBJ2-3	TRBD2	3526	0.200593		TRBV2	TRBJ2-1	TRBD2	10044	0.812249		TRBV7-9	TRBJ2-3	TRBD1	8471	0.60255		TRBV28	TRBJ2-1	TRBD1	1287	0.125248
TRBV5-5	TRBJ2-3	TRBD2	558	0.0835917		TRBV20/OR9-2	TRBJ2-1	TRBD2	3049	0.173456		TRBV12-5	TRBJ1-3	TRBD1	9804	0.792841		TRBV28	TRBJ2-1	TRBD2	8464	0.602052		TRBV28	TRBJ1-1	TRBD1	1274	0.123983
TRBV7-8	TRBJ2-7	TRBD1	474	0.071008		TRBV15	TRBJ2-5	TRBD1	2904	0.165207		TRBV28	TRBJ2-2	TRBD2	9752	0.788636		TRBV29-1	TRBJ1-2	TRBD1	8341	0.593303		TRBV6-1	TRBJ1-2	TRBD1	1220	0.118728
TRBV12-4	TRBJ2-7	TRBD1	435	0.0651656		TRBV7-2	TRBJ2-7	TRBD1	2832	0.161111		TRBV19	TRBJ2-3	TRBD2	9434	0.762919		TRBV2	TRBJ2-7	TRBD2	7739	0.550482		TRBV6-8	TRBJ2-7	TRBD2	1214	0.118144
TRBV7-9	TRBJ2-7	TRBD2	411	0.0615703		TRBV15	TRBJ2-7	TRBD2	2806	0.159632		TRBV19	TRBJ2-3	TRBD1	9382	0.758714		TRBV7-9	TRBJ2-5	TRBD2	7676	0.546001		TRBV7-8	TRBJ2-1	TRBD2	1177	0.114543
TRBV5-1	TRBJ2-6	TRBD2	400	0.0599224		TRBV7-9	TRBJ2-3	TRBD1	2644	0.150416		TRBV20/OR9-2	TRBJ2-1	TRBD1	8484	0.686094		TRBV19	TRBJ2-1	TRBD2	7580	0.539173		TRBV7-9	TRBJ2-3	TRBD1	1135	0.110456
TRBV27	TRBJ2-5	TRBD1	400	0.0599224		TRBV10-2	TRBJ2-5	TRBD2	2546	0.144841		TRBV7-6	TRBJ1-6	TRBD1	8373	0.677117		TRBV25-1	TRBJ2-7	TRBD1	7564	0.538034		TRBV7-9	TRBJ2-1	TRBD1	1132	0.110164
TRBV20-1	TRBJ2-7	TRBD2	399	0.0597726		TRBV11-2	TRBJ2-3	TRBD1	2233	0.127034		TRBV7-8	TRBJ1-2	TRBD1	8224	0.665068		TRBV7-9	TRBJ1-5	TRBD1	7317	0.520465		TRBV6-1	TRBJ1-1	TRBD2	1107	0.107731
TRBV6-1	TRBJ2-3	TRBD2	381	0.0570761		TRBV12-5	TRBJ2-5	TRBD1	1865	0.106099		TRBV7-9	TRBJ1-1	TRBD1	7348	0.594226		TRBV7-9	TRBJ2-7	TRBD2	7062	0.502327		TRBV6-1	TRBJ2-1	TRBD2	1093	0.106368
TRBV2	TRBJ2-1	TRBD1	334	0.0500352		TRBV11-3	TRBJ2-1	TRBD2	1692	0.0962572		TRBV19	TRBJ2-1	TRBD2	6930	0.560423		TRBV12-4	TRBJ2-7	TRBD1	6997	0.497703		TRBV7-6	TRBJ2-5	TRBD2	1079	0.105006
TRBV12-4	TRBJ2-1	TRBD1	330	0.049436		TRBV2	TRBJ2-7	TRBD2	1588	0.0903407		TRBV12-4	TRBJ2-5	TRBD1	6832	0.552498		TRBV12-4	TRBJ1-2	TRBD1	6968	0.49564		TRBV7-6	TRBJ2-7	TRBD2	970	0.0943984
TRBV20/OR9-2	TRBJ1-1	TRBD1	329	0.0492862		TRBV7-9	TRBJ1-2	TRBD1	1535	0.0873255		TRBV6-1	TRBJ2-7	TRBD2	6821	0.551608		TRBV28	TRBJ2-2	TRBD1	6833	0.486038		TRBV7-8	TRBJ2-2	TRBD1	958	0.0932306
TRBV28	TRBJ2-7	TRBD1	305	0.0456908		TRBV12-5	TRBJ2-3	TRBD1	1354	0.0770285		TRBV4-1	TRBJ2-3	TRBD2	6652	0.537941		TRBV7-2	TRBJ2-1	TRBD2	6811	0.484473		TRBV6-1	TRBJ1-5	TRBD2	918	0.0893378
TRBV27	TRBJ2-7	TRBD2	302	0.0452414		TRBV12-5	TRBJ1-2	TRBD1	1348	0.0766872		TRBV3-2	TRBJ2-1	TRBD2	6632	0.536324		TRBV7-9	TRBJ1-6	TRBD1	6674	0.474728		TRBV6-1	TRBJ2-2	TRBD2	896	0.0871969
TRBV7-9	TRBJ2-3	TRBD1	291	0.0435935		TRBV15	TRBJ2-3	TRBD1	1293	0.0735582		TRBV28	TRBJ1-1	TRBD1	6606	0.534221		TRBV7-9	TRBJ1-4	TRBD1	6501	0.462422		TRBV7-9	TRBJ2-2	TRBD1	879	0.0855425
TRBV7-8	TRBJ2-7	TRBD2	291	0.0435935		TRBV7-9	TRBJ2-1	TRBD1	1291	0.0734445		TRBV7-3	TRBJ1-1	TRBD1	6592	0.533089		TRBV5-1	TRBJ1-1	TRBD2	6347	0.451468		TRBV7-8	TRBJ2-2	TRBD2	864	0.0840827
TRBV20-1	TRBJ2-1	TRBD1	286	0.0428445		TRBV7-9	TRBJ2-5	TRBD1	1256	0.0714533		TRBV7-9	TRBJ1-5	TRBD2	6557	0.530259		TRBV28	TRBJ1-1	TRBD2	6259	0.445209		TRBV4-1	TRBJ2-2	TRBD1	834	0.0811631
TRBV7-2	TRBJ2-5	TRBD1	276	0.0413465		TRBV19	TRBJ2-1	TRBD1	1247	0.0709413		TRBV2	TRBJ1-2	TRBD2	6344	0.513034		TRBV7-2	TRBJ2-7	TRBD1	6248	0.444426		TRBV6-4	TRBJ2-2	TRBD2	756	0.0735723
TRBV20/OR9-2	TRBJ2-5	TRBD2	276	0.0413465		TRBV2	TRBJ2-3	TRBD2	1164	0.0662195		TRBV7-2	TRBJ2-1	TRBD2	6312	0.510446		TRBV27	TRBJ2-7	TRBD2	6245	0.444213		TRBV5-6	TRBJ2-7	TRBD2	752	0.0731831
TRBV27	TRBJ2-5	TRBD2	264	0.0395488		TRBV7-8	TRBJ1-1	TRBD1	1159	0.065935		TRBV4-1	TRBJ2-1	TRBD2	6134	0.496051		TRBV19	TRBJ1-5	TRBD2	6214	0.442008		TRBV28	TRBJ1-5	TRBD1	700	0.0681225
TRBV7-9	TRBJ2-2	TRBD1	263	0.039399		TRBV12-5	TRBJ2-7	TRBD1	1071	0.0609287		TRBV7-9	TRBJ2-3	TRBD2	5898	0.476966		TRBV29-1	TRBJ2-1	TRBD2	6106	0.434326		TRBV6-4	TRBJ1-2	TRBD2	682	0.0663708
TRBV7-8	TRBJ2-5	TRBD2	240	0.0359534		TRBV6-1	TRBJ2-1	TRBD2	1061	0.0603598		TRBV28	TRBJ2-1	TRBD2	5779	0.467343		TRBV5-1	TRBJ1-2	TRBD1	6062	0.431196		TRBV7-6	TRBJ2-5	TRBD1	673	0.065495
TRBV7-3	TRBJ2-1	TRBD1	226	0.0338562		TRBV2	TRBJ1-2	TRBD2	1040	0.0591652		TRBV7-3	TRBJ2-5	TRBD1	5592	0.45222		TRBV7-9	TRBJ2-1	TRBD2	5977	0.42515		TRBV20/OR9-2	TRBJ1-5	TRBD2	652	0.0634513
TRBV7-9	TRBJ2-5	TRBD2	225	0.0337064		TRBV5-1	TRBJ2-3	TRBD2	973	0.0553536		TRBV6-4	TRBJ1-1	TRBD2	5584	0.451573		TRBV28	TRBJ2-7	TRBD2	5919	0.421024		TRBV29-1	TRBJ2-1	TRBD2	626	0.060921
TRBV29-1	TRBJ2-7	TRBD1	223	0.0334067		TRBV6-1	TRBJ2-1	TRBD1	966	0.0549553		TRBV7-3	TRBJ2-3	TRBD2	5507	0.445346		TRBV12-4	TRBJ2-1	TRBD1	5879	0.418179		TRBV6-4	TRBJ1-5	TRBD2	582	0.056639
TRBV2	TRBJ1-5	TRBD2	220	0.0329573		TRBV7-9	TRBJ2-2	TRBD2	924	0.052566		TRBV29-1	TRBJ1-2	TRBD1	5379	0.434995		TRBV5-1	TRBJ1-3	TRBD2	5767	0.410212		TRBV7-2	TRBJ2-7	TRBD1	556	0.0541088
TRBV28	TRBJ2-2	TRBD2	219	0.0328075		TRBV7-9	TRBJ2-5	TRBD2	922	0.0524522		TRBV7-8	TRBJ2-7	TRBD2	5366	0.433944		TRBV28	TRBJ1-1	TRBD1	5723	0.407082		TRBV7-2	TRBJ2-2	TRBD2	543	0.0528436
TRBV7-9	TRBJ1-4	TRBD1	214	0.0320585		TRBV7-8	TRBJ2-7	TRBD1	901	0.0512575		TRBV7-2	TRBJ1-2	TRBD1	5315	0.429819		TRBV5-1	TRBJ2-3	TRBD2	5684	0.404308		TRBV4-1	TRBJ1-4	TRBD1	506	0.0492429
TRBV28	TRBJ2-6	TRBD2	207	0.0310098		TRBV5-1	TRBJ2-3	TRBD1	839	0.0477304		TRBV7-3	TRBJ2-5	TRBD2	5141	0.415748		TRBV20/OR9-2	TRBJ2-2	TRBD1	5527	0.393141		TRBV7-4	TRBJ2-5	TRBD1	484	0.0471019
TRBV2	TRBJ2-2	TRBD2	197	0.0295118		TRBV19	TRBJ2-7	TRBD2	809	0.0460237		TRBV30	TRBJ1-2	TRBD1	5018	0.405801		TRBV28	TRBJ1-2	TRBD1	5320	0.378417		TRBV7-2	TRBJ2-3	TRBD1	476	0.0463233
TRBV20/OR9-2	TRBJ2-3	TRBD1	195	0.0292122		TRBV15	TRBJ1-5	TRBD1	779	0.044317		TRBV7-8	TRBJ2-2	TRBD1	4729	0.38243		TRBV15	TRBJ1-5	TRBD2	5287	0.376069		TRBV7-2	TRBJ1-2	TRBD2	473	0.0460314
TRBV12-4	TRBJ2-4	TRBD2	192	0.0287628		TRBV12-5	TRBJ2-6	TRBD1	777	0.0442032		TRBV29-1	TRBJ2-2	TRBD1	4658	0.376688		TRBV6-4	TRBJ1-3	TRBD1	5255	0.373793		TRBV4-1	TRBJ1-2	TRBD1	459	0.0446689
TRBV5-5	TRBJ2-6	TRBD2	185	0.0277141		TRBV2	TRBJ2-7	TRBD1	686	0.0390263		TRBV7-2	TRBJ2-2	TRBD1	4625	0.37402		TRBV20/OR9-2	TRBJ2-5	TRBD1	5238	0.372584		TRBV19	TRBJ2-1	TRBD2	447	0.0435011
TRBV7-8	TRBJ2-5	TRBD1	170	0.025467		TRBV12-5	TRBJ1-6	TRBD1	659	0.0374902		TRBV5-4	TRBJ1-4	TRBD1	4490	0.363102		TRBV20/OR9-2	TRBJ2-4	TRBD2	5232	0.372157		TRBV7-2	TRBJ1-1	TRBD2	436	0.0424306
TRBV7-9	TRBJ1-5	TRBD1	169	0.0253172		TRBV5-1	TRBJ2-1	TRBD1	634	0.036068		TRBV4-1	TRBJ2-5	TRBD1	4475	0.361889		TRBV2	TRBJ2-1	TRBD2	5223	0.371517		TRBV6-1	TRBJ1-2	TRBD2	420	0.0408735
TRBV2	TRBJ2-4	TRBD2	164	0.0245682		TRBV6-6	TRBJ2-7	TRBD1	632	0.0359542		TRBV5-6	TRBJ1-2	TRBD1	4474	0.361808		TRBV5-1	TRBJ2-2	TRBD2	5220	0.371304		TRBV7-8	TRBJ1-1	TRBD2	418	0.0406789
TRBV2	TRBJ2-6	TRBD2	158	0.0236693		TRBV2	TRBJ2-5	TRBD1	622	0.0353853		TRBV7-2	TRBJ1-5	TRBD1	4349	0.3517		TRBV20/OR9-2	TRBJ1-1	TRBD2	5203	0.370094		TRBV7-9	TRBJ2-1	TRBD2	416	0.0404843
TRBV7-2	TRBJ2-7	TRBD2	157	0.0235195		TRBV12-4	TRBJ1-5	TRBD1	606	0.0344751		TRBV7-9	TRBJ1-1	TRBD2	4095	0.331159		TRBV28	TRBJ1-4	TRBD1	5190	0.36917		TRBV28	TRBJ2-7	TRBD2	414	0.0402896
TRBV12-4	TRBJ2-6	TRBD2	155	0.0232199		TRBV5-1	TRBJ2-5	TRBD1	604	0.0343613		TRBV6-4	TRBJ2-5	TRBD2	3958	0.32008		TRBV7-9	TRBJ1-1	TRBD1	5109	0.363408		TRBV7-2	TRBJ2-1	TRBD1	400	0.0389272
TRBV7-9	TRBJ2-6	TRBD1	153	0.0229203		TRBV5-1	TRBJ1-1	TRBD2	594	0.0337924		TRBV4-1	TRBJ2-1	TRBD1	3818	0.308758		TRBV7-3	TRBJ2-1	TRBD2	5018	0.356935		TRBV6-1	TRBJ1-4	TRBD2	394	0.0383433
TRBV5-6	TRBJ2-5	TRBD2	149	0.0223211		TRBV5-1	TRBJ1-1	TRBD1	579	0.0329391		TRBV4-1	TRBJ1-1	TRBD2	3770	0.304877		TRBV15	TRBJ1-5	TRBD1	5009	0.356295		TRBV28	TRBJ1-4	TRBD1	367	0.0357157
TRBV5-1	TRBJ2-7	TRBD1	149	0.0223211		TRBV2	TRBJ2-1	TRBD1	577	0.0328253		TRBV3-2	TRBJ2-3	TRBD1	3639	0.294283		TRBV7-9	TRBJ2-3	TRBD2	4886	0.347546		TRBV6-4	TRBJ1-2	TRBD1	349	0.033964
TRBV2	TRBJ1-2	TRBD2	149	0.0223211		TRBV20/OR9-2	TRBJ2-5	TRBD2	544	0.0309479		TRBV7-8	TRBJ2-5	TRBD1	3548	0.286924		TRBV2	TRBJ1-2	TRBD1	4838	0.344131		TRBV4-3	TRBJ2-5	TRBD1	338	0.0328935
TRBV7-4	TRBJ2-7	TRBD2	148	0.0221713		TRBV15	TRBJ1-2	TRBD1	516	0.029355		TRBV7-9	TRBJ2-2	TRBD1	3508	0.283689		TRBV7-6	TRBJ2-3	TRBD1	4831	0.343634		TRBV7-2	TRBJ1-4	TRBD2	329	0.0320176
TRBV27	TRBJ2-3	TRBD2	145	0.0217219		TRBV7-8	TRBJ2-5	TRBD2	507	0.028843		TRBV25-1	TRBJ1-1	TRBD1	3492	0.282395		TRBV7-2	TRBJ1-1	TRBD1	4758	0.338441		TRBV6-4	TRBJ1-1	TRBD2	327	0.031823
TRBV7-4	TRBJ2-7	TRBD1	142	0.0212725		TRBV15	TRBJ2-4	TRBD1	496	0.0282172		TRBV4-1	TRBJ2-2	TRBD2	3478	0.281263		TRBV7-2	TRBJ1-2	TRBD1	4723	0.335951		TRBV4-1	TRBJ1-1	TRBD1	323	0.0314337
TRBV7-3	TRBJ2-6	TRBD2	142	0.0212725		TRBV2	TRBJ1-5	TRBD2	489	0.027819		TRBV7-2	TRBJ2-5	TRBD2	3466	0.280292		TRBV28	TRBJ2-5	TRBD2	4722	0.33588		TRBV6-4	TRBJ1-4	TRBD2	313	0.0304605
TRBV20/OR9-2	TRBJ2-1	TRBD2	139	0.020823		TRBV29-1	TRBJ1-1	TRBD2	476	0.0270794		TRBV3-2	TRBJ2-4	TRBD2	3424	0.276896		TRBV7-9	TRBJ1-1	TRBD2	4669	0.33211		TRBV20/OR9-2	TRBJ2-2	TRBD1	296	0.0288061
TRBV5-5	TRBJ2-7	TRBD1	136	0.0203736		TRBV20/OR9-2	TRBJ2-3	TRBD2	458	0.0260554		TRBV4-1	TRBJ1-2	TRBD2	3359	0.271639		TRBV28	TRBJ1-5	TRBD1	4534	0.322508		TRBV7-8	TRBJ1-2	TRBD2	295	0.0287088
TRBV20/OR9-2	TRBJ1-2	TRBD1	136	0.0203736		TRBV6-5	TRBJ2-7	TRBD1	456	0.0259417		TRBV27	TRBJ1-1	TRBD2	3270	0.264442		TRBV7-2	TRBJ2-7	TRBD2	4501	0.32016		TRBV7-9	TRBJ1-2	TRBD1	293	0.0285142
TRBV2	TRBJ2-7	TRBD1	135	0.0202238		TRBV28	TRBJ2-7	TRBD1	453	0.025771		TRBV5-4	TRBJ1-1	TRBD1	3244	0.262339		TRBV5-1	TRBJ2-7	TRBD2	4472	0.318098		TRBV20/OR9-2	TRBJ1-1	TRBD2	293	0.0285142
TRBV7-3	TRBJ2-5	TRBD2	134	0.020074		TRBV19	TRBJ1-5	TRBD1	442	0.0251452		TRBV4-1	TRBJ1-4	TRBD2	3237	0.261773		TRBV7-9	TRBJ2-2	TRBD1	4086	0.290641		TRBV7-9	TRBJ1-1	TRBD1	284	0.0276383
TRBV20/OR9-2	TRBJ2-2	TRBD1	131	0.0196246		TRBV19	TRBJ2-5	TRBD2	436	0.0248039		TRBV4-1	TRBJ2-7	TRBD2	3227	0.260965		TRBV3-2	TRBJ1-2	TRBD1	3964	0.281963		TRBV28	TRBJ2-2	TRBD1	273	0.0265678
TRBV7-6	TRBJ2-7	TRBD1	127	0.0190254		TRBV19	TRBJ2-5	TRBD1	420	0.0238936		TRBV7-2	TRBJ2-7	TRBD1	3207	0.259347		TRBV28	TRBJ2-1	TRBD1	3954	0.281252		TRBV20/OR9-2	TRBJ2-2	TRBD2	268	0.0260812
TRBV7-3	TRBJ2-7	TRBD1	125	0.0187258		TRBV12-5	TRBJ2-2	TRBD1	418	0.0237798		TRBV7-9	TRBJ2-7	TRBD2	3042	0.246004		TRBV25-1	TRBJ2-7	TRBD2	3903	0.277624		TRBV29-1	TRBJ2-5	TRBD1	263	0.0255946
TRBV27	TRBJ2-3	TRBD1	123	0.0184261		TRBV7-9	TRBJ1-5	TRBD1	416	0.0236661		TRBV7-2	TRBJ2-5	TRBD1	2920	0.236138		TRBV2	TRBJ2-1	TRBD1	3871	0.275348		TRBV7-8	TRBJ1-4	TRBD2	255	0.0248161
TRBV7-2	TRBJ2-5	TRBD2	122	0.0182763		TRBV2	TRBJ2-6	TRBD2	395	0.0224714		TRBV25-1	TRBJ2-7	TRBD1	2850	0.230477		TRBV27	TRBJ1-2	TRBD1	3851	0.273925		TRBV7-2	TRBJ1-1	TRBD1	250	0.0243295
TRBV28	TRBJ2-1	TRBD1	119	0.0178269		TRBV6-8	TRBJ2-2	TRBD2	391	0.0222438		TRBV3-2	TRBJ2-5	TRBD2	2712	0.219317		TRBV20/OR9-2	TRBJ1-4	TRBD1	3835	0.272787		TRBV7-4	TRBJ2-5	TRBD2	246	0.0239402
TRBV19	TRBJ2-7	TRBD1	118	0.0176771		TRBV15	TRBJ2-6	TRBD1	387	0.0220163		TRBV10-3	TRBJ2-1	TRBD2	2712	0.219317		TRBV25-1	TRBJ2-1	TRBD2	3804	0.270582		TRBV20/OR9-2	TRBJ1-4	TRBD2	243	0.0236483
TRBV7-9	TRBJ2-4	TRBD1	114	0.0170779		TRBV2	TRBJ2-2	TRBD2	372	0.0211629		TRBV5-8	TRBJ2-7	TRBD2	2661	0.215193		TRBV7-8	TRBJ1-1	TRBD1	3796	0.270013		TRBV27	TRBJ2-7	TRBD2	240	0.0233563
TRBV5-6	TRBJ2-1	TRBD2	113	0.0169281		TRBV15	TRBJ1-6	TRBD1	370	0.0210491		TRBV27	TRBJ2-5	TRBD2	2648	0.214141		TRBV7-2	TRBJ1-5	TRBD1	3784	0.269159		TRBV29-1	TRBJ1-1	TRBD2	227	0.0220912
TRBV5-1	TRBJ2-1	TRBD1	112	0.0167783		TRBV2	TRBJ1-6	TRBD2	351	0.0199682		TRBV10-3	TRBJ1-6	TRBD1	2589	0.20937		TRBV2	TRBJ1-2	TRBD2	3779	0.268804		TRBV7-9	TRBJ1-4	TRBD1	225	0.0218965
TRBV12-4	TRBJ1-1	TRBD2	102	0.0152802		TRBV29-1	TRBJ2-1	TRBD2	347	0.0197407		TRBV30	TRBJ2-7	TRBD2	2576	0.208319		TRBV2	TRBJ2-2	TRBD2	3705	0.26354		TRBV30	TRBJ2-7	TRBD2	224	0.0217992
TRBV7-3	TRBJ2-7	TRBD2	101	0.0151304		TRBV7-2	TRBJ2-1	TRBD1	340	0.0193425		TRBV7-8	TRBJ2-1	TRBD2	2573	0.208076		TRBV7-8	TRBJ2-1	TRBD2	3691	0.262544		TRBV20/OR9-2	TRBJ1-2	TRBD2	217	0.021118
TRBV20-1	TRBJ2-3	TRBD2	97	0.0145312		TRBV28	TRBJ2-3	TRBD2	332	0.0188873		TRBV25-1	TRBJ2-5	TRBD1	2551	0.206297		TRBV7-9	TRBJ2-5	TRBD1	3677	0.261548		TRBV12-4	TRBJ2-3	TRBD2	203	0.0197555
TRBV29-1	TRBJ2-7	TRBD2	93	0.013932		TRBV20/OR9-2	TRBJ2-4	TRBD2	330	0.0187736		TRBV7-2	TRBJ2-7	TRBD2	2452	0.198291		TRBV12-4	TRBJ2-1	TRBD2	3541	0.251875		TRBV29-1	TRBJ2-2	TRBD2	202	0.0196582
TRBV20/OR9-2	TRBJ2-4	TRBD1	92	0.0137822		TRBV15	TRBJ1-1	TRBD1	324	0.0184322		TRBV6-1	TRBJ2-3	TRBD1	2393	0.19352		TRBV27	TRBJ2-1	TRBD2	3535	0.251448		TRBV12-4	TRBJ2-7	TRBD2	193	0.0187824
TRBV20/OR9-2	TRBJ1-5	TRBD1	90	0.0134825		TRBV19	TRBJ2-3	TRBD1	322	0.0183184		TRBV20/OR9-2	TRBJ1-1	TRBD2	2371	0.191741		TRBV29-1	TRBJ2-5	TRBD1	3514	0.249954		TRBV7-2	TRBJ1-5	TRBD2	191	0.0185877
TRBV7-8	TRBJ1-1	TRBD2	88	0.0131829		TRBV7-2	TRBJ2-5	TRBD2	320	0.0182047		TRBV10-1	TRBJ2-5	TRBD2	2306	0.186484		TRBV6-4	TRBJ2-7	TRBD2	3452	0.245544		TRBV29-1	TRBJ2-7	TRBD1	188	0.0182958
TRBV12-4	TRBJ2-5	TRBD1	88	0.0131829		TRBV20/OR9-2	TRBJ1-2	TRBD2	319	0.0181478		TRBV27	TRBJ1-1	TRBD1	2302	0.186161		TRBV7-8	TRBJ2-7	TRBD2	3440	0.24469		TRBV7-8	TRBJ2-7	TRBD1	183	0.0178092
TRBV27	TRBJ2-2	TRBD1	83	0.0124339		TRBV6-6	TRBJ2-1	TRBD2	308	0.017522		TRBV6-4	TRBJ1-2	TRBD2	2248	0.181794		TRBV7-8	TRBJ1-2	TRBD1	3438	0.244548		TRBV28	TRBJ2-5	TRBD2	183	0.0178092
TRBV7-9	TRBJ1-3	TRBD1	82	0.0122841		TRBV2	TRBJ1-1	TRBD2	305	0.0173513		TRBV7-8	TRBJ2-7	TRBD1	2240	0.181147		TRBV7-2	TRBJ1-4	TRBD1	3388	0.240992		TRBV11-3	TRBJ2-5	TRBD2	182	0.0177119
TRBV29-1	TRBJ1-1	TRBD1	82	0.0122841		TRBV28	TRBJ2-5	TRBD2	304	0.0172944		TRBV7-8	TRBJ1-5	TRBD1	2238	0.180985		TRBV12-4	TRBJ2-3	TRBD1	3370	0.239711		TRBV7-8	TRBJ2-3	TRBD1	176	0.017128
TRBV5-1	TRBJ2-3	TRBD1	80	0.0119845		TRBV6-8	TRBJ2-7	TRBD1	302	0.0171807		TRBV30	TRBJ2-5	TRBD2	2238	0.180985		TRBV12-4	TRBJ2-5	TRBD1	3361	0.239071		TRBV7-6	TRBJ2-1	TRBD2	176	0.017128
TRBV20-1	TRBJ1-1	TRBD2	77	0.0115351		TRBV15	TRBJ2-2	TRBD1	301	0.0171238		TRBV27	TRBJ2-7	TRBD2	2175	0.17589		TRBV7-2	TRBJ1-6	TRBD1	3338	0.237435		TRBV27	TRBJ2-5	TRBD1	155	0.0150843
TRBV29-1	TRBJ2-6	TRBD2	75	0.0112355		TRBV5-1	TRBJ2-6	TRBD2	297	0.0168962		TRBV20/OR9-2	TRBJ2-7	TRBD2	2091	0.169097		TRBV2	TRBJ2-7	TRBD1	3325	0.23651		TRBV6-4	TRBJ2-7	TRBD1	154	0.014987
TRBV19	TRBJ2-6	TRBD2	75	0.0112355		TRBV5-1	TRBJ2-4	TRBD2	297	0.0168962		TRBV5-1	TRBJ2-7	TRBD2	1913	0.154703		TRBV29-1	TRBJ2-1	TRBD1	3238	0.230322		TRBV30	TRBJ2-3	TRBD2	151	0.014695
TRBV28	TRBJ2-4	TRBD2	74	0.0110856		TRBV20/OR9-2	TRBJ1-3	TRBD2	297	0.0168962		TRBV7-8	TRBJ1-1	TRBD1	1880	0.152034		TRBV5-1	TRBJ2-2	TRBD1	3148	0.22392		TRBV7-4	TRBJ2-1	TRBD2	150	0.0145977
TRBV20/OR9-2	TRBJ2-6	TRBD1	74	0.0110856		TRBV19	TRBJ2-3	TRBD2	270	0.0153602		TRBV6-6	TRBJ2-3	TRBD2	1798	0.145403		TRBV19	TRBJ1-6	TRBD1	3136	0.223067		TRBV19	TRBJ2-5	TRBD2	141	0.0137218
TRBV7-3	TRBJ1-1	TRBD2	73	0.0109358		TRBV6-8	TRBJ2-7	TRBD2	269	0.0153033		TRBV3-2	TRBJ2-7	TRBD2	1682	0.136022		TRBV15	TRBJ2-3	TRBD1	3104	0.22079		TRBV19	TRBJ2-7	TRBD2	139	0.0135272
TRBV5-1	TRBJ2-2	TRBD1	72	0.010786		TRBV3-2	TRBJ2-1	TRBD2	268	0.0152464		TRBV7-9	TRBJ1-2	TRBD2	1665	0.134647		TRBV7-2	TRBJ1-2	TRBD2	3070	0.218372		TRBV29-1	TRBJ1-5	TRBD2	137	0.0133326
TRBV5-6	TRBJ2-6	TRBD2	71	0.0106362		TRBV6-1	TRBJ2-5	TRBD2	263	0.014962		TRBV12-4	TRBJ2-1	TRBD1	1639	0.132544		TRBV6-4	TRBJ2-1	TRBD2	3058	0.217518		TRBV11-2	TRBJ2-5	TRBD1	133	0.0129433
TRBV28	TRBJ2-2	TRBD1	64	0.00958758		TRBV5-5	TRBJ2-7	TRBD2	260	0.0147913		TRBV6-4	TRBJ2-3	TRBD2	1634	0.13214		TRBV7-8	TRBJ2-1	TRBD1	3043	0.216451		TRBV7-8	TRBJ2-1	TRBD1	128	0.0124567
TRBV19	TRBJ2-3	TRBD2	64	0.00958758		TRBV29-1	TRBJ2-3	TRBD2	260	0.0147913		TRBV6-5	TRBJ1-5	TRBD1	1584	0.128097		TRBV20-1	TRBJ2-3	TRBD2	3019	0.214744		TRBV7-8	TRBJ1-5	TRBD2	126	0.0122621
TRBV7-2	TRBJ1-1	TRBD1	62	0.00928797		TRBV7-9	TRBJ1-2	TRBD2	255	0.0145068		TRBV7-8	TRBJ2-1	TRBD1	1545	0.124943		TRBV7-8	TRBJ2-7	TRBD1	3014	0.214389		TRBV30	TRBJ2-5	TRBD2	122	0.0118728
TRBV2	TRBJ1-3	TRBD2	62	0.00928797		TRBV11-2	TRBJ2-1	TRBD2	245	0.0139379		TRBV25-1	TRBJ1-2	TRBD1	1539	0.124458		TRBV7-8	TRBJ2-5	TRBD1	2951	0.209907		TRBV11-2	TRBJ2-3	TRBD2	122	0.0118728
TRBV28	TRBJ1-1	TRBD2	62	0.00928797		TRBV19	TRBJ1-2	TRBD1	238	0.0135397		TRBV5-1	TRBJ1-1	TRBD2	1420	0.114834		TRBV7-8	TRBJ2-5	TRBD2	2764	0.196606		TRBV7-2	TRBJ1-4	TRBD1	120	0.0116782
TRBV20-1	TRBJ1-5	TRBD2	61	0.00913817		TRBV6-8	TRBJ2-1	TRBD2	237	0.0134828		TRBV7-2	TRBJ1-1	TRBD1	1416	0.114511		TRBV28	TRBJ1-3	TRBD1	2757	0.196108		TRBV7-9	TRBJ1-5	TRBD1	119	0.0115808
TRBV7-2	TRBJ2-3	TRBD1	60	0.00898836		TRBV29-1	TRBJ1-5	TRBD1	237	0.0134828		TRBV7-8	TRBJ2-5	TRBD2	1390	0.112408		TRBV12-4	TRBJ2-5	TRBD2	2740	0.194899		TRBV6-5	TRBJ2-3	TRBD2	117	0.0113862
TRBV12-4	TRBJ2-2	TRBD2	59	0.00883855		TRBV2	TRBJ2-4	TRBD2	236	0.0134259		TRBV12-4	TRBJ2-7	TRBD1	1380	0.111599		TRBV6-1	TRBJ1-2	TRBD1	2725	0.193832		TRBV7-2	TRBJ1-2	TRBD1	109	0.0106077
TRBV5-5	TRBJ2-1	TRBD1	58	0.00868875		TRBV7-4	TRBJ2-7	TRBD1	233	0.0132553		TRBV25-1	TRBJ2-3	TRBD1	1256	0.101572		TRBV7-2	TRBJ2-1	TRBD1	2718	0.193334		TRBV28	TRBJ2-3	TRBD2	108	0.0105103
TRBV9	TRBJ2-2	TRBD2	55	0.00823933		TRBV6-5	TRBJ2-5	TRBD1	233	0.0132553		TRBV10-3	TRBJ2-1	TRBD1	1248	0.100925		TRBV25-1	TRBJ1-1	TRBD2	2690	0.191342		TRBV27	TRBJ1-5	TRBD2	107	0.010413
TRBV7-9	TRBJ1-2	TRBD1	55	0.00823933		TRBV7-2	TRBJ2-5	TRBD1	231	0.0131415		TRBV27	TRBJ1-2	TRBD2	1200	0.0970429		TRBV2	TRBJ1-1	TRBD2	2681	0.190702		TRBV10-2	TRBJ2-5	TRBD1	105	0.0102184
TRBV5-6	TRBJ2-7	TRBD2	55	0.00823933		TRBV29-1	TRBJ2-5	TRBD2	231	0.0131415		TRBV7-3	TRBJ1-2	TRBD1	1192	0.096396		TRBV7-6	TRBJ2-7	TRBD1	2659	0.189137		TRBV29-1	TRBJ1-2	TRBD2	104	0.0101211
TRBV2	TRBJ2-2	TRBD1	55	0.00823933		TRBV20/OR9-2	TRBJ1-5	TRBD2	223	0.0126864		TRBV25-1	TRBJ2-2	TRBD1	1192	0.096396		TRBV5-1	TRBJ2-3	TRBD1	2654	0.188782		TRBV11-2	TRBJ2-7	TRBD2	97	0.00943984
TRBV12-4	TRBJ1-5	TRBD2	55	0.00823933		TRBV7-9	TRBJ1-5	TRBD2	222	0.0126295		TRBV6-1	TRBJ2-2	TRBD2	1163	0.0940508		TRBV29-1	TRBJ2-3	TRBD1	2632	0.187217		TRBV27	TRBJ2-3	TRBD2	96	0.00934252
TRBV28	TRBJ1-3	TRBD1	54	0.00808952		TRBV2	TRBJ1-5	TRBD1	222	0.0126295		TRBV6-4	TRBJ1-5	TRBD2	1145	0.0925951		TRBV30	TRBJ1-1	TRBD1	2598	0.184798		TRBV7-2	TRBJ1-5	TRBD1	84	0.00817471
TRBV5-6	TRBJ1-1	TRBD2	53	0.00793972		TRBV7-8	TRBJ1-2	TRBD2	221	0.0125726		TRBV25-1	TRBJ1-5	TRBD1	1139	0.0921099		TRBV12-4	TRBJ1-5	TRBD1	2579	0.183447		TRBV7-9	TRBJ1-1	TRBD2	81	0.00788275
TRBV7-8	TRBJ2-3	TRBD1	51	0.00764011		TRBV7-6	TRBJ2-7	TRBD1	221	0.0125726		TRBV11-1	TRBJ2-1	TRBD2	1128	0.0912204		TRBV7-2	TRBJ2-2	TRBD1	2456	0.174698		TRBV7-4	TRBJ2-1	TRBD1	81	0.00788275
TRBV27	TRBJ1-2	TRBD1	51	0.00764011		TRBV28	TRBJ2-1	TRBD1	217	0.012345		TRBV7-2	TRBJ2-1	TRBD1	1110	0.0897647		TRBV7-2	TRBJ2-5	TRBD1	2441	0.173631		TRBV4-1	TRBJ1-5	TRBD1	80	0.00778543
TRBV20-1	TRBJ2-6	TRBD2	51	0.00764011		TRBV6-1	TRBJ2-6	TRBD2	203	0.0115486		TRBV7-3	TRBJ2-1	TRBD1	1104	0.0892795		TRBV4-1	TRBJ1-6	TRBD1	2414	0.17171		TRBV11-3	TRBJ2-5	TRBD1	79	0.00768812
TRBV6-6	TRBJ2-1	TRBD2	50	0.0074903		TRBV5-5	TRBJ2-3	TRBD1	200	0.0113779		TRBV6-4	TRBJ2-2	TRBD2	1100	0.088956		TRBV6-4	TRBJ2-7	TRBD1	2398	0.170572		TRBV7-6	TRBJ1-1	TRBD2	77	0.00749348
TRBV27	TRBJ2-6	TRBD2	49	0.00734049		TRBV15	TRBJ2-1	TRBD2	198	0.0112641		TRBV27	TRBJ2-3	TRBD2	1098	0.0887943		TRBV2	TRBJ2-3	TRBD2	2363	0.168082		TRBV7-6	TRBJ2-2	TRBD2	75	0.00729884
TRBV7-4	TRBJ2-3	TRBD2	47	0.00704088		TRBV19	TRBJ1-2	TRBD2	196	0.0111504		TRBV5-5	TRBJ2-7	TRBD1	1076	0.0870152		TRBV25-1	TRBJ2-5	TRBD2	2289	0.162819		TRBV10-3	TRBJ2-7	TRBD2	75	0.00729884
TRBV20-1	TRBJ1-2	TRBD2	46	0.00689108		TRBV19	TRBJ1-5	TRBD2	193	0.0109797		TRBV10-3	TRBJ1-3	TRBD1	1046	0.0845891		TRBV7-3	TRBJ1-1	TRBD1	2253	0.160258		TRBV7-9	TRBJ2-2	TRBD2	74	0.00720153
TRBV6-8	TRBJ2-7	TRBD2	45	0.00674127		TRBV7-9	TRBJ1-6	TRBD1	192	0.0109228		TRBV27	TRBJ1-5	TRBD2	1031	0.0833761		TRBV7-6	TRBJ2-3	TRBD2	2240	0.159333		TRBV10-3	TRBJ2-3	TRBD2	72	0.00700689
TRBV7-9	TRBJ2-6	TRBD2	44	0.00659146		TRBV28	TRBJ2-3	TRBD1	192	0.0109228		TRBV7-9	TRBJ1-5	TRBD1	1022	0.0826482		TRBV29-1	TRBJ2-7	TRBD1	2219	0.15784		TRBV7-6	TRBJ1-5	TRBD2	68	0.00661762
TRBV10-3	TRBJ2-1	TRBD1	44	0.00659146		TRBV7-9	TRBJ2-6	TRBD2	189	0.0107521		TRBV27	TRBJ2-2	TRBD2	1010	0.0816778		TRBV19	TRBJ1-4	TRBD1	2173	0.154568		TRBV19	TRBJ2-3	TRBD2	68	0.00661762
TRBV10-3	TRBJ2-5	TRBD1	43	0.00644166		TRBV5-1	TRBJ1-5	TRBD2	187	0.0106384		TRBV7-9	TRBJ1-6	TRBD1	984	0.0795752		TRBV2	TRBJ1-3	TRBD2	2139	0.152149		TRBV10-3	TRBJ2-5	TRBD2	68	0.00661762
TRBV7-8	TRBJ2-6	TRBD1	42	0.00629185		TRBV6-1	TRBJ2-3	TRBD2	186	0.0105815		TRBV20/OR9-2	TRBJ1-1	TRBD1	978	0.07909		TRBV29-1	TRBJ2-3	TRBD2	2118	0.150655		TRBV10-3	TRBJ1-4	TRBD2	68	0.00661762
TRBV29-1	TRBJ2-2	TRBD1	42	0.00629185		TRBV5-8	TRBJ2-7	TRBD1	183	0.0104108		TRBV20/OR9-2	TRBJ2-2	TRBD2	957	0.0773917		TRBV28	TRBJ2-3	TRBD1	2118	0.150655		TRBV10-2	TRBJ2-7	TRBD1	68	0.00661762
TRBV27	TRBJ2-2	TRBD2	42	0.00629185		TRBV5-5	TRBJ2-1	TRBD2	183	0.0104108		TRBV20/OR9-2	TRBJ1-2	TRBD2	951	0.0769065		TRBV6-5	TRBJ2-7	TRBD2	2114	0.150371		TRBV9	TRBJ2-1	TRBD1	65	0.00632566
TRBV20/OR9-2	TRBJ2-7	TRBD2	42	0.00629185		TRBV4-3	TRBJ1-6	TRBD2	183	0.0104108		TRBV10-2	TRBJ2-1	TRBD2	933	0.0754509		TRBV7-3	TRBJ1-4	TRBD1	2087	0.14845		TRBV6-4	TRBJ2-5	TRBD1	65	0.00632566
TRBV19	TRBJ2-1	TRBD2	41	0.00614205		TRBV29-1	TRBJ2-5	TRBD1	179	0.0101832		TRBV6-4	TRBJ1-4	TRBD2	928	0.0750465		TRBV27	TRBJ2-3	TRBD2	2025	0.14404		TRBV29-1	TRBJ2-2	TRBD1	65	0.00632566
TRBV5-7	TRBJ2-3	TRBD2	40	0.00599224		TRBV7-3	TRBJ2-7	TRBD2	178	0.0101263		TRBV10-3	TRBJ1-4	TRBD1	926	0.0748848		TRBV7-2	TRBJ2-3	TRBD1	2024	0.143969		TRBV27	TRBJ2-5	TRBD2	65	0.00632566
TRBV28	TRBJ1-5	TRBD2	40	0.00599224		TRBV4-2	TRBJ2-7	TRBD1	177	0.0100695		TRBV5-1	TRBJ2-5	TRBD1	923	0.0746422		TRBV6-4	TRBJ2-5	TRBD2	2020	0.143684		TRBV7-9	TRBJ1-2	TRBD2	64	0.00622835
TRBV10-3	TRBJ2-1	TRBD2	40	0.00599224		TRBV12-5	TRBJ2-4	TRBD1	172	0.00978501		TRBV4-1	TRBJ1-1	TRBD1	910	0.0735909		TRBV4-1	TRBJ2-7	TRBD2	2008	0.142831		TRBV28	TRBJ1-2	TRBD2	64	0.00622835
TRBV5-1	TRBJ2-7	TRBD2	39	0.00584243		TRBV7-4	TRBJ2-7	TRBD2	171	0.00972812		TRBV4-1	TRBJ2-7	TRBD1	897	0.0725396		TRBV19	TRBJ2-4	TRBD1	2004	0.142546		TRBV12-4	TRBJ2-5	TRBD1	63	0.00613103
TRBV20-1	TRBJ2-4	TRBD2	39	0.00584243		TRBV7-8	TRBJ1-5	TRBD2	165	0.00938678		TRBV7-3	TRBJ2-7	TRBD1	889	0.0718926		TRBV4-1	TRBJ2-1	TRBD2	1987	0.141337		TRBV10-2	TRBJ2-3	TRBD1	63	0.00613103
TRBV20/OR9-2	TRBJ2-3	TRBD2	38	0.00569263		TRBV7-2	TRBJ1-5	TRBD1	165	0.00938678		TRBV12-4	TRBJ2-3	TRBD1	875	0.0707605		TRBV7-6	TRBJ2-7	TRBD2	1971	0.140199		TRBV7-6	TRBJ1-4	TRBD2	62	0.00603371
TRBV19	TRBJ2-1	TRBD1	38	0.00569263		TRBV4-1	TRBJ1-6	TRBD1	165	0.00938678		TRBV7-9	TRBJ1-4	TRBD1	864	0.0698709		TRBV30	TRBJ2-1	TRBD2	1964	0.139701		TRBV29-1	TRBJ1-4	TRBD2	61	0.00593639
TRBV7-8	TRBJ1-1	TRBD1	37	0.00554282		TRBV2	TRBJ1-2	TRBD1	164	0.00932989		TRBV2	TRBJ1-1	TRBD1	832	0.0672831		TRBV28	TRBJ1-6	TRBD2	1962	0.139559		TRBV19	TRBJ2-5	TRBD1	61	0.00593639
TRBV7-2	TRBJ2-6	TRBD1	37	0.00554282		TRBV7-9	TRBJ1-1	TRBD2	162	0.00921611		TRBV7-2	TRBJ1-1	TRBD2	831	0.0672022		TRBV6-4	TRBJ1-2	TRBD1	1945	0.13835		TRBV2	TRBJ2-1	TRBD2	60	0.00583908
TRBV5-1	TRBJ2-5	TRBD2	37	0.00554282		TRBV28	TRBJ1-5	TRBD2	161	0.00915922		TRBV25-1	TRBJ2-1	TRBD2	799	0.0646144		TRBV12-4	TRBJ2-4	TRBD1	1942	0.138136		TRBV7-8	TRBJ1-1	TRBD1	58	0.00564444
TRBV19	TRBJ1-1	TRBD1	37	0.00554282		TRBV19	TRBJ2-2	TRBD2	161	0.00915922		TRBV11-2	TRBJ2-2	TRBD1	794	0.0642101		TRBV12-4	TRBJ1-4	TRBD1	1893	0.134651		TRBV6-4	TRBJ1-1	TRBD1	57	0.00554712
TRBV7-8	TRBJ2-6	TRBD2	36	0.00539302		TRBV5-1	TRBJ1-6	TRBD2	160	0.00910233		TRBV25-1	TRBJ1-4	TRBD1	771	0.0623501		TRBV6-4	TRBJ1-1	TRBD2	1879	0.133655		TRBV29-1	TRBJ1-2	TRBD1	55	0.00535249
TRBV29-1	TRBJ2-1	TRBD2	36	0.00539302		TRBV12-5	TRBJ1-1	TRBD1	157	0.00893166		TRBV11-2	TRBJ1-2	TRBD1	771	0.0623501		TRBV25-1	TRBJ2-2	TRBD2	1878	0.133584		TRBV27	TRBJ2-7	TRBD1	54	0.00525517
TRBV5-6	TRBJ2-7	TRBD1	35	0.00524321		TRBV7-6	TRBJ2-1	TRBD2	154	0.008761		TRBV10-3	TRBJ2-3	TRBD2	769	0.0621884		TRBV7-2	TRBJ2-3	TRBD2	1873	0.133228		TRBV5-5	TRBJ2-5	TRBD1	51	0.00496321
TRBV28	TRBJ1-2	TRBD2	35	0.00524321		TRBV6-1	TRBJ2-2	TRBD2	154	0.008761		TRBV7-9	TRBJ2-3	TRBD1	764	0.061784		TRBV3-2	TRBJ2-7	TRBD1	1820	0.129458		TRBV4-3	TRBJ2-3	TRBD1	51	0.00496321
TRBV27	TRBJ2-4	TRBD1	33	0.0049436		TRBV20/OR9-2	TRBJ2-7	TRBD1	151	0.00859033		TRBV6-5	TRBJ2-7	TRBD1	750	0.0606518		TRBV20/OR9-2	TRBJ1-2	TRBD2	1818	0.129316		TRBV12-4	TRBJ1-2	TRBD1	49	0.00476858
TRBV7-2	TRBJ2-4	TRBD1	31	0.00464399		TRBV12-5	TRBJ1-4	TRBD1	149	0.00847655		TRBV7-9	TRBJ1-4	TRBD2	725	0.0586301		TRBV25-1	TRBJ1-2	TRBD2	1815	0.129103		TRBV6-8	TRBJ2-3	TRBD2	48	0.00467126
TRBV29-1	TRBJ2-1	TRBD1	31	0.00464399		TRBV5-1	TRBJ1-2	TRBD1	147	0.00836277		TRBV11-2	TRBJ2-5	TRBD1	719	0.0581449		TRBV7-2	TRBJ2-5	TRBD2	1813	0.12896		TRBV20/OR9-2	TRBJ2-5	TRBD1	48	0.00467126
TRBV29-1	TRBJ1-3	TRBD1	31	0.00464399		TRBV19	TRBJ1-6	TRBD2	146	0.00830588		TRBV11-2	TRBJ1-5	TRBD1	708	0.0572553		TRBV7-3	TRBJ2-3	TRBD1	1742	0.12391		TRBV3-2	TRBJ2-5	TRBD2	46	0.00447662
TRBV27	TRBJ1-5	TRBD2	31	0.00464399		TRBV5-1	TRBJ1-2	TRBD2	145	0.00824899		TRBV7-8	TRBJ2-3	TRBD1	703	0.056851		TRBV6-5	TRBJ1-1	TRBD1	1741	0.123839		TRBV29/OR9-2	TRBJ1-2	TRBD1	46	0.00447662
TRBV27	TRBJ1-1	TRBD1	31	0.00464399		TRBV7-9	TRBJ2-4	TRBD2	144	0.0081921		TRBV11-2	TRBJ2-1	TRBD2	694	0.0561232		TRBV6-4	TRBJ1-2	TRBD2	1737	0.123554		TRBV7-9	TRBJ1-4	TRBD2	45	0.00437931
TRBV11-2	TRBJ2-7	TRBD1	30	0.00449418		TRBV7-9	TRBJ1-6	TRBD2	143	0.00813521		TRBV7-8	TRBJ2-3	TRBD2	692	0.0559614		TRBV12-4	TRBJ2-3	TRBD2	1719	0.122274		TRBV12-4	TRBJ2-1	TRBD2	45	0.00437931
TRBV6-1	TRBJ1-5	TRBD2	29	0.00434437		TRBV29-1	TRBJ2-1	TRBD1	143	0.00813521		TRBV7-3	TRBJ2-1	TRBD2	679	0.0549101		TRBV27	TRBJ2-6	TRBD1	1694	0.120496		TRBV4-3	TRBJ2-7	TRBD1	44	0.00428199
TRBV2	TRBJ2-5	TRBD1	29	0.00434437		TRBV7-3	TRBJ2-1	TRBD2	141	0.00802143		TRBV20/OR9-2	TRBJ2-5	TRBD1	679	0.0549101		TRBV7-3	TRBJ2-1	TRBD1	1659	0.118006		TRBV7-8	TRBJ1-4	TRBD1	43	0.00418467
TRBV29-1	TRBJ2-5	TRBD1	29	0.00434437		TRBV5-1	TRBJ1-5	TRBD1	141	0.00802143		TRBV7-2	TRBJ2-3	TRBD2	678	0.0548293		TRBV2	TRBJ1-5	TRBD2	1641	0.116726		TRBV7-4	TRBJ2-7	TRBD2	42	0.00408735
TRBV29-1	TRBJ1-2	TRBD2	29	0.00434437		TRBV7-9	TRBJ2-6	TRBD1	138	0.00785076		TRBV7-8	TRBJ1-1	TRBD2	671	0.0542632		TRBV7-8	TRBJ1-5	TRBD1	1621	0.115303		TRBV20/OR9-2	TRBJ2-7	TRBD1	42	0.00408735
TRBV28	TRBJ2-5	TRBD1	29	0.00434437		TRBV3-2	TRBJ2-5	TRBD2	138	0.00785076		TRBV25-1	TRBJ2-6	TRBD1	663	0.0536162		TRBV7-2	TRBJ2-4	TRBD2	1575	0.112031		TRBV7-9	TRBJ1-5	TRBD2	41	0.00399003
TRBV12-4	TRBJ2-4	TRBD1	29	0.00434437		TRBV28	TRBJ2-5	TRBD1	138	0.00785076		TRBV10-1	TRBJ2-3	TRBD2	661	0.0534545		TRBV25-1	TRBJ1-5	TRBD2	1563	0.111178		TRBV7-8	TRBJ1-2	TRBD1	41	0.00399003
TRBV6-1	TRBJ2-1	TRBD2	28	0.00419457		TRBV7-3	TRBJ2-7	TRBD1	137	0.00779387		TRBV12-4	TRBJ2-2	TRBD1	657	0.053131		TRBV29-1	TRBJ2-7	TRBD2	1493	0.106198		TRBV4-1	TRBJ2-5	TRBD2	40	0.00389272
TRBV27	TRBJ1-1	TRBD2	28	0.00419457		TRBV6-6	TRBJ2-5	TRBD1	135	0.00768009		TRBV7-2	TRBJ2-2	TRBD2	656	0.0530501		TRBV6-4	TRBJ2-5	TRBD1	1491	0.106056		TRBV28	TRBJ2-1	TRBD2	39	0.0037954
TRBV11-3	TRBJ2-1	TRBD1	28	0.00419457		TRBV7-2	TRBJ1-2	TRBD2	131	0.00745254		TRBV5-1	TRBJ2-1	TRBD1	643	0.0519988		TRBV2	TRBJ1-6	TRBD2	1491	0.106056		TRBV7-6	TRBJ1-2	TRBD2	38	0.00369808
TRBV7-8	TRBJ2-4	TRBD1	27	0.00404476		TRBV11-2	TRBJ1-2	TRBD1	129	0.00733876		TRBV2	TRBJ2-7	TRBD1	629	0.0508667		TRBV27	TRBJ2-2	TRBD1	1485	0.105629		TRBV4-1	TRBJ2-7	TRBD2	37	0.00360076
TRBV5-5	TRBJ2-1	TRBD2	27	0.00404476		TRBV7-9	TRBJ2-4	TRBD1	127	0.00722498		TRBV5-1	TRBJ2-2	TRBD2	615	0.0497345		TRBV7-9	TRBJ1-2	TRBD2	1443	0.102642		TRBV10-3	TRBJ2-5	TRBD1	36	0.00350345
TRBV29-1	TRBJ2-5	TRBD2	27	0.00404476		TRBV28	TRBJ1-2	TRBD1	127	0.00722498		TRBV2	TRBJ2-7	TRBD2	614	0.0496536		TRBV7-8	TRBJ1-4	TRBD1	1437	0.102215		TRBV29/OR9-2	TRBJ1-2	TRBD2	35	0.00340613
TRBV29-1	TRBJ2-3	TRBD2	27	0.00404476		TRBV20/OR9-2	TRBJ2-6	TRBD2	127	0.00722498		TRBV15	TRBJ1-1	TRBD1	610	0.0493302		TRBV6-4	TRBJ2-2	TRBD2	1434	0.102002		TRBV6-8	TRBJ1-2	TRBD1	34	0.00330881
TRBV27	TRBJ2-4	TRBD2	27	0.00404476		TRBV7-2	TRBJ1-6	TRBD1	126	0.00716809		TRBV27	TRBJ1-4	TRBD2	595	0.0481171		TRBV6-4	TRBJ1-1	TRBD1	1424	0.10129		TRBV6-5	TRBJ2-7	TRBD2	34	0.00330881
TRBV27	TRBJ1-2	TRBD2	27	0.00404476		TRBV29-1	TRBJ1-5	TRBD2	126	0.00716809		TRBV28	TRBJ2-7	TRBD2	583	0.0471467		TRBV4-1	TRBJ1-5	TRBD1	1405	0.099939		TRBV3-2	TRBJ2-5	TRBD1	34	0.00330881
TRBV10-3	TRBJ2-7	TRBD2	26	0.00389496		TRBV7-8	TRBJ2-1	TRBD1	122	0.00694053		TRBV2	TRBJ1-1	TRBD2	577	0.0466615		TRBV7-9	TRBJ1-3	TRBD1	1396	0.0992988		TRBV20-1	TRBJ2-3	TRBD2	34	0.00330881
TRBV7-9	TRBJ1-1	TRBD2	25	0.00374515		TRBV6-5	TRBJ2-1	TRBD2	122	0.00694053		TRBV6-4	TRBJ2-6	TRBD2	576	0.0465806		TRBV4-2	TRBJ1-5	TRBD1	1395	0.0992277		TRBV6-6	TRBJ2-3	TRBD2	33	0.00321149
TRBV7-8	TRBJ1-5	TRBD2	25	0.00374515		TRBV6-5	TRBJ2-1	TRBD1	122	0.00694053		TRBV19	TRBJ2-5	TRBD1	574	0.0464189		TRBV7-8	TRBJ1-6	TRBD1	1356	0.0964536		TRBV12-4	TRBJ2-7	TRBD1	32	0.00311417
TRBV29/OR9-2	TRBJ2-7	TRBD2	25	0.00374515		TRBV19	TRBJ2-6	TRBD1	122	0.00694053		TRBV5-5	TRBJ1-2	TRBD1	572	0.0462571		TRBV28	TRBJ2-3	TRBD2	1337	0.0951021		TRBV5-5	TRBJ2-5	TRBD2	31	0.00301686
TRBV20-1	TRBJ2-2	TRBD2	25	0.00374515		TRBV19	TRBJ1-1	TRBD1	119	0.00676986		TRBV25-1	TRBJ2-2	TRBD2	572	0.0462571		TRBV4-1	TRBJ1-2	TRBD1	1306	0.092897		TRBV7-6	TRBJ2-2	TRBD1	29	0.00282222
TRBV19	TRBJ2-7	TRBD2	25	0.00374515		TRBV7-8	TRBJ2-6	TRBD2	118	0.00671297		TRBV7-3	TRBJ2-2	TRBD1	570	0.0460954		TRBV3-2	TRBJ2-3	TRBD2	1298	0.092328		TRBV7-4	TRBJ2-3	TRBD2	29	0.00282222
TRBV7-8	TRBJ2-2	TRBD2	24	0.00359534		TRBV7-9	TRBJ2-2	TRBD1	117	0.00665608		TRBV2	TRBJ2-3	TRBD2	569	0.0460145		TRBV7-8	TRBJ2-3	TRBD1	1276	0.0907631		TRBV11-1	TRBJ2-7	TRBD1	29	0.00282222
TRBV7-2	TRBJ2-2	TRBD1	24	0.00359534		TRBV29-1	TRBJ1-1	TRBD1	117	0.00665608		TRBV28	TRBJ1-1	TRBD2	568	0.0459337		TRBV3-2	TRBJ2-7	TRBD2	1263	0.0898384		TRBV10-3	TRBJ1-1	TRBD2	29	0.00282222
TRBV5-1	TRBJ2-1	TRBD2	24	0.00359534		TRBV28	TRBJ2-4	TRBD2	116	0.00659919		TRBV5-1	TRBJ1-2	TRBD2	564	0.0456102		TRBV25-1	TRBJ1-6	TRBD2	1240	0.0882024		TRBV6-8	TRBJ2-5	TRBD2	28	0.0027249
TRBV11-2	TRBJ2-3	TRBD2	24	0.00359534		TRBV3-2	TRBJ2-3	TRBD2	114	0.00648541		TRBV20/OR9-2	TRBJ1-5	TRBD2	564	0.0456102		TRBV3-2	TRBJ1-3	TRBD1	1236	0.0879178		TRBV5-6	TRBJ2-3	TRBD2	28	0.0027249
TRBV7-4	TRBJ2-2	TRBD1	23	0.00344554		TRBV19	TRBJ2-6	TRBD2	114	0.00648541		TRBV15	TRBJ1-5	TRBD1	545	0.0440737		TRBV7-8	TRBJ2-2	TRBD1	1234	0.0877756		TRBV28	TRBJ1-1	TRBD2	28	0.0027249
TRBV29-1	TRBJ1-5	TRBD1	23	0.00344554		TRBV6-5	TRBJ1-6	TRBD1	113	0.00642852		TRBV5-4	TRBJ2-3	TRBD2	543	0.0439119		TRBV28	TRBJ1-6	TRBD1	1228	0.0873488		TRBV12-4	TRBJ2-5	TRBD2	28	0.0027249
TRBV7-4	TRBJ2-1	TRBD2	22	0.00329573		TRBV6-1	TRBJ1-2	TRBD2	113	0.00642852		TRBV11-2	TRBJ2-7	TRBD1	542	0.0438311		TRBV27	TRBJ2-7	TRBD1	1221	0.0868509		TRBV7-3	TRBJ2-5	TRBD2	27	0.00262758
TRBV5-1	TRBJ2-2	TRBD2	22	0.00329573		TRBV20/OR9-2	TRBJ1-6	TRBD2	113	0.00642852		TRBV27	TRBJ2-6	TRBD2	539	0.0435885		TRBV19	TRBJ1-3	TRBD1	1207	0.085855		TRBV20/OR9-2	TRBJ1-5	TRBD1	27	0.00262758
TRBV19	TRBJ1-1	TRBD2	22	0.00329573		TRBV15	TRBJ1-4	TRBD1	113	0.00642852		TRBV25-1	TRBJ2-7	TRBD2	528	0.0426989		TRBV25-1	TRBJ2-1	TRBD1	1176	0.08365		TRBV15	TRBJ2-7	TRBD1	27	0.00262758
TRBV11-2	TRBJ2-1	TRBD2	22	0.00329573		TRBV15	TRBJ2-5	TRBD2	112	0.00637163		TRBV2	TRBJ2-5	TRBD2	527	0.042618		TRBV7-2	TRBJ1-5	TRBD2	1162	0.0826542		TRBV30	TRBJ2-2	TRBD2	26	0.00253027
TRBV7-4	TRBJ2-5	TRBD2	20	0.00299612		TRBV12-4	TRBJ2-1	TRBD2	112	0.00637163		TRBV7-3	TRBJ1-1	TRBD2	524	0.0423754		TRBV7-8	TRBJ2-3	TRBD2	1153	0.082014		TRBV19	TRBJ1-2	TRBD1	26	0.00253027
TRBV5-6	TRBJ1-5	TRBD2	20	0.00299612		TRBV6-6	TRBJ1-6	TRBD1	110	0.00625785		TRBV4-1	TRBJ2-3	TRBD1	506	0.0409198		TRBV28	TRBJ1-2	TRBD2	1147	0.0815872		TRBV11-1	TRBJ2-3	TRBD1	26	0.00253027
TRBV27	TRBJ1-5	TRBD1	20	0.00299612		TRBV5-1	TRBJ2-2	TRBD1	110	0.00625785		TRBV7-9	TRBJ1-6	TRBD2	505	0.0408389		TRBV5-6	TRBJ1-2	TRBD1	1146	0.0815161		TRBV10-3	TRBJ2-1	TRBD2	26	0.00253027
TRBV27	TRBJ1-3	TRBD1	19	0.00284631		TRBV2	TRBJ1-1	TRBD1	107	0.00608719		TRBV2	TRBJ2-5	TRBD1	501	0.0405154		TRBV6-1	TRBJ2-4	TRBD1	1127	0.0801646		TRBV6-4	TRBJ2-2	TRBD1	25	0.00243295
TRBV7-8	TRBJ2-2	TRBD1	18	0.00269651		TRBV7-9	TRBJ1-3	TRBD1	105	0.00597341		TRBV6-4	TRBJ1-3	TRBD2	500	0.0404346		TRBV6-4	TRBJ1-5	TRBD2	1108	0.0788131		TRBV19	TRBJ1-2	TRBD2	25	0.00243295
TRBV29/OR9-2	TRBJ2-7	TRBD1	18	0.00269651		TRBV7-4	TRBJ2-1	TRBD2	105	0.00597341		TRBV7-9	TRBJ2-6	TRBD2	499	0.0403537		TRBV29-1	TRBJ1-3	TRBD2	1108	0.0788131		TRBV11-3	TRBJ2-7	TRBD2	25	0.00243295
TRBV27	TRBJ2-6	TRBD1	18	0.00269651		TRBV7-8	TRBJ2-5	TRBD1	104	0.00591652		TRBV5-1	TRBJ1-5	TRBD2	499	0.0403537		TRBV5-4	TRBJ2-6	TRBD2	1106	0.0786708		TRBV11-2	TRBJ2-1	TRBD2	25	0.00243295
TRBV12-4	TRBJ1-1	TRBD1	18	0.00269651		TRBV7-8	TRBJ1-4	TRBD2	103	0.00585963		TRBV4-1	TRBJ1-2	TRBD1	499	0.0403537		TRBV6-4	TRBJ2-3	TRBD1	1102	0.0783863		TRBV10-2	TRBJ2-1	TRBD1	25	0.00243295
TRBV7-6	TRBJ2-3	TRBD2	17	0.0025467		TRBV30	TRBJ2-5	TRBD2	103	0.00585963		TRBV15	TRBJ2-5	TRBD1	499	0.0403537		TRBV20/OR9-2	TRBJ1-5	TRBD2	1098	0.0781018		TRBV10-2	TRBJ1-5	TRBD1	25	0.00243295
TRBV28	TRBJ1-3	TRBD2	17	0.0025467		TRBV7-8	TRBJ2-4	TRBD2	100	0.00568896		TRBV19	TRBJ2-5	TRBD2	497	0.040192		TRBV10-3	TRBJ2-7	TRBD1	1095	0.0778884		TRBV30	TRBJ1-1	TRBD2	24	0.00233563
TRBV7-2	TRBJ1-5	TRBD1	16	0.0023969		TRBV5-5	TRBJ1-2	TRBD1	100	0.00568896		TRBV5-1	TRBJ2-3	TRBD1	491	0.0397067		TRBV30	TRBJ2-7	TRBD1	1090	0.0775327		TRBV20-1	TRBJ2-7	TRBD2	24	0.00233563
TRBV5-6	TRBJ2-2	TRBD2	16	0.0023969		TRBV7-6	TRBJ1-1	TRBD1	98	0.00557518		TRBV28	TRBJ2-5	TRBD2	479	0.0387363		TRBV12-4	TRBJ2-2	TRBD1	1054	0.074972		TRBV11-1	TRBJ2-5	TRBD2	24	0.00233563
TRBV5-6	TRBJ1-4	TRBD2	16	0.0023969		TRBV7-2	TRBJ1-5	TRBD2	98	0.00557518		TRBV7-3	TRBJ1-5	TRBD1	471	0.0380894		TRBV7-9	TRBJ2-6	TRBD1	1053	0.0749009		TRBV5-5	TRBJ2-7	TRBD2	23	0.00223831
TRBV2	TRBJ1-1	TRBD1	16	0.0023969		TRBV12-4	TRBJ2-1	TRBD1	97	0.00551829		TRBV15	TRBJ2-5	TRBD2	470	0.0380085		TRBV20/OR9-2	TRBJ1-6	TRBD2	1046	0.074403		TRBV7-6	TRBJ2-7	TRBD1	22	0.00214099
TRBV10-3	TRBJ2-5	TRBD2	16	0.0023969		TRBV6-1	TRBJ1-5	TRBD2	96	0.0054614		TRBV4-1	TRBJ2-2	TRBD1	465	0.0376041		TRBV6-5	TRBJ2-4	TRBD1	1040	0.0739762		TRBV27	TRBJ2-2	TRBD1	22	0.00214099
TRBV7-8	TRBJ1-5	TRBD1	15	0.00224709		TRBV5-1	TRBJ2-4	TRBD1	96	0.0054614		TRBV7-2	TRBJ2-3	TRBD1	464	0.0375233		TRBV30	TRBJ2-1	TRBD1	1015	0.0721979		TRBV27	TRBJ1-2	TRBD1	22	0.00214099
TRBV20/OR9-2	TRBJ1-3	TRBD1	15	0.00224709		TRBV6-5	TRBJ1-2	TRBD1	95	0.00540451		TRBV19	TRBJ2-1	TRBD1	454	0.0367146		TRBV7-8	TRBJ1-2	TRBD2	993	0.070633		TRBV4-1	TRBJ2-3	TRBD2	21	0.00204368
TRBV6-8	TRBJ1-1	TRBD1	14	0.00209728		TRBV6-8	TRBJ2-5	TRBD1	92	0.00523384		TRBV6-4	TRBJ1-6	TRBD2	451	0.036472		TRBV7-8	TRBJ1-1	TRBD2	980	0.0697083		TRBV30	TRBJ1-5	TRBD2	21	0.00204368
TRBV6-5	TRBJ2-5	TRBD2	14	0.00209728		TRBV4-1	TRBJ2-1	TRBD2	92	0.00523384		TRBV5-1	TRBJ2-7	TRBD1	450	0.0363911		TRBV3-2	TRBJ2-5	TRBD2	961	0.0683568		TRBV27	TRBJ1-5	TRBD1	21	0.00204368
TRBV6-1	TRBJ2-7	TRBD2	14	0.00209728		TRBV2	TRBJ1-6	TRBD1	90	0.00512006		TRBV19	TRBJ1-1	TRBD2	450	0.0363911		TRBV5-4	TRBJ2-2	TRBD2	960	0.0682857		TRBV7-8	TRBJ1-5	TRBD1	20	0.00194636
TRBV29-1	TRBJ2-2	TRBD2	14	0.00209728		TRBV12-5	TRBJ1-5	TRBD1	90	0.00512006		TRBV7-3	TRBJ2-7	TRBD2	448	0.0362294		TRBV12-4	TRBJ1-6	TRBD1	944	0.0671476		TRBV7-7	TRBJ2-3	TRBD2	20	0.00194636
TRBV15	TRBJ2-7	TRBD1	14	0.00209728		TRBV28	TRBJ2-6	TRBD2	89	0.00506317		TRBV7-2	TRBJ1-4	TRBD1	442	0.0357441		TRBV2	TRBJ1-4	TRBD2	933	0.0663652		TRBV7-3	TRBJ2-7	TRBD2	20	0.00194636
TRBV12-4	TRBJ2-3	TRBD1	14	0.00209728		TRBV15	TRBJ1-3	TRBD1	88	0.00500628		TRBV20-1	TRBJ2-5	TRBD2	442	0.0357441		TRBV6-4	TRBJ1-6	TRBD2	931	0.0662229		TRBV20/OR9-2	TRBJ1-2	TRBD1	20	0.00194636
TRBV7-8	TRBJ2-4	TRBD2	13	0.00194748		TRBV29-1	TRBJ2-3	TRBD1	85	0.00483561		TRBV2	TRBJ1-2	TRBD1	436	0.0352589		TRBV7-2	TRBJ2-6	TRBD2	918	0.0652982		TRBV10-3	TRBJ1-4	TRBD1	20	0.00194636
TRBV6-6	TRBJ2-7	TRBD2	13	0.00194748		TRBV7-8	TRBJ1-6	TRBD2	82	0.00466495		TRBV4-2	TRBJ1-4	TRBD1	427	0.0345311		TRBV6-4	TRBJ2-2	TRBD1	918	0.0652982		TRBV10-2	TRBJ2-2	TRBD1	20	0.00194636
TRBV6-6	TRBJ2-5	TRBD2	13	0.00194748		TRBV2	TRBJ2-4	TRBD1	82	0.00466495		TRBV5-1	TRBJ1-4	TRBD1	423	0.0342076		TRBV27	TRBJ1-5	TRBD2	917	0.0652271		TRBV27	TRBJ2-1	TRBD2	19	0.00184904
TRBV29/OR9-2	TRBJ2-2	TRBD1	13	0.00194748		TRBV2	TRBJ1-4	TRBD2	82	0.00466495		TRBV25-1	TRBJ2-5	TRBD2	420	0.033965		TRBV19	TRBJ2-5	TRBD2	913	0.0649425		TRBV6-4	TRBJ2-3	TRBD1	18	0.00175172
TRBV20-1	TRBJ2-5	TRBD1	13	0.00194748		TRBV28	TRBJ1-2	TRBD2	82	0.00466495		TRBV6-1	TRBJ1-6	TRBD1	419	0.0338842		TRBV5-1	TRBJ2-1	TRBD1	902	0.0641601		TRBV19	TRBJ2-2	TRBD1	18	0.00175172
TRBV19	TRBJ2-5	TRBD2	13	0.00194748		TRBV5-5	TRBJ2-1	TRBD1	81	0.00460806		TRBV15	TRBJ2-2	TRBD2	408	0.0329946		TRBV6-4	TRBJ1-5	TRBD1	890	0.0633065		TRBV7-3	TRBJ2-5	TRBD1	17	0.0016544
TRBV7-8	TRBJ1-2	TRBD2	12	0.00179767		TRBV2	TRBJ2-6	TRBD1	81	0.00460806		TRBV4-1	TRBJ1-5	TRBD1	404	0.0326711		TRBV10-3	TRBJ2-1	TRBD2	890	0.0633065		TRBV4-3	TRBJ2-1	TRBD1	17	0.0016544
TRBV7-4	TRBJ2-2	TRBD2	12	0.00179767		TRBV7-2	TRBJ2-6	TRBD2	79	0.00449428		TRBV7-2	TRBJ1-2	TRBD2	400	0.0323476		TRBV7-7	TRBJ2-7	TRBD1	881	0.0626664		TRBV3-2	TRBJ2-7	TRBD2	17	0.0016544
TRBV7-2	TRBJ1-5	TRBD2	12	0.00179767		TRBV5-5	TRBJ2-3	TRBD2	79	0.00449428		TRBV15	TRBJ2-3	TRBD1	396	0.0320242		TRBV29-1	TRBJ1-4	TRBD2	854	0.0607458		TRBV10-1	TRBJ2-7	TRBD2	17	0.0016544
TRBV29-1	TRBJ2-6	TRBD1	12	0.00179767		TRBV5-1	TRBJ2-6	TRBD1	79	0.00449428		TRBV20/OR9-2	TRBJ2-2	TRBD1	385	0.0311346		TRBV28	TRBJ1-5	TRBD2	850	0.0604613		TRBV7-4	TRBJ2-2	TRBD1	16	0.00155709
TRBV20-1	TRBJ1-3	TRBD2	12	0.00179767		TRBV19	TRBJ1-6	TRBD1	78	0.00443739		TRBV12-4	TRBJ2-1	TRBD2	381	0.0308111		TRBV7-2	TRBJ2-2	TRBD2	828	0.0588964		TRBV5-1	TRBJ2-3	TRBD2	16	0.00155709
TRBV7-3	TRBJ1-5	TRBD2	11	0.00164787		TRBV7-4	TRBJ1-1	TRBD1	77	0.0043805		TRBV6-1	TRBJ2-1	TRBD2	380	0.0307303		TRBV7-8	TRBJ2-2	TRBD2	821	0.0583985		TRBV20/OR9-2	TRBJ2-3	TRBD1	16	0.00155709
TRBV6-4	TRBJ2-3	TRBD2	11	0.00164787		TRBV20/OR9-2	TRBJ1-5	TRBD1	77	0.0043805		TRBV7-8	TRBJ2-2	TRBD2	379	0.0306494		TRBV28	TRBJ2-4	TRBD1	800	0.0569048		TRBV10-3	TRBJ2-7	TRBD1	16	0.00155709
TRBV5-6	TRBJ2-1	TRBD1	11	0.00164787		TRBV18	TRBJ2-7	TRBD1	77	0.0043805		TRBV7-9	TRBJ1-3	TRBD2	375	0.0303259		TRBV19	TRBJ2-6	TRBD1	800	0.0569048		TRBV10-3	TRBJ1-1	TRBD1	16	0.00155709
TRBV5-5	TRBJ2-7	TRBD2	11	0.00164787		TRBV19	TRBJ2-4	TRBD1	76	0.00432361		TRBV7-3	TRBJ2-3	TRBD1	375	0.0303259		TRBV25-1	TRBJ1-1	TRBD1	788	0.0560512		TRBV6-8	TRBJ2-5	TRBD1	15	0.00145977
TRBV5-1	TRBJ1-4	TRBD1	11	0.00164787		TRBV7-2	TRBJ1-3	TRBD1	75	0.00426672		TRBV7-8	TRBJ1-4	TRBD1	372	0.0300833		TRBV29-1	TRBJ2-2	TRBD2	785	0.0558378		TRBV29/OR9-2	TRBJ2-7	TRBD2	15	0.00145977
TRBV19	TRBJ1-2	TRBD1	11	0.00164787		TRBV6-8	TRBJ1-5	TRBD1	75	0.00426672		TRBV20-1	TRBJ1-1	TRBD2	372	0.0300833		TRBV29-1	TRBJ1-5	TRBD2	785	0.0558378		TRBV29-1	TRBJ2-1	TRBD1	15	0.00145977
TRBV10-3	TRBJ2-3	TRBD1	11	0.00164787		TRBV10-3	TRBJ2-3	TRBD1	75	0.00426672		TRBV20/OR9-2	TRBJ2-6	TRBD2	363	0.0293555		TRBV29-1	TRBJ2-2	TRBD1	780	0.0554821		TRBV12-4	TRBJ1-2	TRBD2	15	0.00145977
TRBV10-1	TRBJ2-5	TRBD2	11	0.00164787		TRBV15	TRBJ2-2	TRBD2	74	0.00420983		TRBV29-1	TRBJ2-5	TRBD1	348	0.0281425		TRBV29-1	TRBJ1-5	TRBD1	778	0.0553399		TRBV11-2	TRBJ2-2	TRBD1	15	0.00145977
TRBV7-8	TRBJ1-3	TRBD2	10	0.00149806		TRBV7-2	TRBJ1-1	TRBD2	72	0.00409605		TRBV7-9	TRBJ2-6	TRBD1	340	0.0274955		TRBV12-4	TRBJ1-1	TRBD2	771	0.054842		TRBV5-7	TRBJ2-7	TRBD2	14	0.00136245
TRBV7-3	TRBJ2-2	TRBD2	10	0.00149806		TRBV30	TRBJ2-1	TRBD2	72	0.00409605		TRBV25-1	TRBJ1-6	TRBD1	333	0.0269294		TRBV7-9	TRBJ1-5	TRBD2	759	0.0539884		TRBV11-3	TRBJ2-3	TRBD2	14	0.00136245
TRBV19	TRBJ2-3	TRBD1	10	0.00149806		TRBV3-2	TRBJ2-7	TRBD1	71	0.00403916		TRBV28	TRBJ2-3	TRBD2	319	0.0257972		TRBV25-1	TRBJ2-4	TRBD2	753	0.0535616		TRBV10-2	TRBJ1-4	TRBD1	14	0.00136245
TRBV12-5	TRBJ2-5	TRBD2	10	0.00149806		TRBV20/OR9-2	TRBJ2-3	TRBD1	71	0.00403916		TRBV4-1	TRBJ2-5	TRBD2	318	0.0257164		TRBV7-2	TRBJ1-6	TRBD2	735	0.0522812		TRBV4-3	TRBJ1-4	TRBD1	13	0.00126513
TRBV11-3	TRBJ2-7	TRBD1	10	0.00149806		TRBV11-2	TRBJ2-3	TRBD2	71	0.00403916		TRBV2	TRBJ1-5	TRBD1	318	0.0257164		TRBV4-3	TRBJ1-5	TRBD1	727	0.0517122		TRBV20/OR9-2	TRBJ2-1	TRBD1	13	0.00126513
TRBV10-3	TRBJ1-1	TRBD1	10	0.00149806		TRBV7-9	TRBJ1-4	TRBD2	70	0.00398227		TRBV20/OR9-2	TRBJ2-7	TRBD1	312	0.0252312		TRBV25-1	TRBJ1-4	TRBD2	721	0.0512854		TRBV10-3	TRBJ2-1	TRBD1	13	0.00126513
TRBV7-2	TRBJ1-2	TRBD1	9	0.00134825		TRBV5-5	TRBJ2-5	TRBD1	70	0.00398227		TRBV20/OR9-2	TRBJ1-3	TRBD2	303	0.0245033		TRBV12-4	TRBJ1-2	TRBD2	710	0.050503		TRBV10-2	TRBJ1-2	TRBD1	13	0.00126513
TRBV7-2	TRBJ1-1	TRBD2	9	0.00134825		TRBV28	TRBJ1-6	TRBD2	70	0.00398227		TRBV15	TRBJ2-7	TRBD1	303	0.0245033		TRBV7-2	TRBJ1-1	TRBD2	709	0.0504318		TRBV7-3	TRBJ2-3	TRBD2	12	0.00116782
TRBV5-5	TRBJ1-4	TRBD1	9	0.00134825		TRBV5-5	TRBJ2-2	TRBD2	69	0.00392538		TRBV2	TRBJ1-4	TRBD1	300	0.0242607		TRBV30	TRBJ1-1	TRBD2	709	0.0504318		TRBV11-1	TRBJ2-1	TRBD1	12	0.00116782
TRBV20/OR9-2	TRBJ2-6	TRBD2	9	0.00134825		TRBV10-3	TRBJ2-5	TRBD1	68	0.00386849		TRBV3-2	TRBJ1-1	TRBD2	298	0.024099		TRBV7-8	TRBJ2-4	TRBD2	705	0.0501473		TRBV4-3	TRBJ2-2	TRBD1	11	0.0010705
TRBV20/OR9-2	TRBJ1-1	TRBD2	9	0.00134825		TRBV7-9	TRBJ1-3	TRBD2	67	0.0038116		TRBV20/OR9-2	TRBJ1-6	TRBD2	289	0.0233712		TRBV25-1	TRBJ1-2	TRBD1	700	0.0497917		TRBV3-2	TRBJ2-3	TRBD2	11	0.0010705
TRBV19	TRBJ1-5	TRBD1	9	0.00134825		TRBV7-2	TRBJ1-6	TRBD2	66	0.00375471		TRBV7-3	TRBJ1-4	TRBD1	287	0.0232094		TRBV7-8	TRBJ1-5	TRBD2	699	0.0497205		TRBV27	TRBJ1-2	TRBD2	11	0.0010705
TRBV12-4	TRBJ2-6	TRBD1	9	0.00134825		TRBV5-1	TRBJ1-6	TRBD1	66	0.00375471		TRBV19	TRBJ1-4	TRBD1	287	0.0232094		TRBV29-1	TRBJ1-3	TRBD1	697	0.0495783		TRBV19	TRBJ1-1	TRBD2	11	0.0010705
TRBV7-2	TRBJ2-6	TRBD2	8	0.00119845		TRBV19	TRBJ1-3	TRBD1	65	0.00369782		TRBV19	TRBJ2-2	TRBD2	286	0.0231286		TRBV10-3	TRBJ1-2	TRBD1	694	0.0493649		TRBV10-2	TRBJ1-2	TRBD2	11	0.0010705
TRBV7-2	TRBJ1-4	TRBD1	8	0.00119845		TRBV7-2	TRBJ2-4	TRBD1	64	0.00364093		TRBV12-4	TRBJ2-6	TRBD1	286	0.0231286		TRBV15	TRBJ2-7	TRBD2	690	0.0490803		TRBV6-6	TRBJ2-7	TRBD2	10	0.000973179
TRBV6-8	TRBJ2-1	TRBD2	8	0.00119845		TRBV11-2	TRBJ2-7	TRBD1	63	0.00358404		TRBV20/OR9-2	TRBJ2-3	TRBD1	284	0.0229668		TRBV30	TRBJ2-2	TRBD1	681	0.0484402		TRBV6-5	TRBJ2-1	TRBD2	10	0.000973179
TRBV6-1	TRBJ2-5	TRBD1	8	0.00119845		TRBV28	TRBJ1-6	TRBD1	61	0.00347026		TRBV7-2	TRBJ1-5	TRBD2	283	0.022886		TRBV12-4	TRBJ2-2	TRBD2	657	0.046733		TRBV30	TRBJ1-2	TRBD2	10	0.000973179
TRBV5-1	TRBJ2-5	TRBD1	8	0.00119845		TRBV7-6	TRBJ2-7	TRBD2	60	0.00341338		TRBV2	TRBJ2-2	TRBD2	283	0.022886		TRBV4-3	TRBJ1-6	TRBD1	654	0.0465196		TRBV12-4	TRBJ2-2	TRBD1	10	0.000973179
TRBV13	TRBJ2-1	TRBD2	8	0.00119845		TRBV7-3	TRBJ2-3	TRBD1	60	0.00341338		TRBV20/OR9-2	TRBJ1-4	TRBD1	283	0.022886		TRBV4-1	TRBJ2-7	TRBD1	653	0.0464485		TRBV11-2	TRBJ1-5	TRBD2	10	0.000973179
TRBV12-4	TRBJ1-5	TRBD1	8	0.00119845		TRBV7-2	TRBJ1-4	TRBD2	60	0.00341338		TRBV7-8	TRBJ1-2	TRBD2	282	0.0228051		TRBV11-2	TRBJ2-1	TRBD2	642	0.0456661		TRBV7-6	TRBJ2-1	TRBD1	9	0.000875861
TRBV7-9	TRBJ2-4	TRBD2	7	0.00104864		TRBV6-6	TRBJ2-1	TRBD1	60	0.00341338		TRBV6-6	TRBJ1-2	TRBD1	280	0.0226434		TRBV25-1	TRBJ2-5	TRBD1	638	0.0453815		TRBV6-1	TRBJ1-1	TRBD1	9	0.000875861
TRBV7-9	TRBJ1-5	TRBD2	7	0.00104864		TRBV7-9	TRBJ1-4	TRBD1	59	0.00335649		TRBV15	TRBJ1-2	TRBD1	279	0.0225625		TRBV10-3	TRBJ2-3	TRBD2	634	0.045097		TRBV5-6	TRBJ2-5	TRBD2	9	0.000875861
TRBV7-9	TRBJ1-2	TRBD2	7	0.00104864		TRBV2	TRBJ1-3	TRBD1	59	0.00335649		TRBV19	TRBJ2-7	TRBD1	278	0.0224816		TRBV6-4	TRBJ1-4	TRBD2	624	0.0443857		TRBV4-1	TRBJ2-1	TRBD2	9	0.000875861
TRBV7-8	TRBJ1-3	TRBD1	7	0.00104864		TRBV29-1	TRBJ2-6	TRBD2	59	0.00335649		TRBV5-8	TRBJ1-4	TRBD1	275	0.022239		TRBV5-1	TRBJ2-5	TRBD2	622	0.0442434		TRBV27	TRBJ2-1	TRBD1	9	0.000875861
TRBV7-8	TRBJ1-2	TRBD1	7	0.00104864		TRBV7-2	TRBJ2-6	TRBD1	58	0.0032996		TRBV25-1	TRBJ2-3	TRBD2	273	0.0220773		TRBV6-5	TRBJ2-2	TRBD2	619	0.0440301		TRBV20/OR9-2	TRBJ1-1	TRBD1	9	0.000875861
TRBV7-4	TRBJ2-1	TRBD1	7	0.00104864		TRBV5-5	TRBJ1-1	TRBD1	57	0.00324271		TRBV7-2	TRBJ2-6	TRBD1	263	0.0212686		TRBV7-9	TRBJ1-6	TRBD2	614	0.0436744		TRBV19	TRBJ2-7	TRBD1	9	0.000875861
TRBV7-2	TRBJ2-4	TRBD2	7	0.00104864		TRBV7-8	TRBJ1-1	TRBD2	56	0.00318582		TRBV19	TRBJ2-7	TRBD2	262	0.0211877		TRBV25-1	TRBJ2-3	TRBD1	610	0.0433899		TRBV19	TRBJ2-1	TRBD1	9	0.000875861
TRBV6-8	TRBJ2-7	TRBD1	7	0.00104864		TRBV4-1	TRBJ2-5	TRBD2	56	0.00318582		TRBV5-8	TRBJ1-1	TRBD1	260	0.021026		TRBV4-3	TRBJ1-3	TRBD1	607	0.0431765		TRBV11-1	TRBJ2-2	TRBD1	9	0.000875861
TRBV6-6	TRBJ1-1	TRBD1	7	0.00104864		TRBV2	TRBJ2-2	TRBD1	55	0.00312893		TRBV2	TRBJ2-2	TRBD1	260	0.021026		TRBV4-2	TRBJ2-3	TRBD2	603	0.042892		TRBV6-8	TRBJ1-1	TRBD2	8	0.000778543
TRBV28	TRBJ2-3	TRBD1	7	0.00104864		TRBV3-2	TRBJ2-6	TRBD2	54	0.00307204		TRBV4-1	TRBJ2-6	TRBD1	255	0.0206216		TRBV27	TRBJ2-5	TRBD2	598	0.0425363		TRBV5-6	TRBJ2-1	TRBD2	8	0.000778543
TRBV20/OR9-2	TRBJ2-2	TRBD2	7	0.00104864		TRBV12-5	TRBJ2-1	TRBD2	54	0.00307204		TRBV5-1	TRBJ1-6	TRBD1	253	0.0204599		TRBV27	TRBJ1-1	TRBD2	595	0.0423229		TRBV11-2	TRBJ1-1	TRBD2	8	0.000778543
TRBV20-1	TRBJ2-7	TRBD1	7	0.00104864		TRBV7-3	TRBJ1-2	TRBD1	53	0.00301515		TRBV7-9	TRBJ1-3	TRBD1	251	0.0202981		TRBV19	TRBJ1-1	TRBD2	595	0.0423229		TRBV10-1	TRBJ1-1	TRBD1	8	0.000778543
TRBV12-4	TRBJ1-3	TRBD2	7	0.00104864		TRBV2	TRBJ1-3	TRBD2	53	0.00301515		TRBV28	TRBJ1-2	TRBD2	249	0.0201364		TRBV6-4	TRBJ1-6	TRBD1	592	0.0421095		TRBV7-6	TRBJ2-3	TRBD1	7	0.000681225
TRBV12-4	TRBJ1-3	TRBD1	7	0.00104864		TRBV7-2	TRBJ2-4	TRBD2	52	0.00295826		TRBV12-4	TRBJ1-3	TRBD1	248	0.0200555		TRBV20/OR9-2	TRBJ1-4	TRBD2	591	0.0420384		TRBV7-3	TRBJ2-1	TRBD2	7	0.000681225
TRBV11-2	TRBJ2-5	TRBD1	7	0.00104864		TRBV11-2	TRBJ2-2	TRBD2	52	0.00295826		TRBV27	TRBJ1-6	TRBD2	247	0.0199747		TRBV20/OR9-2	TRBJ2-4	TRBD1	576	0.0409714		TRBV6-9	TRBJ2-7	TRBD2	7	0.000681225
TRBV7-9	TRBJ2-2	TRBD2	6	0.000898836		TRBV29-1	TRBJ2-4	TRBD2	51	0.00290137		TRBV4-3	TRBJ2-3	TRBD2	245	0.0198129		TRBV19	TRBJ1-2	TRBD2	575	0.0409003		TRBV6-6	TRBJ2-5	TRBD2	7	0.000681225
TRBV7-3	TRBJ1-2	TRBD2	6	0.000898836		TRBV29-1	TRBJ2-2	TRBD2	50	0.00284448		TRBV7-6	TRBJ1-1	TRBD1	242	0.0195703		TRBV4-3	TRBJ2-3	TRBD1	559	0.0397622		TRBV6-5	TRBJ2-7	TRBD1	7	0.000681225
TRBV7-2	TRBJ1-3	TRBD1	6	0.000898836		TRBV28	TRBJ1-1	TRBD1	50	0.00284448		TRBV28	TRBJ1-5	TRBD2	234	0.0189234		TRBV25-1	TRBJ2-2	TRBD1	549	0.0390509		TRBV6-5	TRBJ1-2	TRBD2	7	0.000681225
TRBV6-8	TRBJ2-3	TRBD2	6	0.000898836		TRBV19	TRBJ2-4	TRBD2	49	0.00278759		TRBV7-3	TRBJ2-2	TRBD2	233	0.0188425		TRBV15	TRBJ2-3	TRBD2	545	0.0387664		TRBV6-4	TRBJ2-1	TRBD1	7	0.000681225
TRBV6-1	TRBJ2-1	TRBD1	6	0.000898836		TRBV6-1	TRBJ2-3	TRBD1	48	0.0027307		TRBV15	TRBJ2-1	TRBD1	230	0.0185999		TRBV6-5	TRBJ2-7	TRBD1	540	0.0384107		TRBV6-1	TRBJ2-7	TRBD1	7	0.000681225
TRBV5-6	TRBJ2-2	TRBD1	6	0.000898836		TRBV3-2	TRBJ1-3	TRBD2	48	0.0027307		TRBV20-1	TRBJ2-3	TRBD2	228	0.0184382		TRBV2	TRBJ1-6	TRBD1	531	0.0377705		TRBV3-2	TRBJ2-1	TRBD2	7	0.000681225
TRBV5-6	TRBJ1-3	TRBD2	6	0.000898836		TRBV7-4	TRBJ2-3	TRBD1	46	0.00261692		TRBV4-2	TRBJ1-1	TRBD1	224	0.0181147		TRBV6-6	TRBJ1-5	TRBD1	530	0.0376994		TRBV30	TRBJ1-4	TRBD2	7	0.000681225
TRBV4-2	TRBJ2-3	TRBD2	6	0.000898836		TRBV7-3	TRBJ2-2	TRBD2	46	0.00261692		TRBV5-8	TRBJ2-1	TRBD2	218	0.0176295		TRBV3-2	TRBJ2-1	TRBD2	529	0.0376283		TRBV29-1	TRBJ2-3	TRBD1	7	0.000681225
TRBV28	TRBJ1-1	TRBD1	6	0.000898836		TRBV29-1	TRBJ1-2	TRBD2	46	0.00261692		TRBV7-8	TRBJ1-5	TRBD2	215	0.0173869		TRBV6-4	TRBJ2-4	TRBD2	527	0.037486		TRBV19	TRBJ2-3	TRBD1	7	0.000681225
TRBV19	TRBJ2-5	TRBD1	6	0.000898836		TRBV7-3	TRBJ2-3	TRBD2	45	0.00256003		TRBV2	TRBJ2-6	TRBD2	213	0.0172251		TRBV28	TRBJ1-4	TRBD2	520	0.0369881		TRBV19	TRBJ2-2	TRBD2	7	0.000681225
TRBV12-5	TRBJ2-1	TRBD1	6	0.000898836		TRBV6-6	TRBJ1-2	TRBD1	45	0.00256003		TRBV12-4	TRBJ2-7	TRBD2	212	0.0171443		TRBV30	TRBJ1-6	TRBD1	519	0.036917		TRBV19	TRBJ1-4	TRBD2	7	0.000681225
TRBV12-4	TRBJ1-2	TRBD1	6	0.000898836		TRBV29-1	TRBJ1-2	TRBD1	45	0.00256003		TRBV11-2	TRBJ2-5	TRBD2	211	0.0170634		TRBV4-3	TRBJ2-1	TRBD2	510	0.0362768		TRBV13	TRBJ2-3	TRBD2	7	0.000681225
TRBV11-2	TRBJ2-5	TRBD2	6	0.000898836		TRBV20-1	TRBJ2-7	TRBD2	45	0.00256003		TRBV7-3	TRBJ1-2	TRBD2	210	0.0169825		TRBV7-9	TRBJ2-4	TRBD2	504	0.03585		TRBV11-3	TRBJ2-2	TRBD1	7	0.000681225
TRBV10-1	TRBJ2-7	TRBD2	6	0.000898836		TRBV19	TRBJ2-2	TRBD1	45	0.00256003		TRBV5-4	TRBJ2-7	TRBD1	210	0.0169825		TRBV5-1	TRBJ2-5	TRBD1	495	0.0352098		TRBV10-3	TRBJ2-3	TRBD1	7	0.000681225
TRBV7-9	TRBJ1-3	TRBD2	5	0.00074903		TRBV10-3	TRBJ2-7	TRBD1	45	0.00256003		TRBV15	TRBJ1-4	TRBD1	202	0.0163356		TRBV7-8	TRBJ1-6	TRBD2	487	0.0346408		TRBV7-6	TRBJ1-2	TRBD1	6	0.000583908
TRBV7-6	TRBJ2-1	TRBD1	5	0.00074903		TRBV7-8	TRBJ1-5	TRBD1	44	0.00250314		TRBV15	TRBJ1-5	TRBD2	201	0.0162547		TRBV30	TRBJ2-3	TRBD1	482	0.0342851		TRBV7-6	TRBJ1-1	TRBD1	6	0.000583908
TRBV7-3	TRBJ2-4	TRBD2	5	0.00074903		TRBV6-6	TRBJ2-3	TRBD1	44	0.00250314		TRBV6-5	TRBJ1-1	TRBD1	199	0.016093		TRBV12-4	TRBJ1-5	TRBD2	481	0.034214		TRBV6-8	TRBJ2-1	TRBD2	6	0.000583908
TRBV7-2	TRBJ2-2	TRBD2	5	0.00074903		TRBV7-8	TRBJ1-3	TRBD2	43	0.00244625		TRBV15	TRBJ2-2	TRBD1	199	0.016093		TRBV2	TRBJ2-5	TRBD1	477	0.0339295		TRBV6-4	TRBJ1-5	TRBD1	6	0.000583908
TRBV6-6	TRBJ2-3	TRBD2	5	0.00074903		TRBV6-1	TRBJ2-7	TRBD1	43	0.00244625		TRBV7-9	TRBJ2-4	TRBD2	197	0.0159312		TRBV25-1	TRBJ1-5	TRBD1	472	0.0335738		TRBV27	TRBJ2-3	TRBD1	6	0.000583908
TRBV6-5	TRBJ2-1	TRBD2	5	0.00074903		TRBV6-1	TRBJ2-4	TRBD2	43	0.00244625		TRBV4-1	TRBJ1-4	TRBD1	197	0.0159312		TRBV28	TRBJ2-4	TRBD2	470	0.0334315		TRBV14	TRBJ2-3	TRBD2	6	0.000583908
TRBV6-5	TRBJ1-1	TRBD1	5	0.00074903		TRBV6-1	TRBJ1-6	TRBD2	43	0.00244625		TRBV19	TRBJ1-2	TRBD2	197	0.0159312		TRBV7-9	TRBJ2-4	TRBD1	458	0.032578		TRBV12-4	TRBJ1-1	TRBD1	6	0.000583908
TRBV6-1	TRBJ1-5	TRBD1	5	0.00074903		TRBV5-1	TRBJ1-3	TRBD2	43	0.00244625		TRBV7-2	TRBJ2-6	TRBD2	194	0.0156886		TRBV11-2	TRBJ2-7	TRBD1	452	0.0321512		TRBV11-2	TRBJ2-2	TRBD2	6	0.000583908
TRBV5-6	TRBJ2-4	TRBD2	5	0.00074903		TRBV4-1	TRBJ1-2	TRBD2	43	0.00244625		TRBV6-5	TRBJ1-2	TRBD1	192	0.0155269		TRBV12-4	TRBJ1-6	TRBD2	450	0.0320089		TRBV10-3	TRBJ2-2	TRBD2	6	0.000583908
TRBV4-1	TRBJ2-1	TRBD2	5	0.00074903		TRBV6-1	TRBJ1-1	TRBD2	42	0.00238936		TRBV25-1	TRBJ1-1	TRBD2	191	0.015446		TRBV7-3	TRBJ2-7	TRBD1	446	0.0317244		TRBV10-3	TRBJ2-2	TRBD1	6	0.000583908
TRBV13	TRBJ2-7	TRBD2	5	0.00074903		TRBV19	TRBJ1-4	TRBD2	42	0.00238936		TRBV7-8	TRBJ2-6	TRBD1	186	0.0150417		TRBV6-1	TRBJ2-1	TRBD2	440	0.0312976		TRBV10-3	TRBJ1-5	TRBD2	6	0.000583908
TRBV12-5	TRBJ2-7	TRBD2	5	0.00074903		TRBV11-3	TRBJ2-3	TRBD2	42	0.00238936		TRBV6-5	TRBJ2-3	TRBD2	184	0.0148799		TRBV6-1	TRBJ2-7	TRBD1	434	0.0308708		TRBV6-8	TRBJ1-2	TRBD2	5	0.00048659
TRBV11-3	TRBJ2-3	TRBD2	5	0.00074903		TRBV11-2	TRBJ1-1	TRBD1	42	0.00238936		TRBV20/OR9-2	TRBJ1-3	TRBD1	182	0.0147182		TRBV4-3	TRBJ1-1	TRBD1	432	0.0307286		TRBV6-6	TRBJ1-2	TRBD2	5	0.00048659
TRBV11-2	TRBJ2-7	TRBD2	5	0.00074903		TRBV7-8	TRBJ1-6	TRBD1	41	0.00233247		TRBV2	TRBJ1-3	TRBD1	181	0.0146373		TRBV7-4	TRBJ2-5	TRBD1	424	0.0301595		TRBV5-8	TRBJ2-5	TRBD2	5	0.00048659
TRBV10-3	TRBJ2-6	TRBD1	5	0.00074903		TRBV6-8	TRBJ1-6	TRBD1	41	0.00233247		TRBV5-1	TRBJ1-4	TRBD2	179	0.0144756		TRBV27	TRBJ1-2	TRBD2	413	0.0293771		TRBV5-6	TRBJ1-1	TRBD2	5	0.00048659
TRBV7-3	TRBJ2-5	TRBD1	4	0.000599224		TRBV6-1	TRBJ1-3	TRBD2	41	0.00233247		TRBV15	TRBJ2-1	TRBD2	179	0.0144756		TRBV10-3	TRBJ2-1	TRBD1	410	0.0291637		TRBV5-5	TRBJ2-1	TRBD2	5	0.00048659
TRBV6-6	TRBJ2-7	TRBD1	4	0.000599224		TRBV19	TRBJ1-4	TRBD1	41	0.00233247		TRBV4-3	TRBJ2-1	TRBD2	176	0.014233		TRBV6-4	TRBJ2-4	TRBD1	406	0.0288792		TRBV19	TRBJ1-5	TRBD2	5	0.00048659
TRBV6-5	TRBJ2-7	TRBD1	4	0.000599224		TRBV15	TRBJ2-3	TRBD2	41	0.00233247		TRBV12-4	TRBJ1-6	TRBD1	176	0.014233		TRBV5-1	TRBJ1-6	TRBD1	405	0.028808		TRBV11-2	TRBJ2-7	TRBD1	5	0.00048659
TRBV5-8	TRBJ2-3	TRBD2	4	0.000599224		TRBV12-4	TRBJ2-7	TRBD2	41	0.00233247		TRBV3-2	TRBJ2-3	TRBD2	172	0.0139095		TRBV6-8	TRBJ1-2	TRBD1	403	0.0286658		TRBV11-2	TRBJ1-2	TRBD2	5	0.00048659
TRBV5-6	TRBJ1-2	TRBD2	4	0.000599224		TRBV20/OR9-2	TRBJ2-2	TRBD2	40	0.00227558		TRBV20-1	TRBJ2-2	TRBD2	172	0.0139095		TRBV7-9	TRBJ1-4	TRBD2	399	0.0283812		TRBV11-1	TRBJ1-1	TRBD1	5	0.00048659
TRBV5-5	TRBJ2-2	TRBD1	4	0.000599224		TRBV11-2	TRBJ2-7	TRBD2	40	0.00227558		TRBV15	TRBJ2-4	TRBD1	172	0.0139095		TRBV27	TRBJ2-2	TRBD2	389	0.0276699		TRBV9	TRBJ2-5	TRBD1	4	0.000389272
TRBV28	TRBJ1-5	TRBD1	4	0.000599224		TRBV6-8	TRBJ2-1	TRBD1	37	0.00210491		TRBV7-8	TRBJ1-6	TRBD1	171	0.0138286		TRBV7-8	TRBJ1-4	TRBD2	382	0.027172		TRBV7-4	TRBJ2-7	TRBD1	4	0.000389272
TRBV28	TRBJ1-2	TRBD1	4	0.000599224		TRBV5-1	TRBJ1-4	TRBD2	37	0.00210491		TRBV12-4	TRBJ2-5	TRBD2	169	0.0136669		TRBV15	TRBJ1-1	TRBD2	381	0.0271009		TRBV7-4	TRBJ1-2	TRBD2	4	0.000389272
TRBV19	TRBJ2-2	TRBD2	4	0.000599224		TRBV7-6	TRBJ2-3	TRBD2	36	0.00204803		TRBV6-8	TRBJ1-1	TRBD1	168	0.013586		TRBV2	TRBJ2-2	TRBD1	378	0.0268875		TRBV7-3	TRBJ2-2	TRBD1	4	0.000389272
TRBV10-3	TRBJ2-6	TRBD2	4	0.000599224		TRBV7-2	TRBJ2-2	TRBD1	36	0.00204803		TRBV27	TRBJ1-3	TRBD2	167	0.0135051		TRBV25-1	TRBJ1-6	TRBD1	378	0.0268875		TRBV6-8	TRBJ2-3	TRBD1	4	0.000389272
TRBV10-3	TRBJ2-2	TRBD1	4	0.000599224		TRBV4-1	TRBJ2-3	TRBD2	36	0.00204803		TRBV19	TRBJ1-6	TRBD1	167	0.0135051		TRBV10-3	TRBJ2-3	TRBD1	376	0.0267452		TRBV6-8	TRBJ1-4	TRBD2	4	0.000389272
TRBV10-3	TRBJ1-2	TRBD1	4	0.000599224		TRBV5-6	TRBJ2-7	TRBD1	35	0.00199114		TRBV6-1	TRBJ2-5	TRBD2	161	0.0130199		TRBV4-3	TRBJ1-2	TRBD1	373	0.0265318		TRBV6-4	TRBJ1-4	TRBD1	4	0.000389272
TRBV7-6	TRBJ2-7	TRBD2	3	0.000449418		TRBV7-4	TRBJ1-6	TRBD1	34	0.00193425		TRBV28	TRBJ2-6	TRBD2	159	0.0128582		TRBV10-3	TRBJ1-1	TRBD2	368	0.0261762		TRBV5-6	TRBJ1-5	TRBD2	4	0.000389272
TRBV7-4	TRBJ2-3	TRBD1	3	0.000449418		TRBV3-2	TRBJ1-2	TRBD2	34	0.00193425		TRBV7-3	TRBJ1-3	TRBD1	158	0.0127773		TRBV7-9	TRBJ2-6	TRBD2	361	0.0256783		TRBV5-6	TRBJ1-2	TRBD2	4	0.000389272
TRBV7-3	TRBJ2-2	TRBD1	3	0.000449418		TRBV7-4	TRBJ1-2	TRBD1	33	0.00187736		TRBV20/OR9-2	TRBJ2-6	TRBD1	158	0.0127773		TRBV7-8	TRBJ2-4	TRBD1	357	0.0253937		TRBV5-1	TRBJ2-5	TRBD2	4	0.000389272
TRBV7-2	TRBJ1-3	TRBD2	3	0.000449418		TRBV3-2	TRBJ1-5	TRBD2	33	0.00187736		TRBV6-6	TRBJ1-1	TRBD1	157	0.0126965		TRBV2	TRBJ1-1	TRBD1	353	0.0251092		TRBV4-3	TRBJ1-2	TRBD1	4	0.000389272
TRBV6-4	TRBJ2-1	TRBD2	3	0.000449418		TRBV7-8	TRBJ2-6	TRBD1	32	0.00182047		TRBV6-1	TRBJ1-4	TRBD1	155	0.0125347		TRBV4-1	TRBJ2-2	TRBD1	351	0.024967		TRBV4-3	TRBJ1-1	TRBD1	4	0.000389272
TRBV6-1	TRBJ2-7	TRBD1	3	0.000449418		TRBV3-2	TRBJ2-4	TRBD2	32	0.00182047		TRBV5-8	TRBJ1-2	TRBD1	153	0.012373		TRBV4-3	TRBJ2-7	TRBD2	350	0.0248958		TRBV4-2	TRBJ2-3	TRBD2	4	0.000389272
TRBV6-1	TRBJ2-5	TRBD2	3	0.000449418		TRBV3-2	TRBJ2-2	TRBD2	31	0.00176358		TRBV10-1	TRBJ2-7	TRBD2	152	0.0122921		TRBV5-1	TRBJ1-5	TRBD1	349	0.0248247		TRBV2	TRBJ2-7	TRBD2	4	0.000389272
TRBV5-6	TRBJ1-2	TRBD1	3	0.000449418		TRBV29-1	TRBJ1-6	TRBD2	31	0.00176358		TRBV7-6	TRBJ2-7	TRBD1	149	0.0120495		TRBV25-1	TRBJ1-3	TRBD2	349	0.0248247		TRBV10-3	TRBJ1-5	TRBD1	4	0.000389272
TRBV5-5	TRBJ2-2	TRBD2	3	0.000449418		TRBV20/OR9-2	TRBJ1-1	TRBD2	31	0.00176358		TRBV7-6	TRBJ1-2	TRBD1	148	0.0119686		TRBV10-3	TRBJ2-5	TRBD2	335	0.0238289		TRBV7-4	TRBJ2-2	TRBD2	3	0.000291954
TRBV5-1	TRBJ1-1	TRBD1	3	0.000449418		TRBV11-3	TRBJ2-7	TRBD2	31	0.00176358		TRBV29-1	TRBJ2-1	TRBD1	148	0.0119686		TRBV11-2	TRBJ1-1	TRBD1	332	0.0236155		TRBV7-4	TRBJ1-1	TRBD2	3	0.000291954
TRBV4-2	TRBJ2-6	TRBD2	3	0.000449418		TRBV10-3	TRBJ2-1	TRBD2	31	0.00176358		TRBV7-2	TRBJ1-4	TRBD2	147	0.0118878		TRBV4-2	TRBJ2-2	TRBD2	330	0.0234732		TRBV6-9	TRBJ1-2	TRBD1	3	0.000291954
TRBV4-2	TRBJ2-1	TRBD1	3	0.000449418		TRBV7-2	TRBJ1-4	TRBD1	30	0.00170669		TRBV28	TRBJ2-5	TRBD1	147	0.0118878		TRBV6-4	TRBJ1-3	TRBD2	329	0.0234021		TRBV6-8	TRBJ2-2	TRBD1	3	0.000291954
TRBV4-1	TRBJ1-1	TRBD1	3	0.000449418		TRBV4-1	TRBJ2-7	TRBD2	30	0.00170669		TRBV28	TRBJ1-2	TRBD1	146	0.0118069		TRBV7-3	TRBJ2-7	TRBD2	326	0.0231887		TRBV6-8	TRBJ2-1	TRBD1	3	0.000291954
TRBV30	TRBJ2-1	TRBD2	3	0.000449418		TRBV20/OR9-2	TRBJ1-2	TRBD1	30	0.00170669		TRBV7-6	TRBJ2-1	TRBD2	145	0.011726		TRBV30	TRBJ2-4	TRBD2	319	0.0226908		TRBV6-8	TRBJ1-5	TRBD2	3	0.000291954
TRBV2	TRBJ2-3	TRBD1	3	0.000449418		TRBV12-4	TRBJ2-7	TRBD1	30	0.00170669		TRBV5-1	TRBJ2-6	TRBD2	145	0.011726		TRBV10-2	TRBJ2-1	TRBD2	315	0.0224062		TRBV6-6	TRBJ2-5	TRBD1	3	0.000291954
TRBV28	TRBJ2-4	TRBD1	3	0.000449418		TRBV7-4	TRBJ2-3	TRBD2	29	0.0016498		TRBV5-1	TRBJ2-2	TRBD1	145	0.011726		TRBV20/OR9-2	TRBJ1-3	TRBD1	312	0.0221929		TRBV6-5	TRBJ2-5	TRBD2	3	0.000291954
TRBV25-1	TRBJ2-6	TRBD2	3	0.000449418		TRBV20/OR9-2	TRBJ1-4	TRBD2	29	0.0016498		TRBV5-8	TRBJ2-7	TRBD1	142	0.0114834		TRBV4-3	TRBJ2-5	TRBD1	307	0.0218372		TRBV6-1	TRBJ2-5	TRBD1	3	0.000291954
TRBV25-1	TRBJ2-5	TRBD2	3	0.000449418		TRBV19	TRBJ1-3	TRBD2	29	0.0016498		TRBV7-6	TRBJ2-1	TRBD1	141	0.0114025		TRBV6-5	TRBJ1-2	TRBD1	305	0.0216949		TRBV5-4	TRBJ2-5	TRBD2	3	0.000291954
TRBV25-1	TRBJ2-1	TRBD2	3	0.000449418		TRBV4-2	TRBJ2-3	TRBD2	28	0.00159291		TRBV12-4	TRBJ2-3	TRBD2	141	0.0114025		TRBV25-1	TRBJ1-4	TRBD1	304	0.0216238		TRBV5-1	TRBJ1-5	TRBD1	3	0.000291954
TRBV20/OR9-2	TRBJ1-5	TRBD2	3	0.000449418		TRBV7-3	TRBJ1-1	TRBD1	27	0.00153602		TRBV7-8	TRBJ2-6	TRBD2	139	0.0112408		TRBV12-4	TRBJ1-4	TRBD2	304	0.0216238		TRBV4-3	TRBJ2-5	TRBD2	3	0.000291954
TRBV20/OR9-2	TRBJ1-2	TRBD2	3	0.000449418		TRBV27	TRBJ2-3	TRBD1	27	0.00153602		TRBV3-2	TRBJ2-2	TRBD2	138	0.0111599		TRBV27	TRBJ1-6	TRBD2	303	0.0215527		TRBV4-2	TRBJ2-5	TRBD2	3	0.000291954
TRBV12-5	TRBJ2-3	TRBD2	3	0.000449418		TRBV10-3	TRBJ1-2	TRBD1	27	0.00153602		TRBV6-6	TRBJ2-7	TRBD2	136	0.0109982		TRBV27	TRBJ1-1	TRBD1	303	0.0215527		TRBV4-1	TRBJ1-1	TRBD2	3	0.000291954
TRBV12-4	TRBJ1-2	TRBD2	3	0.000449418		TRBV3-2	TRBJ1-6	TRBD2	26	0.00147913		TRBV3-2	TRBJ1-2	TRBD2	136	0.0109982		TRBV15	TRBJ1-2	TRBD2	302	0.0214815		TRBV3-2	TRBJ2-1	TRBD1	3	0.000291954
TRBV11-3	TRBJ2-1	TRBD2	3	0.000449418		TRBV4-1	TRBJ2-7	TRBD1	25	0.00142224		TRBV2	TRBJ1-5	TRBD2	136	0.0109982		TRBV2	TRBJ2-6	TRBD2	299	0.0212682		TRBV30	TRBJ2-5	TRBD1	3	0.000291954
TRBV10-3	TRBJ2-4	TRBD1	3	0.000449418		TRBV2	TRBJ1-4	TRBD1	25	0.00142224		TRBV19	TRBJ1-5	TRBD2	136	0.0109982		TRBV28	TRBJ2-6	TRBD1	298	0.021197		TRBV30	TRBJ1-2	TRBD1	3	0.000291954
TRBV10-1	TRBJ1-2	TRBD2	3	0.000449418		TRBV28	TRBJ2-6	TRBD1	25	0.00142224		TRBV5-5	TRBJ2-1	TRBD2	134	0.0108365		TRBV4-3	TRBJ2-2	TRBD1	296	0.0210548		TRBV29/OR9-2	TRBJ2-5	TRBD1	3	0.000291954
TRBV9	TRBJ2-7	TRBD2	2	0.000299612		TRBV30	TRBJ1-1	TRBD2	24	0.00136535		TRBV4-1	TRBJ1-6	TRBD1	134	0.0108365		TRBV7-8	TRBJ2-6	TRBD2	292	0.0207702		TRBV26	TRBJ2-7	TRBD2	3	0.000291954
TRBV9	TRBJ2-5	TRBD2	2	0.000299612		TRBV11-1	TRBJ2-7	TRBD1	24	0.00136535		TRBV29-1	TRBJ1-5	TRBD1	134	0.0108365		TRBV12-4	TRBJ2-4	TRBD2	292	0.0207702		TRBV12-5	TRBJ2-1	TRBD1	3	0.000291954
TRBV7-6	TRBJ2-2	TRBD1	2	0.000299612		TRBV29-1	TRBJ2-6	TRBD1	23	0.00130846		TRBV12-4	TRBJ1-4	TRBD2	132	0.0106747		TRBV11-2	TRBJ1-4	TRBD1	290	0.020628		TRBV11-3	TRBJ2-7	TRBD1	3	0.000291954
TRBV7-6	TRBJ2-1	TRBD2	2	0.000299612		TRBV28	TRBJ1-1	TRBD2	23	0.00130846		TRBV7-3	TRBJ1-6	TRBD1	131	0.0105939		TRBV5-1	TRBJ1-3	TRBD1	288	0.0204857		TRBV11-1	TRBJ1-5	TRBD1	3	0.000291954
TRBV7-4	TRBJ2-6	TRBD2	2	0.000299612		TRBV10-2	TRBJ2-1	TRBD2	23	0.00130846		TRBV19	TRBJ2-6	TRBD2	131	0.0105939		TRBV20/OR9-2	TRBJ2-6	TRBD2	287	0.0204146		TRBV9	TRBJ2-3	TRBD1	2	0.000194636
TRBV7-3	TRBJ1-5	TRBD1	2	0.000299612		TRBV7-6	TRBJ1-2	TRBD1	22	0.00125157		TRBV27	TRBJ2-5	TRBD1	129	0.0104321		TRBV7-2	TRBJ1-4	TRBD2	286	0.0203434		TRBV7-9	TRBJ1-6	TRBD1	2	0.000194636
TRBV7-3	TRBJ1-3	TRBD2	2	0.000299612		TRBV5-5	TRBJ1-5	TRBD1	22	0.00125157		TRBV10-1	TRBJ2-1	TRBD2	129	0.0104321		TRBV15	TRBJ2-2	TRBD2	286	0.0203434		TRBV7-4	TRBJ1-4	TRBD2	2	0.000194636
TRBV7-2	TRBJ1-2	TRBD2	2	0.000299612		TRBV29-1	TRBJ2-4	TRBD1	22	0.00125157		TRBV7-8	TRBJ1-3	TRBD1	128	0.0103512		TRBV20/OR9-2	TRBJ1-3	TRBD2	284	0.0202012		TRBV7-3	TRBJ2-7	TRBD1	2	0.000194636
TRBV6-8	TRBJ2-5	TRBD2	2	0.000299612		TRBV12-4	TRBJ2-2	TRBD2	22	0.00125157		TRBV2	TRBJ1-6	TRBD1	128	0.0103512		TRBV12-4	TRBJ1-3	TRBD1	284	0.0202012		TRBV7-3	TRBJ2-3	TRBD1	2	0.000194636
TRBV6-8	TRBJ2-2	TRBD1	2	0.000299612		TRBV10-3	TRBJ2-6	TRBD1	22	0.00125157		TRBV27	TRBJ2-1	TRBD1	128	0.0103512		TRBV4-2	TRBJ2-7	TRBD1	281	0.0199878		TRBV7-3	TRBJ2-2	TRBD2	2	0.000194636
TRBV6-8	TRBJ1-5	TRBD1	2	0.000299612		TRBV9	TRBJ1-6	TRBD1	21	0.00119468		TRBV15	TRBJ2-7	TRBD2	128	0.0103512		TRBV6-1	TRBJ2-7	TRBD2	279	0.0198455		TRBV6-8	TRBJ2-2	TRBD2	2	0.000194636
TRBV6-5	TRBJ1-1	TRBD2	2	0.000299612		TRBV4-2	TRBJ2-3	TRBD1	21	0.00119468		TRBV5-8	TRBJ2-3	TRBD2	126	0.0101895		TRBV6-1	TRBJ2-1	TRBD1	277	0.0197033		TRBV6-8	TRBJ1-4	TRBD1	2	0.000194636
TRBV6-4	TRBJ1-4	TRBD1	2	0.000299612		TRBV6-1	TRBJ2-5	TRBD1	20	0.00113779		TRBV25-1	TRBJ1-3	TRBD1	126	0.0101895		TRBV10-3	TRBJ2-2	TRBD2	276	0.0196321		TRBV6-8	TRBJ1-1	TRBD1	2	0.000194636
TRBV6-1	TRBJ2-3	TRBD1	2	0.000299612		TRBV5-5	TRBJ1-6	TRBD1	20	0.00113779		TRBV7-6	TRBJ2-5	TRBD1	125	0.0101086		TRBV2	TRBJ1-5	TRBD1	275	0.019561		TRBV6-6	TRBJ1-2	TRBD1	2	0.000194636
TRBV6-1	TRBJ1-1	TRBD2	2	0.000299612		TRBV30	TRBJ2-3	TRBD2	20	0.00113779		TRBV19	TRBJ2-6	TRBD1	124	0.0100278		TRBV25-1	TRBJ2-6	TRBD2	274	0.0194899		TRBV6-5	TRBJ1-1	TRBD2	2	0.000194636
TRBV5-6	TRBJ2-5	TRBD1	2	0.000299612		TRBV30	TRBJ1-5	TRBD2	20	0.00113779		TRBV7-3	TRBJ2-6	TRBD1	121	0.00978516		TRBV6-1	TRBJ2-5	TRBD2	270	0.0192054		TRBV5-8	TRBJ2-7	TRBD2	2	0.000194636
TRBV5-1	TRBJ1-2	TRBD1	2	0.000299612		TRBV27	TRBJ2-7	TRBD2	20	0.00113779		TRBV5-8	TRBJ1-5	TRBD1	121	0.00978516		TRBV4-2	TRBJ2-5	TRBD2	266	0.0189208		TRBV5-8	TRBJ2-3	TRBD2	2	0.000194636
TRBV5-1	TRBJ1-1	TRBD2	2	0.000299612		TRBV27	TRBJ2-5	TRBD2	20	0.00113779		TRBV7-2	TRBJ1-6	TRBD1	120	0.00970429		TRBV29-1	TRBJ1-1	TRBD1	265	0.0188497		TRBV5-6	TRBJ2-5	TRBD1	2	0.000194636
TRBV4-2	TRBJ2-7	TRBD1	2	0.000299612		TRBV10-2	TRBJ2-3	TRBD2	20	0.00113779		TRBV4-1	TRBJ1-5	TRBD2	119	0.00962342		TRBV7-2	TRBJ2-4	TRBD1	261	0.0185652		TRBV5-5	TRBJ2-3	TRBD2	2	0.000194636
TRBV4-2	TRBJ2-5	TRBD2	2	0.000299612		TRBV6-6	TRBJ2-6	TRBD1	19	0.0010809		TRBV7-3	TRBJ1-5	TRBD2	118	0.00954256		TRBV6-4	TRBJ2-6	TRBD2	258	0.0183518		TRBV5-5	TRBJ2-2	TRBD1	2	0.000194636
TRBV4-2	TRBJ2-1	TRBD2	2	0.000299612		TRBV29-1	TRBJ1-6	TRBD1	19	0.0010809		TRBV5-5	TRBJ1-5	TRBD1	118	0.00954256		TRBV19	TRBJ2-4	TRBD2	257	0.0182807		TRBV5-4	TRBJ2-3	TRBD2	2	0.000194636
TRBV4-1	TRBJ2-7	TRBD1	2	0.000299612		TRBV27	TRBJ2-1	TRBD2	19	0.0010809		TRBV20-1	TRBJ2-6	TRBD2	118	0.00954256		TRBV19	TRBJ1-6	TRBD2	253	0.0179961		TRBV5-1	TRBJ2-2	TRBD2	2	0.000194636
TRBV4-1	TRBJ2-5	TRBD1	2	0.000299612		TRBV11-3	TRBJ2-2	TRBD2	19	0.0010809		TRBV12-4	TRBJ1-1	TRBD2	118	0.00954256		TRBV2	TRBJ2-3	TRBD1	249	0.0177116		TRBV5-1	TRBJ2-1	TRBD2	2	0.000194636
TRBV4-1	TRBJ2-3	TRBD2	2	0.000299612		TRBV5-1	TRBJ1-4	TRBD1	18	0.00102401		TRBV4-3	TRBJ2-1	TRBD1	116	0.00938082		TRBV6-1	TRBJ1-1	TRBD2	246	0.0174982		TRBV5-1	TRBJ1-1	TRBD2	2	0.000194636
TRBV4-1	TRBJ1-1	TRBD2	2	0.000299612		TRBV10-3	TRBJ1-6	TRBD1	18	0.00102401		TRBV6-5	TRBJ2-7	TRBD2	113	0.00913821		TRBV28	TRBJ1-3	TRBD2	243	0.0172848		TRBV4-3	TRBJ1-5	TRBD1	2	0.000194636
TRBV3-2	TRBJ2-1	TRBD2	2	0.000299612		TRBV6-8	TRBJ2-4	TRBD1	17	0.000967123		TRBV19	TRBJ1-3	TRBD1	113	0.00913821		TRBV15	TRBJ1-6	TRBD2	242	0.0172137		TRBV4-2	TRBJ2-7	TRBD2	2	0.000194636
TRBV2	TRBJ2-6	TRBD1	2	0.000299612		TRBV30	TRBJ2-7	TRBD1	17	0.000967123		TRBV10-1	TRBJ1-1	TRBD2	112	0.00905734		TRBV7-6	TRBJ2-1	TRBD1	238	0.0169292		TRBV4-1	TRBJ2-2	TRBD2	2	0.000194636
TRBV29/OR9-2	TRBJ2-3	TRBD2	2	0.000299612		TRBV28	TRBJ1-4	TRBD1	17	0.000967123		TRBV2	TRBJ2-4	TRBD1	110	0.0088956		TRBV2	TRBJ2-4	TRBD1	238	0.0169292		TRBV4-1	TRBJ1-2	TRBD2	2	0.000194636
TRBV29-1	TRBJ2-3	TRBD1	2	0.000299612		TRBV7-2	TRBJ1-3	TRBD2	16	0.000910233		TRBV6-1	TRBJ2-1	TRBD1	109	0.00881473		TRBV12-4	TRBJ2-6	TRBD1	238	0.0169292		TRBV3-2	TRBJ2-2	TRBD1	2	0.000194636
TRBV29-1	TRBJ1-5	TRBD2	2	0.000299612		TRBV5-8	TRBJ2-3	TRBD1	16	0.000910233		TRBV29-1	TRBJ2-7	TRBD1	108	0.00873386		TRBV7-3	TRBJ1-2	TRBD1	235	0.0167158		TRBV3-2	TRBJ1-5	TRBD2	2	0.000194636
TRBV28	TRBJ1-4	TRBD2	2	0.000299612		TRBV3-2	TRBJ1-4	TRBD2	16	0.000910233		TRBV6-4	TRBJ2-1	TRBD1	107	0.008653		TRBV4-2	TRBJ2-4	TRBD1	234	0.0166446		TRBV3-2	TRBJ1-2	TRBD1	2	0.000194636
TRBV27	TRBJ1-4	TRBD1	2	0.000299612		TRBV30	TRBJ2-2	TRBD2	16	0.000910233		TRBV5-1	TRBJ1-3	TRBD1	107	0.008653		TRBV11-2	TRBJ1-6	TRBD1	233	0.0165735		TRBV2	TRBJ2-5	TRBD2	2	0.000194636
TRBV27	TRBJ1-3	TRBD2	2	0.000299612		TRBV30	TRBJ1-2	TRBD2	16	0.000910233		TRBV20-1	TRBJ1-4	TRBD2	107	0.008653		TRBV25-1	TRBJ2-4	TRBD1	231	0.0164312		TRBV2	TRBJ2-5	TRBD1	2	0.000194636
TRBV25-1	TRBJ2-1	TRBD1	2	0.000299612		TRBV27	TRBJ1-2	TRBD1	16	0.000910233		TRBV4-3	TRBJ1-1	TRBD2	106	0.00857213		TRBV7-3	TRBJ2-5	TRBD1	230	0.0163601		TRBV2	TRBJ2-3	TRBD2	2	0.000194636
TRBV14	TRBJ2-7	TRBD2	2	0.000299612		TRBV6-8	TRBJ2-3	TRBD1	15	0.000853344		TRBV7-8	TRBJ1-4	TRBD2	105	0.00849126		TRBV7-3	TRBJ1-6	TRBD1	225	0.0160045		TRBV28	TRBJ1-5	TRBD2	2	0.000194636
TRBV14	TRBJ2-5	TRBD2	2	0.000299612		TRBV5-5	TRBJ2-5	TRBD2	15	0.000853344		TRBV7-6	TRBJ2-3	TRBD2	105	0.00849126		TRBV27	TRBJ2-1	TRBD1	223	0.0158622		TRBV27	TRBJ1-1	TRBD2	2	0.000194636
TRBV12-5	TRBJ2-7	TRBD1	2	0.000299612		TRBV29-1	TRBJ1-3	TRBD2	15	0.000853344		TRBV5-8	TRBJ2-5	TRBD1	105	0.00849126		TRBV7-6	TRBJ2-1	TRBD2	220	0.0156488		TRBV25-1	TRBJ2-7	TRBD1	2	0.000194636
TRBV12-5	TRBJ2-2	TRBD1	2	0.000299612		TRBV27	TRBJ2-7	TRBD1	15	0.000853344		TRBV7-3	TRBJ1-4	TRBD2	103	0.00832952		TRBV6-6	TRBJ1-2	TRBD1	220	0.0156488		TRBV25-1	TRBJ2-3	TRBD2	2	0.000194636
TRBV12-4	TRBJ1-4	TRBD2	2	0.000299612		TRBV24-1	TRBJ2-1	TRBD2	15	0.000853344		TRBV6-1	TRBJ2-3	TRBD2	102	0.00824865		TRBV11-2	TRBJ1-5	TRBD1	216	0.0153643		TRBV25-1	TRBJ2-1	TRBD2	2	0.000194636
TRBV12-4	TRBJ1-4	TRBD1	2	0.000299612		TRBV20/OR9-2	TRBJ2-5	TRBD1	15	0.000853344		TRBV5-6	TRBJ2-1	TRBD1	102	0.00824865		TRBV7-3	TRBJ2-2	TRBD2	213	0.0151509		TRBV20/OR9-2	TRBJ1-4	TRBD1	2	0.000194636
TRBV10-3	TRBJ2-4	TRBD2	2	0.000299612		TRBV20/OR9-2	TRBJ2-4	TRBD1	15	0.000853344		TRBV4-3	TRBJ2-2	TRBD2	102	0.00824865		TRBV5-1	TRBJ2-4	TRBD1	207	0.0147241		TRBV20-1	TRBJ2-1	TRBD2	2	0.000194636
TRBV10-3	TRBJ2-2	TRBD2	2	0.000299612		TRBV11-3	TRBJ1-2	TRBD1	15	0.000853344		TRBV25-1	TRBJ1-2	TRBD2	102	0.00824865		TRBV11-1	TRBJ2-1	TRBD2	204	0.0145107		TRBV19	TRBJ1-5	TRBD1	2	0.000194636
TRBV10-3	TRBJ1-5	TRBD1	2	0.000299612		TRBV10-2	TRBJ2-7	TRBD2	15	0.000853344		TRBV6-8	TRBJ2-7	TRBD2	101	0.00816778		TRBV7-8	TRBJ1-3	TRBD1	203	0.0144396		TRBV19	TRBJ1-4	TRBD1	2	0.000194636
TRBV10-1	TRBJ2-6	TRBD2	2	0.000299612		TRBV5-1	TRBJ1-3	TRBD1	14	0.000796454		TRBV5-1	TRBJ1-6	TRBD2	101	0.00816778		TRBV27	TRBJ2-4	TRBD2	201	0.0142973		TRBV12-5	TRBJ2-3	TRBD1	2	0.000194636
TRBV10-1	TRBJ2-3	TRBD2	2	0.000299612		TRBV30	TRBJ2-6	TRBD2	14	0.000796454		TRBV7-6	TRBJ2-2	TRBD2	100	0.00808691		TRBV15	TRBJ2-1	TRBD1	200	0.0142262		TRBV12-5	TRBJ2-1	TRBD2	2	0.000194636
TRBV9	TRBJ2-1	TRBD2	1	0.000149806		TRBV28	TRBJ2-2	TRBD1	14	0.000796454		TRBV4-3	TRBJ1-4	TRBD2	100	0.00808691		TRBV7-2	TRBJ1-3	TRBD1	199	0.0141551		TRBV12-4	TRBJ2-4	TRBD2	2	0.000194636
TRBV7-8	TRBJ1-4	TRBD1	1	0.000149806		TRBV7-8	TRBJ2-2	TRBD1	13	0.000739565		TRBV27	TRBJ1-2	TRBD1	100	0.00808691		TRBV11-2	TRBJ2-3	TRBD1	198	0.0140839		TRBV12-4	TRBJ2-3	TRBD1	2	0.000194636
TRBV7-6	TRBJ2-5	TRBD1	1	0.000149806		TRBV6-1	TRBJ1-4	TRBD2	13	0.000739565		TRBV29-1	TRBJ1-4	TRBD1	99	0.00800604		TRBV20/OR9-2	TRBJ2-6	TRBD1	197	0.0140128		TRBV12-4	TRBJ2-2	TRBD2	2	0.000194636
TRBV7-6	TRBJ2-4	TRBD2	1	0.000149806		TRBV5-5	TRBJ2-2	TRBD1	13	0.000739565		TRBV7-2	TRBJ1-3	TRBD1	98	0.00792517		TRBV7-9	TRBJ1-3	TRBD2	196	0.0139417		TRBV12-4	TRBJ2-1	TRBD1	2	0.000194636
TRBV7-6	TRBJ2-3	TRBD1	1	0.000149806		TRBV27	TRBJ2-3	TRBD2	13	0.000739565		TRBV5-1	TRBJ1-3	TRBD2	98	0.00792517		TRBV7-6	TRBJ1-2	TRBD1	196	0.0139417		TRBV11-1	TRBJ2-3	TRBD2	2	0.000194636
TRBV7-6	TRBJ1-1	TRBD2	1	0.000149806		TRBV12-5	TRBJ1-1	TRBD2	13	0.000739565		TRBV28	TRBJ2-7	TRBD1	97	0.0078443		TRBV28	TRBJ2-6	TRBD2	196	0.0139417		TRBV11-1	TRBJ1-2	TRBD1	2	0.000194636
TRBV7-4	TRBJ1-6	TRBD1	1	0.000149806		TRBV12-4	TRBJ2-5	TRBD1	13	0.000739565		TRBV15	TRBJ1-1	TRBD2	97	0.0078443		TRBV5-1	TRBJ1-2	TRBD2	195	0.0138705		TRBV10-2	TRBJ2-7	TRBD2	2	0.000194636
TRBV7-4	TRBJ1-5	TRBD2	1	0.000149806		TRBV5-8	TRBJ2-7	TRBD2	12	0.000682675		TRBV20/OR9-2	TRBJ1-6	TRBD1	96	0.00776344		TRBV7-4	TRBJ2-1	TRBD1	194	0.0137994		TRBV10-2	TRBJ2-3	TRBD2	2	0.000194636
TRBV7-4	TRBJ1-4	TRBD1	1	0.000149806		TRBV5-6	TRBJ2-7	TRBD2	12	0.000682675		TRBV28	TRBJ2-1	TRBD1	95	0.00768257		TRBV5-8	TRBJ1-5	TRBD1	194	0.0137994		TRBV9	TRBJ2-7	TRBD2	1	9.73179e-05
TRBV7-3	TRBJ2-4	TRBD1	1	0.000149806		TRBV4-2	TRBJ2-7	TRBD2	12	0.000682675		TRBV5-5	TRBJ1-1	TRBD1	93	0.00752083		TRBV5-1	TRBJ2-6	TRBD2	193	0.0137283		TRBV9	TRBJ1-4	TRBD1	1	9.73179e-05
TRBV7-3	TRBJ2-3	TRBD1	1	0.000149806		TRBV3-2	TRBJ1-5	TRBD1	12	0.000682675		TRBV28	TRBJ1-6	TRBD2	93	0.00752083		TRBV27	TRBJ1-6	TRBD1	192	0.0136571		TRBV7-9	TRBJ2-4	TRBD2	1	9.73179e-05
TRBV7-3	TRBJ1-1	TRBD1	1	0.000149806		TRBV3-1	TRBJ2-7	TRBD2	12	0.000682675		TRBV20-1	TRBJ1-2	TRBD2	93	0.00752083		TRBV6-6	TRBJ2-7	TRBD2	191	0.013586		TRBV7-9	TRBJ2-4	TRBD1	1	9.73179e-05
TRBV6-9	TRBJ1-1	TRBD1	1	0.000149806		TRBV28	TRBJ1-4	TRBD2	12	0.000682675		TRBV2	TRBJ1-3	TRBD2	92	0.00743996		TRBV19	TRBJ1-4	TRBD2	191	0.013586		TRBV7-9	TRBJ1-3	TRBD1	1	9.73179e-05
TRBV6-8	TRBJ1-5	TRBD2	1	0.000149806		TRBV11-3	TRBJ2-7	TRBD1	12	0.000682675		TRBV6-1	TRBJ1-1	TRBD2	91	0.00735909		TRBV11-2	TRBJ1-2	TRBD2	191	0.013586		TRBV7-8	TRBJ2-4	TRBD2	1	9.73179e-05
TRBV6-6	TRBJ2-1	TRBD1	1	0.000149806		TRBV6-5	TRBJ2-7	TRBD2	11	0.000625785		TRBV5-1	TRBJ2-4	TRBD2	91	0.00735909		TRBV7-3	TRBJ2-5	TRBD2	187	0.0133015		TRBV7-7	TRBJ2-5	TRBD1	1	9.73179e-05
TRBV6-5	TRBJ2-7	TRBD2	1	0.000149806		TRBV6-5	TRBJ1-2	TRBD2	11	0.000625785		TRBV28	TRBJ1-4	TRBD2	91	0.00735909		TRBV2	TRBJ1-4	TRBD1	185	0.0131592		TRBV7-6	TRBJ1-5	TRBD1	1	9.73179e-05
TRBV6-5	TRBJ2-5	TRBD1	1	0.000149806		TRBV5-8	TRBJ2-3	TRBD2	11	0.000625785		TRBV25-1	TRBJ2-4	TRBD1	91	0.00735909		TRBV11-3	TRBJ2-5	TRBD1	184	0.0130881		TRBV7-6	TRBJ1-4	TRBD1	1	9.73179e-05
TRBV6-5	TRBJ2-3	TRBD2	1	0.000149806		TRBV5-8	TRBJ2-2	TRBD2	11	0.000625785		TRBV4-3	TRBJ2-5	TRBD1	90	0.00727822		TRBV7-8	TRBJ2-6	TRBD1	183	0.013017		TRBV7-4	TRBJ2-3	TRBD1	1	9.73179e-05
TRBV6-5	TRBJ2-3	TRBD1	1	0.000149806		TRBV4-2	TRBJ2-2	TRBD2	11	0.000625785		TRBV3-2	TRBJ1-5	TRBD2	90	0.00727822		TRBV7-3	TRBJ1-5	TRBD1	183	0.013017		TRBV7-4	TRBJ1-5	TRBD1	1	9.73179e-05
TRBV6-5	TRBJ2-2	TRBD2	1	0.000149806		TRBV4-1	TRBJ2-3	TRBD1	11	0.000625785		TRBV9	TRBJ2-5	TRBD2	89	0.00719735		TRBV11-3	TRBJ1-5	TRBD1	182	0.0129458		TRBV7-4	TRBJ1-1	TRBD1	1	9.73179e-05
TRBV6-5	TRBJ2-1	TRBD1	1	0.000149806		TRBV3-2	TRBJ1-1	TRBD2	11	0.000625785		TRBV7-2	TRBJ1-6	TRBD2	88	0.00711648		TRBV11-1	TRBJ2-7	TRBD2	177	0.0125902		TRBV7-3	TRBJ1-5	TRBD2	1	9.73179e-05
TRBV6-5	TRBJ1-2	TRBD1	1	0.000149806		TRBV15	TRBJ1-1	TRBD2	11	0.000625785		TRBV5-6	TRBJ2-6	TRBD1	88	0.00711648		TRBV7-6	TRBJ2-5	TRBD1	176	0.012519		TRBV7-3	TRBJ1-4	TRBD1	1	9.73179e-05
TRBV6-4	TRBJ2-7	TRBD2	1	0.000149806		TRBV7-6	TRBJ2-3	TRBD1	10	0.000568896		TRBV6-4	TRBJ2-4	TRBD2	86	0.00695474		TRBV27	TRBJ1-4	TRBD2	176	0.012519		TRBV7-3	TRBJ1-1	TRBD2	1	9.73179e-05
TRBV6-4	TRBJ2-5	TRBD1	1	0.000149806		TRBV6-8	TRBJ2-5	TRBD2	10	0.000568896		TRBV5-4	TRBJ2-7	TRBD2	86	0.00695474		TRBV13	TRBJ2-7	TRBD1	176	0.012519		TRBV6-9	TRBJ2-3	TRBD2	1	9.73179e-05
TRBV6-4	TRBJ1-5	TRBD2	1	0.000149806		TRBV6-8	TRBJ1-2	TRBD1	10	0.000568896		TRBV20-1	TRBJ1-5	TRBD2	85	0.00687387		TRBV6-4	TRBJ2-6	TRBD1	174	0.0123768		TRBV6-9	TRBJ1-2	TRBD2	1	9.73179e-05
TRBV6-4	TRBJ1-4	TRBD2	1	0.000149806		TRBV6-6	TRBJ2-7	TRBD2	10	0.000568896		TRBV7-4	TRBJ1-2	TRBD1	84	0.00679301		TRBV7-4	TRBJ1-1	TRBD1	173	0.0123057		TRBV6-8	TRBJ1-6	TRBD1	1	9.73179e-05
TRBV6-4	TRBJ1-2	TRBD2	1	0.000149806		TRBV4-1	TRBJ1-4	TRBD2	10	0.000568896		TRBV3-2	TRBJ2-6	TRBD2	84	0.00679301		TRBV15	TRBJ1-4	TRBD2	173	0.0123057		TRBV6-6	TRBJ2-1	TRBD2	1	9.73179e-05
TRBV6-4	TRBJ1-2	TRBD1	1	0.000149806		TRBV3-2	TRBJ2-3	TRBD1	10	0.000568896		TRBV2	TRBJ1-6	TRBD2	84	0.00679301		TRBV11-2	TRBJ2-1	TRBD1	173	0.0123057		TRBV6-6	TRBJ1-1	TRBD1	1	9.73179e-05
TRBV6-1	TRBJ2-6	TRBD2	1	0.000149806		TRBV30	TRBJ2-4	TRBD2	10	0.000568896		TRBV15	TRBJ1-3	TRBD1	84	0.00679301		TRBV15	TRBJ2-7	TRBD1	170	0.0120923		TRBV6-5	TRBJ2-2	TRBD1	1	9.73179e-05
TRBV6-1	TRBJ1-3	TRBD2	1	0.000149806		TRBV20/OR9-2	TRBJ2-1	TRBD1	10	0.000568896		TRBV5-4	TRBJ1-2	TRBD1	83	0.00671214		TRBV7-3	TRBJ1-2	TRBD2	167	0.0118789		TRBV6-5	TRBJ2-1	TRBD1	1	9.73179e-05
TRBV6-1	TRBJ1-3	TRBD1	1	0.000149806		TRBV15	TRBJ2-6	TRBD2	10	0.000568896		TRBV28	TRBJ2-2	TRBD1	82	0.00663127		TRBV7-6	TRBJ1-1	TRBD1	166	0.0118077		TRBV6-5	TRBJ1-2	TRBD1	1	9.73179e-05
TRBV6-1	TRBJ1-2	TRBD2	1	0.000149806		TRBV13	TRBJ1-6	TRBD1	10	0.000568896		TRBV5-5	TRBJ1-4	TRBD1	81	0.0065504		TRBV7-3	TRBJ2-3	TRBD2	165	0.0117366		TRBV6-5	TRBJ1-1	TRBD1	1	9.73179e-05
TRBV6-1	TRBJ1-2	TRBD1	1	0.000149806		TRBV10-3	TRBJ2-7	TRBD2	10	0.000568896		TRBV7-8	TRBJ1-6	TRBD2	80	0.00646953		TRBV6-1	TRBJ1-2	TRBD2	164	0.0116655		TRBV6-4	TRBJ1-3	TRBD1	1	9.73179e-05
TRBV5-8	TRBJ2-7	TRBD1	1	0.000149806		TRBV9	TRBJ2-7	TRBD1	9	0.000512006		TRBV28	TRBJ1-5	TRBD1	80	0.00646953		TRBV7-8	TRBJ1-3	TRBD2	161	0.0114521		TRBV6-1	TRBJ2-3	TRBD1	1	9.73179e-05
TRBV5-8	TRBJ2-5	TRBD2	1	0.000149806		TRBV7-8	TRBJ1-4	TRBD1	9	0.000512006		TRBV27	TRBJ2-7	TRBD1	80	0.00646953		TRBV6-1	TRBJ2-2	TRBD2	161	0.0114521		TRBV6-1	TRBJ2-2	TRBD1	1	9.73179e-05
TRBV5-7	TRBJ1-4	TRBD1	1	0.000149806		TRBV7-6	TRBJ2-2	TRBD2	9	0.000512006		TRBV7-6	TRBJ1-4	TRBD1	77	0.00622692		TRBV4-2	TRBJ1-3	TRBD1	155	0.0110253		TRBV6-1	TRBJ1-6	TRBD1	1	9.73179e-05
TRBV5-6	TRBJ1-5	TRBD1	1	0.000149806		TRBV5-5	TRBJ2-4	TRBD1	9	0.000512006		TRBV6-6	TRBJ2-1	TRBD1	77	0.00622692		TRBV7-4	TRBJ2-7	TRBD1	153	0.010883		TRBV6-1	TRBJ1-5	TRBD1	1	9.73179e-05
TRBV5-5	TRBJ2-5	TRBD2	1	0.000149806		TRBV5-5	TRBJ1-1	TRBD2	9	0.000512006		TRBV5-8	TRBJ2-2	TRBD1	77	0.00622692		TRBV27	TRBJ2-3	TRBD1	153	0.010883		TRBV5-8	TRBJ2-5	TRBD1	1	9.73179e-05
TRBV5-5	TRBJ2-5	TRBD1	1	0.000149806		TRBV4-1	TRBJ2-2	TRBD2	9	0.000512006		TRBV6-6	TRBJ2-6	TRBD1	76	0.00614605		TRBV5-8	TRBJ2-1	TRBD1	152	0.0108119		TRBV5-6	TRBJ2-7	TRBD1	1	9.73179e-05
TRBV5-5	TRBJ1-4	TRBD2	1	0.000149806		TRBV29/OR9-2	TRBJ2-7	TRBD2	9	0.000512006		TRBV6-4	TRBJ2-7	TRBD1	76	0.00614605		TRBV29-1	TRBJ2-5	TRBD2	152	0.0108119		TRBV5-6	TRBJ2-2	TRBD2	1	9.73179e-05
TRBV5-1	TRBJ2-6	TRBD1	1	0.000149806		TRBV27	TRBJ2-1	TRBD1	9	0.000512006		TRBV20-1	TRBJ2-1	TRBD1	76	0.00614605		TRBV11-2	TRBJ2-4	TRBD2	150	0.0106696		TRBV5-5	TRBJ2-7	TRBD1	1	9.73179e-05
TRBV5-1	TRBJ2-4	TRBD2	1	0.000149806		TRBV12-4	TRBJ2-3	TRBD2	9	0.000512006		TRBV27	TRBJ2-4	TRBD2	75	0.00606518		TRBV25-1	TRBJ1-3	TRBD1	148	0.0105274		TRBV5-4	TRBJ2-7	TRBD2	1	9.73179e-05
TRBV5-1	TRBJ1-5	TRBD2	1	0.000149806		TRBV11-3	TRBJ2-3	TRBD1	9	0.000512006		TRBV6-8	TRBJ2-3	TRBD2	74	0.00598431		TRBV29-1	TRBJ1-4	TRBD1	147	0.0104562		TRBV5-4	TRBJ2-5	TRBD1	1	9.73179e-05
TRBV5-1	TRBJ1-3	TRBD1	1	0.000149806		TRBV11-1	TRBJ2-1	TRBD2	9	0.000512006		TRBV3-2	TRBJ1-4	TRBD2	74	0.00598431		TRBV27	TRBJ1-5	TRBD1	146	0.0103851		TRBV5-1	TRBJ2-7	TRBD1	1	9.73179e-05
TRBV4-3	TRBJ2-6	TRBD2	1	0.000149806		TRBV7-8	TRBJ1-3	TRBD1	8	0.000455117		TRBV30	TRBJ1-1	TRBD1	74	0.00598431		TRBV7-4	TRBJ1-2	TRBD1	142	0.0101006		TRBV5-1	TRBJ2-5	TRBD1	1	9.73179e-05
TRBV4-3	TRBJ2-1	TRBD1	1	0.000149806		TRBV7-3	TRBJ2-5	TRBD2	8	0.000455117		TRBV27	TRBJ1-5	TRBD1	74	0.00598431		TRBV6-8	TRBJ2-4	TRBD1	141	0.0100295		TRBV5-1	TRBJ2-3	TRBD1	1	9.73179e-05
TRBV4-2	TRBJ2-5	TRBD1	1	0.000149806		TRBV6-6	TRBJ2-2	TRBD1	8	0.000455117		TRBV7-4	TRBJ2-2	TRBD2	73	0.00590345		TRBV6-6	TRBJ2-1	TRBD2	140	0.00995833		TRBV5-1	TRBJ2-1	TRBD1	1	9.73179e-05
TRBV4-1	TRBJ2-1	TRBD1	1	0.000149806		TRBV6-6	TRBJ1-4	TRBD1	8	0.000455117		TRBV6-1	TRBJ1-1	TRBD1	73	0.00590345		TRBV5-1	TRBJ1-4	TRBD1	140	0.00995833		TRBV5-1	TRBJ1-2	TRBD1	1	9.73179e-05
TRBV30	TRBJ2-7	TRBD2	1	0.000149806		TRBV5-8	TRBJ1-2	TRBD1	8	0.000455117		TRBV19	TRBJ1-4	TRBD2	72	0.00582258		TRBV6-6	TRBJ1-4	TRBD1	139	0.0098872		TRBV5-1	TRBJ1-1	TRBD1	1	9.73179e-05
TRBV30	TRBJ2-1	TRBD1	1	0.000149806		TRBV5-5	TRBJ1-6	TRBD2	8	0.000455117		TRBV7-4	TRBJ1-1	TRBD1	71	0.00574171		TRBV13	TRBJ1-6	TRBD1	139	0.0098872		TRBV4-3	TRBJ2-7	TRBD2	1	9.73179e-05
TRBV2	TRBJ2-4	TRBD1	1	0.000149806		TRBV3-2	TRBJ2-1	TRBD1	8	0.000455117		TRBV5-6	TRBJ1-1	TRBD1	71	0.00574171		TRBV7-6	TRBJ1-5	TRBD1	138	0.00981607		TRBV4-3	TRBJ2-2	TRBD2	1	9.73179e-05
TRBV2	TRBJ1-5	TRBD1	1	0.000149806		TRBV29/OR9-2	TRBJ2-1	TRBD2	8	0.000455117		TRBV10-1	TRBJ1-2	TRBD2	71	0.00574171		TRBV4-3	TRBJ2-7	TRBD1	135	0.00960268		TRBV4-2	TRBJ1-2	TRBD1	1	9.73179e-05
TRBV2	TRBJ1-4	TRBD2	1	0.000149806		TRBV29-1	TRBJ1-4	TRBD2	8	0.000455117		TRBV7-6	TRBJ1-5	TRBD1	69	0.00557997		TRBV15	TRBJ1-2	TRBD1	134	0.00953155		TRBV4-1	TRBJ1-4	TRBD2	1	9.73179e-05
TRBV2	TRBJ1-3	TRBD1	1	0.000149806		TRBV27	TRBJ1-2	TRBD2	8	0.000455117		TRBV7-4	TRBJ2-5	TRBD2	69	0.00557997		TRBV7-2	TRBJ1-3	TRBD2	130	0.00924702		TRBV3-2	TRBJ2-7	TRBD1	1	9.73179e-05
TRBV2	TRBJ1-2	TRBD1	1	0.000149806		TRBV15	TRBJ1-2	TRBD2	8	0.000455117		TRBV7-4	TRBJ2-1	TRBD2	69	0.00557997		TRBV5-1	TRBJ1-6	TRBD2	126	0.0089625		TRBV3-2	TRBJ1-5	TRBD1	1	9.73179e-05
TRBV29/OR9-2	TRBJ2-1	TRBD2	1	0.000149806		TRBV12-4	TRBJ2-5	TRBD2	8	0.000455117		TRBV5-8	TRBJ2-5	TRBD2	69	0.00557997		TRBV15	TRBJ2-5	TRBD1	126	0.0089625		TRBV3-2	TRBJ1-4	TRBD1	1	9.73179e-05
TRBV28	TRBJ2-6	TRBD1	1	0.000149806		TRBV12-4	TRBJ1-1	TRBD1	8	0.000455117		TRBV5-4	TRBJ2-5	TRBD1	67	0.00541823		TRBV7-3	TRBJ2-2	TRBD1	125	0.00889137		TRBV3-2	TRBJ1-2	TRBD2	1	9.73179e-05
TRBV28	TRBJ1-6	TRBD2	1	0.000149806		TRBV7-6	TRBJ2-5	TRBD1	7	0.000398227		TRBV4-3	TRBJ1-2	TRBD2	67	0.00541823		TRBV6-6	TRBJ1-1	TRBD1	124	0.00882024		TRBV3-2	TRBJ1-1	TRBD2	1	9.73179e-05
TRBV28	TRBJ1-4	TRBD1	1	0.000149806		TRBV6-5	TRBJ2-6	TRBD1	7	0.000398227		TRBV27	TRBJ2-3	TRBD1	67	0.00541823		TRBV5-1	TRBJ1-5	TRBD2	123	0.00874911		TRBV30	TRBJ2-7	TRBD1	1	9.73179e-05
TRBV25-1	TRBJ2-3	TRBD2	1	0.000149806		TRBV6-4	TRBJ2-3	TRBD2	7	0.000398227		TRBV7-4	TRBJ2-5	TRBD1	66	0.00533736		TRBV6-5	TRBJ2-1	TRBD2	121	0.00860684		TRBV30	TRBJ2-3	TRBD1	1	9.73179e-05
TRBV25-1	TRBJ2-2	TRBD2	1	0.000149806		TRBV5-8	TRBJ2-1	TRBD2	7	0.000398227		TRBV6-4	TRBJ1-1	TRBD1	66	0.00533736		TRBV4-1	TRBJ2-5	TRBD2	120	0.00853571		TRBV30	TRBJ2-2	TRBD1	1	9.73179e-05
TRBV25-1	TRBJ2-2	TRBD1	1	0.000149806		TRBV5-5	TRBJ2-6	TRBD1	7	0.000398227		TRBV5-6	TRBJ2-7	TRBD1	64	0.00517562		TRBV27	TRBJ2-5	TRBD1	120	0.00853571		TRBV30	TRBJ2-1	TRBD1	1	9.73179e-05
TRBV25-1	TRBJ1-6	TRBD1	1	0.000149806		TRBV5-5	TRBJ1-4	TRBD1	7	0.000398227		TRBV20-1	TRBJ1-3	TRBD2	64	0.00517562		TRBV10-2	TRBJ1-3	TRBD1	120	0.00853571		TRBV30	TRBJ1-1	TRBD1	1	9.73179e-05
TRBV25-1	TRBJ1-2	TRBD1	1	0.000149806		TRBV3-2	TRBJ1-1	TRBD1	7	0.000398227		TRBV10-1	TRBJ2-2	TRBD2	64	0.00517562		TRBV12-4	TRBJ1-3	TRBD2	119	0.00846458		TRBV2	TRBJ2-7	TRBD1	1	9.73179e-05
TRBV25-1	TRBJ1-1	TRBD1	1	0.000149806		TRBV30	TRBJ1-3	TRBD2	7	0.000398227		TRBV6-6	TRBJ2-3	TRBD1	63	0.00509475		TRBV14	TRBJ1-1	TRBD1	118	0.00839345		TRBV2	TRBJ2-3	TRBD1	1	9.73179e-05
TRBV20/OR9-2	TRBJ1-6	TRBD1	1	0.000149806		TRBV29/OR9-2	TRBJ2-7	TRBD1	7	0.000398227		TRBV6-4	TRBJ1-2	TRBD1	63	0.00509475		TRBV7-6	TRBJ1-6	TRBD1	117	0.00832232		TRBV2	TRBJ2-2	TRBD2	1	9.73179e-05
TRBV20/OR9-2	TRBJ1-4	TRBD2	1	0.000149806		TRBV29/OR9-2	TRBJ2-1	TRBD1	7	0.000398227		TRBV3-2	TRBJ1-1	TRBD1	63	0.00509475		TRBV6-1	TRBJ1-4	TRBD1	117	0.00832232		TRBV2	TRBJ2-1	TRBD1	1	9.73179e-05
TRBV20-1	TRBJ1-1	TRBD1	1	0.000149806		TRBV29/OR9-2	TRBJ1-5	TRBD1	7	0.000398227		TRBV15	TRBJ2-6	TRBD1	62	0.00501389		TRBV6-6	TRBJ2-1	TRBD1	116	0.00825119		TRBV2	TRBJ1-5	TRBD1	1	9.73179e-05
TRBV19	TRBJ2-4	TRBD2	1	0.000149806		TRBV12-5	TRBJ2-5	TRBD2	7	0.000398227		TRBV6-6	TRBJ2-1	TRBD2	61	0.00493302		TRBV6-6	TRBJ1-4	TRBD2	116	0.00825119		TRBV29/OR9-2	TRBJ2-7	TRBD1	1	9.73179e-05
TRBV19	TRBJ2-2	TRBD1	1	0.000149806		TRBV12-5	TRBJ2-2	TRBD2	7	0.000398227		TRBV29-1	TRBJ2-3	TRBD2	60	0.00485215		TRBV7-2	TRBJ2-6	TRBD1	115	0.00818006		TRBV29/OR9-2	TRBJ2-5	TRBD2	1	9.73179e-05
TRBV19	TRBJ1-6	TRBD1	1	0.000149806		TRBV12-4	TRBJ1-6	TRBD1	7	0.000398227		TRBV20/OR9-2	TRBJ2-4	TRBD2	60	0.00485215		TRBV7-4	TRBJ2-1	TRBD2	114	0.00810893		TRBV29/OR9-2	TRBJ2-3	TRBD2	1	9.73179e-05
TRBV19	TRBJ1-5	TRBD2	1	0.000149806		TRBV7-8	TRBJ2-4	TRBD1	6	0.000341338		TRBV12-4	TRBJ1-5	TRBD2	60	0.00485215		TRBV7-6	TRBJ2-2	TRBD2	113	0.0080378		TRBV29/OR9-2	TRBJ2-1	TRBD2	1	9.73179e-05
TRBV19	TRBJ1-4	TRBD1	1	0.000149806		TRBV6-9	TRBJ2-1	TRBD1	6	0.000341338		TRBV9	TRBJ2-1	TRBD2	59	0.00477128		TRBV6-8	TRBJ2-3	TRBD2	113	0.0080378		TRBV29-1	TRBJ1-5	TRBD1	1	9.73179e-05
TRBV19	TRBJ1-3	TRBD1	1	0.000149806		TRBV6-6	TRBJ1-1	TRBD1	6	0.000341338		TRBV7-6	TRBJ2-2	TRBD1	59	0.00477128		TRBV6-1	TRBJ1-4	TRBD2	109	0.00775327		TRBV29-1	TRBJ1-1	TRBD1	1	9.73179e-05
TRBV16	TRBJ1-5	TRBD1	1	0.000149806		TRBV6-5	TRBJ2-3	TRBD1	6	0.000341338		TRBV3-2	TRBJ2-1	TRBD1	59	0.00477128		TRBV27	TRBJ1-3	TRBD2	107	0.00761101		TRBV28	TRBJ2-2	TRBD2	1	9.73179e-05
TRBV16	TRBJ1-3	TRBD2	1	0.000149806		TRBV6-5	TRBJ2-2	TRBD1	6	0.000341338		TRBV25-1	TRBJ1-5	TRBD2	59	0.00477128		TRBV7-6	TRBJ2-2	TRBD1	105	0.00746875		TRBV28	TRBJ1-4	TRBD2	1	9.73179e-05
TRBV15	TRBJ2-5	TRBD2	1	0.000149806		TRBV6-5	TRBJ1-5	TRBD1	6	0.000341338		TRBV25-1	TRBJ1-4	TRBD2	59	0.00477128		TRBV6-5	TRBJ2-1	TRBD1	105	0.00746875		TRBV27	TRBJ2-2	TRBD2	1	9.73179e-05
TRBV15	TRBJ2-5	TRBD1	1	0.000149806		TRBV6-1	TRBJ1-4	TRBD1	6	0.000341338		TRBV6-8	TRBJ1-2	TRBD1	58	0.00469041		TRBV5-8	TRBJ2-2	TRBD2	105	0.00746875		TRBV27	TRBJ1-4	TRBD1	1	9.73179e-05
TRBV15	TRBJ2-3	TRBD2	1	0.000149806		TRBV6-1	TRBJ1-2	TRBD1	6	0.000341338		TRBV5-5	TRBJ2-7	TRBD2	58	0.00469041		TRBV12-4	TRBJ2-6	TRBD2	105	0.00746875		TRBV26	TRBJ2-5	TRBD2	1	9.73179e-05
TRBV15	TRBJ1-4	TRBD1	1	0.000149806		TRBV4-1	TRBJ2-6	TRBD2	6	0.000341338		TRBV4-1	TRBJ2-6	TRBD2	58	0.00469041		TRBV7-3	TRBJ1-1	TRBD2	104	0.00739762		TRBV26	TRBJ2-2	TRBD1	1	9.73179e-05
TRBV14	TRBJ2-7	TRBD1	1	0.000149806		TRBV29-1	TRBJ2-2	TRBD1	6	0.000341338		TRBV7-3	TRBJ2-6	TRBD2	57	0.00460954		TRBV6-1	TRBJ2-3	TRBD1	103	0.00732649		TRBV25-1	TRBJ2-7	TRBD2	1	9.73179e-05
TRBV14	TRBJ2-3	TRBD2	1	0.000149806		TRBV27	TRBJ1-6	TRBD1	6	0.000341338		TRBV6-8	TRBJ2-2	TRBD1	57	0.00460954		TRBV3-2	TRBJ2-2	TRBD2	102	0.00725536		TRBV25-1	TRBJ2-1	TRBD1	1	9.73179e-05
TRBV14	TRBJ2-1	TRBD2	1	0.000149806		TRBV12-5	TRBJ2-7	TRBD2	6	0.000341338		TRBV6-1	TRBJ1-5	TRBD1	56	0.00452867		TRBV15	TRBJ2-4	TRBD2	102	0.00725536		TRBV20/OR9-2	TRBJ2-4	TRBD1	1	9.73179e-05
TRBV14	TRBJ2-1	TRBD1	1	0.000149806		TRBV12-5	TRBJ1-3	TRBD1	6	0.000341338		TRBV28	TRBJ1-6	TRBD1	56	0.00452867		TRBV15	TRBJ1-3	TRBD2	102	0.00725536		TRBV20-1	TRBJ2-2	TRBD2	1	9.73179e-05
TRBV13	TRBJ2-5	TRBD2	1	0.000149806		TRBV11-3	TRBJ2-5	TRBD2	6	0.000341338		TRBV12-4	TRBJ2-4	TRBD1	56	0.00452867		TRBV13	TRBJ1-2	TRBD1	102	0.00725536		TRBV20-1	TRBJ1-2	TRBD1	1	9.73179e-05
TRBV13	TRBJ2-3	TRBD2	1	0.000149806		TRBV11-2	TRBJ1-6	TRBD1	6	0.000341338		TRBV10-3	TRBJ1-1	TRBD1	56	0.00452867		TRBV19	TRBJ2-6	TRBD2	101	0.00718422		TRBV19	TRBJ1-1	TRBD1	1	9.73179e-05
TRBV12-5	TRBJ2-6	TRBD1	1	0.000149806		TRBV10-3	TRBJ2-4	TRBD1	6	0.000341338		TRBV7-9	TRBJ2-4	TRBD1	55	0.0044478		TRBV7-4	TRBJ2-3	TRBD1	99	0.00704196		TRBV18	TRBJ1-2	TRBD2	1	9.73179e-05
TRBV12-5	TRBJ2-2	TRBD2	1	0.000149806		TRBV7-4	TRBJ2-2	TRBD2	5	0.000284448		TRBV4-3	TRBJ2-7	TRBD2	55	0.0044478		TRBV5-1	TRBJ2-4	TRBD2	99	0.00704196		TRBV18	TRBJ1-2	TRBD1	1	9.73179e-05
TRBV12-5	TRBJ2-1	TRBD2	1	0.000149806		TRBV6-8	TRBJ2-6	TRBD1	5	0.000284448		TRBV27	TRBJ1-4	TRBD1	55	0.0044478		TRBV27	TRBJ2-6	TRBD2	99	0.00704196		TRBV15	TRBJ2-3	TRBD2	1	9.73179e-05
TRBV12-5	TRBJ1-3	TRBD1	1	0.000149806		TRBV6-8	TRBJ1-2	TRBD2	5	0.000284448		TRBV19	TRBJ1-3	TRBD2	55	0.0044478		TRBV20-1	TRBJ2-1	TRBD2	99	0.00704196		TRBV13	TRBJ2-5	TRBD1	1	9.73179e-05
TRBV12-5	TRBJ1-2	TRBD1	1	0.000149806		TRBV6-1	TRBJ1-6	TRBD1	5	0.000284448		TRBV12-5	TRBJ2-1	TRBD1	55	0.0044478		TRBV15	TRBJ1-6	TRBD1	99	0.00704196		TRBV12-5	TRBJ2-5	TRBD2	1	9.73179e-05
TRBV11-2	TRBJ2-6	TRBD1	1	0.000149806		TRBV4-2	TRBJ1-1	TRBD1	5	0.000284448		TRBV12-4	TRBJ1-2	TRBD2	55	0.0044478		TRBV6-8	TRBJ1-4	TRBD1	98	0.00697083		TRBV12-5	TRBJ2-2	TRBD2	1	9.73179e-05
TRBV11-2	TRBJ2-3	TRBD1	1	0.000149806		TRBV4-1	TRBJ2-5	TRBD1	5	0.000284448		TRBV6-6	TRBJ1-6	TRBD1	53	0.00428606		TRBV6-1	TRBJ2-5	TRBD1	97	0.0068997		TRBV12-5	TRBJ2-2	TRBD1	1	9.73179e-05
TRBV11-2	TRBJ1-4	TRBD1	1	0.000149806		TRBV3-2	TRBJ2-5	TRBD1	5	0.000284448		TRBV7-8	TRBJ1-3	TRBD2	52	0.00420519		TRBV6-1	TRBJ1-5	TRBD2	97	0.0068997		TRBV12-5	TRBJ1-6	TRBD2	1	9.73179e-05
TRBV10-3	TRBJ1-3	TRBD2	1	0.000149806		TRBV30	TRBJ1-5	TRBD1	5	0.000284448		TRBV7-6	TRBJ2-7	TRBD2	52	0.00420519		TRBV6-8	TRBJ1-1	TRBD1	96	0.00682857		TRBV12-5	TRBJ1-3	TRBD1	1	9.73179e-05
TRBV10-3	TRBJ1-3	TRBD1	1	0.000149806		TRBV30	TRBJ1-4	TRBD2	5	0.000284448		TRBV6-8	TRBJ2-1	TRBD2	52	0.00420519		TRBV6-6	TRBJ2-4	TRBD1	96	0.00682857		TRBV12-4	TRBJ1-6	TRBD1	1	9.73179e-05
TRBV10-3	TRBJ1-2	TRBD2	1	0.000149806		TRBV30	TRBJ1-1	TRBD1	5	0.000284448		TRBV3-2	TRBJ2-7	TRBD1	52	0.00420519		TRBV7-6	TRBJ2-5	TRBD2	95	0.00675744		TRBV12-4	TRBJ1-5	TRBD1	1	9.73179e-05
TRBV10-2	TRBJ2-1	TRBD2	1	0.000149806		TRBV29-1	TRBJ1-4	TRBD1	5	0.000284448		TRBV6-6	TRBJ1-4	TRBD1	51	0.00412432		TRBV6-1	TRBJ1-6	TRBD2	94	0.00668631		TRBV12-4	TRBJ1-4	TRBD2	1	9.73179e-05
TRBV10-2	TRBJ1-1	TRBD1	1	0.000149806		TRBV29-1	TRBJ1-3	TRBD1	5	0.000284448		TRBV4-2	TRBJ2-3	TRBD2	51	0.00412432		TRBV3-2	TRBJ2-1	TRBD1	93	0.00661518		TRBV12-4	TRBJ1-4	TRBD1	1	9.73179e-05
TRBV10-1	TRBJ2-2	TRBD2	1	0.000149806		TRBV28	TRBJ1-3	TRBD1	5	0.000284448		TRBV10-1	TRBJ1-5	TRBD2	51	0.00412432		TRBV6-8	TRBJ2-5	TRBD1	92	0.00654405		TRBV12-4	TRBJ1-3	TRBD1	1	9.73179e-05
						TRBV27	TRBJ2-5	TRBD1	5	0.000284448		TRBV7-6	TRBJ2-5	TRBD2	49	0.00396259		TRBV6-1	TRBJ2-4	TRBD2	92	0.00654405		TRBV12-4	TRBJ1-1	TRBD2	1	9.73179e-05
						TRBV27	TRBJ1-5	TRBD2	5	0.000284448		TRBV19	TRBJ1-6	TRBD2	49	0.00396259		TRBV25-1	TRBJ2-6	TRBD1	92	0.00654405		TRBV11-3	TRBJ2-1	TRBD1	1	9.73179e-05
						TRBV20/OR9-2	TRBJ1-6	TRBD1	5	0.000284448		TRBV10-1	TRBJ2-6	TRBD2	49	0.00396259		TRBV3-2	TRBJ1-1	TRBD2	91	0.00647292		TRBV11-3	TRBJ1-4	TRBD2	1	9.73179e-05
						TRBV20/OR9-2	TRBJ1-1	TRBD1	5	0.000284448		TRBV6-5	TRBJ1-4	TRBD1	48	0.00388172		TRBV6-8	TRBJ2-1	TRBD2	90	0.00640178		TRBV11-1	TRBJ2-7	TRBD2	1	9.73179e-05
						TRBV15	TRBJ1-6	TRBD2	5	0.000284448		TRBV5-6	TRBJ1-4	TRBD1	48	0.00388172		TRBV6-8	TRBJ2-1	TRBD1	90	0.00640178		TRBV10-2	TRBJ2-5	TRBD2	1	9.73179e-05
						TRBV13	TRBJ2-1	TRBD2	5	0.000284448		TRBV25-1	TRBJ2-4	TRBD2	48	0.00388172		TRBV6-6	TRBJ2-7	TRBD1	90	0.00640178		TRBV10-2	TRBJ2-1	TRBD2	1	9.73179e-05
						TRBV12-4	TRBJ2-4	TRBD1	5	0.000284448		TRBV7-8	TRBJ2-4	TRBD1	47	0.00380085		TRBV4-3	TRBJ2-1	TRBD1	90	0.00640178		TRBV10-2	TRBJ1-1	TRBD2	1	9.73179e-05
						TRBV12-4	TRBJ2-3	TRBD1	5	0.000284448		TRBV5-1	TRBJ2-6	TRBD1	47	0.00380085		TRBV4-1	TRBJ1-1	TRBD2	90	0.00640178		TRBV10-1	TRBJ2-7	TRBD1	1	9.73179e-05
						TRBV11-3	TRBJ1-5	TRBD2	5	0.000284448		TRBV30	TRBJ1-1	TRBD2	47	0.00380085		TRBV6-6	TRBJ2-5	TRBD1	89	0.00633065		TRBV10-1	TRBJ2-2	TRBD1	1	9.73179e-05
						TRBV11-3	TRBJ1-1	TRBD1	5	0.000284448		TRBV28	TRBJ1-4	TRBD1	47	0.00380085		TRBV14	TRBJ2-1	TRBD2	88	0.00625952		TRBV10-1	TRBJ1-2	TRBD1	1	9.73179e-05
						TRBV11-2	TRBJ2-5	TRBD2	5	0.000284448		TRBV7-4	TRBJ2-7	TRBD1	46	0.00371998		TRBV5-4	TRBJ2-7	TRBD2	87	0.00618839
						TRBV11-2	TRBJ1-5	TRBD1	5	0.000284448		TRBV7-2	TRBJ2-4	TRBD1	46	0.00371998		TRBV20-1	TRBJ2-5	TRBD2	87	0.00618839
						TRBV11-1	TRBJ1-1	TRBD1	5	0.000284448		TRBV6-6	TRBJ2-2	TRBD1	46	0.00371998		TRBV3-2	TRBJ1-1	TRBD1	85	0.00604613
						TRBV10-3	TRBJ2-2	TRBD1	5	0.000284448		TRBV7-3	TRBJ1-6	TRBD2	45	0.00363911		TRBV2	TRBJ1-3	TRBD1	84	0.005975
						TRBV10-3	TRBJ1-4	TRBD1	5	0.000284448		TRBV6-1	TRBJ1-2	TRBD1	45	0.00363911		TRBV6-6	TRBJ2-6	TRBD1	83	0.00590387
						TRBV9	TRBJ2-5	TRBD1	4	0.000227558		TRBV2	TRBJ2-4	TRBD2	45	0.00363911		TRBV29-1	TRBJ1-6	TRBD1	83	0.00590387
						TRBV7-3	TRBJ2-5	TRBD1	4	0.000227558		TRBV28	TRBJ1-3	TRBD2	45	0.00363911		TRBV7-6	TRBJ1-4	TRBD1	79	0.00561934
						TRBV6-6	TRBJ2-4	TRBD1	4	0.000227558		TRBV6-1	TRBJ2-7	TRBD1	44	0.00355824		TRBV7-4	TRBJ1-6	TRBD1	79	0.00561934
						TRBV6-5	TRBJ2-5	TRBD2	4	0.000227558		TRBV29-1	TRBJ2-5	TRBD2	44	0.00355824		TRBV7-6	TRBJ1-1	TRBD2	78	0.00554821
						TRBV6-5	TRBJ1-4	TRBD1	4	0.000227558		TRBV29-1	TRBJ2-2	TRBD2	44	0.00355824		TRBV7-3	TRBJ2-4	TRBD2	77	0.00547708
						TRBV6-4	TRBJ2-1	TRBD2	4	0.000227558		TRBV16	TRBJ1-1	TRBD1	44	0.00355824		TRBV4-1	TRBJ2-5	TRBD1	77	0.00547708
						TRBV4-3	TRBJ2-5	TRBD2	4	0.000227558		TRBV11-2	TRBJ1-1	TRBD1	44	0.00355824		TRBV4-1	TRBJ1-1	TRBD1	77	0.00547708
						TRBV4-2	TRBJ1-6	TRBD2	4	0.000227558		TRBV4-1	TRBJ1-6	TRBD2	42	0.0033965		TRBV6-5	TRBJ2-5	TRBD1	76	0.00540595
						TRBV4-1	TRBJ1-5	TRBD2	4	0.000227558		TRBV11-3	TRBJ2-1	TRBD2	42	0.0033965		TRBV6-8	TRBJ2-7	TRBD2	75	0.00533482
						TRBV4-1	TRBJ1-1	TRBD2	4	0.000227558		TRBV9	TRBJ1-5	TRBD2	41	0.00331563		TRBV6-6	TRBJ2-3	TRBD2	75	0.00533482
						TRBV27	TRBJ2-6	TRBD2	4	0.000227558		TRBV6-5	TRBJ2-1	TRBD1	41	0.00331563		TRBV3-2	TRBJ1-2	TRBD2	75	0.00533482
						TRBV27	TRBJ1-5	TRBD1	4	0.000227558		TRBV12-5	TRBJ1-4	TRBD1	41	0.00331563		TRBV27	TRBJ1-4	TRBD1	75	0.00533482
						TRBV15	TRBJ2-4	TRBD2	4	0.000227558		TRBV9	TRBJ2-6	TRBD2	40	0.00323476		TRBV19	TRBJ1-3	TRBD2	75	0.00533482
						TRBV12-5	TRBJ1-2	TRBD2	4	0.000227558		TRBV15	TRBJ1-6	TRBD2	40	0.00323476		TRBV6-8	TRBJ2-7	TRBD1	74	0.00526369
						TRBV12-4	TRBJ1-2	TRBD1	4	0.000227558		TRBV15	TRBJ1-2	TRBD2	40	0.00323476		TRBV20-1	TRBJ2-7	TRBD2	74	0.00526369
						TRBV11-2	TRBJ2-5	TRBD1	4	0.000227558		TRBV7-2	TRBJ1-3	TRBD2	39	0.0031539		TRBV20-1	TRBJ1-1	TRBD2	74	0.00526369
						TRBV11-1	TRBJ2-7	TRBD2	4	0.000227558		TRBV5-8	TRBJ2-1	TRBD1	39	0.0031539		TRBV10-3	TRBJ2-7	TRBD2	74	0.00526369
						TRBV11-1	TRBJ2-3	TRBD2	4	0.000227558		TRBV5-8	TRBJ1-4	TRBD2	39	0.0031539		TRBV6-1	TRBJ1-1	TRBD1	73	0.00519256
						TRBV10-3	TRBJ1-5	TRBD1	4	0.000227558		TRBV5-6	TRBJ2-7	TRBD2	39	0.0031539		TRBV7-4	TRBJ1-5	TRBD1	72	0.00512143
						TRBV10-2	TRBJ2-4	TRBD2	4	0.000227558		TRBV3-2	TRBJ2-5	TRBD1	39	0.0031539		TRBV29-1	TRBJ1-1	TRBD2	72	0.00512143
						TRBV7-6	TRBJ2-5	TRBD2	3	0.000170669		TRBV11-3	TRBJ1-2	TRBD1	39	0.0031539		TRBV6-5	TRBJ2-3	TRBD1	71	0.0050503
						TRBV7-3	TRBJ2-4	TRBD1	3	0.000170669		TRBV6-4	TRBJ1-5	TRBD1	38	0.00307303		TRBV6-1	TRBJ2-2	TRBD1	71	0.0050503
						TRBV7-3	TRBJ1-5	TRBD1	3	0.000170669		TRBV28	TRBJ2-3	TRBD1	38	0.00307303		TRBV5-1	TRBJ1-4	TRBD2	71	0.0050503
						TRBV6-8	TRBJ2-3	TRBD2	3	0.000170669		TRBV15	TRBJ2-6	TRBD2	38	0.00307303		TRBV7-3	TRBJ1-5	TRBD2	70	0.00497917
						TRBV6-8	TRBJ1-1	TRBD2	3	0.000170669		TRBV12-5	TRBJ2-5	TRBD1	38	0.00307303		TRBV6-8	TRBJ2-2	TRBD2	69	0.00490803
						TRBV6-6	TRBJ2-5	TRBD2	3	0.000170669		TRBV10-3	TRBJ2-7	TRBD2	38	0.00307303		TRBV5-4	TRBJ2-3	TRBD1	69	0.00490803
						TRBV6-6	TRBJ2-4	TRBD2	3	0.000170669		TRBV7-4	TRBJ1-5	TRBD2	37	0.00299216		TRBV29-1	TRBJ1-2	TRBD2	69	0.00490803
						TRBV6-5	TRBJ2-6	TRBD2	3	0.000170669		TRBV5-6	TRBJ1-5	TRBD1	37	0.00299216		TRBV6-5	TRBJ1-5	TRBD1	68	0.0048369
						TRBV6-5	TRBJ1-3	TRBD1	3	0.000170669		TRBV30	TRBJ2-1	TRBD2	37	0.00299216		TRBV5-5	TRBJ2-7	TRBD1	68	0.0048369
						TRBV6-4	TRBJ2-7	TRBD2	3	0.000170669		TRBV27	TRBJ2-2	TRBD1	37	0.00299216		TRBV4-2	TRBJ2-7	TRBD2	68	0.0048369
						TRBV6-4	TRBJ2-7	TRBD1	3	0.000170669		TRBV6-6	TRBJ1-3	TRBD1	36	0.00291129		TRBV3-2	TRBJ2-5	TRBD1	66	0.00469464
						TRBV6-1	TRBJ1-5	TRBD1	3	0.000170669		TRBV5-7	TRBJ1-2	TRBD1	36	0.00291129		TRBV4-1	TRBJ1-2	TRBD2	63	0.00448125
						TRBV6-1	TRBJ1-1	TRBD1	3	0.000170669		TRBV29-1	TRBJ1-3	TRBD1	36	0.00291129		TRBV10-3	TRBJ1-1	TRBD1	63	0.00448125
						TRBV5-5	TRBJ1-4	TRBD2	3	0.000170669		TRBV12-4	TRBJ2-6	TRBD2	36	0.00291129		TRBV6-8	TRBJ2-2	TRBD1	60	0.00426786
						TRBV5-5	TRBJ1-2	TRBD2	3	0.000170669		TRBV6-6	TRBJ2-7	TRBD1	35	0.00283042		TRBV4-1	TRBJ2-3	TRBD2	60	0.00426786
						TRBV4-3	TRBJ1-2	TRBD2	3	0.000170669		TRBV5-8	TRBJ1-1	TRBD2	35	0.00283042		TRBV27	TRBJ2-4	TRBD1	60	0.00426786
						TRBV4-2	TRBJ2-5	TRBD1	3	0.000170669		TRBV18	TRBJ1-2	TRBD1	35	0.00283042		TRBV5-4	TRBJ1-1	TRBD1	59	0.00419673
						TRBV4-2	TRBJ2-1	TRBD2	3	0.000170669		TRBV11-3	TRBJ2-2	TRBD1	35	0.00283042		TRBV4-1	TRBJ1-6	TRBD2	59	0.00419673
						TRBV4-1	TRBJ2-4	TRBD2	3	0.000170669		TRBV10-3	TRBJ2-7	TRBD1	35	0.00283042		TRBV3-2	TRBJ1-5	TRBD2	59	0.00419673
						TRBV4-1	TRBJ1-2	TRBD1	3	0.000170669		TRBV10-3	TRBJ2-3	TRBD1	35	0.00283042		TRBV30	TRBJ2-5	TRBD1	59	0.00419673
						TRBV3-2	TRBJ1-2	TRBD1	3	0.000170669		TRBV3-2	TRBJ1-6	TRBD2	34	0.00274955		TRBV6-6	TRBJ2-2	TRBD1	58	0.00412559
						TRBV30	TRBJ1-6	TRBD2	3	0.000170669		TRBV20-1	TRBJ1-6	TRBD2	34	0.00274955		TRBV10-3	TRBJ2-5	TRBD1	58	0.00412559
						TRBV27	TRBJ2-2	TRBD2	3	0.000170669		TRBV7-6	TRBJ2-6	TRBD1	33	0.00266868		TRBV7-4	TRBJ2-2	TRBD1	57	0.00405446
						TRBV27	TRBJ1-6	TRBD2	3	0.000170669		TRBV6-4	TRBJ2-5	TRBD1	33	0.00266868		TRBV7-3	TRBJ2-4	TRBD1	57	0.00405446
						TRBV27	TRBJ1-1	TRBD1	3	0.000170669		TRBV7-4	TRBJ1-4	TRBD1	32	0.00258781		TRBV6-5	TRBJ1-4	TRBD1	57	0.00405446
						TRBV20-1	TRBJ1-5	TRBD1	3	0.000170669		TRBV6-5	TRBJ2-6	TRBD1	32	0.00258781		TRBV5-5	TRBJ1-2	TRBD1	56	0.00398333
						TRBV12-4	TRBJ2-2	TRBD1	3	0.000170669		TRBV5-8	TRBJ2-2	TRBD2	32	0.00258781		TRBV3-2	TRBJ1-6	TRBD2	56	0.00398333
						TRBV12-4	TRBJ1-4	TRBD1	3	0.000170669		TRBV10-3	TRBJ1-5	TRBD1	32	0.00258781		TRBV3-2	TRBJ1-5	TRBD1	56	0.00398333
						TRBV11-3	TRBJ2-6	TRBD2	3	0.000170669		TRBV10-3	TRBJ1-2	TRBD1	32	0.00258781		TRBV7-7	TRBJ2-1	TRBD1	55	0.0039122
						TRBV11-1	TRBJ1-2	TRBD1	3	0.000170669		TRBV6-8	TRBJ2-3	TRBD1	31	0.00250694		TRBV7-4	TRBJ2-5	TRBD2	55	0.0039122
						TRBV10-2	TRBJ2-2	TRBD2	3	0.000170669		TRBV3-2	TRBJ1-3	TRBD2	31	0.00250694		TRBV6-6	TRBJ2-3	TRBD1	55	0.0039122
						TRBV10-2	TRBJ2-1	TRBD1	3	0.000170669		TRBV29-1	TRBJ1-6	TRBD1	31	0.00250694		TRBV5-8	TRBJ2-7	TRBD1	55	0.0039122
						TRBV10-2	TRBJ1-5	TRBD2	3	0.000170669		TRBV15	TRBJ1-4	TRBD2	31	0.00250694		TRBV2	TRBJ2-6	TRBD1	54	0.00384107
						TRBV7-6	TRBJ2-4	TRBD2	2	0.000113779		TRBV12-5	TRBJ1-1	TRBD1	31	0.00250694		TRBV15	TRBJ2-2	TRBD1	54	0.00384107
						TRBV7-6	TRBJ1-5	TRBD1	2	0.000113779		TRBV10-3	TRBJ2-5	TRBD2	31	0.00250694		TRBV4-1	TRBJ2-1	TRBD1	53	0.00376994
						TRBV7-6	TRBJ1-2	TRBD2	2	0.000113779		TRBV7-4	TRBJ2-2	TRBD1	30	0.00242607		TRBV5-8	TRBJ2-3	TRBD2	52	0.00369881
						TRBV7-6	TRBJ1-1	TRBD2	2	0.000113779		TRBV7-3	TRBJ2-4	TRBD1	30	0.00242607		TRBV5-8	TRBJ2-4	TRBD1	51	0.00362768
						TRBV7-4	TRBJ2-5	TRBD2	2	0.000113779		TRBV3-2	TRBJ1-5	TRBD1	30	0.00242607		TRBV5-5	TRBJ1-5	TRBD1	51	0.00362768
						TRBV7-3	TRBJ2-1	TRBD1	2	0.000113779		TRBV7-6	TRBJ1-3	TRBD1	29	0.0023452		TRBV4-2	TRBJ2-1	TRBD2	51	0.00362768
						TRBV7-3	TRBJ1-5	TRBD2	2	0.000113779		TRBV6-8	TRBJ2-2	TRBD2	29	0.0023452		TRBV7-6	TRBJ2-4	TRBD1	50	0.00355655
						TRBV7-3	TRBJ1-4	TRBD2	2	0.000113779		TRBV6-8	TRBJ2-1	TRBD1	29	0.0023452		TRBV5-8	TRBJ2-6	TRBD2	50	0.00355655
						TRBV7-3	TRBJ1-1	TRBD2	2	0.000113779		TRBV6-1	TRBJ1-5	TRBD2	29	0.0023452		TRBV4-1	TRBJ1-5	TRBD2	50	0.00355655
						TRBV6-8	TRBJ2-2	TRBD1	2	0.000113779		TRBV28	TRBJ2-6	TRBD1	29	0.0023452		TRBV30	TRBJ2-5	TRBD2	50	0.00355655
						TRBV6-8	TRBJ1-3	TRBD1	2	0.000113779		TRBV11-3	TRBJ2-5	TRBD1	29	0.0023452		TRBV7-4	TRBJ2-2	TRBD2	49	0.00348542
						TRBV6-8	TRBJ1-1	TRBD1	2	0.000113779		TRBV11-2	TRBJ2-1	TRBD1	29	0.0023452		TRBV7-3	TRBJ2-6	TRBD2	49	0.00348542
						TRBV6-6	TRBJ1-6	TRBD2	2	0.000113779		TRBV10-3	TRBJ2-5	TRBD1	29	0.0023452		TRBV20-1	TRBJ1-2	TRBD2	49	0.00348542
						TRBV6-6	TRBJ1-5	TRBD1	2	0.000113779		TRBV7-6	TRBJ2-3	TRBD1	28	0.00226434		TRBV7-6	TRBJ1-3	TRBD1	48	0.00341429
						TRBV6-5	TRBJ2-2	TRBD2	2	0.000113779		TRBV6-8	TRBJ2-7	TRBD1	28	0.00226434		TRBV4-1	TRBJ2-3	TRBD1	48	0.00341429
						TRBV6-4	TRBJ2-5	TRBD2	2	0.000113779		TRBV6-4	TRBJ1-6	TRBD1	28	0.00226434		TRBV3-2	TRBJ2-2	TRBD1	47	0.00334315
						TRBV6-1	TRBJ2-2	TRBD1	2	0.000113779		TRBV6-1	TRBJ1-2	TRBD2	28	0.00226434		TRBV15	TRBJ2-6	TRBD2	47	0.00334315
						TRBV5-8	TRBJ2-5	TRBD2	2	0.000113779		TRBV5-4	TRBJ2-5	TRBD2	28	0.00226434		TRBV6-5	TRBJ2-5	TRBD2	46	0.00327202
						TRBV5-8	TRBJ2-4	TRBD1	2	0.000113779		TRBV9	TRBJ2-3	TRBD2	27	0.00218347		TRBV10-3	TRBJ1-4	TRBD1	45	0.00320089
						TRBV5-6	TRBJ2-3	TRBD1	2	0.000113779		TRBV7-7	TRBJ1-1	TRBD1	27	0.00218347		TRBV7-4	TRBJ2-7	TRBD2	44	0.00312976
						TRBV5-6	TRBJ1-4	TRBD1	2	0.000113779		TRBV7-6	TRBJ1-5	TRBD2	27	0.00218347		TRBV18	TRBJ2-3	TRBD2	44	0.00312976
						TRBV5-6	TRBJ1-2	TRBD1	2	0.000113779		TRBV7-4	TRBJ1-5	TRBD1	27	0.00218347		TRBV6-6	TRBJ2-2	TRBD2	43	0.00305863
						TRBV4-3	TRBJ2-6	TRBD2	2	0.000113779		TRBV6-1	TRBJ1-3	TRBD2	26	0.0021026		TRBV4-1	TRBJ2-4	TRBD2	43	0.00305863
						TRBV4-3	TRBJ1-6	TRBD1	2	0.000113779		TRBV4-1	TRBJ1-3	TRBD1	26	0.0021026		TRBV14	TRBJ2-3	TRBD2	43	0.00305863
						TRBV4-2	TRBJ2-5	TRBD2	2	0.000113779		TRBV16	TRBJ2-1	TRBD2	26	0.0021026		TRBV5-8	TRBJ2-5	TRBD2	42	0.0029875
						TRBV4-2	TRBJ2-4	TRBD1	2	0.000113779		TRBV9	TRBJ1-1	TRBD1	25	0.00202173		TRBV3-2	TRBJ2-3	TRBD1	42	0.0029875
						TRBV4-2	TRBJ1-4	TRBD1	2	0.000113779		TRBV6-5	TRBJ2-5	TRBD1	25	0.00202173		TRBV6-8	TRBJ1-5	TRBD1	41	0.00291637
						TRBV4-2	TRBJ1-1	TRBD2	2	0.000113779		TRBV5-4	TRBJ2-1	TRBD2	25	0.00202173		TRBV15	TRBJ1-1	TRBD1	41	0.00291637
						TRBV4-1	TRBJ2-1	TRBD1	2	0.000113779		TRBV29-1	TRBJ2-4	TRBD1	25	0.00202173		TRBV7-4	TRBJ1-4	TRBD1	40	0.00284524
						TRBV4-1	TRBJ1-5	TRBD1	2	0.000113779		TRBV29-1	TRBJ1-2	TRBD2	25	0.00202173		TRBV6-8	TRBJ1-1	TRBD2	40	0.00284524
						TRBV4-1	TRBJ1-1	TRBD1	2	0.000113779		TRBV7-8	TRBJ2-4	TRBD2	24	0.00194086		TRBV6-5	TRBJ2-2	TRBD1	40	0.00284524
						TRBV3-2	TRBJ2-4	TRBD1	2	0.000113779		TRBV6-1	TRBJ2-5	TRBD1	24	0.00194086		TRBV29-1	TRBJ2-4	TRBD1	40	0.00284524
						TRBV29/OR9-2	TRBJ2-5	TRBD1	2	0.000113779		TRBV29-1	TRBJ1-5	TRBD2	24	0.00194086		TRBV18	TRBJ2-6	TRBD2	40	0.00284524
						TRBV28	TRBJ1-3	TRBD2	2	0.000113779		TRBV14	TRBJ2-5	TRBD1	24	0.00194086		TRBV6-8	TRBJ2-3	TRBD1	39	0.00277411
						TRBV27	TRBJ2-2	TRBD1	2	0.000113779		TRBV12-5	TRBJ2-3	TRBD1	24	0.00194086		TRBV20-1	TRBJ2-2	TRBD2	39	0.00277411
						TRBV26	TRBJ2-7	TRBD1	2	0.000113779		TRBV7-7	TRBJ1-2	TRBD1	23	0.00185999		TRBV13	TRBJ2-1	TRBD2	39	0.00277411
						TRBV26	TRBJ2-1	TRBD2	2	0.000113779		TRBV7-2	TRBJ2-4	TRBD2	23	0.00185999		TRBV10-3	TRBJ1-5	TRBD1	39	0.00277411
						TRBV25-1	TRBJ2-6	TRBD2	2	0.000113779		TRBV6-4	TRBJ1-4	TRBD1	23	0.00185999		TRBV7-7	TRBJ2-3	TRBD1	38	0.00270298
						TRBV25-1	TRBJ2-1	TRBD2	2	0.000113779		TRBV29-1	TRBJ2-6	TRBD1	23	0.00185999		TRBV7-3	TRBJ1-4	TRBD2	38	0.00270298
						TRBV25-1	TRBJ2-1	TRBD1	2	0.000113779		TRBV19	TRBJ2-4	TRBD2	23	0.00185999		TRBV5-6	TRBJ2-7	TRBD1	38	0.00270298
						TRBV20/OR9-2	TRBJ2-2	TRBD1	2	0.000113779		TRBV19	TRBJ2-4	TRBD1	23	0.00185999		TRBV4-1	TRBJ2-2	TRBD2	38	0.00270298
						TRBV15	TRBJ1-5	TRBD2	2	0.000113779		TRBV7-4	TRBJ2-7	TRBD2	22	0.00177912		TRBV7-6	TRBJ1-2	TRBD2	37	0.00263184
						TRBV14	TRBJ2-7	TRBD2	2	0.000113779		TRBV6-8	TRBJ1-6	TRBD1	22	0.00177912		TRBV6-1	TRBJ1-5	TRBD1	36	0.00256071
						TRBV13	TRBJ2-7	TRBD2	2	0.000113779		TRBV5-5	TRBJ2-5	TRBD2	22	0.00177912		TRBV4-2	TRBJ2-3	TRBD1	36	0.00256071
						TRBV13	TRBJ2-3	TRBD1	2	0.000113779		TRBV5-1	TRBJ2-4	TRBD1	22	0.00177912		TRBV7-7	TRBJ2-5	TRBD1	35	0.00248958
						TRBV12-4	TRBJ2-6	TRBD1	2	0.000113779		TRBV3-2	TRBJ1-2	TRBD1	22	0.00177912		TRBV7-3	TRBJ1-3	TRBD1	35	0.00248958
						TRBV12-4	TRBJ1-5	TRBD2	2	0.000113779		TRBV30	TRBJ2-7	TRBD1	22	0.00177912		TRBV6-1	TRBJ1-6	TRBD1	35	0.00248958
						TRBV12-4	TRBJ1-4	TRBD2	2	0.000113779		TRBV29-1	TRBJ2-1	TRBD2	22	0.00177912		TRBV30	TRBJ2-7	TRBD2	35	0.00248958
						TRBV11-3	TRBJ2-4	TRBD2	2	0.000113779		TRBV12-5	TRBJ2-7	TRBD1	22	0.00177912		TRBV11-2	TRBJ2-5	TRBD1	35	0.00248958
						TRBV11-3	TRBJ1-6	TRBD2	2	0.000113779		TRBV6-8	TRBJ2-5	TRBD1	21	0.00169825		TRBV10-3	TRBJ1-2	TRBD2	35	0.00248958
						TRBV11-3	TRBJ1-2	TRBD2	2	0.000113779		TRBV6-4	TRBJ2-2	TRBD1	21	0.00169825		TRBV7-7	TRBJ2-1	TRBD2	33	0.00234732
						TRBV11-1	TRBJ2-3	TRBD1	2	0.000113779		TRBV6-1	TRBJ2-6	TRBD2	21	0.00169825		TRBV7-3	TRBJ1-6	TRBD2	33	0.00234732
						TRBV10-3	TRBJ2-3	TRBD2	2	0.000113779		TRBV5-4	TRBJ2-1	TRBD1	21	0.00169825		TRBV4-3	TRBJ1-4	TRBD1	33	0.00234732
						TRBV10-3	TRBJ1-3	TRBD1	2	0.000113779		TRBV20-1	TRBJ1-5	TRBD1	21	0.00169825		TRBV4-2	TRBJ1-1	TRBD1	33	0.00234732
						TRBV10-2	TRBJ1-1	TRBD2	2	0.000113779		TRBV18	TRBJ1-4	TRBD1	21	0.00169825		TRBV3-2	TRBJ1-4	TRBD1	33	0.00234732
						TRBV9	TRBJ2-7	TRBD2	1	5.68896e-05		TRBV11-3	TRBJ2-5	TRBD2	21	0.00169825		TRBV11-3	TRBJ2-1	TRBD2	33	0.00234732
						TRBV9	TRBJ2-3	TRBD1	1	5.68896e-05		TRBV11-3	TRBJ1-5	TRBD1	21	0.00169825		TRBV6-5	TRBJ2-3	TRBD2	31	0.00220506
						TRBV9	TRBJ2-2	TRBD2	1	5.68896e-05		TRBV10-1	TRBJ1-4	TRBD2	21	0.00169825		TRBV5-5	TRBJ2-2	TRBD2	31	0.00220506
						TRBV7-6	TRBJ1-5	TRBD2	1	5.68896e-05		TRBV7-4	TRBJ2-1	TRBD1	20	0.00161738		TRBV9	TRBJ2-2	TRBD2	30	0.00213393
						TRBV7-6	TRBJ1-4	TRBD2	1	5.68896e-05		TRBV4-3	TRBJ1-1	TRBD1	20	0.00161738		TRBV7-4	TRBJ2-4	TRBD1	30	0.00213393
						TRBV7-4	TRBJ2-4	TRBD2	1	5.68896e-05		TRBV4-1	TRBJ1-3	TRBD2	20	0.00161738		TRBV5-6	TRBJ2-5	TRBD2	30	0.00213393
						TRBV7-4	TRBJ2-1	TRBD1	1	5.68896e-05		TRBV27	TRBJ2-6	TRBD1	20	0.00161738		TRBV4-1	TRBJ1-3	TRBD1	30	0.00213393
						TRBV7-4	TRBJ1-3	TRBD2	1	5.68896e-05		TRBV20-1	TRBJ2-4	TRBD2	20	0.00161738		TRBV30	TRBJ1-5	TRBD1	30	0.00213393
						TRBV7-4	TRBJ1-2	TRBD2	1	5.68896e-05		TRBV12-5	TRBJ1-2	TRBD1	20	0.00161738		TRBV29-1	TRBJ2-4	TRBD2	30	0.00213393
						TRBV7-3	TRBJ2-6	TRBD2	1	5.68896e-05		TRBV6-6	TRBJ1-5	TRBD1	19	0.00153651		TRBV11-2	TRBJ2-7	TRBD2	30	0.00213393
						TRBV7-3	TRBJ1-6	TRBD1	1	5.68896e-05		TRBV6-4	TRBJ2-3	TRBD1	19	0.00153651		TRBV10-3	TRBJ1-6	TRBD1	30	0.00213393
						TRBV7-3	TRBJ1-2	TRBD2	1	5.68896e-05		TRBV6-1	TRBJ1-4	TRBD2	19	0.00153651		TRBV7-6	TRBJ1-5	TRBD2	29	0.0020628
						TRBV6-9	TRBJ2-7	TRBD1	1	5.68896e-05		TRBV5-8	TRBJ2-3	TRBD1	19	0.00153651		TRBV5-4	TRBJ2-1	TRBD2	29	0.0020628
						TRBV6-8	TRBJ2-6	TRBD2	1	5.68896e-05		TRBV5-8	TRBJ1-2	TRBD2	19	0.00153651		TRBV11-3	TRBJ2-1	TRBD1	29	0.0020628
						TRBV6-8	TRBJ1-4	TRBD1	1	5.68896e-05		TRBV3-2	TRBJ2-2	TRBD1	19	0.00153651		TRBV7-4	TRBJ2-3	TRBD2	28	0.00199167
						TRBV6-6	TRBJ2-6	TRBD2	1	5.68896e-05		TRBV25-1	TRBJ1-3	TRBD2	19	0.00153651		TRBV6-5	TRBJ1-1	TRBD2	28	0.00199167
						TRBV6-6	TRBJ2-2	TRBD2	1	5.68896e-05		TRBV10-3	TRBJ2-2	TRBD1	19	0.00153651		TRBV27	TRBJ1-3	TRBD1	28	0.00199167
						TRBV6-5	TRBJ2-4	TRBD1	1	5.68896e-05		TRBV10-2	TRBJ2-5	TRBD2	19	0.00153651		TRBV6-5	TRBJ1-2	TRBD2	27	0.00192054
						TRBV6-5	TRBJ1-5	TRBD2	1	5.68896e-05		TRBV4-3	TRBJ2-7	TRBD1	18	0.00145564		TRBV6-1	TRBJ1-3	TRBD2	27	0.00192054
						TRBV6-4	TRBJ1-1	TRBD2	1	5.68896e-05		TRBV4-2	TRBJ2-7	TRBD1	18	0.00145564		TRBV4-1	TRBJ1-4	TRBD2	27	0.00192054
						TRBV6-1	TRBJ2-6	TRBD1	1	5.68896e-05		TRBV30	TRBJ2-3	TRBD2	18	0.00145564		TRBV4-1	TRBJ1-4	TRBD1	27	0.00192054
						TRBV5-8	TRBJ1-6	TRBD2	1	5.68896e-05		TRBV28	TRBJ1-3	TRBD1	18	0.00145564		TRBV3-2	TRBJ2-4	TRBD2	27	0.00192054
						TRBV5-8	TRBJ1-2	TRBD2	1	5.68896e-05		TRBV10-3	TRBJ2-2	TRBD2	18	0.00145564		TRBV15	TRBJ1-4	TRBD1	27	0.00192054
						TRBV5-8	TRBJ1-1	TRBD1	1	5.68896e-05		TRBV9	TRBJ1-5	TRBD1	17	0.00137477		TRBV11-2	TRBJ1-2	TRBD1	27	0.00192054
						TRBV5-7	TRBJ1-2	TRBD1	1	5.68896e-05		TRBV7-3	TRBJ1-3	TRBD2	17	0.00137477		TRBV10-3	TRBJ2-2	TRBD1	27	0.00192054
						TRBV5-6	TRBJ2-3	TRBD2	1	5.68896e-05		TRBV6-8	TRBJ2-6	TRBD1	17	0.00137477		TRBV6-6	TRBJ2-4	TRBD2	26	0.0018494
						TRBV5-6	TRBJ1-5	TRBD1	1	5.68896e-05		TRBV5-4	TRBJ1-5	TRBD1	17	0.00137477		TRBV6-5	TRBJ1-4	TRBD2	26	0.0018494
						TRBV5-6	TRBJ1-4	TRBD2	1	5.68896e-05		TRBV4-2	TRBJ2-5	TRBD1	17	0.00137477		TRBV3-2	TRBJ1-6	TRBD1	26	0.0018494
						TRBV5-5	TRBJ2-6	TRBD2	1	5.68896e-05		TRBV4-2	TRBJ2-1	TRBD2	17	0.00137477		TRBV30	TRBJ2-3	TRBD2	26	0.0018494
						TRBV5-5	TRBJ1-5	TRBD2	1	5.68896e-05		TRBV20-1	TRBJ1-2	TRBD1	17	0.00137477		TRBV30	TRBJ1-2	TRBD1	26	0.0018494
						TRBV5-5	TRBJ1-3	TRBD1	1	5.68896e-05		TRBV15	TRBJ1-3	TRBD2	17	0.00137477		TRBV11-2	TRBJ2-3	TRBD2	26	0.0018494
						TRBV4-3	TRBJ2-1	TRBD2	1	5.68896e-05		TRBV7-7	TRBJ1-6	TRBD1	16	0.00129391		TRBV10-3	TRBJ1-5	TRBD2	26	0.0018494
						TRBV4-3	TRBJ1-2	TRBD1	1	5.68896e-05		TRBV7-6	TRBJ1-1	TRBD2	16	0.00129391		TRBV9	TRBJ2-2	TRBD1	25	0.00177827
						TRBV4-2	TRBJ2-2	TRBD1	1	5.68896e-05		TRBV7-3	TRBJ2-4	TRBD2	16	0.00129391		TRBV6-8	TRBJ2-5	TRBD2	25	0.00177827
						TRBV4-2	TRBJ1-5	TRBD1	1	5.68896e-05		TRBV5-8	TRBJ1-5	TRBD2	16	0.00129391		TRBV6-1	TRBJ2-6	TRBD2	25	0.00177827
						TRBV27	TRBJ2-6	TRBD1	1	5.68896e-05		TRBV4-1	TRBJ2-4	TRBD2	16	0.00129391		TRBV5-5	TRBJ2-7	TRBD2	25	0.00177827
						TRBV27	TRBJ1-4	TRBD2	1	5.68896e-05		TRBV29-1	TRBJ1-4	TRBD2	16	0.00129391		TRBV4-2	TRBJ1-5	TRBD2	25	0.00177827
						TRBV26	TRBJ2-7	TRBD2	1	5.68896e-05		TRBV29-1	TRBJ1-1	TRBD2	16	0.00129391		TRBV30	TRBJ2-2	TRBD2	25	0.00177827
						TRBV25-1	TRBJ2-7	TRBD2	1	5.68896e-05		TRBV10-3	TRBJ1-4	TRBD2	16	0.00129391		TRBV18	TRBJ2-1	TRBD2	25	0.00177827
						TRBV25-1	TRBJ2-7	TRBD1	1	5.68896e-05		TRBV10-3	TRBJ1-1	TRBD2	16	0.00129391		TRBV11-3	TRBJ2-7	TRBD1	25	0.00177827
						TRBV20/OR9-2	TRBJ1-4	TRBD1	1	5.68896e-05		TRBV10-1	TRBJ1-6	TRBD2	16	0.00129391		TRBV11-3	TRBJ1-1	TRBD1	25	0.00177827
						TRBV20-1	TRBJ2-6	TRBD2	1	5.68896e-05		TRBV6-6	TRBJ1-1	TRBD2	15	0.00121304		TRBV10-3	TRBJ2-4	TRBD1	25	0.00177827
						TRBV20-1	TRBJ2-2	TRBD2	1	5.68896e-05		TRBV6-1	TRBJ2-2	TRBD1	15	0.00121304		TRBV7-7	TRBJ1-1	TRBD1	24	0.00170714
						TRBV20-1	TRBJ2-2	TRBD1	1	5.68896e-05		TRBV5-5	TRBJ2-2	TRBD1	15	0.00121304		TRBV7-3	TRBJ1-3	TRBD2	24	0.00170714
						TRBV20-1	TRBJ2-1	TRBD2	1	5.68896e-05		TRBV5-4	TRBJ1-1	TRBD2	15	0.00121304		TRBV6-6	TRBJ1-6	TRBD1	24	0.00170714
						TRBV20-1	TRBJ2-1	TRBD1	1	5.68896e-05		TRBV4-1	TRBJ2-4	TRBD1	15	0.00121304		TRBV4-1	TRBJ2-4	TRBD1	24	0.00170714
						TRBV18	TRBJ2-7	TRBD2	1	5.68896e-05		TRBV3-2	TRBJ1-4	TRBD1	15	0.00121304		TRBV7-7	TRBJ1-2	TRBD1	23	0.00163601
						TRBV18	TRBJ2-5	TRBD1	1	5.68896e-05		TRBV29-1	TRBJ2-7	TRBD2	15	0.00121304		TRBV7-6	TRBJ2-4	TRBD2	23	0.00163601
						TRBV14	TRBJ2-1	TRBD1	1	5.68896e-05		TRBV28	TRBJ2-4	TRBD2	15	0.00121304		TRBV5-5	TRBJ2-1	TRBD2	23	0.00163601
						TRBV13	TRBJ2-5	TRBD2	1	5.68896e-05		TRBV18	TRBJ1-1	TRBD1	15	0.00121304		TRBV5-4	TRBJ2-3	TRBD2	23	0.00163601
						TRBV12-5	TRBJ1-6	TRBD2	1	5.68896e-05		TRBV11-3	TRBJ2-7	TRBD2	15	0.00121304		TRBV3-2	TRBJ1-4	TRBD2	23	0.00163601
						TRBV12-5	TRBJ1-5	TRBD2	1	5.68896e-05		TRBV6-8	TRBJ1-5	TRBD1	14	0.00113217		TRBV3-2	TRBJ1-3	TRBD2	23	0.00163601
						TRBV12-4	TRBJ1-1	TRBD2	1	5.68896e-05		TRBV6-5	TRBJ2-2	TRBD1	14	0.00113217		TRBV20-1	TRBJ2-3	TRBD1	23	0.00163601
						TRBV11-2	TRBJ2-6	TRBD2	1	5.68896e-05		TRBV5-6	TRBJ1-2	TRBD2	14	0.00113217		TRBV7-6	TRBJ1-4	TRBD2	22	0.00156488
						TRBV11-2	TRBJ1-6	TRBD2	1	5.68896e-05		TRBV5-5	TRBJ2-1	TRBD1	14	0.00113217		TRBV6-8	TRBJ1-6	TRBD1	22	0.00156488
						TRBV11-2	TRBJ1-1	TRBD2	1	5.68896e-05		TRBV5-4	TRBJ1-4	TRBD2	14	0.00113217		TRBV20-1	TRBJ1-5	TRBD2	22	0.00156488
						TRBV10-3	TRBJ2-6	TRBD2	1	5.68896e-05		TRBV3-2	TRBJ1-6	TRBD1	14	0.00113217		TRBV6-6	TRBJ1-3	TRBD1	21	0.00149375
						TRBV10-3	TRBJ2-5	TRBD2	1	5.68896e-05		TRBV6-6	TRBJ2-5	TRBD2	13	0.0010513		TRBV5-5	TRBJ2-6	TRBD2	21	0.00149375
						TRBV10-3	TRBJ2-2	TRBD2	1	5.68896e-05		TRBV6-5	TRBJ1-3	TRBD1	13	0.0010513		TRBV5-6	TRBJ1-5	TRBD2	20	0.00142262
						TRBV10-3	TRBJ1-1	TRBD1	1	5.68896e-05		TRBV6-1	TRBJ1-3	TRBD1	13	0.0010513		TRBV5-5	TRBJ2-3	TRBD2	20	0.00142262
						TRBV10-2	TRBJ2-7	TRBD1	1	5.68896e-05		TRBV5-5	TRBJ2-5	TRBD1	13	0.0010513		TRBV4-3	TRBJ2-3	TRBD2	20	0.00142262
						TRBV10-2	TRBJ2-6	TRBD2	1	5.68896e-05		TRBV4-2	TRBJ1-5	TRBD1	13	0.0010513		TRBV18	TRBJ1-1	TRBD1	20	0.00142262
						TRBV10-2	TRBJ1-6	TRBD1	1	5.68896e-05		TRBV30	TRBJ2-1	TRBD1	13	0.0010513		TRBV10-3	TRBJ1-6	TRBD2	20	0.00142262
						TRBV10-2	TRBJ1-4	TRBD2	1	5.68896e-05		TRBV25-1	TRBJ1-6	TRBD2	13	0.0010513		TRBV9	TRBJ1-1	TRBD1	19	0.00135149
						TRBV10-2	TRBJ1-2	TRBD2	1	5.68896e-05		TRBV18	TRBJ2-3	TRBD1	13	0.0010513		TRBV7-6	TRBJ1-6	TRBD2	19	0.00135149
												TRBV13	TRBJ2-1	TRBD2	13	0.0010513		TRBV7-4	TRBJ1-1	TRBD2	19	0.00135149
												TRBV11-1	TRBJ2-5	TRBD2	13	0.0010513		TRBV6-5	TRBJ1-5	TRBD2	19	0.00135149
												TRBV6-8	TRBJ1-3	TRBD1	12	0.000970429		TRBV20-1	TRBJ1-4	TRBD2	19	0.00135149
												TRBV6-6	TRBJ2-2	TRBD2	12	0.000970429		TRBV9	TRBJ2-1	TRBD2	18	0.00128036
												TRBV6-5	TRBJ2-3	TRBD1	12	0.000970429		TRBV5-6	TRBJ1-4	TRBD1	18	0.00128036
												TRBV5-4	TRBJ2-3	TRBD1	12	0.000970429		TRBV4-2	TRBJ1-2	TRBD2	18	0.00128036
												TRBV4-2	TRBJ1-2	TRBD1	12	0.000970429		TRBV4-1	TRBJ2-6	TRBD1	18	0.00128036
												TRBV30	TRBJ2-5	TRBD1	12	0.000970429		TRBV20-1	TRBJ2-5	TRBD1	18	0.00128036
												TRBV12-5	TRBJ1-5	TRBD1	12	0.000970429		TRBV20-1	TRBJ1-3	TRBD2	18	0.00128036
												TRBV11-3	TRBJ2-7	TRBD1	12	0.000970429		TRBV18	TRBJ2-7	TRBD1	18	0.00128036
												TRBV7-4	TRBJ2-3	TRBD1	11	0.00088956		TRBV9	TRBJ2-3	TRBD1	17	0.00120923
												TRBV6-4	TRBJ2-6	TRBD1	11	0.00088956		TRBV7-7	TRBJ1-5	TRBD1	17	0.00120923
												TRBV6-1	TRBJ2-6	TRBD1	11	0.00088956		TRBV5-8	TRBJ1-3	TRBD1	17	0.00120923
												TRBV5-8	TRBJ2-4	TRBD2	11	0.00088956		TRBV30	TRBJ1-3	TRBD1	17	0.00120923
												TRBV5-6	TRBJ2-1	TRBD2	11	0.00088956		TRBV20-1	TRBJ1-2	TRBD1	17	0.00120923
												TRBV5-5	TRBJ2-3	TRBD2	11	0.00088956		TRBV15	TRBJ2-4	TRBD1	17	0.00120923
												TRBV4-2	TRBJ2-1	TRBD1	11	0.00088956		TRBV12-5	TRBJ2-1	TRBD1	17	0.00120923
												TRBV4-2	TRBJ1-4	TRBD2	11	0.00088956		TRBV10-3	TRBJ2-6	TRBD1	17	0.00120923
												TRBV30	TRBJ1-4	TRBD1	11	0.00088956		TRBV10-3	TRBJ2-4	TRBD2	17	0.00120923
												TRBV12-4	TRBJ2-4	TRBD2	11	0.00088956		TRBV10-3	TRBJ1-4	TRBD2	17	0.00120923
												TRBV11-1	TRBJ1-2	TRBD1	11	0.00088956		TRBV9	TRBJ2-5	TRBD2	16	0.0011381
												TRBV10-3	TRBJ1-2	TRBD2	11	0.00088956		TRBV7-7	TRBJ2-7	TRBD2	16	0.0011381
												TRBV5-6	TRBJ2-5	TRBD1	10	0.000808691		TRBV7-7	TRBJ2-2	TRBD1	16	0.0011381
												TRBV4-3	TRBJ1-2	TRBD1	10	0.000808691		TRBV6-8	TRBJ1-3	TRBD1	16	0.0011381
												TRBV3-2	TRBJ1-3	TRBD1	10	0.000808691		TRBV6-5	TRBJ1-6	TRBD1	16	0.0011381
												TRBV30	TRBJ2-2	TRBD2	10	0.000808691		TRBV5-5	TRBJ2-2	TRBD1	16	0.0011381
												TRBV30	TRBJ1-5	TRBD1	10	0.000808691		TRBV5-4	TRBJ2-5	TRBD2	16	0.0011381
												TRBV30	TRBJ1-2	TRBD2	10	0.000808691		TRBV5-4	TRBJ1-5	TRBD1	16	0.0011381
												TRBV11-2	TRBJ2-3	TRBD1	10	0.000808691		TRBV4-2	TRBJ1-1	TRBD2	16	0.0011381
												TRBV7-7	TRBJ2-1	TRBD2	9	0.000727822		TRBV20-1	TRBJ1-1	TRBD1	16	0.0011381
												TRBV7-4	TRBJ2-6	TRBD2	9	0.000727822		TRBV12-5	TRBJ1-5	TRBD1	16	0.0011381
												TRBV7-4	TRBJ2-3	TRBD2	9	0.000727822		TRBV7-6	TRBJ2-6	TRBD2	15	0.00106696
												TRBV6-8	TRBJ2-5	TRBD2	9	0.000727822		TRBV7-6	TRBJ1-3	TRBD2	15	0.00106696
												TRBV6-6	TRBJ2-5	TRBD1	9	0.000727822		TRBV7-3	TRBJ2-6	TRBD1	15	0.00106696
												TRBV6-6	TRBJ1-4	TRBD2	9	0.000727822		TRBV6-8	TRBJ1-6	TRBD2	15	0.00106696
												TRBV6-6	TRBJ1-2	TRBD2	9	0.000727822		TRBV6-5	TRBJ2-4	TRBD2	15	0.00106696
												TRBV6-5	TRBJ1-6	TRBD1	9	0.000727822		TRBV5-7	TRBJ1-2	TRBD1	15	0.00106696
												TRBV6-1	TRBJ2-4	TRBD1	9	0.000727822		TRBV5-5	TRBJ2-4	TRBD1	15	0.00106696
												TRBV5-4	TRBJ2-2	TRBD1	9	0.000727822		TRBV5-4	TRBJ2-7	TRBD1	15	0.00106696
												TRBV5-4	TRBJ1-3	TRBD1	9	0.000727822		TRBV29-1	TRBJ2-6	TRBD2	15	0.00106696
												TRBV4-2	TRBJ2-7	TRBD2	9	0.000727822		TRBV29-1	TRBJ1-6	TRBD2	15	0.00106696
												TRBV4-2	TRBJ2-2	TRBD1	9	0.000727822		TRBV20-1	TRBJ2-4	TRBD2	15	0.00106696
												TRBV27	TRBJ1-3	TRBD1	9	0.000727822		TRBV15	TRBJ1-3	TRBD1	15	0.00106696
												TRBV12-5	TRBJ2-5	TRBD2	9	0.000727822		TRBV11-2	TRBJ2-5	TRBD2	15	0.00106696
												TRBV11-3	TRBJ2-2	TRBD2	9	0.000727822		TRBV6-8	TRBJ1-4	TRBD2	14	0.000995833
												TRBV11-2	TRBJ2-3	TRBD2	9	0.000727822		TRBV6-8	TRBJ1-2	TRBD2	14	0.000995833
												TRBV11-2	TRBJ1-4	TRBD1	9	0.000727822		TRBV5-6	TRBJ2-3	TRBD1	14	0.000995833
												TRBV11-1	TRBJ2-7	TRBD1	9	0.000727822		TRBV4-3	TRBJ2-4	TRBD1	14	0.000995833
												TRBV10-3	TRBJ2-6	TRBD1	9	0.000727822		TRBV4-2	TRBJ2-4	TRBD2	14	0.000995833
												TRBV7-6	TRBJ2-4	TRBD1	8	0.000646953		TRBV4-2	TRBJ1-6	TRBD2	14	0.000995833
												TRBV6-8	TRBJ1-1	TRBD2	8	0.000646953		TRBV4-2	TRBJ1-2	TRBD1	14	0.000995833
												TRBV5-6	TRBJ2-3	TRBD2	8	0.000646953		TRBV3-2	TRBJ2-6	TRBD2	14	0.000995833
												TRBV4-3	TRBJ2-2	TRBD1	8	0.000646953		TRBV24-1	TRBJ1-2	TRBD1	14	0.000995833
												TRBV30	TRBJ2-2	TRBD1	8	0.000646953		TRBV18	TRBJ1-2	TRBD1	14	0.000995833
												TRBV27	TRBJ1-6	TRBD1	8	0.000646953		TRBV11-2	TRBJ2-2	TRBD2	14	0.000995833
												TRBV20-1	TRBJ2-2	TRBD1	8	0.000646953		TRBV7-6	TRBJ2-6	TRBD1	13	0.000924702
												TRBV12-5	TRBJ2-6	TRBD1	8	0.000646953		TRBV6-6	TRBJ2-5	TRBD2	13	0.000924702
												TRBV11-2	TRBJ2-2	TRBD2	8	0.000646953		TRBV6-5	TRBJ1-6	TRBD2	13	0.000924702
												TRBV10-2	TRBJ2-2	TRBD2	8	0.000646953		TRBV5-8	TRBJ2-7	TRBD2	13	0.000924702
												TRBV10-1	TRBJ1-3	TRBD2	8	0.000646953		TRBV4-2	TRBJ2-5	TRBD1	13	0.000924702
												TRBV9	TRBJ2-7	TRBD2	7	0.000566084		TRBV4-1	TRBJ1-3	TRBD2	13	0.000924702
												TRBV7-7	TRBJ2-1	TRBD1	7	0.000566084		TRBV30	TRBJ1-4	TRBD1	13	0.000924702
												TRBV6-5	TRBJ1-1	TRBD2	7	0.000566084		TRBV20-1	TRBJ1-5	TRBD1	13	0.000924702
												TRBV6-1	TRBJ1-6	TRBD2	7	0.000566084		TRBV11-2	TRBJ2-2	TRBD1	13	0.000924702
												TRBV5-6	TRBJ2-2	TRBD1	7	0.000566084		TRBV10-3	TRBJ1-3	TRBD2	13	0.000924702
												TRBV5-5	TRBJ2-3	TRBD1	7	0.000566084		TRBV9	TRBJ2-3	TRBD2	12	0.000853571
												TRBV4-3	TRBJ2-5	TRBD2	7	0.000566084		TRBV5-8	TRBJ2-3	TRBD1	12	0.000853571
												TRBV30	TRBJ2-6	TRBD2	7	0.000566084		TRBV5-8	TRBJ2-1	TRBD2	12	0.000853571
												TRBV29/OR9-2	TRBJ2-3	TRBD1	7	0.000566084		TRBV5-6	TRBJ1-1	TRBD1	12	0.000853571
												TRBV29/OR9-2	TRBJ2-1	TRBD2	7	0.000566084		TRBV5-4	TRBJ2-2	TRBD1	12	0.000853571
												TRBV16	TRBJ2-2	TRBD2	7	0.000566084		TRBV4-3	TRBJ2-5	TRBD2	12	0.000853571
												TRBV12-5	TRBJ2-2	TRBD1	7	0.000566084		TRBV4-1	TRBJ2-6	TRBD2	12	0.000853571
												TRBV12-4	TRBJ1-6	TRBD2	7	0.000566084		TRBV29-1	TRBJ2-6	TRBD1	12	0.000853571
												TRBV11-3	TRBJ2-1	TRBD1	7	0.000566084		TRBV18	TRBJ1-5	TRBD1	12	0.000853571
												TRBV11-2	TRBJ1-2	TRBD2	7	0.000566084		TRBV12-5	TRBJ2-1	TRBD2	12	0.000853571
												TRBV10-2	TRBJ2-7	TRBD1	7	0.000566084		TRBV10-2	TRBJ1-2	TRBD1	12	0.000853571
												TRBV6-6	TRBJ2-6	TRBD2	6	0.000485215		TRBV6-8	TRBJ2-4	TRBD2	11	0.00078244
												TRBV6-5	TRBJ2-5	TRBD2	6	0.000485215		TRBV6-8	TRBJ1-5	TRBD2	11	0.00078244
												TRBV6-4	TRBJ1-3	TRBD1	6	0.000485215		TRBV6-5	TRBJ2-6	TRBD1	11	0.00078244
												TRBV5-6	TRBJ2-3	TRBD1	6	0.000485215		TRBV6-1	TRBJ1-3	TRBD1	11	0.00078244
												TRBV5-4	TRBJ2-2	TRBD2	6	0.000485215		TRBV5-5	TRBJ1-3	TRBD1	11	0.00078244
												TRBV3-2	TRBJ2-6	TRBD1	6	0.000485215		TRBV13	TRBJ1-1	TRBD1	11	0.00078244
												TRBV30	TRBJ1-3	TRBD2	6	0.000485215		TRBV11-3	TRBJ2-7	TRBD2	11	0.00078244
												TRBV29/OR9-2	TRBJ2-5	TRBD2	6	0.000485215		TRBV11-3	TRBJ2-3	TRBD1	11	0.00078244
												TRBV29/OR9-2	TRBJ1-5	TRBD1	6	0.000485215		TRBV11-3	TRBJ1-6	TRBD1	11	0.00078244
												TRBV27	TRBJ2-4	TRBD1	6	0.000485215		TRBV6-8	TRBJ2-6	TRBD1	10	0.000711309
												TRBV24/OR9-2	TRBJ2-3	TRBD2	6	0.000485215		TRBV5-5	TRBJ2-5	TRBD1	10	0.000711309
												TRBV16	TRBJ1-5	TRBD1	6	0.000485215		TRBV5-5	TRBJ2-3	TRBD1	10	0.000711309
												TRBV11-2	TRBJ2-7	TRBD2	6	0.000485215		TRBV5-5	TRBJ2-1	TRBD1	10	0.000711309
												TRBV10-3	TRBJ2-6	TRBD2	6	0.000485215		TRBV5-5	TRBJ1-1	TRBD1	10	0.000711309
												TRBV10-3	TRBJ1-5	TRBD2	6	0.000485215		TRBV3-2	TRBJ2-4	TRBD1	10	0.000711309
												TRBV7-7	TRBJ2-7	TRBD1	5	0.000404346		TRBV20-1	TRBJ2-6	TRBD2	10	0.000711309
												TRBV7-7	TRBJ2-2	TRBD1	5	0.000404346		TRBV20-1	TRBJ1-6	TRBD1	10	0.000711309
												TRBV7-6	TRBJ2-6	TRBD2	5	0.000404346		TRBV11-3	TRBJ1-4	TRBD1	10	0.000711309
												TRBV7-6	TRBJ2-4	TRBD2	5	0.000404346		TRBV7-7	TRBJ1-6	TRBD1	9	0.000640178
												TRBV7-6	TRBJ1-4	TRBD2	5	0.000404346		TRBV6-6	TRBJ1-1	TRBD2	9	0.000640178
												TRBV7-4	TRBJ1-4	TRBD2	5	0.000404346		TRBV5-8	TRBJ1-2	TRBD1	9	0.000640178
												TRBV6-8	TRBJ1-4	TRBD1	5	0.000404346		TRBV5-5	TRBJ1-6	TRBD1	9	0.000640178
												TRBV5-6	TRBJ2-5	TRBD2	5	0.000404346		TRBV4-3	TRBJ2-2	TRBD2	9	0.000640178
												TRBV5-5	TRBJ1-5	TRBD2	5	0.000404346		TRBV4-2	TRBJ2-1	TRBD1	9	0.000640178
												TRBV5-4	TRBJ2-4	TRBD1	5	0.000404346		TRBV4-2	TRBJ1-4	TRBD1	9	0.000640178
												TRBV4-3	TRBJ2-3	TRBD1	5	0.000404346		TRBV29/OR9-2	TRBJ2-7	TRBD1	9	0.000640178
												TRBV4-3	TRBJ1-5	TRBD2	5	0.000404346		TRBV24-1	TRBJ2-1	TRBD2	9	0.000640178
												TRBV30	TRBJ2-6	TRBD1	5	0.000404346		TRBV18	TRBJ1-3	TRBD1	9	0.000640178
												TRBV30	TRBJ2-3	TRBD1	5	0.000404346		TRBV14	TRBJ2-5	TRBD1	9	0.000640178
												TRBV30	TRBJ1-6	TRBD1	5	0.000404346		TRBV13	TRBJ2-1	TRBD1	9	0.000640178
												TRBV30	TRBJ1-4	TRBD2	5	0.000404346		TRBV11-3	TRBJ2-5	TRBD2	9	0.000640178
												TRBV30	TRBJ1-3	TRBD1	5	0.000404346		TRBV11-3	TRBJ2-3	TRBD2	9	0.000640178
												TRBV29/OR9-2	TRBJ2-3	TRBD2	5	0.000404346		TRBV10-3	TRBJ2-6	TRBD2	9	0.000640178
												TRBV29/OR9-2	TRBJ1-2	TRBD1	5	0.000404346		TRBV7-7	TRBJ2-2	TRBD2	8	0.000569048
												TRBV29/OR9-2	TRBJ1-1	TRBD1	5	0.000404346		TRBV7-4	TRBJ1-3	TRBD1	8	0.000569048
												TRBV24-1	TRBJ1-1	TRBD1	5	0.000404346		TRBV5-8	TRBJ2-5	TRBD1	8	0.000569048
												TRBV16	TRBJ2-7	TRBD1	5	0.000404346		TRBV5-6	TRBJ2-5	TRBD1	8	0.000569048
												TRBV16	TRBJ2-5	TRBD2	5	0.000404346		TRBV5-4	TRBJ2-4	TRBD2	8	0.000569048
												TRBV16	TRBJ1-6	TRBD1	5	0.000404346		TRBV4-3	TRBJ1-2	TRBD2	8	0.000569048
												TRBV13	TRBJ2-3	TRBD2	5	0.000404346		TRBV4-2	TRBJ2-2	TRBD1	8	0.000569048
												TRBV12-5	TRBJ1-4	TRBD2	5	0.000404346		TRBV12-5	TRBJ1-2	TRBD1	8	0.000569048
												TRBV12-4	TRBJ1-3	TRBD2	5	0.000404346		TRBV11-3	TRBJ2-2	TRBD2	8	0.000569048
												TRBV11-3	TRBJ1-1	TRBD1	5	0.000404346		TRBV11-3	TRBJ2-2	TRBD1	8	0.000569048
												TRBV11-2	TRBJ2-6	TRBD1	5	0.000404346		TRBV10-2	TRBJ1-5	TRBD2	8	0.000569048
												TRBV11-2	TRBJ1-1	TRBD2	5	0.000404346		TRBV7-7	TRBJ2-5	TRBD2	7	0.000497917
												TRBV11-1	TRBJ2-5	TRBD1	5	0.000404346		TRBV7-7	TRBJ2-3	TRBD2	7	0.000497917
												TRBV10-2	TRBJ2-3	TRBD2	5	0.000404346		TRBV7-7	TRBJ1-3	TRBD1	7	0.000497917
												TRBV7-7	TRBJ1-5	TRBD1	4	0.000323476		TRBV7-4	TRBJ1-2	TRBD2	7	0.000497917
												TRBV7-7	TRBJ1-1	TRBD2	4	0.000323476		TRBV6-6	TRBJ1-2	TRBD2	7	0.000497917
												TRBV7-6	TRBJ1-2	TRBD2	4	0.000323476		TRBV5-5	TRBJ1-2	TRBD2	7	0.000497917
												TRBV6-5	TRBJ2-2	TRBD2	4	0.000323476		TRBV5-4	TRBJ1-2	TRBD1	7	0.000497917
												TRBV6-5	TRBJ2-1	TRBD2	4	0.000323476		TRBV4-3	TRBJ2-6	TRBD1	7	0.000497917
												TRBV6-5	TRBJ1-2	TRBD2	4	0.000323476		TRBV4-3	TRBJ1-6	TRBD2	7	0.000497917
												TRBV6-1	TRBJ2-4	TRBD2	4	0.000323476		TRBV4-3	TRBJ1-1	TRBD2	7	0.000497917
												TRBV5-8	TRBJ2-6	TRBD2	4	0.000323476		TRBV4-2	TRBJ1-4	TRBD2	7	0.000497917
												TRBV5-6	TRBJ1-3	TRBD1	4	0.000323476		TRBV30	TRBJ1-6	TRBD2	7	0.000497917
												TRBV5-5	TRBJ1-2	TRBD2	4	0.000323476		TRBV29/OR9-2	TRBJ2-1	TRBD2	7	0.000497917
												TRBV4-2	TRBJ2-3	TRBD1	4	0.000323476		TRBV20-1	TRBJ2-2	TRBD1	7	0.000497917
												TRBV4-2	TRBJ2-2	TRBD2	4	0.000323476		TRBV20-1	TRBJ2-1	TRBD1	7	0.000497917
												TRBV4-2	TRBJ1-6	TRBD1	4	0.000323476		TRBV12-5	TRBJ2-3	TRBD1	7	0.000497917
												TRBV4-2	TRBJ1-3	TRBD1	4	0.000323476		TRBV11-3	TRBJ1-2	TRBD1	7	0.000497917
												TRBV30	TRBJ1-6	TRBD2	4	0.000323476		TRBV10-3	TRBJ1-3	TRBD1	7	0.000497917
												TRBV30	TRBJ1-5	TRBD2	4	0.000323476		TRBV9	TRBJ2-7	TRBD2	6	0.000426786
												TRBV24-1	TRBJ2-4	TRBD1	4	0.000323476		TRBV9	TRBJ2-7	TRBD1	6	0.000426786
												TRBV20-1	TRBJ2-4	TRBD1	4	0.000323476		TRBV7-7	TRBJ1-4	TRBD1	6	0.000426786
												TRBV20-1	TRBJ2-3	TRBD1	4	0.000323476		TRBV7-4	TRBJ2-6	TRBD1	6	0.000426786
												TRBV16	TRBJ2-5	TRBD1	4	0.000323476		TRBV6-6	TRBJ2-6	TRBD2	6	0.000426786
												TRBV16	TRBJ2-2	TRBD1	4	0.000323476		TRBV6-6	TRBJ1-6	TRBD2	6	0.000426786
												TRBV12-5	TRBJ2-3	TRBD2	4	0.000323476		TRBV6-5	TRBJ1-3	TRBD2	6	0.000426786
												TRBV12-5	TRBJ2-1	TRBD2	4	0.000323476		TRBV5-8	TRBJ1-6	TRBD1	6	0.000426786
												TRBV10-3	TRBJ2-4	TRBD2	4	0.000323476		TRBV5-8	TRBJ1-4	TRBD1	6	0.000426786
												TRBV10-2	TRBJ2-7	TRBD2	4	0.000323476		TRBV5-6	TRBJ1-5	TRBD1	6	0.000426786
												TRBV9	TRBJ2-2	TRBD2	3	0.000242607		TRBV5-4	TRBJ1-1	TRBD2	6	0.000426786
												TRBV7-7	TRBJ2-5	TRBD2	3	0.000242607		TRBV4-2	TRBJ2-6	TRBD1	6	0.000426786
												TRBV7-7	TRBJ2-5	TRBD1	3	0.000242607		TRBV4-2	TRBJ1-6	TRBD1	6	0.000426786
												TRBV7-7	TRBJ2-3	TRBD1	3	0.000242607		TRBV30	TRBJ2-4	TRBD1	6	0.000426786
												TRBV7-4	TRBJ2-4	TRBD2	3	0.000242607		TRBV29/OR9-2	TRBJ2-3	TRBD2	6	0.000426786
												TRBV7-4	TRBJ1-1	TRBD2	3	0.000242607		TRBV20-1	TRBJ2-7	TRBD1	6	0.000426786
												TRBV7-1	TRBJ1-2	TRBD1	3	0.000242607		TRBV12-5	TRBJ2-5	TRBD1	6	0.000426786
												TRBV6-8	TRBJ2-4	TRBD1	3	0.000242607		TRBV11-3	TRBJ2-4	TRBD2	6	0.000426786
												TRBV6-6	TRBJ1-5	TRBD2	3	0.000242607		TRBV11-3	TRBJ2-4	TRBD1	6	0.000426786
												TRBV6-4	TRBJ2-4	TRBD1	3	0.000242607		TRBV11-3	TRBJ1-2	TRBD2	6	0.000426786
												TRBV5-8	TRBJ2-6	TRBD1	3	0.000242607		TRBV11-1	TRBJ2-3	TRBD2	6	0.000426786
												TRBV5-6	TRBJ2-2	TRBD2	3	0.000242607		TRBV11-1	TRBJ1-6	TRBD1	6	0.000426786
												TRBV5-5	TRBJ2-2	TRBD2	3	0.000242607		TRBV10-2	TRBJ2-7	TRBD2	6	0.000426786
												TRBV5-5	TRBJ1-6	TRBD1	3	0.000242607		TRBV10-2	TRBJ2-2	TRBD2	6	0.000426786
												TRBV5-4	TRBJ2-6	TRBD1	3	0.000242607		TRBV9	TRBJ2-1	TRBD1	5	0.000355655
												TRBV5-4	TRBJ1-6	TRBD1	3	0.000242607		TRBV9	TRBJ1-2	TRBD1	5	0.000355655
												TRBV4-3	TRBJ1-3	TRBD1	3	0.000242607		TRBV7-7	TRBJ2-4	TRBD2	5	0.000355655
												TRBV4-2	TRBJ2-5	TRBD2	3	0.000242607		TRBV7-7	TRBJ2-4	TRBD1	5	0.000355655
												TRBV3-2	TRBJ2-4	TRBD1	3	0.000242607		TRBV7-7	TRBJ1-1	TRBD2	5	0.000355655
												TRBV29/OR9-2	TRBJ1-4	TRBD1	3	0.000242607		TRBV7-4	TRBJ1-5	TRBD2	5	0.000355655
												TRBV29-1	TRBJ2-6	TRBD2	3	0.000242607		TRBV6-6	TRBJ1-5	TRBD2	5	0.000355655
												TRBV29-1	TRBJ2-4	TRBD2	3	0.000242607		TRBV6-1	TRBJ2-6	TRBD1	5	0.000355655
												TRBV24/OR9-2	TRBJ2-1	TRBD2	3	0.000242607		TRBV5-8	TRBJ1-1	TRBD1	5	0.000355655
												TRBV24-1	TRBJ2-7	TRBD1	3	0.000242607		TRBV5-6	TRBJ2-6	TRBD2	5	0.000355655
												TRBV20-1	TRBJ1-1	TRBD1	3	0.000242607		TRBV5-6	TRBJ2-2	TRBD2	5	0.000355655
												TRBV16	TRBJ2-1	TRBD1	3	0.000242607		TRBV5-6	TRBJ2-2	TRBD1	5	0.000355655
												TRBV16	TRBJ1-4	TRBD1	3	0.000242607		TRBV5-6	TRBJ2-1	TRBD1	5	0.000355655
												TRBV16	TRBJ1-2	TRBD1	3	0.000242607		TRBV5-4	TRBJ2-6	TRBD1	5	0.000355655
												TRBV14	TRBJ2-7	TRBD1	3	0.000242607		TRBV5-4	TRBJ2-1	TRBD1	5	0.000355655
												TRBV13	TRBJ2-6	TRBD1	3	0.000242607		TRBV5-4	TRBJ1-4	TRBD2	5	0.000355655
												TRBV13	TRBJ2-3	TRBD1	3	0.000242607		TRBV4-2	TRBJ1-3	TRBD2	5	0.000355655
												TRBV13	TRBJ1-5	TRBD1	3	0.000242607		TRBV30	TRBJ1-4	TRBD2	5	0.000355655
												TRBV12-5	TRBJ1-3	TRBD2	3	0.000242607		TRBV30	TRBJ1-3	TRBD2	5	0.000355655
												TRBV11-2	TRBJ2-6	TRBD2	3	0.000242607		TRBV30	TRBJ1-2	TRBD2	5	0.000355655
												TRBV11-2	TRBJ1-5	TRBD2	3	0.000242607		TRBV29/OR9-2	TRBJ2-7	TRBD2	5	0.000355655
												TRBV11-1	TRBJ2-6	TRBD2	3	0.000242607		TRBV29/OR9-2	TRBJ1-2	TRBD1	5	0.000355655
												TRBV11-1	TRBJ2-2	TRBD2	3	0.000242607		TRBV15	TRBJ2-6	TRBD1	5	0.000355655
												TRBV10-2	TRBJ1-4	TRBD2	3	0.000242607		TRBV14	TRBJ1-5	TRBD1	5	0.000355655
												TRBV7-7	TRBJ2-6	TRBD1	2	0.000161738		TRBV12-5	TRBJ1-1	TRBD1	5	0.000355655
												TRBV7-7	TRBJ2-2	TRBD2	2	0.000161738		TRBV11-2	TRBJ2-6	TRBD2	5	0.000355655
												TRBV7-7	TRBJ1-4	TRBD2	2	0.000161738		TRBV10-2	TRBJ2-7	TRBD1	5	0.000355655
												TRBV7-7	TRBJ1-2	TRBD2	2	0.000161738		TRBV9	TRBJ1-2	TRBD2	4	0.000284524
												TRBV7-4	TRBJ1-3	TRBD1	2	0.000161738		TRBV6-9	TRBJ2-2	TRBD2	4	0.000284524
												TRBV6-8	TRBJ2-6	TRBD2	2	0.000161738		TRBV6-9	TRBJ1-1	TRBD1	4	0.000284524
												TRBV6-3	TRBJ2-3	TRBD2	2	0.000161738		TRBV6-8	TRBJ2-6	TRBD2	4	0.000284524
												TRBV5-8	TRBJ2-4	TRBD1	2	0.000161738		TRBV6-5	TRBJ1-3	TRBD1	4	0.000284524
												TRBV5-8	TRBJ1-3	TRBD2	2	0.000161738		TRBV5-8	TRBJ2-2	TRBD1	4	0.000284524
												TRBV5-4	TRBJ2-6	TRBD2	2	0.000161738		TRBV5-6	TRBJ2-6	TRBD1	4	0.000284524
												TRBV5-4	TRBJ1-5	TRBD2	2	0.000161738		TRBV5-6	TRBJ2-3	TRBD2	4	0.000284524
												TRBV4-3	TRBJ2-6	TRBD1	2	0.000161738		TRBV5-6	TRBJ1-1	TRBD2	4	0.000284524
												TRBV4-2	TRBJ2-6	TRBD1	2	0.000161738		TRBV5-4	TRBJ1-4	TRBD1	4	0.000284524
												TRBV3-1	TRBJ2-4	TRBD2	2	0.000161738		TRBV5-4	TRBJ1-3	TRBD1	4	0.000284524
												TRBV30	TRBJ2-4	TRBD2	2	0.000161738		TRBV4-2	TRBJ2-6	TRBD2	4	0.000284524
												TRBV29/OR9-2	TRBJ2-7	TRBD2	2	0.000161738		TRBV30	TRBJ2-6	TRBD1	4	0.000284524
												TRBV29/OR9-2	TRBJ2-5	TRBD1	2	0.000161738		TRBV29/OR9-2	TRBJ1-1	TRBD1	4	0.000284524
												TRBV29/OR9-2	TRBJ2-2	TRBD2	2	0.000161738		TRBV24/OR9-2	TRBJ1-2	TRBD1	4	0.000284524
												TRBV28	TRBJ2-4	TRBD1	2	0.000161738		TRBV20-1	TRBJ1-6	TRBD2	4	0.000284524
												TRBV24/OR9-2	TRBJ2-5	TRBD1	2	0.000161738		TRBV20-1	TRBJ1-4	TRBD1	4	0.000284524
												TRBV24-1	TRBJ2-5	TRBD1	2	0.000161738		TRBV18	TRBJ2-3	TRBD1	4	0.000284524
												TRBV20-1	TRBJ2-6	TRBD1	2	0.000161738		TRBV13	TRBJ2-3	TRBD1	4	0.000284524
												TRBV16	TRBJ2-6	TRBD2	2	0.000161738		TRBV12-5	TRBJ2-7	TRBD2	4	0.000284524
												TRBV16	TRBJ2-4	TRBD1	2	0.000161738		TRBV11-3	TRBJ1-3	TRBD1	4	0.000284524
												TRBV16	TRBJ2-3	TRBD2	2	0.000161738		TRBV11-2	TRBJ1-6	TRBD2	4	0.000284524
												TRBV16	TRBJ1-5	TRBD2	2	0.000161738		TRBV11-2	TRBJ1-5	TRBD2	4	0.000284524
												TRBV16	TRBJ1-2	TRBD2	2	0.000161738		TRBV11-2	TRBJ1-1	TRBD2	4	0.000284524
												TRBV16	TRBJ1-1	TRBD2	2	0.000161738		TRBV11-1	TRBJ2-3	TRBD1	4	0.000284524
												TRBV14	TRBJ2-5	TRBD2	2	0.000161738		TRBV11-1	TRBJ2-2	TRBD2	4	0.000284524
												TRBV14	TRBJ2-3	TRBD2	2	0.000161738		TRBV9	TRBJ1-1	TRBD2	3	0.000213393
												TRBV13	TRBJ2-1	TRBD1	2	0.000161738		TRBV7-4	TRBJ2-6	TRBD2	3	0.000213393
												TRBV13	TRBJ1-2	TRBD1	2	0.000161738		TRBV7-4	TRBJ1-6	TRBD2	3	0.000213393
												TRBV13	TRBJ1-1	TRBD2	2	0.000161738		TRBV6-3	TRBJ1-1	TRBD1	3	0.000213393
												TRBV13	TRBJ1-1	TRBD1	2	0.000161738		TRBV5-8	TRBJ1-2	TRBD2	3	0.000213393
												TRBV12-5	TRBJ2-4	TRBD1	2	0.000161738		TRBV5-6	TRBJ2-1	TRBD2	3	0.000213393
												TRBV12-5	TRBJ2-2	TRBD2	2	0.000161738		TRBV5-5	TRBJ2-6	TRBD1	3	0.000213393
												TRBV12-5	TRBJ1-6	TRBD1	2	0.000161738		TRBV5-5	TRBJ2-5	TRBD2	3	0.000213393
												TRBV12-5	TRBJ1-2	TRBD2	2	0.000161738		TRBV5-4	TRBJ2-4	TRBD1	3	0.000213393
												TRBV12-5	TRBJ1-1	TRBD2	2	0.000161738		TRBV5-4	TRBJ1-6	TRBD1	3	0.000213393
												TRBV11-3	TRBJ2-3	TRBD2	2	0.000161738		TRBV5-4	TRBJ1-5	TRBD2	3	0.000213393
												TRBV11-3	TRBJ2-3	TRBD1	2	0.000161738		TRBV5-4	TRBJ1-2	TRBD2	3	0.000213393
												TRBV11-3	TRBJ1-5	TRBD2	2	0.000161738		TRBV30	TRBJ1-5	TRBD2	3	0.000213393
												TRBV11-3	TRBJ1-4	TRBD2	2	0.000161738		TRBV29/OR9-2	TRBJ2-5	TRBD2	3	0.000213393
												TRBV11-3	TRBJ1-4	TRBD1	2	0.000161738		TRBV24/OR9-2	TRBJ2-3	TRBD1	3	0.000213393
												TRBV11-1	TRBJ2-7	TRBD2	2	0.000161738		TRBV24-1	TRBJ2-5	TRBD1	3	0.000213393
												TRBV11-1	TRBJ2-3	TRBD2	2	0.000161738		TRBV18	TRBJ1-4	TRBD1	3	0.000213393
												TRBV11-1	TRBJ2-1	TRBD1	2	0.000161738		TRBV14	TRBJ2-1	TRBD1	3	0.000213393
												TRBV11-1	TRBJ1-4	TRBD2	2	0.000161738		TRBV13	TRBJ2-7	TRBD2	3	0.000213393
												TRBV10-3	TRBJ2-4	TRBD1	2	0.000161738		TRBV13	TRBJ2-5	TRBD1	3	0.000213393
												TRBV10-3	TRBJ1-6	TRBD2	2	0.000161738		TRBV12-5	TRBJ2-7	TRBD1	3	0.000213393
												TRBV10-3	TRBJ1-3	TRBD2	2	0.000161738		TRBV12-5	TRBJ2-4	TRBD1	3	0.000213393
												TRBV10-2	TRBJ2-4	TRBD2	2	0.000161738		TRBV12-5	TRBJ2-3	TRBD2	3	0.000213393
												TRBV10-2	TRBJ2-1	TRBD1	2	0.000161738		TRBV12-5	TRBJ1-4	TRBD1	3	0.000213393
												TRBV10-2	TRBJ1-3	TRBD2	2	0.000161738		TRBV11-2	TRBJ2-4	TRBD1	3	0.000213393
												TRBV10-1	TRBJ1-2	TRBD1	2	0.000161738		TRBV11-1	TRBJ1-2	TRBD1	3	0.000213393
												TRBV10-1	TRBJ1-1	TRBD1	2	0.000161738		TRBV10-2	TRBJ2-5	TRBD2	3	0.000213393
												TRBV9	TRBJ2-7	TRBD1	1	8.08691e-05		TRBV10-2	TRBJ2-4	TRBD2	3	0.000213393
												TRBV9	TRBJ1-1	TRBD2	1	8.08691e-05		TRBV10-2	TRBJ2-3	TRBD2	3	0.000213393
												TRBV7-7	TRBJ2-7	TRBD2	1	8.08691e-05		TRBV10-2	TRBJ1-2	TRBD2	3	0.000213393
												TRBV7-7	TRBJ1-5	TRBD2	1	8.08691e-05		TRBV10-2	TRBJ1-1	TRBD2	3	0.000213393
												TRBV7-6	TRBJ2-2P	TRBD2	1	8.08691e-05		TRBV9	TRBJ1-5	TRBD2	2	0.000142262
												TRBV7-4	TRBJ2-6	TRBD1	1	8.08691e-05		TRBV7-7	TRBJ1-6	TRBD2	2	0.000142262
												TRBV7-4	TRBJ2-4	TRBD1	1	8.08691e-05		TRBV7-7	TRBJ1-2	TRBD2	2	0.000142262
												TRBV7-4	TRBJ1-6	TRBD1	1	8.08691e-05		TRBV6-9	TRBJ2-7	TRBD1	2	0.000142262
												TRBV6-9	TRBJ1-5	TRBD1	1	8.08691e-05		TRBV6-5	TRBJ2-6	TRBD2	2	0.000142262
												TRBV6-9	TRBJ1-4	TRBD1	1	8.08691e-05		TRBV5-8	TRBJ2-6	TRBD1	2	0.000142262
												TRBV6-9	TRBJ1-1	TRBD1	1	8.08691e-05		TRBV5-8	TRBJ1-4	TRBD2	2	0.000142262
												TRBV6-8	TRBJ1-4	TRBD2	1	8.08691e-05		TRBV5-8	TRBJ1-3	TRBD2	2	0.000142262
												TRBV6-8	TRBJ1-2	TRBD2	1	8.08691e-05		TRBV5-8	TRBJ1-1	TRBD2	2	0.000142262
												TRBV6-6	TRBJ2-4	TRBD2	1	8.08691e-05		TRBV5-6	TRBJ2-7	TRBD2	2	0.000142262
												TRBV6-6	TRBJ1-3	TRBD2	1	8.08691e-05		TRBV5-6	TRBJ2-4	TRBD1	2	0.000142262
												TRBV6-5	TRBJ1-4	TRBD2	1	8.08691e-05		TRBV5-6	TRBJ1-6	TRBD1	2	0.000142262
												TRBV5-8	TRBJ1-6	TRBD2	1	8.08691e-05		TRBV5-6	TRBJ1-3	TRBD1	2	0.000142262
												TRBV5-8	TRBJ1-3	TRBD1	1	8.08691e-05		TRBV5-5	TRBJ2-4	TRBD2	2	0.000142262
												TRBV5-7	TRBJ2-5	TRBD1	1	8.08691e-05		TRBV5-3	TRBJ1-5	TRBD1	2	0.000142262
												TRBV5-6	TRBJ2-6	TRBD2	1	8.08691e-05		TRBV4-3	TRBJ1-5	TRBD2	2	0.000142262
												TRBV5-6	TRBJ1-6	TRBD1	1	8.08691e-05		TRBV4-3	TRBJ1-4	TRBD2	2	0.000142262
												TRBV5-6	TRBJ1-4	TRBD2	1	8.08691e-05		TRBV4-3	TRBJ1-3	TRBD2	2	0.000142262
												TRBV5-6	TRBJ1-3	TRBD2	1	8.08691e-05		TRBV3-1	TRBJ1-2	TRBD1	2	0.000142262
												TRBV5-5	TRBJ2-4	TRBD1	1	8.08691e-05		TRBV29/OR9-2	TRBJ2-4	TRBD1	2	0.000142262
												TRBV5-5	TRBJ1-4	TRBD2	1	8.08691e-05		TRBV29/OR9-2	TRBJ2-3	TRBD1	2	0.000142262
												TRBV5-5	TRBJ1-3	TRBD1	1	8.08691e-05		TRBV29/OR9-2	TRBJ2-2	TRBD1	2	0.000142262
												TRBV5-4	TRBJ1-2	TRBD2	1	8.08691e-05		TRBV29/OR9-2	TRBJ2-1	TRBD1	2	0.000142262
												TRBV5-3	TRBJ2-3	TRBD2	1	8.08691e-05		TRBV29/OR9-2	TRBJ1-1	TRBD2	2	0.000142262
												TRBV5-3	TRBJ1-5	TRBD1	1	8.08691e-05		TRBV24/OR9-2	TRBJ2-1	TRBD2	2	0.000142262
												TRBV4-3	TRBJ2-4	TRBD2	1	8.08691e-05		TRBV24/OR9-2	TRBJ1-2	TRBD2	2	0.000142262
												TRBV4-3	TRBJ2-4	TRBD1	1	8.08691e-05		TRBV24-1	TRBJ2-3	TRBD2	2	0.000142262
												TRBV4-3	TRBJ1-6	TRBD1	1	8.08691e-05		TRBV18	TRBJ1-2	TRBD2	2	0.000142262
												TRBV4-3	TRBJ1-5	TRBD1	1	8.08691e-05		TRBV13	TRBJ2-6	TRBD1	2	0.000142262
												TRBV4-2	TRBJ1-5	TRBD2	1	8.08691e-05		TRBV13	TRBJ1-5	TRBD1	2	0.000142262
												TRBV4-2	TRBJ1-1	TRBD2	1	8.08691e-05		TRBV13	TRBJ1-4	TRBD1	2	0.000142262
												TRBV3-1	TRBJ2-7	TRBD2	1	8.08691e-05		TRBV12-5	TRBJ2-5	TRBD2	2	0.000142262
												TRBV3-1	TRBJ2-5	TRBD2	1	8.08691e-05		TRBV12-5	TRBJ2-2	TRBD1	2	0.000142262
												TRBV29/OR9-2	TRBJ2-7	TRBD1	1	8.08691e-05		TRBV12-5	TRBJ1-5	TRBD2	2	0.000142262
												TRBV29/OR9-2	TRBJ2-2	TRBD1	1	8.08691e-05		TRBV11-3	TRBJ2-6	TRBD2	2	0.000142262
												TRBV29/OR9-2	TRBJ1-5	TRBD2	1	8.08691e-05		TRBV11-3	TRBJ1-6	TRBD2	2	0.000142262
												TRBV29/OR9-2	TRBJ1-3	TRBD1	1	8.08691e-05		TRBV11-3	TRBJ1-5	TRBD2	2	0.000142262
												TRBV24/OR9-2	TRBJ2-7	TRBD1	1	8.08691e-05		TRBV11-3	TRBJ1-4	TRBD2	2	0.000142262
												TRBV24/OR9-2	TRBJ1-1	TRBD1	1	8.08691e-05		TRBV11-2	TRBJ1-4	TRBD2	2	0.000142262
												TRBV24-1	TRBJ2-3	TRBD2	1	8.08691e-05		TRBV11-2	TRBJ1-3	TRBD2	2	0.000142262
												TRBV24-1	TRBJ2-1	TRBD2	1	8.08691e-05		TRBV11-1	TRBJ2-7	TRBD1	2	0.000142262
												TRBV20-1	TRBJ2-5	TRBD1	1	8.08691e-05		TRBV11-1	TRBJ2-2	TRBD1	2	0.000142262
												TRBV20-1	TRBJ1-6	TRBD1	1	8.08691e-05		TRBV11-1	TRBJ2-1	TRBD1	2	0.000142262
												TRBV20-1	TRBJ1-3	TRBD1	1	8.08691e-05		TRBV11-1	TRBJ1-3	TRBD1	2	0.000142262
												TRBV18	TRBJ1-4	TRBD2	1	8.08691e-05		TRBV11-1	TRBJ1-2	TRBD2	2	0.000142262
												TRBV16	TRBJ2-7	TRBD2	1	8.08691e-05		TRBV10-2	TRBJ2-1	TRBD1	2	0.000142262
												TRBV16	TRBJ1-3	TRBD1	1	8.08691e-05		TRBV10-2	TRBJ1-4	TRBD2	2	0.000142262
												TRBV14	TRBJ2-3	TRBD1	1	8.08691e-05		TRBV9	TRBJ2-4	TRBD2	1	7.11309e-05
												TRBV14	TRBJ2-2	TRBD1	1	8.08691e-05		TRBV9	TRBJ2-4	TRBD1	1	7.11309e-05
												TRBV14	TRBJ1-3	TRBD1	1	8.08691e-05		TRBV9	TRBJ1-6	TRBD2	1	7.11309e-05
												TRBV14	TRBJ1-1	TRBD1	1	8.08691e-05		TRBV9	TRBJ1-6	TRBD1	1	7.11309e-05
												TRBV13	TRBJ2-7	TRBD1	1	8.08691e-05		TRBV9	TRBJ1-5	TRBD1	1	7.11309e-05
												TRBV13	TRBJ2-5	TRBD2	1	8.08691e-05		TRBV9	TRBJ1-3	TRBD2	1	7.11309e-05
												TRBV13	TRBJ2-2	TRBD2	1	8.08691e-05		TRBV7-7	TRBJ2-6	TRBD1	1	7.11309e-05
												TRBV13	TRBJ1-4	TRBD1	1	8.08691e-05		TRBV7-4	TRBJ2-4	TRBD2	1	7.11309e-05
												TRBV12-5	TRBJ2-7	TRBD2	1	8.08691e-05		TRBV7-4	TRBJ1-4	TRBD2	1	7.11309e-05
												TRBV12-5	TRBJ2-4	TRBD2	1	8.08691e-05		TRBV6-9	TRBJ2-7	TRBD2	1	7.11309e-05
												TRBV12-3	TRBJ2-5	TRBD1	1	8.08691e-05		TRBV6-9	TRBJ2-4	TRBD1	1	7.11309e-05
												TRBV11-3	TRBJ1-6	TRBD2	1	8.08691e-05		TRBV6-9	TRBJ2-3	TRBD1	1	7.11309e-05
												TRBV11-3	TRBJ1-1	TRBD2	1	8.08691e-05		TRBV6-9	TRBJ1-3	TRBD1	1	7.11309e-05
												TRBV11-2	TRBJ2-4	TRBD1	1	8.08691e-05		TRBV6-9	TRBJ1-2	TRBD1	1	7.11309e-05
												TRBV11-2	TRBJ1-6	TRBD2	1	8.08691e-05		TRBV6-3	TRBJ2-7	TRBD2	1	7.11309e-05
												TRBV11-2	TRBJ1-6	TRBD1	1	8.08691e-05		TRBV6-3	TRBJ1-6	TRBD2	1	7.11309e-05
												TRBV11-2	TRBJ1-4	TRBD2	1	8.08691e-05		TRBV5-8	TRBJ1-6	TRBD2	1	7.11309e-05
												TRBV11-2	TRBJ1-3	TRBD1	1	8.08691e-05		TRBV5-6	TRBJ1-2	TRBD2	1	7.11309e-05
												TRBV11-1	TRBJ1-5	TRBD2	1	8.08691e-05		TRBV5-5	TRBJ1-6	TRBD2	1	7.11309e-05
												TRBV11-1	TRBJ1-5	TRBD1	1	8.08691e-05		TRBV5-5	TRBJ1-5	TRBD2	1	7.11309e-05
												TRBV11-1	TRBJ1-3	TRBD2	1	8.08691e-05		TRBV5-5	TRBJ1-4	TRBD2	1	7.11309e-05
												TRBV11-1	TRBJ1-2	TRBD2	1	8.08691e-05		TRBV5-5	TRBJ1-3	TRBD2	1	7.11309e-05
												TRBV11-1	TRBJ1-1	TRBD2	1	8.08691e-05		TRBV5-5	TRBJ1-1	TRBD2	1	7.11309e-05
												TRBV10-2	TRBJ2-6	TRBD2	1	8.08691e-05		TRBV5-4	TRBJ1-6	TRBD2	1	7.11309e-05
												TRBV10-2	TRBJ2-6	TRBD1	1	8.08691e-05		TRBV5-3	TRBJ2-7	TRBD2	1	7.11309e-05
												TRBV10-2	TRBJ2-3	TRBD1	1	8.08691e-05		TRBV4-3	TRBJ2-4	TRBD2	1	7.11309e-05
												TRBV10-2	TRBJ1-3	TRBD1	1	8.08691e-05		TRBV3-2	TRBJ2-6	TRBD1	1	7.11309e-05
												TRBV10-2	TRBJ1-1	TRBD1	1	8.08691e-05		TRBV3-1	TRBJ2-7	TRBD1	1	7.11309e-05
												TRBV10-1	TRBJ2-7	TRBD1	1	8.08691e-05		TRBV29/OR9-2	TRBJ2-2	TRBD2	1	7.11309e-05
																		TRBV29/OR9-2	TRBJ1-5	TRBD1	1	7.11309e-05
																		TRBV29/OR9-2	TRBJ1-3	TRBD2	1	7.11309e-05
																		TRBV29/OR9-2	TRBJ1-2	TRBD2	1	7.11309e-05
																		TRBV26	TRBJ2-1	TRBD2	1	7.11309e-05
																		TRBV24/OR9-2	TRBJ2-7	TRBD2	1	7.11309e-05
																		TRBV24/OR9-2	TRBJ2-7	TRBD1	1	7.11309e-05
																		TRBV24/OR9-2	TRBJ1-5	TRBD1	1	7.11309e-05
																		TRBV24-1	TRBJ2-2	TRBD1	1	7.11309e-05
																		TRBV24-1	TRBJ1-5	TRBD1	1	7.11309e-05
																		TRBV20-1	TRBJ2-6	TRBD1	1	7.11309e-05
																		TRBV18	TRBJ2-2	TRBD2	1	7.11309e-05
																		TRBV18	TRBJ1-4	TRBD2	1	7.11309e-05
																		TRBV18	TRBJ1-1	TRBD2	1	7.11309e-05
																		TRBV14	TRBJ2-3	TRBD1	1	7.11309e-05
																		TRBV14	TRBJ2-2	TRBD2	1	7.11309e-05
																		TRBV14	TRBJ1-5	TRBD2	1	7.11309e-05
																		TRBV14	TRBJ1-4	TRBD1	1	7.11309e-05
																		TRBV14	TRBJ1-2	TRBD2	1	7.11309e-05
																		TRBV14	TRBJ1-1	TRBD2	1	7.11309e-05
																		TRBV13	TRBJ2-6	TRBD2	1	7.11309e-05
																		TRBV13	TRBJ2-2	TRBD1	1	7.11309e-05
																		TRBV13	TRBJ1-6	TRBD2	1	7.11309e-05
																		TRBV12-5	TRBJ2-2	TRBD2	1	7.11309e-05
																		TRBV12-5	TRBJ1-6	TRBD2	1	7.11309e-05
																		TRBV12-5	TRBJ1-4	TRBD2	1	7.11309e-05
																		TRBV12-5	TRBJ1-1	TRBD2	1	7.11309e-05
																		TRBV12-3	TRBJ1-2	TRBD1	1	7.11309e-05
																		TRBV11-3	TRBJ2-6	TRBD1	1	7.11309e-05
																		TRBV11-3	TRBJ1-1	TRBD2	1	7.11309e-05
																		TRBV11-2	TRBJ2-6	TRBD1	1	7.11309e-05
																		TRBV11-2	TRBJ1-3	TRBD1	1	7.11309e-05
																		TRBV11-1	TRBJ2-5	TRBD2	1	7.11309e-05
																		TRBV11-1	TRBJ2-5	TRBD1	1	7.11309e-05
																		TRBV11-1	TRBJ1-4	TRBD1	1	7.11309e-05
																		TRBV11-1	TRBJ1-1	TRBD1	1	7.11309e-05
																		TRBV10-2	TRBJ2-5	TRBD1	1	7.11309e-05
																		TRBV10-2	TRBJ1-3	TRBD2	1	7.11309e-05
																		TRBV10-1	TRBJ1-2	TRBD1	1	7.11309e-05
