# Supplementary material for: Peripheral T cell receptor beta immune repertoire is promptly reconstituted after acute myocardial infarction
Source: J Transl Med. 2019 Feb 6;17:40. doi: 10.1186/s12967-019-1788-4 (PMC6366076; doi:10.1186/s12967-019-1788-4)
Supplement: Supplementary file 6 — Additional file 6: Table S5. The distribution of CDR3 AA clonotypes in each sample. [file 12967_2019_1788_MOESM6_ESM.xlsx]

## Sheet: Ctrl group
Sample 1				Sample 2				Sample 3				Sample 4				Sample 5
CDR3 AA	Reads	Percentage(%)		CDR3 AA	Reads	Percentage(%)		CDR3 AA	Reads	Percentage(%)		CDR3 AA	Reads	Percentage(%)		CDR3 AA	Reads	Percentage(%)
CSARDLRGGETQYF	43972	2.00896		CSARDKDPQETQYF	124150	3.73116		CASSLFPHVAGENTEAF	179634	4.99136		CSASLSRGGTDTQYF	78392	2.28896		CASSLGQGTDTQYF	78369	3.73935
CASSVGNTEAF	35499	1.62185		CASSQWGGHQPQHF	18442	0.554249		CATSRDLAGTEQYF	38678	1.07472		CATSRGDRDQETQYF	36468	1.06482		CASSLIGVSSYNEQF	69444	3.3135
CSVAGTSRVGQF	35451	1.61966		CASSQPGQRNSPLHF	17086	0.513497		CSVEPDRGRAETQYF	38357	1.0658		CSADVDRDGSRDTEAF	33489	0.97784		CASTYGDTQYF	28980	1.38277
CASSLWDRVGNIQYF	27943	1.27664		CASSYLGQSNSPLHF	13340	0.400916		CSARDPAPRNNQPQHF	16972	0.471588		CASSSLRVDGYTF	28857	0.842591		CATSTISGETQYF	27294	1.30232
CASSVGYEQYF	27362	1.2501		CASSPFPRNYGYTF	13297	0.399623		CSASSSGAKYNEQF	16037	0.445608		CASSANPDSPGETQYF	22953	0.670201		CATSRYGGETQYF	19407	0.925999
CASSLGPGGRHEQF	20749	0.947966		CASSPKQGASDGELF	12660	0.380479		CASSPGHRTQPQHF	15693	0.43605		CSVDETGDTEAF	13369	0.390359		CASSIRFGSSQDTQYF	13296	0.634414
CASSLLPNRQPQHF	16515	0.754526		CASSIQGYSNQPQHF	10402	0.312618		CASSPVGGPRYQETQYF	14968	0.415905		CASSLG_RGGPLQETQYF	12219	0.356781		CASSPQTGGWITEAF	12366	0.59004
CSGSGTNQPQHF	13217	0.603849		CASSRENTGELF	10127	0.304353		CASSRNRGIGDGYTF	14917	0.414488		CASSLWRQETQYF	12136	0.354357		CASGDSGRIGETQYF	12070	0.575916
CSARGRQLVSNEQF	12322	0.562959		CATSREWGASNQPQHF	10096	0.303422		CASSTTGMAGYTF	14648	0.407013		CASSLGGGEQF	11881	0.346911		CASSIMTAYNEQF	11759	0.561077
CASSDREDRQPQHF	11986	0.547608		CASSLEGRAGSPLHF	9846	0.295908		CSATGTENTEAF	14299	0.397316		CASSPGQGTQETQYF	10767	0.314384		CASSWSGGHTDTQYF	10892	0.519708
CASSQAGGGLYEQYF	11714	0.535181		CASSAKGAGTSGGTYEQYF	9725	0.292272		CASSPTTAGRGETQYF	14146	0.393064		CASSYSNLSPLHF	9502	0.277447		CSATRQGWDSNQPQHF	10525	0.502197
CSAAPANYGYTF	11368	0.519373		CASSKDRFLEAF	9447	0.283917		CSARDLGMTGELF	13984	0.388563		CSARDPSGRPNTEAF	8911	0.260191		CASRQGGGSNTGELF	10176	0.485545
CASVTGQNYEQYF	10612	0.484834		CASRFRDDNQPQHF	9387	0.282114		CASSMVLNYGYTF	13981	0.38848		CASSDEPGQGRTGELF	8342	0.243577		CASRSGINEQF	8902	0.424756
CASSVFMNTEAF	10207	0.46633		CASSLSGSYEQYF	9323	0.28019		CASSYGEGRRGYTF	13958	0.387841		CASSRSRGYTF	8301	0.24238		CASGLVGTGPNTGELF	8210	0.391738
CSASRGEGRQPQHF	9130	0.417125		CATSSEGLNIQYF	9207	0.276704		CASSGIAGGTDTQYF	13619	0.378421		CASSYGLAGGEETQYF	8163	0.23835		CASSSTGIVSGANVLTF	7315	0.349033
CSAREQVAGELF	9051	0.413516		CASSLAGSNQPQHF	8981	0.269912		CASSGTSGGGQETQYF	13215	0.367195		CATSNGLAGTTQF	7773	0.226963		CASSYVGGTRETQYF	7276	0.347172
CSARDWRETQYF	8838	0.403784		CASSRGQGDSPLHF	8914	0.267898		CASSLEGGNQPQHF	13205	0.366918		CASSPGTSGSEQF	7182	0.209706		CASGSDRGVGETQYF	6798	0.324364
CASSLERDTIYGYTF	8132	0.371529		CASLQDPSTANYGYTF	8794	0.264292		CASSMGQEPTQYF	13132	0.364889		CASRPPRTNTGELF	7018	0.204917		CSAPTTGGDTQYF	5948	0.283807
CSARDLSGSPSYEQYF	7452	0.340462		CASSGQGRQETQYF	8785	0.264021		CASSPGTGGETEAF	13098	0.363944		CASTSELSYNEQF	6872	0.200654		CSALSPMTVTTEAF	5813	0.277365
CSAVPGRTEAF	7366	0.336533		CASRTHRGNQPQHF	8630	0.259363		CASSLAGQLQETQYF	12852	0.357109		CASSLGPAENSPLHF	6814	0.198961		CASSHGYDEQF	5445	0.259806
CASSPPDTFPPVDLADTQYF	7313	0.334111		CASSLKGYNEQF	8517	0.255967		CSARVNTEAF	12464	0.346328		CASSESMPSGGRSDTQYF	6752	0.197151		CASSFGGGAMGNEQF	4899	0.233754
CASETGQNYNEQF	7264	0.331873		CASSRTSATGELF	8498	0.255396		CASSLGDLGREQYF	11814	0.328267		CASSVNFRDRVDNEQF	6618	0.193238		CASTFPATGALKNTGELF	4629	0.220871
CASSLVSSYEQYF	7055	0.322324		CASKRGQGGTEAF	8486	0.255035		CSAARLRTEAF	11662	0.324043		CASSLRDSPLSNQPQHF	6595	0.192566		CASSEEGQYNSPLHF	4443	0.211996
CAIRRGSTDTQYF	6955	0.317755		CATRGTYEQYF	8252	0.248003		CASSSYRGDHYGYTF	11548	0.320876		CASSASNQPQHF	6529	0.190639		CSGRGDKVVYGYTF	3964	0.189141
CASSFLGLAGRSTDTQYF	6687	0.305511		CASSLAGGNQPQHF	8213	0.246831		CASSLDGQPQHF	11394	0.316597		CATSSGPGGRNSPLHF	6460	0.188625		CASSQASGNGEQF	3794	0.18103
CSATDRDTNQETQYF	6494	0.296693		CASSIDSAAGNSPLHF	8200	0.24644		CASSMMGNSNQPQHF	11113	0.308789		CATSPARGYGYTF	6382	0.186347		CASSTPTASNQPQHF	3391	0.1618
CASTAADNEKLF	6463	0.295277		CSARGANTEAF	8196	0.24632		CSARDFAGNTDTQYF	10961	0.304565		CASSDSSGSTGELF	6169	0.180128		CATSRDAGETQYF	3268	0.155932
CASTVDFGNEQF	5791	0.264575		CAVGTGGGYNSPLHF	8166	0.245418		CASSATGTGVAQYF	10938	0.303926		CASSDSSGGVNEQF	6052	0.176711		CASSIPTASNQPQHF	3264	0.155741
CASTQLNQPQHF	5577	0.254798		CASSGGAGRDEQF	8124	0.244156		CASSTLGAGSGEQYF	10725	0.298008		CASSGNMLYGYTF	5989	0.174872		CASSWGTSGAKNIQYF	3262	0.155645
CASSARQGFYDEQF	5280	0.241229		CASKEGAYNEQF	8101	0.243465		CASSESRGRPITGELF	10656	0.29609		CASSDGGGAYNEQF	5962	0.174084		CAWGSGTSGYNEQF	3206	0.152973
CASKLDFNTDTQYF	5271	0.240818		CASSLAVVGSSYEQYF	7997	0.240339		CASSYGTSGYNEQF	10587	0.294173		CATSTSVATNEKLF	5883	0.171777		CASSVRVGGNQPQHF	3083	0.147104
CASSEIGGPGWETQYF	5180	0.23666		CASSSPGGGLDQPQHF	7958	0.239167		CASSRVHTNQPQHF	10294	0.286032		CASSIDMNQPQHF	5866	0.17128		CASSQDGAGGEQPQHF	3052	0.145625
CASQKGRGSSYNEQF	5039	0.230218		CASKDGRESGIGAF	7936	0.238506		CSVEDSSYEQYF	10088	0.280308		CASSLNAGTGYNEQF	5746	0.167777		CSASPNLNTEAF	3034	0.144766
CSARRETGINQPQHF	4957	0.226472		CASSLVSRGDDNSPLHF	7756	0.233096		CASSGPGGGRWYGYTF	9795	0.272166		CASSLGTGRDNEQF	5691	0.166171		CASSGQGPEAYEQYF	3015	0.14386
CSAPDTGTGNQPQHF	4924	0.224964		CASSGGQDRTDTQYF	7599	0.228378		CSARDWAVAVGQF	9783	0.271833		CSARVPQGGGQPQHF	5628	0.164331		CASSLEGRQPQHF	2973	0.141856
CASSEFKGPETQYF	4924	0.224964		CASSSISYEQYF	7556	0.227085		CASSVREVDNEQF	9731	0.270388		CAPAGNSPLHF	5552	0.162112		CSAHRDRGRRNQPQHF	2852	0.136082
CASSEGTASTDTQYF	4846	0.221401		CASRGLNQPQHF	7544	0.226725		CASSPRGHGNQPQHF	9685	0.26911		CASSEDEGTDTQYF	5509	0.160856		CASRWSRSRDIGTDTQYF	2823	0.134699
CASNPAGGGHNEQF	4689	0.214228		CASSLVTSSYNEQF	7518	0.225943		CASSMAGGNEQYF	9622	0.267359		CASQTVSRSPLHF	5423	0.158345		CASRGQETQYF	2819	0.134508
CASIRGGRAGGEQF	4685	0.214045		CSARDDRDTYNSPLHF	7454	0.22402		CATSRVLGQGNSPLHF	9449	0.262552		CASSIKWEGTEAF	5351	0.156243		CSAVDKQETQYF	2687	0.128209
CASSISGSSYNEQF	4660	0.212903		CASSSQGLTEAF	7365	0.221345		CATSHPTASLNNQPQHF	9422	0.261802		CASSRAGTSNQPQHF	5288	0.154403		CATLQDRRGANVLTF	2557	0.122006
CASSLVSGKETQYF	4421	0.201984		CASSLAGGYEQYF	7192	0.216146		CATSSGGFGLNQPQHF	9419	0.261719		CASSTYRGESGSNQPQHF	5275	0.154024		CATNLAGDQPQHF	2548	0.121577
CASRVGYQETQYF	4370	0.199654		CASSPETGKLYEQYF	7017	0.210886		CASRQGSTQIYEQYF	9354	0.259913		CASSSGDRDDYGYTF	5192	0.1516		CASILTGIHGNTIYF	2526	0.120527
CATSRERVIQETQYF	4339	0.198237		CATRTVDTQYF	6860	0.206168		CATGEMTGGEQYF	9341	0.259551		CASSIDRTNYGYTF	5134	0.149907		CSARRTEGFQETQYF	2514	0.119955
CATRASRPQETQYF	4272	0.195176		CASSIRGLKNIQYF	6629	0.199226		CASSDPGLHYEQYF	9318	0.258912		CASSARQAIYGYTF	5025	0.146724		CSARSGVGYGYTF	2486	0.118619
CASRNSGDTNLETQYF	4175	0.190744		CASSHADTGELF	6357	0.191051		CASSLFKNTEAF	9273	0.257662		CASSREQVQNTEAF	5005	0.14614		CATSGPTSGRPFGDEQF	2436	0.116233
CASSQLLAGAVGEQF	4094	0.187044		CSAEYPRGGSTDTQYF	6350	0.190841		CATSTPREWEKLF	9173	0.254883		CASSLEPRGNQPQHF	4995	0.145848		CASSIAPGEGTEAF	2354	0.11232
CASSEKQGRQSPLHF	3839	0.175394		CASSLGNQPQHF	6344	0.19066		CASSLDGGHYGYTF	9049	0.251438		CASRSGRWEAQPQHF	4993	0.14579		CASSDHEQETQYF	2341	0.1117
CASSATSGDTDTQYF	3820	0.174525		CASSDPGVKPLHF	6132	0.184289		CASSTTGLNYGYTF	8967	0.249159		CASSAGTELQETQYF	4972	0.145177		CASSLTEETQYF	2253	0.107501
CASSRAGAFTDTQYF	3738	0.170779		CASSSPLKNSPLHF	6111	0.183658		CASSLRIGAINQPQHF	8878	0.246686		CASKGQAFTGELF	4962	0.144885		CASSEGTNSPLHF	2215	0.105688
CATSRRQEREFAWGETQYF	3738	0.170779		CASSFGQGNNYGYTF	6102	0.183387		CASSLTGDYGYTF	8868	0.246409		CASSLVPRDSYGYTF	4958	0.144768		CASSQDSGSRWRNSYEQYF	2187	0.104352
CAGVRLADDYNEQF	3659	0.16717		CASSFHPTGVDQETQYF	6089	0.182997		CASSLRDATDTQYF	8803	0.244602		CASSLSRNYGYTF	4913	0.143454		CASSIRVSYNEQF	2163	0.103207
CASSLAPGGDYGYTF	3658	0.167124		CASSERENTEAF	6003	0.180412		CASSSLPGTQSSPLHF	8673	0.24099		CASSPLRAGANVLTF	4910	0.143366		CSADRLAGDTDTQYF	2123	0.101298
CASSLAGSGRSNEQF	3644	0.166485		CATSSRDRDYEQYF	5883	0.176806		CATSRIPRTSGGRTDTQYF	8640	0.240073		CASTPGPDSNQPQHF	4897	0.142987		CASSDSTGPNSPLHF	2106	0.100487
CASTLSGENTEAF	3627	0.165708		CASSFKEGLAIAGETQYF	5878	0.176655		CASSSSAFAIYGYTF	8618	0.239462		CASSPGPSGANVLTF	4845	0.141468		CSARDPGQGNTEAF	2099	0.100153
CATSGRDPETQYF	3613	0.165068		CASNHRGQGAANNYGYTF	5849	0.175784		CASGGPDEPTMNTEAF	8552	0.237628		CASSSGTANTEAF	4836	0.141206		CASSFTGGETQYF	2082	0.099342
CASSSRLDIGGYTF	3550	0.16219		CASSLGDVANEKLF	5840	0.175513		CASSIFGKEETQYF	8507	0.236378		CASSIFGTGELF	4832	0.141089		CASSEAAAGIQETQYF	2081	0.0992943
CASSSGLIEYNEQF	3526	0.161093		CASGTPPRPQHF	5785	0.17386		CASSAGGTDTQYF	8480	0.235627		CASSEALLGLTQF	4832	0.141089		CASSPEGDQPQHF	2053	0.0979582
CAGSTGTSSTDTQYF	3523	0.160956		CATIRGSSYNEQF	5732	0.172268		CASSFGTGSQPQHF	8466	0.235238		CASSLVAHNEQF	4703	0.137322		CASSQEGASGAYNEQF	2011	0.0959542
CASSLVAGPGNYGYTF	3482	0.159083		CASSPAMGADQETQYF	5720	0.171907		CASSLPGQVNQPQHF	8459	0.235044		CASTLRAAESGSPLHF	4676	0.136534		CASGQVSNQPQHF	1965	0.0937593
CASRSGGATEAF	3464	0.158261		CASSPRGGVSTEAF	5706	0.171486		CASSTGTTYEQYF	8444	0.234627		CASSIGDTQYF	4673	0.136446		CASRPIDGLNQPQHF	1958	0.0934253
CATTLGVAGVGETQYF	3439	0.157119		CASFASPYNEQF	5701	0.171336		CASSPGTGGYEQYF	8431	0.234266		CASSSQGDETQYF	4668	0.1363		CSALGQGISRDQPQHF	1930	0.0920893
CAWSSGHNEQF	3416	0.156068		CASSRGRASNQPQHF	5685	0.170855		CASSSNRDRAVNTEAF	8390	0.233127		CSASLSLYNSPLHF	4661	0.136096		CASTLAGAYNEQF	1870	0.0892265
CATSRDRGHQNTEAF	3400	0.155337		CASSLSAWETQYF	5670	0.170404		CASIPETSGANVLTF	8350	0.232015		CASSINSGRGSNQPQHF	4660	0.136067		CASSEIGGTNTGELF	1835	0.0875564
CSERGRNQPQHF	3375	0.154195		CASSLAPHLQETQYF	5594	0.16812		CSAGVTTGDYGYTF	8342	0.231793		CASSLEGTGDYGYTF	4658	0.136008		CASRRLNYGYTF	1799	0.0858387
CATSLFSGARYGYTF	3317	0.151545		CASSQDTSYNEQF	5530	0.166197		CASSIPRNYGYTF	8320	0.231182		CSARDVGGSDTQYF	4652	0.135833		CASSISETRGNQPQHF	1791	0.085457
CASSESVGTMNTEAF	3296	0.150585		CSARQTLYEQYF	5521	0.165926		CASSTRDGGFKRQPQHF	8307	0.23082		CASSARTGTGPEKLF	4631	0.13522		CASISDRSTDTQYF	1778	0.0848367
CASSHGQYEQYF	3277	0.149717		CASSERGTGFNYGYTF	5520	0.165896		CASSRLGATRPHYGYTF	8284	0.230181		CASSYSRSGGQPQHF	4620	0.134899		CSATQGNQPQHF	1746	0.0833098
CASSLAGESAGNTIYF	3250	0.148484		CSATRGTNEKLF	5482	0.164754		CATSRDRSNYGYTF	8266	0.229681		CASSMGLAGGFEQF	4555	0.133001		CASSYFSGNTIYF	1744	0.0832144
CAYLRGYEQYF	3250	0.148484		CATNGGSGQPQHF	5373	0.161478		CASSYAGTGSYEQYF	8217	0.22832		CASSLVSRGPNQETQYF	4535	0.132417		CSAGLVNEQF	1737	0.0828804
CASSELLGNEQYF	3237	0.14789		CASSSDRVWSNEQF	5360	0.161088		CASSLAPGQGATEAF	8215	0.228264		CSATASSSTGQDNSPLHF	4533	0.132358		CAWSPNTEAF	1733	0.0826895
CASNRRGGGEQF	3184	0.145468		CASSIAGGDQPQHF	5343	0.160577		CASSPRDSHSGANVLTF	8197	0.227764		CASSLDLNTEAF	4508	0.131628		CASSYYPQLANTGELF	1725	0.0823078
CSARDPGATRGEQYF	3167	0.144692		CATSGGMNTEAF	5324	0.160006		CASSSNRDRWNTEAF	8158	0.22668		CASSWDGLTGDTQYF	4497	0.131307		CSAVTGRTEAF	1710	0.0815921
CASSTGTDYSNQPQHF	3136	0.143275		CASSPRGGGSTEAF	5320	0.159885		CASSLGLDNTEAF	8152	0.226514		CASSLVPTGGTSGANVLTF	4487	0.131015		CASSEWRDPTDTQYF	1707	0.081449
CASSSPPGTDTEAF	3111	0.142133		CASSSDRGGNQPQHF	5284	0.158803		CASSPAGTKGNEQF	8090	0.224791		CASSDRAASGANVLTF	4484	0.130928		CASSPRLGNQPQHF	1701	0.0811627
CASSTPDRGNQPQHF	3104	0.141813		CASSTTGTDYGYTF	5257	0.157992		CASSLGTGAEKLF	8028	0.223068		CASSMTGLQETQYF	4481	0.13084		CASSRQEETQYF	1685	0.0803992
CASSIGMSPQHF	3096	0.141448		CASSIPGLGRGYTF	5250	0.157782		CSATGEDQPQHF	7988	0.221957		CASSFGVMNTEAF	4471	0.130548		CASSSTGDTEAF	1664	0.0793972
CASSLGAGVGNIQYF	3095	0.141402		CATSSFSGGTDTQYF	5221	0.15691		CSARVYTGAVPYEQYF	7985	0.221873		CASSSGLAANTGELF	4469	0.13049		CASSRGGTGESPLHF	1661	0.0792541
CASTPGLGWDTEAF	3043	0.139026		CASSLGRGTALNIQYF	5200	0.156279		CASSIWGGGRNQPQHF	7933	0.220428		CASSESQGAYNEQF	4439	0.129614		CASSSYSNQPQHF	1654	0.0789201
CATSRNSPGTGGEKLF	3032	0.138524		CASSYSLRDEQYF	5184	0.155798		CASSESGSGTYNEQF	7929	0.220317		CASSYRGGTGELF	4432	0.129409		CATSRDPPGTVNTEAF	1649	0.0786815
CATSRDRAGGVRGYTF	3028	0.138341		CSAPGTSGEVEEQYF	5170	0.155377		CATSRDSRPNSPLHF	7882	0.219011		CASSLEGGSHEQF	4419	0.12903		CASSQDRYRVNTEAF	1645	0.0784907
CASSSRGGSYNEQF	3027	0.138295		CASRRSSGVGGELF	5147	0.154686		CATSRVTGGEETQYF	7874	0.218789		CASSFSDRGGGTQYF	4398	0.128417		CSASSRSNYEQYF	1642	0.0783475
CSARDGRSSTDTQYF	3010	0.137519		CASNTPPDTQYF	5141	0.154506		CSARQFLNTEAF	7833	0.21765		CASSLVGRETQYF	4391	0.128212		CASSGDQGPRGNEQF	1622	0.0773932
CASSEYMGHLTDTQYF	2991	0.136651		CASSLKGGSEAF	5095	0.153123		CASTRDRGDTEAF	7813	0.217094		CASSPARGASRMTDTQYF	4374	0.127716		CASSEIPNTEAF	1604	0.0765343
CASSLATGAGSPLHF	2989	0.136559		CATSRGEGETQYF	5085	0.152823		CASSPRGPDTQYF	7742	0.215121		CASSELRGAYNSPLHF	4371	0.127628		CASSEAGVWETQYF	1604	0.0765343
CATSRDLLYGYTF	2987	0.136468		CASSPERVDYGYTF	5065	0.152222		CASSLGSAQGGYEQYF	7709	0.214204		CASSSTPGLAGGLLDTQYF	4356	0.12719		CASSELAGTYNEQF	1601	0.0763912
CASSTTAYSNQPQHF	2987	0.136468		CASSLQGPRSYEQYF	5063	0.152162		CASSLMTGSPLHF	7683	0.213482		CASSLGQMNTGELF	4337	0.126635		CASSQVGETQYF	1596	0.0761526
CASSLNSGSYNEQF	2981	0.136194		CASSTGQQNSPLHF	5046	0.151651		CSAQGRTNTGELF	7670	0.213121		CASKDRNYNEQF	4325	0.126285		CASSTNILDEQF	1585	0.0756278
CSARVQNYGYTF	2975	0.13592		CASRRTADQPQHF	5000	0.150268		CSASRRGVGSNQPQHF	7630	0.212009		CASSSPRSSSDNEQF	4315	0.125993		CASRPPGGTEAF	1582	0.0754846
CASSNQGYGYTF	2959	0.135189		CASSSGTGHQPQHF	4985	0.149817		CASSNRDRVLSNQPQHF	7600	0.211176		CASSSDRAGEKLF	4307	0.125759		CASSELAGEQF	1580	0.0753892
CASSLTSTGETQYF	2952	0.134869		CASKLTPNTEAF	4960	0.149066		CSALPGQGPSGANVLTF	7598	0.21112		CASSFPGRLTEAF	4306	0.12573		CASSPSRAVQETQYF	1580	0.0753892
CASKDDYSNQPQHF	2914	0.133133		CASSPTGSSYEQYF	4952	0.148826		CASSVGTENEQF	7598	0.21112		CASTGRGLDTGELF	4286	0.125146		CASSTLRRRETQYF	1541	0.0735283
CASSVGQGDTIYF	2906	0.132767		CASSLNRAYEQYF	4938	0.148405		CASSSEAGAGNEQF	7548	0.209731		CASSFGRGGSSPLHF	4281	0.125		CASSIGTGPAYNEQF	1538	0.0733852
CATREGLAPSYEQYF	2891	0.132082		CATAARGNYGYTF	4926	0.148044		CASSLLAGRNTGELF	7529	0.209203		CASSLERYQSMDEQF	4260	0.124387		CASSFGPANEQF	1524	0.0727172
CASTPGAGWDYGYTF	2882	0.131671		CSARDLQSGTAYEQYF	4909	0.147533		CASSLGTDTQYF	7509	0.208647		CSASLSGTDNSPLHF	4259	0.124358		CASSDSASGGYNEQF	1520	0.0725263
CASSDKGTGQPQHF	2875	0.131351		CASTGASSSPLHF	4891	0.146992		CATSKVSEPTDTQYF	7508	0.208619		CSAPRRTGANQPQHF	4256	0.12427		CASSRSQYPWSYNEQF	1518	0.0724309
CASSLVGGRVRGGANVLTF	2874	0.131305		CASSIVDRGNQPQHF	4860	0.146061		CASSPRTDRGRTEAF	7488	0.208064		CASSPSFGGHYGYTF	4242	0.123862		CASSETGFEQF	1514	0.07224
CSAPQEANYGYTF	2874	0.131305		CASSRDGTGELF	4811	0.144588		CASSLESGAGEQYF	7482	0.207897		CASSPTGPGTDTQYF	4241	0.123832		CASSPQRNTEAF	1512	0.0721446
CATSRERDSSEQF	2869	0.131077		CASIGSRMGYNEQF	4807	0.144468		CASSPPPTGGGGNQPQHF	7463	0.207369		CASSEYTGYNEQF	4223	0.123307		CSARVPLDTDTQYF	1496	0.0713812
CASSEYGGRTTGELF	2865	0.130894		CASSLDRGRANYGYTF	4782	0.143717		CASSFRSTYEQYF	7457	0.207202		CASSIGTGGSGANVLTF	4214	0.123044		CASTLSEQETQYF	1483	0.0707609
CASSLQGLTEAF	2865	0.130894		CASSPDPGGSPLHF	4757	0.142965		CASSTLPGQAGYTF	7456	0.207174		CASSVSTGINEQF	4209	0.122898		CASSLTQGGLQETQYF	1482	0.0707132
CASSNGLSNSPLHF	2858	0.130574		CATSRDGGGSAGNTIYF	4730	0.142154		CASSQGSGELF	7411	0.205924		CASSPGMVTEAF	4208	0.122869		CASRRGYNEQF	1472	0.070236
CSARRRDLNSPLHF	2855	0.130437		CASRSSGGDGTDTQYF	4696	0.141132		CSAGTDRFFGTEAF	7403	0.205702		CASSPRAEYTQYF	4199	0.122606		CASSAGTTTRELF	1467	0.0699974
CSAPGVYGYTF	2848	0.130117		CASSVTGTDTQYF	4694	0.141072		CATSRDQGSYEQYF	7389	0.205313		CASSVGQLIQETQYF	4195	0.122489		CATRTGLNQPQHF	1466	0.0699497
CASSTFTSGRYNEQF	2845	0.12998		CASSYQSTDTQYF	4692	0.141012		CASSFWTSPRLPNTEAF	7372	0.20484		CASSLGLVSYNEQF	4194	0.12246		CASTPGVRTYEQYF	1452	0.0692817
CATSREFAGGKNIQYF	2832	0.129386		CSARQPATLNTEAF	4664	0.14017		CATSRDRDSGANVLTF	7360	0.204507		CASSSGLAATFGNEQF	4188	0.122285		CASSRRFGQANTEAF	1441	0.0687569
CASSTGQGATYGYTF	2831	0.129341		CASSLGAQNTEAF	4656	0.13993		CASSLEIRGTGELF	7295	0.202701		CASSTRTGSYNEQF	4176	0.121934		CASSPGQNYGYTF	1423	0.067898
CASSSDHDPYEQYF	2825	0.129067		CASSLFSNQPQHF	4648	0.139689		CASSAGRSEQYF	7254	0.201562		CASSATSGGPRIQYF	4145	0.121029		CASTGTTGYNSPLHF	1423	0.067898
CATSRDPPGRLNEQF	2821	0.128884		CASKPETGQNYGYTF	4637	0.139359		CSARAGAGGWLRGNEQF	7243	0.201256		CSATTGARDQPQHF	4139	0.120854		CASMAAGAYNEQF	1420	0.0677548
CASSLGQGNNSPLHF	2818	0.128747		CASRQGRGTEAF	4635	0.139299		CASSLESGLGEQYF	7236	0.201061		CASSLTGGKNTEAF	4111	0.120036		CASSEWGDDTEAF	1407	0.0671346
CASSLKRGTVQETQYF	2805	0.128153		CASSSLGGLETQYF	4613	0.138637		CASTMGRVSGELF	7215	0.200478		CASSVTGSDSPLHF	4102	0.119774		CASSPGLGRLETQYF	1395	0.066562
CASIDRSLINQPQHF	2802	0.128016		CSAREQGHGYTF	4602	0.138307		CASSLTMPQETQYF	7176	0.199394		CSALVTGTDYGYTF	4098	0.119657		CASAETSGVAYEQYF	1366	0.0651783
CASNRVSGANVLTF	2799	0.127879		CATSRDRGAPKETQYF	4599	0.138217		CSASGGAGETQYF	7138	0.198338		CASSQNRGNTEAF	4087	0.119336		CASSEGPLAGAADTQYF	1352	0.0645102
CSARDYSGDSYNEQF	2795	0.127696		CSARGTEKVYGYTF	4598	0.138187		CSATNGTGSLLGGYTF	7109	0.197533		CASSSPTGLPTGELF	4046	0.118139		CASSAGPPQETQYF	1329	0.0634128
CASSPPGQRTGELF	2793	0.127605		CASSLLRGSNSPLHF	4592	0.138006		CSARDTSGRTGELF	7072	0.196504		CASSNGGQPQHF	4038	0.117905		CASSAFTGEETQYF	1329	0.0634128
CATSRADGVYEQYF	2789	0.127422		CSALHAGANQPQHF	4587	0.137856		CASSNQGYEQYF	7063	0.196254		CASSLETSGRYTDTQYF	4033	0.117759		CASSLVPSNQPQHF	1319	0.0629357
CASSFDRLAYEQYF	2785	0.127239		CSAVRTGRF	4584	0.137766		CSARDYGESQPQHF	7042	0.195671		CASSIGGGLTEAF	4003	0.116883		CASSEFLGLGTDTQYF	1306	0.0623154
CASRGTGPGREQYF	2780	0.127011		CSASYLDSRDTGELF	4566	0.137225		CSARVVAAARNQPQHF	7042	0.195671		CASSRWTGLYNEQF	4002	0.116854		CSARDPFHSGAQVQQF	1299	0.0619814
CASRIPSDEAF	2779	0.126965		CASSFVGVGGNTEAF	4561	0.137075		CASSLHTRLAGVDRPWQETQYF	7037	0.195532		CARSIRLQGLAKNIQYF	3981	0.116241		CASSRDGLTGELF	1294	0.0617428
CASSMGQLYGYTF	2762	0.126188		CASSLSGRIEQF	4559	0.137015		CASRTPLTSGYNEQF	7011	0.194809		CASRGPEMNTEAF	3970	0.115919		CASSETGSSYEQYF	1290	0.0615519
CASSPTRETQYF	2760	0.126097		CASSTITRRYGYTF	4556	0.136924		CASSLDAFSNQPQHF	6998	0.194448		CASSRQQGQETQYF	3968	0.115861		CASSFRRRNQPQHF	1284	0.0612657
CATSETYNEQF	2752	0.125731		CSARRLQASNQPQHF	4532	0.136203		CASREVISNYGYTF	6918	0.192225		CASSATSDGTDTQYF	3943	0.115131		CASRWTGELF	1283	0.0612179
CASSHETGMTYEQYF	2749	0.125594		CATQGLLWNQPQHF	4531	0.136173		CSASKTGLNTEAF	6860	0.190614		CSATGPWTVNTEAF	3939	0.115014		CASSERSSANTGELF	1272	0.0606931
CASSPRTIEETQYF	2748	0.125549		CASSLGENYEQYF	4529	0.136113		CASIKDRGLNTEAF	6822	0.189558		CASSSLFSSANTGELF	3924	0.114576		CSATRQGGDTGELF	1268	0.0605022
CASNGGASSYNEQF	2747	0.125503		CASSVWTDQETQYF	4528	0.136083		CSAPGQGDHEQYF	6812	0.18928		CSAMVGDQPQHF	3914	0.114284		CASSWGPYFTDTQYF	1263	0.0602636
CASSLFTSPDYNEQF	2728	0.124635		CASNPGQGKNTEAF	4523	0.135933		CASSLPPRDTGELF	6805	0.189086		CASSLRAGTEAF	3901	0.113905		CASSNWNQETQYF	1263	0.0602636
CASSIQSDTDTQYF	2720	0.124269		CASATFSNTGELF	4520	0.135842		CASSSDGQGGEKLF	6762	0.187891		CASSEAGGRTGELF	3898	0.113817		CSARGLAGEYNEQF	1261	0.0601682
CASSLVGEVDTEAF	2707	0.123676		CASSIWQKDGYTF	4517	0.135752		CASSQTTENTEAF	6758	0.18778		CSARPGGETQYF	3882	0.11335		CASSLGGNQPQHF	1255	0.0598819
CASSLTSGRVVDEQF	2669	0.121939		CASSLGSVGVGYTF	4516	0.135722		CASSLGASEKLF	6750	0.187557		CSASVGNLNTEAF	3873	0.113087		CSASGQGNQPQHF	1251	0.0596911
CATSREGPINPKNIQYF	2660	0.121528		CSARDHRGLSNTIYF	4508	0.135482		CASSLEAGGRPQHF	6738	0.187224		CASRDNYGYTF	3872	0.113058		CASSPDGFSTKNIQYF	1239	0.0591185
CASSTTYGTGGTPRSGYTF	2658	0.121437		CSARDKDRGFEKLF	4498	0.135181		CSAVDRGGAGANVLTF	6674	0.185446		CSARDRQGLWGNSPLHF	3868	0.112941		CASSRTSRAYNEQF	1235	0.0589276
CASRSPRGERGDNEQF	2642	0.120706		CASSSDRAGYEQYF	4484	0.134761		CASSGDSNQPQHF	6652	0.184834		CASSIQGAQSNEQF	3863	0.112795		CASSRTMLGGDEQF	1233	0.0588322
CASSNQGYQPQHF	2624	0.119883		CSATGTGNYGYTF	4468	0.13428		CASYSGDTDTQYF	6643	0.184584		CASSLQQGEPQHF	3859	0.112678		CSVGTSGTLSYEQYF	1230	0.0586891
CASAQYRGDQPQHF	2623	0.119838		CATSSPTGSSYNEQF	4461	0.134069		CASSLEGQGIGLQETQYF	6622	0.184001		CASSLTPQGSSYNEQF	3852	0.112474		CASSASGRHNEQF	1228	0.0585936
CATALGPYEQYF	2617	0.119564		CASSRGDSYNEQF	4448	0.133679		CASSLGGNEQF	6563	0.182361		CSAPSGTSRYNEQF	3851	0.112445		CASSLDRVKAF	1220	0.0582119
CASRGTGANVLTF	2609	0.119198		CASSLGLAGGPYEQYF	4443	0.133528		CASIVQDLF	6487	0.180249		CASSEGLAGSDTGELF	3840	0.112124		CASRRAEGIDYTF	1216	0.0580211
CASSATGTGSNQPQHF	2604	0.11897		CASRGASSYEQYF	4411	0.132567		CASSLPSGTSGHYNEQF	6472	0.179833		CSAWDRVGGEKLF	3823	0.111627		CASSEGSFDNEQF	1215	0.0579733
CASSILYNYEQYF	2592	0.118421		CATSSDRDPGNTIYF	4410	0.132537		CSAGTEFNYGYTF	6472	0.179833		CASSIPGFYNEQF	3817	0.111452		CSAREVSGRHNEQF	1215	0.0579733
CASSGSLSTDTQYF	2581	0.117919		CASSGPLAGGNEQF	4403	0.132326		CASSPRRVGNEKLF	6464	0.17961		CASSAPDRAEPKLF	3810	0.111248		CSARLFQLNTEAF	1212	0.0578302
CASSPDSSGANVLTF	2581	0.117919		CASSPLGNEQF	4390	0.131936		CSARERRGRGEKLF	6423	0.178471		CASSSVGGRALNEQF	3777	0.110284		CASSIDHTGVNEQF	1203	0.0574008
CASHMNTEAF	2580	0.117873		CASITTGWDPYGYTF	4378	0.131575		CSAERGGANVLTF	6420	0.178388		CASSLGAGNTIYF	3775	0.110226		CASSDLPGVGAGTEAF	1201	0.0573053
CASSDPLATPADKLF	2579	0.117828		CSAGDPNTEAF	4370	0.131334		CSARGQGLEKLF	6388	0.177499		CSALGGPPEPQHF	3775	0.110226		CASSGLAPYTQYF	1199	0.0572099
CSARIAGSSYEQYF	2579	0.117828		CASSWTEGANVLTF	4364	0.131154		CASSIDAAGDQPQHF	6370	0.176998		CASSLGQAYGYTF	3774	0.110196		CASSMRSRHNSPLHF	1197	0.0571145
CASSEISGSFTGELF	2577	0.117736		CASSIAATEAF	4358	0.130974		CASSIGRRGLEKGYTF	6366	0.176887		CASSLDGLNTEAF	3759	0.109758		CASSFAADSEQF	1193	0.0569236
CATAPDSSYEQYF	2571	0.117462		CASSFSGEQYF	4357	0.130944		CSANKIQGTNQPQHF	6346	0.176332		CASSLIGQGWEVRTDTQYF	3751	0.109525		CSAQGRGLDTEAF	1193	0.0569236
CASSPALTVYEQYF	2569	0.117371		CSARDDSRQHNSPLHF	4357	0.130944		CNPRQNINTEAF	6335	0.176026		CSARGTGGEQETQYF	3717	0.108532		CAGTQGRANYGYTF	1190	0.0567805
CSARRPGVSNQPQHF	2554	0.116685		CASSWDGTTNTEAF	4355	0.130884		CSATSWDNEQF	6269	0.174192		CSAREYVGEQF	3708	0.108269		CSARDMDINQPQHF	1188	0.056685
CASSQGARWNTGELF	2548	0.116411		CASTWAVSNQPQHF	4350	0.130733		CSALDRAGDGYTF	6266	0.174109		CASSLRTGRGQETQYF	3700	0.108036		CAVVSAGREQF	1185	0.0565419
CASSSQRADIF	2539	0.116		CAARTDNTGELF	4322	0.129892		CASSGQGFGDEQYF	6260	0.173942		CASSILKGAHNEQF	3694	0.107861		CASSKLDLASEQF	1185	0.0565419
CSARTGVDQPQHF	2537	0.115909		CASSSQGVPRGYTF	4317	0.129742		CASRDGSQPQHF	6255	0.173803		CASSFGDGSGNTIYF	3655	0.106722		CASSREEMETQYF	1184	0.0564942
CASSWSGEETQYF	2520	0.115132		CSASPSTETYGYTF	4296	0.12911		CSARDGGGDYNEQF	6238	0.173331		CASSPRQGVSSPLHF	3649	0.106547		CASSEQGYGYTF	1178	0.0562079
CASSYGAGADTQYF	2518	0.115041		CSATGQESNQPQHF	4295	0.12908		CASSGTRNIQYF	6233	0.173192		CASSDRESGELF	3639	0.106255		CSARILQGAYRNQPQHF	1173	0.0559693
CATSRVPAGAMDEQF	2511	0.114721		CASMTRGRSNEQYF	4294	0.12905		CASSANPGHTGELF	6232	0.173164		CSARAGKAEAF	3631	0.106021		CASRLTEAGELF	1172	0.0559216
CASSNLGTGSTGELF	2498	0.114127		CASSHDMLGANHYGYTF	4291	0.12896		CASSVSGANVGDTQYF	6220	0.172831		CASSDRNRGRSYNEQF	3627	0.105904		CASSSQGRNQPQHF	1171	0.0558739
CASSLTGQGAYEQYF	2488	0.11367		CATSSKRDLDEQF	4290	0.12893		CSALGSLVNTEAF	6219	0.172803		CASSPRQGLEKLF	3608	0.105349		CASSEGGYGYTF	1171	0.0558739
CASSGPGRETQYF	2485	0.113533		CASRKGTGSEPQHF	4279	0.1286		CASTGTLGEKLF	6204	0.172386		CASSLVPGGWLTGTDTQYF	3601	0.105145		CASSGGQGSYEQYF	1158	0.0552536
CAISQGPTEAF	2482	0.113396		CASTETGTGIFSNQPQHF	4271	0.128359		CASSLADAAYNEQF	6199	0.172247		CSAVLAGIYNEQF	3583	0.104619		CASRGDRPEAF	1157	0.0552059
CASSIKDPNEQF	2479	0.113259		CASQRRQGAIGLIEAF	4265	0.128179		CASSSPSRRSYNEQF	6182	0.171775		CASSIEEVRTGELF	3581	0.104561		CASSPMGRNTGELF	1157	0.0552059
CASSWDNQETQYF	2477	0.113167		CASSYSVGTAHTDTQYF	4256	0.127908		CSATTSGGDTDTQYF	6179	0.171691		CASSFKAGSVTQYF	3559	0.103919		CATSREVPYYEQYF	1157	0.0552059
CSGSLPGANVLTF	2474	0.11303		CASSIQGAPQPQHF	4256	0.127908		CASVLAGGRLGEQYF	6179	0.171691		CASSLAGFGNQPQHF	3548	0.103598		CRAGLANTYEQYF	1153	0.055015
CSTLNSYNEQF	2455	0.112162		CASREETNTEAF	4254	0.127848		CSARGRPTSSYNSPLHF	6162	0.171219		CASRDPNTEAF	3515	0.102634		CASSEGGTGRYEQF	1150	0.0548719
CSARGTGAEYGYTF	2448	0.111843		CASSLIGTNTGELF	4253	0.127818		CASTLGQGF	6159	0.171136		CASSPSGRSSGNTIYF	3508	0.10243		CSARRANYGYTF	1144	0.0545856
CASIGQGVTAQHF	2448	0.111843		CASSPGGNTEAF	4251	0.127758		CASRPRGGLSSSYNEQF	6121	0.17008		CSAREAGREADTQYF	3499	0.102167		CSASRGIGNQPQHF	1143	0.0545379
CASSIAGTSYEQYF	2446	0.111751		CASSIAGTGRYGYTF	4243	0.127518		CASSRSGNEQF	6116	0.169941		CASSPIGSGANVLTF	3498	0.102138		CASSAGPYNSPLHF	1140	0.0543947
CSARDEERGLTYEQYF	2445	0.111705		CSAREGANTEAF	4241	0.127458		CASSQSLSAYEQYF	6107	0.169691		CASSYSLVNTEAF	3497	0.102108		CASGRSLGNSPLHF	1139	0.054347
CASSLNYGYTF	2443	0.111614		CSANAGRNQPQHF	4234	0.127247		CSAGGIRRPNEQF	6094	0.169329		CSADTGIETEAF	3485	0.101758		CASSIKGASSPLHF	1135	0.0541562
CASSIGRASMNTEAF	2439	0.111431		CASSRQGLTEAF	4229	0.127097		CASSTGGGSSYNEQF	6044	0.16794		CSARGSPGQTQYF	3466	0.101203		CASSIARGSNQPQHF	1134	0.0541084
CASRTGTGVWNYGYTF	2432	0.111112		CASSLEQGAIHEQYF	4222	0.126887		CASSGLAGEYNEQF	6038	0.167773		CASSIGGRMVDTQYF	3459	0.100999		CASAYGLNQPQHF	1134	0.0541084
CASSLDLQETQYF	2425	0.110792		CSAGQNLNTEAF	4222	0.126887		CASSRRVPLSGANTEAF	6019	0.167246		CASGTGGRTATNEKLF	3451	0.100765		CASSEVAARAGELF	1134	0.0541084
CSATPDRVGEQYF	2425	0.110792		CASRLARNTEAF	4218	0.126766		CASSPRTGDLRDTEAF	6001	0.166745		CASSLDGLNTQYF	3442	0.100502		CASSIWSRGNQPQHF	1133	0.0540607
CASSPWTGGTYEQYF	2424	0.110746		CSASVAGASRNTGELF	4189	0.125895		CASSSGLGGNQPQHF	5997	0.166634		CASSDYLNYGYTF	3441	0.100473		CASSSRSGSSYNEQF	1133	0.0540607
CSARGSYEQYF	2421	0.110609		CASSLARRGDEQYF	4186	0.125805		CASSFGLGSGANVLTF	5995	0.166579		CASSLGLF	3434	0.100269		CASSEWTGGGYTF	1129	0.0538699
CASSADRSGGYTF	2416	0.110381		CSATRRGAVNTGELF	4174	0.125444		CASSIGSQRSKSYNEQF	5983	0.166245		CASSYPGLADQETQYF	3427	0.100064		CASTGTNQPQHF	1125	0.053679
CASSFFWQDEQYF	2405	0.109878		CSASGQGNSPLHF	4171	0.125354		CSGTGGTNNSPLHF	5943	0.165134		CASSSNPGSSRSDTQYF	3397	0.0991885		CASAPLAGGTGELF	1119	0.0533927
CASSLVPGRGNEQF	2402	0.109741		CASSIDRGAGLRQPQHF	4170	0.125324		CASSRSGELSPTGQPQHF	5939	0.165023		CSARIIETQYF	3386	0.0988673		CASSQHGGYSNQPQHF	1115	0.0532019
CASSLSPPPYEQYF	2401	0.109695		CASSSGTGDQPQHF	4148	0.124663		CSAIRREGFYNEQF	5936	0.164939		CSASRGEGEKLF	3376	0.0985753		CASSAGVSGNSPLHF	1109	0.0529156
CATSIRDYPYEQYF	2395	0.109421		CASSARQGNTEAF	4139	0.124392		CSASVGGRYGYTF	5929	0.164745		CASSLPGNQPQHF	3336	0.0974073		CASSESGHHNQPQHF	1109	0.0529156
CSARGRDRGYGYTF	2393	0.10933		CASKRRDRYEQYF	4135	0.124272		CSARDEGARTQYF	5899	0.163911		CSARDLGGGTDTQYF	3320	0.0969402		CASSSDSYEQYF	1103	0.0526293
CASSFGGADTQYF	2379	0.10869		CSAYGDRGGTEAF	4134	0.124242		CASSLVGTGGETQYF	5873	0.163189		CSARRGGTQETQYF	3317	0.0968526		CSAREAGGLNSPLHF	1099	0.0524384
CATRRGSQPYEQYF	2378	0.108644		CASSLAGGDYGYTF	4118	0.123761		CASSPKTGIYGYTF	5868	0.16305		CASSIISGTGNYNEQF	3315	0.0967942		CASSESWRDGSYEQYF	1095	0.0522476
CSAGGGGHEQYF	2369	0.108233		CASSLDRAEAF	4108	0.12346		CASSNTGTGSGEQYF	5860	0.162827		CATSRDRGVELF	3304	0.096473		CASTSQPYNEQF	1092	0.0521044
CSADNQYEQYF	2368	0.108188		CASSLVGQGYEQYF	4101	0.12325		CASTGTESNEQF	5858	0.162772		CSARSGPNTGELF	3298	0.0962978		CASKGILGNQPQHF	1090	0.052009
CASSRTIQETQYF	2368	0.108188		CASSLDGKGYTF	4089	0.122889		CASSPVTRRETQYF	5854	0.162661		CASSADVPYNEQF	3295	0.0962102		CASSEWVNTEAF	1087	0.0518659
CASRLTGVSQPQHF	2366	0.108096		CSAGGHFEHGYTF	4085	0.122769		CSAPGDAEAF	5838	0.162216		CATSRGKRENQPQHF	3284	0.095889		CSVLTPGTEAF	1086	0.0518181
CSVSAQGRSQYF	2355	0.107594		CASSTFGDYSMNTEAF	4072	0.122378		CASSLETDNSPLHF	5822	0.161772		CASTLDGMNTEAF	3279	0.095743		CASSRDPLRYEQYF	1086	0.0518181
CASSVQGSLAGVYNEQF	2345	0.107137		CSARTGPQGSNQPQHF	4069	0.122288		CASSEASRWDGYTF	5795	0.161021		CASSGGAGGPTDTQYF	3260	0.0951882		CASSQDIQTSGSYEQYF	1085	0.0517704
CSAGDRQETQYF	2339	0.106863		CASSSQVGDIQYF	4067	0.122228		CASSLVSGSNEKLF	5792	0.160938		CSAREIGQGTEAF	3244	0.0947211		CASSYSSKTDTQYF	1084	0.0517227
CASSGQINQPQHF	2335	0.10668		CASSLDGASTDTQYF	4056	0.121898		CSGVSLGELF	5738	0.159438		CASTAVRGNEKLF	3243	0.0946919		CASSEEGTSEAYEQYF	1083	0.051675
CASSSWLGNEQF	2332	0.106543		CSARAQPPGHSYNEQF	4055	0.121868		CATRVLGTGELF	5734	0.159326		CATNLVGTGIWGNQPQHF	3243	0.0946919		CASSGLAGSSYNEQF	1080	0.0515319
CASSFLTGQGTGELF	2331	0.106497		CSASISGNQPQHF	4049	0.121687		CSAEYDREYEQYF	5729	0.159187		CASSLDLGRENYGYTF	3242	0.0946627		CASSIKGAGNQPQHF	1079	0.0514841
CAIGASGIYEQYF	2329	0.106406		CASSNLYEQYF	4038	0.121357		CSASGRASYNEQF	5694	0.158215		CSARVSWSLGKETQYF	3241	0.0946335		CASNRDNYGYTF	1076	0.051341
CASSRGQGALNEQF	2328	0.10636		CSAFSQTGSSNQPQHF	4028	0.121056		CSVERGTEAF	5678	0.15777		CASSLKRGVSNEKLF	3240	0.0946043		CASSNLRDGYTF	1074	0.0512456
CSATSGRAPYEQYF	2328	0.10636		CSARDGTGGQPQHF	4024	0.120936		CSASGPSSLQGEQF	5674	0.157659		CSAKAGRLNTEAF	3223	0.0941079		CASSGGLDQPQHF	1071	0.0511024
CASSIVLERANYGYTF	2326	0.106269		CSAKWSHEGQPQHF	4021	0.120846		CASSPLRAGWTTDTQYF	5666	0.157437		CSARRGPGSLLHF	3209	0.0936991		CASSLDLFTGELF	1069	0.051007
CSAEAQRYVYEQYF	2324	0.106177		CASNGPGGTEAF	4018	0.120756		CASSLPGTSGSADTQYF	5660	0.15727		CASSLNRYFSGANVLTF	3201	0.0934655		CASSADRNTEAF	1065	0.0508161
CATQAGGEGNTIYF	2319	0.105949		CASSLAGKTYEQYF	4015	0.120665		CASSVGTLNQPQHF	5644	0.156826		CATSIPGGPQHF	3188	0.0930859		CSYSGTTHNEQF	1064	0.0507684
CATSRDGSPPKNEQF	2319	0.105949		CSARDWAPDQPQHF	4012	0.120575		CASSIGGTSQGGYTF	5636	0.156603		CASQDNGRETQYF	3188	0.0930859		CASSEEGTDQPQHF	1064	0.0507684
CASSLDPSGRAGPDTQYF	2315	0.105766		CASGLIPGQQETQYF	4009	0.120485		CASSPQGTGDYGYTF	5627	0.156353		CSAQGPSGIQYF	3188	0.0930859		CASKSRGTDNSPLHF	1063	0.0507207
CASSIVWGNEQF	2309	0.105492		CASSPDGTQLYGDGYTF	3983	0.119704		CASASSGEPQETQYF	5577	0.154964		CASSLSARQGIGYTF	3186	0.0930275		CASSERDDYEQYF	1061	0.0506253
CSARDPGTGRRAGYTF	2302	0.105172		CASSVGTSGRTDTQYF	3983	0.119704		CSARVARKGDTQYF	5563	0.154575		CASSSFTASGILNTGELF	3161	0.0922975		CAGGRDQPQHF	1059	0.0505298
CASIRTYEQYF	2301	0.105126		CSAQDRLGNQPQHF	3981	0.119644		CASRGTGGRETQYF	5552	0.154269		CASSLVFGESTDTQYF	3152	0.0920348		CAFSSTGSREQYF	1057	0.0504344
CASSMGGSSYEQYF	2300	0.105081		CASSPRTGSGTEAF	3975	0.119463		CSATPGTGALWETQYF	5542	0.153991		CASSLTLAGGSGANVLTF	3138	0.091626		CASSDYPERGVPDTQYF	1056	0.0503867
CSAATGSTEAF	2291	0.10467		CASNPTAPDTQYF	3972	0.119373		CASGVGPGANVLTF	5541	0.153964		CSASLAGWGSGTQYF	3138	0.091626		CASSEGVEDYGYTF	1053	0.0502436
CASSLHSGNTIYF	2282	0.104258		CASRPQGSNQPQHF	3966	0.119193		CASRHQRGGLAKNIQYF	5502	0.15288		CATSRDLGRDDQPQHF	3128	0.091334		CASSIGGTKNIQYF	1049	0.0500527
CSARIGTGFYEQYF	2280	0.104167		CASSLGPDIPGGDTQYF	3965	0.119163		CSVTDVGTEAF	5473	0.152074		CSAPDSTDTQYF	3125	0.0912464		CASSGASSGNTIYF	1048	0.050005
CASSPGTALEQYF	2279	0.104121		CASSPGQGSQGSNQPQHF	3951	0.118742		CASSSIVGSPLHF	5464	0.151824		CASSIRGASGDEQF	3124	0.0912172		CASSITGVNYGYTF	1047	0.0499573
CASGTPAERGGGYTF	2279	0.104121		CASSFWGRGSEAF	3951	0.118742		CATSRGQTSYEQYF	5453	0.151518		CATTRDAHQETQYF	3112	0.0908668		CASGPEAEQYF	1044	0.0498141
CASSRTDTEAF	2275	0.103939		CSASLPGGFNQPQHF	3951	0.118742		CASSWGGQRLSYEQYF	5447	0.151352		CASRPTHGDRVDQETQYF	3106	0.0906916		CASSDRARGYTF	1043	0.0497664
CASSSTPRLAGQGHNEQF	2268	0.103619		CASSLAVRGGETQYF	3951	0.118742		CASNQGMNAEAF	5446	0.151324		CASTPDRGIYNEQF	3096	0.0903996		CASSITSSGYNEQF	1042	0.0497187
CSARARQTTYEQYF	2259	0.103208		CASSPGQQYSPLHF	3946	0.118592		CATGGRHYNEQF	5423	0.150685		CASSRVGRGYGYTF	3091	0.0902536		CASSFPPIYGYTF	1039	0.0495756
CASRYRFSGPGAKNIQYF	2258	0.103162		CSARDFKGVLNQPQHF	3945	0.118562		CASSLGDSYNEQF	5415	0.150463		CASSSGVFGDTQYF	3088	0.090166		CASSDSGPRNTEAF	1035	0.0493847
CASSFDPGGISPQHF	2238	0.102248		CSAPTVPGYTF	3929	0.118081		CASSLSRKLNTEAF	5409	0.150296		CASNEAGGQDIQYF	3084	0.0900492		CASSDPQGAYEQYF	1031	0.0491938
CSVPGSGNTIYF	2235	0.102111		CASFRGQGIRSGELF	3922	0.11787		CASSWDRVTGELF	5404	0.150157		CSARTGADTQYF	3077	0.0898448		CSARDRSRGLAGELF	1030	0.0491461
CSAGMTRNEQF	2233	0.10202		CASGWAANQPQHF	3906	0.11739		CASSYRRLMNTEAF	5391	0.149796		CSARGTGGTDTQYF	3073	0.0897281		CASNDGTSYEQYF	1030	0.0491461
CASRLVGSYQPQHF	2230	0.101883		CSATSGAQPQHF	3905	0.117359		CASSYGVLWDRHSNYGYTF	5355	0.148795		CASSNPTGIGENIQYF	3057	0.0892609		CASSDGGGQPQHF	1025	0.0489075
CASGGTGYSTDTQYF	2230	0.101883		CSAIDAGVSGANVLTF	3902	0.117269		CASSVSRTGTYNEQF	5351	0.148684		CASSPDRAGNSPLHF	3045	0.0889105		CASSYEGREQF	1021	0.0487167
CSAETGSSYEQYF	2229	0.101837		CASSFGTGVTGELF	3896	0.117089		CASSSSRGGAYNEQF	5346	0.148545		CASSLGTGDNYGYTF	3038	0.0887061		CASSPPGTLYGYTF	1018	0.0485735
CASSTLRGQPQHF	2227	0.101746		CASSPQAAVEAF	3891	0.116939		CASSPGQPGDTIYF	5333	0.148184		CASSLSPGQGAFSPLHF	3025	0.0883265		CASSQGPDQPQHF	1014	0.0483827
CASSIWHGPHNEQF	2220	0.101426		CASRSIVGDTQYF	3890	0.116909		CASSLGVVAPDTQYF	5318	0.147767		CSARDLGTGETDTQYF	3019	0.0881513		CSAPGTTPTDTQYF	1009	0.0481441
CASSFQQGTVQPQHF	2213	0.101106		CASSPRGPSSYNSPLHF	3888	0.116849		CSVPERQGSRYGYTF	5297	0.147184		CASSLGFETGANVLTF	3013	0.0879761		CAITFPGTYNEQF	1008	0.0480964
CATCSDTNTEAF	2208	0.100878		CASSPPRALGQPQHF	3879	0.116578		CASSIGLSIYEQYF	5290	0.146989		CASSLVPLEDRSNQPQHF	3000	0.0875965		CASSVGLTYEQYF	1007	0.0480487
CASTRDRGTYEQYF	2207	0.100832		CASSTTSPQPSTDTQYF	3877	0.116518		CASSPGTGINPEAF	5286	0.146878		CASSLEANQPQHF	2961	0.0864578		CASSITGGQGNQPQHF	1004	0.0479055
CASSPQTGGAGQPQHF	2192	0.100147		CASSLGAGNYGYTF	3874	0.116428		CASSTNGREVPYNEQF	5253	0.145961		CSAVEGGRARTDTQYF	2951	0.0861658		CASSGGSVAGNTIYF	1002	0.0478101
CASTRGGATDTQYF	2190	0.100055		CASSLVWPSGNEQF	3873	0.116398		CASSSAGQGWRAQHF	5247	0.145795		CASSDGGTDTQYF	2942	0.085903		CASSGSYRDSPLHF	1002	0.0478101
CASSHRDGSTDTQYF	2183	0.0997354		CSAQILDGAIPGNEQF	3872	0.116368		CASSLLILAVTGELF	5240	0.1456		CASSAGLAAANTHNEQF	2932	0.085611		CSASWSANQPQHF	999	0.047667
CASSDAGVSYTDTQYF	2179	0.0995526		CASSGTSSYEQYF	3869	0.116278		CASSLSTGELF	5239	0.145572		CATSRGLGGGETQYF	2929	0.0855234		CASSAGWGYGYTF	997	0.0475715
CASSYPNSGRAGVEQF	2177	0.0994613		CANRTSGGFDTGELF	3866	0.116187		CASIVGTGRDQPQHF	5197	0.144405		CSARDRWVGGSTDTQYF	2925	0.0854066		CASSTYREEQPQHF	995	0.0474761
CASSFQAGPSYEQYF	2166	0.0989587		CATSGGQGDTQYF	3866	0.116187		CASSLEGVNYGYTF	5178	0.143877		CASSPGDYNEQF	2916	0.0851438		CSAREQEGLYEQF	995	0.0474761
CASSNWASGSYEQYF	2165	0.098913		CASMGAASATNEKLF	3865	0.116157		CASSAGTEQF	5171	0.143683		CASSLGTDGNTIYF	2912	0.085027		CASSVQGDYGYTF	995	0.0474761
CSARPQGASNQPQHF	2158	0.0985932		CASSIETTGSWQPQHF	3859	0.115977		CASTRGLGETQYF	5170	0.143655		CSARGLAGETGELF	2893	0.0844723		CASSDRYEQYF	990	0.0472375
CASSVQKTGNTIYF	2158	0.0985932		CASSFFRGFGANVLTF	3856	0.115887		CASSVTPDRGPEAF	5136	0.14271		CASSLPTILTGNTIYF	2880	0.0840927		CASSDPGGGAYADTQYF	988	0.0471421
CSASSRDRVVEQYF	2154	0.0984104		CASSLLPQQGALPGELF	3852	0.115767		CASSLGGDNTGELF	5135	0.142682		CSARGGTGPTDTQYF	2878	0.0840343		CASSILTGGQPQHF	987	0.0470944
CSAIGDLDETQYF	2154	0.0984104		CASSPSTGRLGTEAF	3846	0.115586		CSARGPSGETQYF	5132	0.142599		CASSPGRRGRLALGANVLTF	2876	0.0839759		CSARDRLATDTQYF	980	0.0467604
CASSAPGQPYEQYF	2153	0.0983648		CASSLEGAPQETQYF	3840	0.115406		CASSLDGLREYTGELF	5128	0.142488		CASSVGQVQSGYTF	2859	0.0834795		CSARRAGSWSEQF	978	0.046665
CASSGTGTGNEQF	2147	0.0980906		CSARDGREPLSRPLHF	3833	0.115196		CASSFGSVYGYTF	5120	0.142266		CASSIGTDYGYTF	2856	0.0833919		CASSIGAGQGIGELF	974	0.0464741
CASSMTSGSYEQYF	2145	0.0979993		CASRIGSGGARQEQF	3827	0.115015		CSAIFNPGRHGYTF	5111	0.142016		CASSQQGENSPLHF	2842	0.0829831		CASSIREGSNQPQHF	973	0.0464264
CSAKTGNTYEQYF	2139	0.0977251		CASSIDGGSGANVLTF	3825	0.114955		CASRDRGLYGNEQF	5099	0.141682		CASSMEQAGANVLTF	2821	0.0823699		CASSRLGQGGNQPQHF	973	0.0464264
CASRLQGGSTEAF	2133	0.097451		CASSPGQANYGYTF	3816	0.114685		CSASRGVGNSPLHF	5096	0.141599		CASSTTGTAF	2816	0.0822239		CASSSGTHSNQPQHF	971	0.046331
CSARVVAGASEQYF	2115	0.0966286		CASSQGTAIFEETQYF	3810	0.114504		CASSLIFGSDGDSPLHF	5092	0.141488		CSARVVADTQYF	2806	0.081932		CASSPTSGHREQF	968	0.0461878
CSARDNPSSDTDTQYF	2112	0.0964916		CSAAQALGAGYTF	3793	0.113993		CASSRVSGSSYNEQF	5084	0.141265		CSASQRVNEQF	2806	0.081932		CASSTQGSYEQYF	967	0.0461401
CASPGAVPGELF	2103	0.0960804		CASSVGVRTGGYTF	3757	0.112912		CASSLESKNIQYF	5039	0.140015		CASSVGGDYGYTF	2799	0.0817276		CASSVAQGALAGELF	967	0.0461401
CASSSPWGTEAF	2100	0.0959433		CASSLQGQQYF	3745	0.112551		CASSSPRVNPFYNEQF	5028	0.139709		CASSLGRQDRPHPYGYTF	2791	0.081494		CARSGGSSGNTIYF	966	0.0460924
CSARETPPQETQYF	2096	0.0957606		CASSLTVDGEKLF	3744	0.112521		CASKYGGTGELF	5014	0.13932		CSARDVVNTGELF	2786	0.081348		CASSRSGGRAYGYTF	965	0.0460447
CSAIQETQYF	2091	0.0955321		CASSLTPRGGGDTQYF	3739	0.112371		CASSPEDYGYTF	5005	0.13907		CSARDLGGLVSDNEQF	2784	0.0812896		CASSAGTASMNSYNEQF	960	0.0458061
CASSPDRGGNQPQHF	2089	0.0954408		CASSLLPSGEEETQYF	3736	0.11228		CSARVSVNTDTQYF	5001	0.138959		CSARKREAYNEQF	2783	0.0812604		CASSINDRQPQHF	958	0.0457107
CASLPGVGWDYGYTF	2088	0.0953951		CASKTKGANLENEQF	3735	0.11225		CASSTGTGVLNEQF	4993	0.138737		CSAKKGYNQPQHF	2766	0.080764		CSAREPSGFSYEQYF	958	0.0457107
CASSIHPKSDRAF	2084	0.0952123		CASSRDSKNIQYF	3725	0.11195		CASSLRGESNQPQHF	4992	0.138709		CASSPDPGQEGNTIYF	2760	0.0805888		CASSPGQGASYEQYF	956	0.0456152
CASSPGRGNTIYF	2081	0.0950753		CASNPRENTEAF	3718	0.111739		CSARVQGYEQYF	4990	0.138653		CSGSAGNTIYF	2760	0.0805888		CASSHREGGYTF	951	0.0453767
CSARNGETGANVLTF	2077	0.0948925		CATTQDGDFYNEQF	3716	0.111679		CASSLSGVVGYEQYF	4978	0.13832		CSATGGSEKLF	2751	0.080326		CASSASGLAGGDTQYF	951	0.0453767
CASDPLADNEQF	2069	0.094527		CASSLGLLGKDPEAF	3711	0.111529		CASSLGGGQENF	4964	0.137931		CASSIPWTDYSNQPQHF	2749	0.0802676		CASSEARRGYTF	950	0.0453289
CATSSTKRTEQYF	2068	0.0944813		CASSSTGYQPQHF	3708	0.111439		CASSPTGGPLPDTQYF	4960	0.13782		CASIIRRGTEAF	2749	0.0802676		CASRTGTGVGNEQF	949	0.0452812
CASSLSGRALDTQYF	2066	0.09439		CSARGMTVTNTEAF	3703	0.111289		CSARDYGSGKSSYNEQF	4956	0.137709		CASRHTMGWGNTIYF	2746	0.08018		CASSPKLQENIQYF	947	0.0451858
CASSGGAGGTTDTQYF	2065	0.0943443		CASSSQRGDYNEQF	3702	0.111259		CSVLAPQPPDTQYF	4952	0.137598		CATSRAVHRNTEAF	2746	0.08018		CASRPVAGELF	947	0.0451858
CASSLPGGTEAF	2060	0.0941158		CASSPVGTDTQYF	3689	0.110868		CASSPDSPYGYTF	4941	0.137292		CASSPRQGGLKAF	2740	0.0800048		CASSRQGNTEAF	947	0.0451858
CASSNRGTIGYTF	2058	0.0940245		CASRWGAGNTIYF	3679	0.110567		CSVDERLQNIQYF	4938	0.137209		CASSEFGRGRLNQPQHF	2738	0.0799464		CSARKLLFDAEAF	946	0.0451381
CASSSGSDNEQF	2043	0.0933392		CSAQRTGGYNEQF	3678	0.110537		CSARKGGGGSNEKLF	4917	0.136625		CASEDRAGQPQHF	2736	0.079888		CASSELGGYEQYF	945	0.0450904
CASSYRTSGRGLEF	2042	0.0932935		CASSSGGRDEQF	3675	0.110447		CSARDGRGYNQPQHF	4915	0.136569		CASSLGRLAGLSEQF	2731	0.079742		CASSRSMHMGQGAHNEQF	944	0.0450427
CASRARSTDTQYF	2035	0.0929737		CASSEYAIPETQYF	3674	0.110417		CASSHIGSNQPQHF	4914	0.136542		CSARNSNQPQHF	2731	0.079742		CASSADRGTTDGYTF	943	0.0449949
CSARDLWDYSYEQYF	2028	0.0926538		CASSMGRSSYNEQF	3672	0.110357		CSARKTRGAYSYEQYF	4902	0.136208		CASSPDRGIYGYTF	2725	0.0795669		CASTTGGVYEQYF	940	0.0448518
CASSISPSGNYEQF	2027	0.0926082		CASSLGEYGYTF	3668	0.110237		CASSSKTGQQSYEQYF	4880	0.135597		CASSWDLSSYGYTF	2724	0.0795377		CASSPGQGPGSPLHF	939	0.0448041
CASSLANRYEQYF	2024	0.0924711		CASSEEGERIYGYTF	3660	0.109996		CASSLAGDQPQHF	4871	0.135347		CASTLETGNYGYTF	2708	0.0790705		CATRRDRGNQPQHF	939	0.0448041
CSAREGGPQETQYF	2023	0.0924254		CASSFESGNEKLF	3659	0.109966		CASSGGTDNEQF	4858	0.134986		CSAPEGGTYNEQF	2707	0.0790413		CASRVGGAGPYEQYF	938	0.0447564
CASSLIHKRTGRIGELF	2018	0.092197		CSATGTAGGYTF	3650	0.109696		CSVEARTGNEQF	4855	0.134902		CSARANGGASYGYTF	2707	0.0790413		CASSTIRGHEQF	937	0.0447087
CASSQEGTRRNSPLHF	2016	0.0921056		CSATTGRNQPQHF	3646	0.109576		CASKVNTEAF	4852	0.134819		CRPAGVGAVNEQF	2704	0.0789537		CASSQSSPLMNTEAF	935	0.0446132
CASRESGPNPDTQYF	2016	0.0921056		CASSLGPGNEQF	3640	0.109395		CASTEQGRMNTEAF	4852	0.134819		CATSRDRQGYSPLHF	2699	0.0788077		CASSDRGLGEQYF	934	0.0445655
CASSIDRGSYEQYF	2002	0.091466		CASSSATGAWAGELF	3639	0.109365		CASSFTGGPVEQYF	4835	0.134347		CASSIGTVGLDYGYTF	2698	0.0787785		CASSRGGNQPQHF	933	0.0445178
CSAIFFGARYEQYF	1996	0.0911919		CSARTGTGATEAF	3636	0.109275		CSARSGTSGEF	4822	0.133985		CASSDQGANTGELF	2687	0.0784573		CASSELAGDTGELF	932	0.0444701
CSARDSGTAYGYTF	1984	0.0906436		CASSWDREGTEAF	3627	0.109005		CASSIVDEIGEQYF	4818	0.133874		CASSILANTGELF	2687	0.0784573		CASSGGIQPQHF	929	0.0443269
CASSIEVATGELF	1977	0.0903238		CASSITQGETEAF	3625	0.108944		CASRADRRTGELF	4802	0.13343		CSAMGTGYNEQF	2685	0.0783989		CASRALGGFYEQYF	927	0.0442315
CSAREGAGSYNSPLHF	1973	0.090141		CASSSDGGRSYNEQF	3624	0.108914		CASSLVGTAYNSPLHF	4778	0.132763		CSASPLGLAGVREQF	2682	0.0783113		CASKVTSGSSYEQYF	926	0.0441838
CASSTERALHNEQF	1969	0.0899583		CSARERTLAYEQYF	3620	0.108794		CSGQESTDTQYF	4765	0.132402		CASSLEPGGYTF	2676	0.0781361		CASSELAGWDTGELF	924	0.0440884
CSVRRQSTGYEQYF	1961	0.0895928		CASGRSQDYGYTF	3619	0.108764		CASYGQGAGQPQHF	4759	0.132235		CASSFSLAAWETQYF	2673	0.0780485		CASSILQGDDTEAF	923	0.0440407
CASSEHRGIGHEQYF	1960	0.0895471		CASSLPVAAKSTDTQYF	3614	0.108614		CSVRSRRDEQF	4747	0.131901		CASSVGVNTEAF	2667	0.0778733		CASGSTRTGENQPQHF	923	0.0440407
CSAPGQGAVTGELF	1959	0.0895014		CASRGELTGSSYEQYF	3606	0.108373		CASSLLDLTDRNTGELF	4747	0.131901		CASSIAKLAGTDTQYF	2667	0.0778733		CATSGLAASSYNEQF	922	0.0439929
CSAPKGDGSTDTQYF	1939	0.0885877		CASSDSSHNTGELF	3602	0.108253		CASSLVGVSYEQYF	4721	0.131179		CASSVTGGPSSYGYTF	2666	0.0778441		CATSRVALNTEAF	921	0.0439452
CASSIERPMGNTQYF	1939	0.0885877		CSASYRDVSSYNEQF	3599	0.108163		CASSLVTGDTGELF	4713	0.130957		CASSLGGENSPLHF	2665	0.0778149		CASSITGQTYEQYF	918	0.0438021
CASTSGLAGGSTQETQYF	1936	0.0884506		CASSSGVYNEQF	3598	0.108133		CASSYSGLAGGYEQYF	4709	0.130845		CASSKSYSLNTGELF	2656	0.0775521		CASSPGAAGELF	917	0.0437544
CASSFRGTGREQYF	1928	0.0880851		CASSPRF	3593	0.107983		CASSLFRGPSTNEKLF	4689	0.13029		CATSRGQGADKNIQYF	2651	0.0774061		CSAQPDGHEQF	916	0.0437066
CASNGGTVGADTQYF	1921	0.0877653		CASSFHLAGGYNEQF	3590	0.107893		CSANLYGSTDTQYF	4626	0.128539		CASSDPRGTNYGYTF	2647	0.0772893		CASSRGGSGANVLTF	915	0.0436589
CSARLLAEATDTQYF	1903	0.0869429		CASHNGDEYEQYF	3573	0.107382		CASSFVGDLTYNEQF	4617	0.128289		CSASFPPGAGGDYNEQF	2645	0.0772309		CATSRDVGNEKLF	915	0.0436589
CSARIGQGKQF	1901	0.0868516		CSASRGLVYEQYF	3563	0.107081		CASSLPGQGLNEQF	4603	0.1279		CATSRDLAVRGEQF	2642	0.0771433		CASSTNWNTEAF	911	0.0434681
CASNVGRGTDTQYF	1897	0.0866688		CASSGRSDPTKSYEQYF	3561	0.107021		CASSSRTGSGNTIYF	4599	0.127789		CASTAANTQYF	2639	0.0770558		CASSFTRGESQPQHF	907	0.0432772
CASTLSSGLADYEQYF	1897	0.0866688		CASSVRQGKGTDTQYF	3558	0.106931		CASSLARGTDTQYF	4587	0.127456		CASSFSLAGGETQYF	2638	0.0770266		CASRLLRAQYF	906	0.0432295
CSAPMAGGRGSPLHF	1891	0.0863947		CASKQGSTDTQYF	3555	0.106841		CASSLSHGQGRPQHF	4587	0.127456		CSASPDSGSYNEQF	2625	0.076647		CASSSRRDIGYGYTF	904	0.0431341
CASSVTSGSVYTQYF	1887	0.0862119		CASRSTGANTEAF	3544	0.10651		CASRGTGFSYNEQF	4583	0.127344		CASSWGQDTEAF	2613	0.0762966		CASTRSGTYNEQF	903	0.0430864
CSARDRFRPSYEQYF	1887	0.0862119		CSARAGTKDEQYF	3541	0.10642		CASSH_RRSSYNEQF	4565	0.126844		CATSRDSTGTGVMNTEAF	2599	0.0758878		CASRRIQGATSPLHF	903	0.0430864
CASSLPNRVTEAF	1883	0.0860292		CASSPGTGDEKLF	3530	0.106089		CASSLNRVAGANVLTF	4554	0.126539		CASSEYMGTGYSDTQYF	2592	0.0756834		CSARAAPGGSYEQYF	903	0.0430864
CSARGVRGGIRAGTF	1881	0.0859378		CASSLGATALYQETQYF	3530	0.106089		CSARVFTSGRLYEQYF	4544	0.126261		CASSLVGKAAF	2589	0.0755958		CASSVAWRTDQPQHF	902	0.0430386
CASRPGARYEQYF	1877	0.0857551		CASSLGDSNEQF	3519	0.105759		CSAQKDGFSYEQYF	4534	0.125983		CASRTGAYQETQYF	2588	0.0755666		CASSPARAVTGELF	902	0.0430386
CSARDPMGGGTEAF	1867	0.0852982		CSVGTQAYEQYF	3515	0.105639		CASSPGGAGYTF	4519	0.125566		CASSTTGGSGQPQHF	2578	0.0752746		CASSLLIDNEQF	901	0.0429909
CSADIVLAGEETQYF	1867	0.0852982		CSASLNRENYGYTF	3513	0.105578		CSVGGNTEAF	4516	0.125483		CASSSGNSNQPQHF	2578	0.0752746		CATSPHREGNQPQHF	899	0.0428955
CSARDLRTSTYEQYF	1864	0.0851611		CSARGAGAPYNSPLHF	3508	0.105428		CASSLGQGMGYEQYF	4500	0.125038		CASRQNRAGGYTF	2572	0.0750994		CASREQGAGF	899	0.0428955
CSAREGGNTEAF	1864	0.0851611		CSAGTSGGALNEQF	3508	0.105428		CASRTGTRAETQYF	4453	0.123732		CASSWTGHNEQF	2566	0.0749242		CASSRTGVFQETQYF	898	0.0428478
CASNFSDRVRTEAF	1863	0.0851154		CASSSPGETQYF	3504	0.105308		CASSLPLYGSYNSPLHF	4435	0.123232		CASSPDYAGNEQF	2565	0.074895		CSARAGLNTEAF	898	0.0428478
CASNIGRNTNTEAF	1858	0.084887		CASSGRGQVVKNIQYF	3498	0.105128		CASSPVERDNSPLHF	4435	0.123232		CASSLAEGDGYTF	2563	0.0748366		CASSEGQGAHEQF	898	0.0428478
CASSLAGGTNTYEQYF	1857	0.0848413		CASSYDRASNQPQHF	3492	0.104947		CASSRIEGPGNTIYF	4431	0.123121		CASSLIGGGRRGEQF	2562	0.0748074		CASSDRMNTEAF	898	0.0428478
CSQPGQGLETQYF	1856	0.0847956		CASSRGGASNQPQHF	3492	0.104947		CASTTGPSTRETQYF	4428	0.123038		CASSTHPRDRGRPNTEAF	2562	0.0748074		CASSTTAANTEAF	896	0.0427524
CASSLGTGQAGPETQYF	1856	0.0847956		CASSLDSQGRSYEQYF	3487	0.104797		CASRASSLTAYYEQYF	4424	0.122926		CASSPGQGNQPQHF	2559	0.0747198		CATSRDRGISTEAF	896	0.0427524
CASSISGGGTTDTQYF	1851	0.0845672		CSASRPAGGYTF	3479	0.104557		CASSPTPITGLYGDSPLHF	4389	0.121954		CASSLSPRPTPNTEAF	2559	0.0747198		CASQLTVSYEQYF	893	0.0426092
CASRPNPGQSTGELF	1850	0.0845215		CASSLGLAEAF	3467	0.104196		CASSLGRLQETQYF	4373	0.121509		CASGGTVNTEAF	2554	0.0745739		CASSGTASYEQYF	893	0.0426092
CASSRIGISGNTIYF	1845	0.0842931		CSATRIVAGGNYNEQF	3466	0.104166		CASSETYTSYEQYF	4369	0.121398		CASSLDGEETQYF	2552	0.0745155		CASSLPGRTDTQYF	892	0.0425615
CASRIAGRNTGELF	1821	0.0831966		CSASGTSGGATAYEQYF	3466	0.104166		CASIAGASYNEQF	4354	0.120981		CASSETQRGGDEQF	2549	0.0744279		CASSQPSLDRGRDYGYTF	891	0.0425138
CASSWPQNTGELF	1808	0.0826026		CSARDGQDNTEAF	3456	0.103865		CASSLGRNTEAF	4346	0.120759		CASTPLGGNTEAF	2546	0.0743403		CASSIEAYSNQPQHF	891	0.0425138
CASRKQGPQPQHF	1779	0.0812777		CSARDYRRNTEAF	3449	0.103655		CSVAWQPETQYF	4330	0.120315		CASSLGDYLSPLHF	2540	0.0741651		CASTPRDTGLGEQF	891	0.0425138
CASSRGLGTSGSPPETQYF	1779	0.0812777		CSARLTPGGGNIQYF	3448	0.103625		CASSRTPKTGAKNIQYF	4324	0.120148		CASRGQGDPNYGYTF	2533	0.0739607		CSARDPYTGELF	890	0.0424661
CASSVV_GPNGDQPQHF	1776	0.0811406		CSARDHWGATYEQYF	3444	0.103505		CATNGGHSNQPQHF	4322	0.120092		CASSYSILESTRYGYTF	2530	0.0738731		CSATPTGKANEQYF	886	0.0422752
CASSDGLAENEQF	1775	0.081095		CASSVSLGQGARGANVLTF	3427	0.102994		CASSDIQGLTNYEQYF	4305	0.11962		CASSLEIRLAIYNEQF	2528	0.0738147		CASSAIAGAVTGELF	885	0.0422275
CSGRGGTDTQYF	1775	0.081095		CSARDRLTGGASLATNEKLF	3421	0.102814		CSVLGQGFHEQYF	4299	0.119453		CSAFSSDSPLHF	2524	0.0736979		CVSTYGDTQYF	883	0.0421321
CSAREGGTEAF	1774	0.0810493		CASSPRWESSPLHF	3420	0.102783		CSAPKGGILQETQYF	4289	0.119175		CASSLDADGELF	2522	0.0736395		CASRGRGEGVHQPQHF	882	0.0420843
CSARGKGQGGTEAF	1773	0.0810036		CASSLGQLNTEAF	3407	0.102393		CASGSQAGKYNSPLHF	4286	0.119092		CASSPLGQGAMDGYTF	2517	0.0734935		CSASNGLAYTDTQYF	881	0.0420366
CSALVLTDNSGNTIYF	1771	0.0809122		CSASDPGEATNEKLF	3404	0.102303		CASSLGRSGPKETQYF	4285	0.119064		CASSEDAGAGGETQYF	2507	0.0732015		CASSGKAGSQPQHF	881	0.0420366
CASSYRGIGTQYF	1770	0.0808665		CSARVRTGGKSPLHF	3401	0.102212		CASSTGAAIPYEQYF	4279	0.118897		CASSLLGTGQETQYF	2503	0.0730847		CASSIRTGRNNGYTF	881	0.0420366
CSAGGLAGVVSYEQYF	1766	0.0806838		CASSPTEGPGEQYF	3391	0.101912		CSVEESWQGATYEQYF	4279	0.118897		CASSLAPAYNEQF	2503	0.0730847		CATAGRQPGGAQHF	879	0.0419412
CATSERGTQYF	1765	0.0806381		CSASDSNTYEQYF	3386	0.101762		CASSSTGSIKAYTF	4263	0.118453		CASRAYVGSPLHF	2501	0.0730263		CASSGTGRGNTIYF	878	0.0418935
CSARDAVSGGRENTEAF	1759	0.080364		CSAAPRAGSSYNEQF	3385	0.101732		CASRKTVDTEAF	4257	0.118286		CASSLSYPDLKRTQYF	2500	0.0729971		CSARDHRMSSNYGYTF	877	0.0418458
CASSRSWSPYEQYF	1757	0.0802726		CSATSTGTRGAEQF	3384	0.101702		CASSLNTDTQYF	4243	0.117897		CASSLERGGYGYTF	2499	0.0729679		CASSLMETQYF	877	0.0418458
CSAPSGAAFWEQYF	1757	0.0802726		CSASRDRVEQYF	3378	0.101521		CASSLVQRTDTQYF	4241	0.117842		CSVGGQGKTEAF	2499	0.0729679		CASREGLNYNEQF	875	0.0417503
CASSIIGPVNSYEQYF	1755	0.0801812		CSASWGAPEAF	3367	0.101191		CASSTTGQGRGNIQYF	4232	0.117591		CASSILRGKGGVGTGELF	2497	0.0729095		CASKDRINEQF	874	0.0417026
CSAHRGKYTQYF	1752	0.0800442		CASSRGLAGTPKTQYF	3366	0.101161		CASSFPQGTDTQYF	4180	0.116147		CASSMAGNYGYTF	2492	0.0727635		CASSIPTGRNQPQHF	873	0.0416549
CASIAEEQETQYF	1746	0.07977		CASNEGTGKTQYF	3365	0.101131		CASSFVARGNSYEQYF	4163	0.115674		CASRTGSYNEQF	2486	0.0725883		CASSPRGRGNQPQHF	872	0.0416072
CSARLPSQKIYEQYF	1742	0.0795873		CSARDLRADSNYGYTF	3352	0.10074		CASRDSSSYEQYF	4152	0.115369		CASSSPGTGYNEQF	2485	0.0725591		CASRDRPNTEAF	870	0.0415118
CASSPDGQGTYEQYF	1736	0.0793132		CSAREGAGGPLNEQF	3346	0.10056		CASRQGARDEQYF	4142	0.115091		CSAPGTDVEGYGYTF	2484	0.0725299		CASSITSEGQIHEQYF	870	0.0415118
CASSLGGTEAF	1736	0.0793132		CASSPYRDIEPQHF	3339	0.100349		CISGRTEQYF	4134	0.114868		CASSYGVTSGSNNEQF	2482	0.0724715		CASSLVPTSVQETQYF	869	0.0414641
CASSIDRALFYEQYF	1726	0.0788563		CSARAQGPEAF	3335	0.100229		CASSPDSYAYNEQF	4094	0.113757		CASSNGERGYTF	2480	0.0724131		CATDGGPGNTIYF	868	0.0414163
CSARGQRSLKDYEQYF	1725	0.0788106		CASSLVPDPEAF	3335	0.100229		CASSWAGRENTEAF	4082	0.113424		CASSELAGGQLETQYF	2476	0.0722963		CATSRDLLVNTEAF	868	0.0414163
CSAREEAGRGYEQYF	1724	0.0787649		CASSLRQDTDTQYF	3330	0.100079		CASSARSGETQYF	4075	0.113229		CASSLGQASPLHF	2476	0.0722963		CASSGTGDQPQHF	868	0.0414163
CASSILAGGPNEQYF	1721	0.0786278		CSASDRGGTEAF	3328	0.100019		CASSLSDRGSQPQHF	4071	0.113118		CASSSTRTSAYQETQYF	2473	0.0722087		CSASQSTATDTQYF	867	0.0413686
CSAASGTGARGTEAF	1716	0.0783994		CASSINSYRGYTF	3327	0.0999885		CASSYGGRETQYF	4044	0.112368		CASSIGRTGELF	2473	0.0722087		CASSGLAGGEQF	865	0.0412732
CSAVAGRGGNEQF	1716	0.0783994		CASSLVPYEQYF	3324	0.0998983		CASSRTPNTEAF	4012	0.111478		CSASSVASGGVRQETQYF	2471	0.0721503		CASSILWDTEAF	864	0.0412255
CASSLGGVTSVQETQYF	1716	0.0783994		CSVGDGYTF	3322	0.0998382		CASRSIGHYEQYF	4009	0.111395		CASNQQGISNQPQHF	2471	0.0721503		CSAGRDRGTEAF	863	0.0411778
CASSEAAYSNQPQHF	1714	0.078308		CSVQDSNYGYTF	3320	0.0997781		CASRGLAVQETQYF	4007	0.11134		CASSPNGQPGSYNSPLHF	2469	0.0720919		CASSGTGQETQYF	862	0.0411301
CSAPPGLYNEQF	1711	0.078171		CSARHGTNEKLF	3316	0.0996579		CSAREGRDYQETQYF	3982	0.110645		CASSLGQSLNTEAF	2462	0.0718876		CASSMPEPGQPQHF	861	0.0410823
CSASEVANTGELF	1710	0.0781253		CSARVGGTYNSPLHF	3314	0.0995978		CASSPGDRAVEAF	3978	0.110534		CASGWTSGYNEQF	2417	0.0705736		CASTVETEAF	860	0.0410346
CASSYSTPGGLNSYEQYF	1708	0.0780339		CSVAGLAERYEQYF	3313	0.0995677		CASSHQGTEAF	3950	0.109756		CASRVIQNTGELF	2413	0.0704568		CASSASRQGWNTEAF	860	0.0410346
CSARDKGENLAYEQYF	1707	0.0779882		CASSFGGTDTQYF	3311	0.0995076		CASSLGGTEAF	3946	0.109645		CASSLKTGEYGYTF	2411	0.0703984		CASGGQGWETQYF	859	0.0409869
CASTSGRADTQYF	1706	0.0779425		CASSFFQGGDEKLF	3307	0.0993874		CASRNNRGLNSPLHF	3931	0.109228		CASSYPGMNTEAF	2408	0.0703108		CASSTGGEAGANVLTF	858	0.0409392
CATGVEEQYF	1705	0.0778968		CSARDEGWQETQYF	3294	0.0989967		CASSPWGRYNEKLF	3930	0.1092		CASSPYRGQTEAF	2407	0.0702816		CASSEDRVQETQYF	856	0.0408438
CASSIYGQWLNSPLHF	1702	0.0777598		CSARQTSGGARNQPQHF	3286	0.0987563		CASSLTGTIQETQYF	3923	0.109005		CASSPGGLAGEETQYF	2407	0.0702816		CASSIAGTASGNTIYF	856	0.0408438
CSARLSTGVTQETQYF	1700	0.0776684		CASMSRPRAPESTEAF	3285	0.0987262		CASSRRSGVSSYEQYF	3868	0.107477		CASSFTLAGRGTDTQYF	2403	0.0701648		CASSEVVPPNTEAF	856	0.0408438
CSARPSAGVRTGELF	1695	0.07744		CASSPRRTGLDEQF	3284	0.0986962		CASSPIRALVVTEAF	3864	0.107366		CASSLSQGSNYGYTF	2386	0.0696684		CASSGTSGRETQYF	855	0.0407961
CSAAPSRLVRSTDTQYF	1695	0.07744		CASSPTQTYEQYF	3283	0.0986661		CASSADPLSNQPQHF	3848	0.106922		CSARDTARELF	2386	0.0696684		CASRWTSGSSEQYF	854	0.0407483
CSAFTSGRRYEQYF	1691	0.0772572		CASSGTGGNTEAF	3279	0.0985459		CATKGGSGGYSYNEQF	3845	0.106838		CASSGGTGNPNTEAF	2384	0.06961		CSASGSRNEQF	852	0.0406529
CASSLTSGASGANVLTF	1690	0.0772115		CSASTNQETQYF	3277	0.0984858		CASSRIEYNEQF	3838	0.106644		CASTLGDRFRMNTEAF	2382	0.0695516		CASSLQGGAYEQYF	852	0.0406529
CSARDLTSGIYEQYF	1689	0.0771659		CSVATAKDQPQHF	3277	0.0984858		CASSYRGYEQYF	3822	0.106199		CATNRVRASTEAF	2381	0.0695224		CASRAGTRNNQPQHF	851	0.0406052
CASSLGGTGSYEQYF	1688	0.0771202		CASSETGGDYEQYF	3275	0.0984257		CASSLYGTTNGEQF	3818	0.106088		CASTQSPTGLGGNQPQHF	2372	0.0692597		CALLRQPWDTGELF	850	0.0405575
CSALLGTGNEQF	1677	0.0766176		CASSLLAGNTEAF	3264	0.0980951		CASSEGGLSGYTF	3803	0.105671		CASSLLNEQF	2370	0.0692013		CASSGQENTGELF	850	0.0405575
CATPTSGRGNEQF	1676	0.0765719		CASSPGSYNEQF	3264	0.0980951		CASSEATINSPLHF	3799	0.10556		CATQLAGAGNEQF	2367	0.0691137		CASSPTSGDQETQYF	847	0.0404143
CSARRGSNEQYF	1675	0.0765262		CASSLRQGETQYF	3263	0.0980651		CSASRELAGGDYNEQF	3791	0.105338		CASSRRDSNYGYTF	2366	0.0690845		CASGRLNTEAF	847	0.0404143
CSARVGGQVSQPQHF	1675	0.0765262		CASSLPTDSGNTIYF	3257	0.0978847		CASSEDELAGSSYNEQF	3762	0.104532		CASSLGGRANTEAF	2365	0.0690553		CASRTGSGQPQHF	845	0.0403189
CASSRLSGVNTGELF	1674	0.0764805		CASSLEGGPQETQYF	3247	0.0975842		CASSLGGGQETQYF	3754	0.10431		CASSASGQPKETQYF	2358	0.0688509		CASSIPGAEEKLF	844	0.0402712
CASSPTTTGSPLHF	1668	0.0762064		CSASTGSGEQYF	3242	0.0974339		CASSGQGSYNEQF	3745	0.10406		CASSIGQENYGYTF	2356	0.0687925		CSGAGEYNEQF	842	0.0401758
CASSFIGPEGAGANVLTF	1668	0.0762064		CASSLGLAGPYEQYF	3240	0.0973738		CSASHRSSGNTIYF	3685	0.102392		CASQLLAGGPIVQYF	2355	0.0687633		CASSQVLFVEPGLAGGNTGELF	842	0.0401758
CSASRGGENNEQYF	1667	0.0761607		CASSYFVGNNYGYTF	3236	0.0972536		CASSNRDSTYNEQF	3680	0.102253		CASNDGGLDTEAF	2348	0.0685589		CASSINRQETQYF	842	0.0401758
CSARQWGYGYTF	1665	0.0760694		CSASPTGVYGYTF	3225	0.096923		CASRGTGGGEQYF	3678	0.102198		CASSSYGRNYGYTF	2345	0.0684713		CASRQDGAPNNSPLHF	839	0.0400326
CSASIRRRVQETQYF	1665	0.0760694		CASSLARTYEQYF	3220	0.0967727		CASSNTGGSDTQYF	3675	0.102115		CASGQGTEAF	2339	0.0682961		CASSRYNEQF	839	0.0400326
CASSFLRWTGTSVSYEQYF	1664	0.0760237		CSARDPRGATDTQYF	3218	0.0967126		CASSLRVAGGGYQETQYF	3670	0.101976		CSATGQGSGANVLTF	2337	0.0682377		CASSLETGVGELF	837	0.0399372
CSATFAGKINEQF	1651	0.0754297		CASSIVSPGFSYEQYF	3207	0.0963821		CASSVIRGGRGYNEQF	3646	0.101309		CSATILVHWRADTQYF	2336	0.0682085		CSAMRQGRYNEQF	833	0.0397463
CSAELREVSGELF	1649	0.0753384		CASSLGQGEF	3198	0.0961116		CSAVAGGGQPQHF	3629	0.100836		CASSPGDPNTEAF	2326	0.0679165		CASSVTDTQYF	833	0.0397463
CASSLEVGLVGETQYF	1646	0.0752013		CATSRSSGYTDTQYF	3198	0.0961116		CASSLNGFRTGNTGELF	3611	0.100336		CASSLANTGELF	2325	0.0678873		CASKEGGGTDTQYF	832	0.0396986
CASSLDREDYEQYF	1645	0.0751556		CASSLDRANTEAF	3197	0.0960815		CASSRIRTNEQYF	3605	0.100169		CASSLLAGTGELF	2325	0.0678873		CASSTGTENTDTQYF	831	0.0396509
CSATVAGPNTGELF	1641	0.0749729		CASSLEAGTEAF	3190	0.0958711		CASRDRQGNTEAF	3602	0.100086		CASRPYRTPNIMNTEAF	2324	0.0678581		CASLFHPNTEAF	830	0.0396032
CARGLAVNSGANVLTF	1627	0.0743332		CASSPGGHEQYF	3185	0.0957209		CASSLGGNKIYGYTF	3598	0.099975		CASSLTHPAGGETQYF	2323	0.0678289		CASTGFDSYEQYF	830	0.0396032
CASRYRQGSYQETQYF	1626	0.0742876		CAIDRAEVGETQYF	3175	0.0954203		CASSLVGGPYEQHF	3567	0.0991136		CATSRDMVMNTEAF	2323	0.0678289		CASSIFAGVSNEQF	829	0.0395555
CASRRLAGNQPQHF	1623	0.0741505		CASASGLYNEQF	3171	0.0953001		CASSLAGNTEAF	3561	0.0989469		CASSIATSWRGETQYF	2320	0.0677413		CACRPRV_QPQHF	827	0.03946
CASSLGGVDYGYTF	1622	0.0741048		CSARYGGAGTDTQYF	3167	0.0951799		CASSATGGYEQYF	3559	0.0988913		CASSLGWGVDMGTDTQYF	2318	0.0676829		CATSREGGETQYF	827	0.03946
CASSLNRGLANTEAF	1618	0.0739221		CSARPRQEAYNEQF	3165	0.0951198		CASSQGLSEQF	3551	0.098669		CASSPQGEETQYF	2316	0.0676245		CASSELTSGKDNEQF	824	0.0393169
CASSHGQEWYEQYF	1617	0.0738764		CSADNRDYPYEQYF	3164	0.0950897		CASTITTRSANEQYF	3531	0.0981133		CATETGDSNQPQHF	2314	0.0675661		CASKGTRGETQYF	824	0.0393169
CASSQEGGSNQPQHF	1616	0.0738307		CASSLPGSGNTIYF	3162	0.0950296		CASSLRGRGDTQYF	3529	0.0980577		CASNPLAGGPSPHNEQF	2309	0.0674201		CSARDVQLAGRASYEQYF	821	0.0391738
CASSLAAGVYNEQF	1615	0.073785		CSALAGGPSNEQF	3160	0.0949695		CASSPPNRRNEQF	3518	0.0977521		CASRDDGPGELF	2308	0.0673909		CASSITRTGGNQPQHF	821	0.0391738
CASSRATQETQYF	1614	0.0737393		CASSLGLPDTEAF	3157	0.0948794		CASSEAFTRQGGTGELF	3504	0.0973631		CASSEGNQPQHF	2300	0.0671573		CASSIAGQETQYF	820	0.039126
CSARPTAYTDTQYF	1614	0.0737393		CSVVGQASYEQYF	3141	0.0943985		CASSTGTAIPYEQYF	3504	0.0973631		CASSTGTGWGYTF	2296	0.0670405		CASKTGQNTEAF	819	0.0390783
CASSIGGQGSATGELF	1611	0.0736022		CASSFPGRNTGELF	3138	0.0943083		CANPIRGTGATNEKLF	3502	0.0973075		CATSRVEFYNEQF	2293	0.066953		CASSSSPQLAGGGDEQF	817	0.0389829
CSARSTSGRMIETQYF	1605	0.0733281		CSARGGSGGYEQYF	3128	0.0940078		CASSLGAGNTEAF	3490	0.096974		CASSRAGTGDQPQHF	2289	0.0668362		CASSIAPGGHEQF	817	0.0389829
CASSEADQGLGTEAF	1604	0.0732824		CASRLQGLVSPLHF	3127	0.0939778		CASSLFSGRGIIQYF	3484	0.0968073		CASSWDSYSPLHF	2289	0.0668362		CASRREPTGELF	816	0.0389352
CASSISIAGPYNEQF	1603	0.0732367		CSARKTGLRTGANVLTF	3121	0.0937974		CASSRPPNEQYF	3478	0.0966406		CSASGLADYGYTF	2289	0.0668362		CSASSSGRETQYF	814	0.0388398
CSAGSGRSTGELF	1601	0.0731454		CASSASEEGEVDTQYF	3110	0.0934668		CASSLPRDGHTYEQYF	3471	0.0964461		CASSFWGSTDTQYF	2287	0.0667778		CASSAQLGLTEAF	814	0.0388398
CASRDTSGWTGELF	1594	0.0728256		CSARATDRHSYEQYF	3106	0.0933466		CASSRILADQETQYF	3450	0.0958626		CSAARGQFPETQYF	2281	0.0666026		CASSEGVKPYEQYF	813	0.038792
CASRTEALGRDTEAF	1590	0.0726428		CSVTLGRANTEAF	3104	0.0932865		CSARDPWGPNTGELF	3378	0.093862		CASSISRQGGGELF	2280	0.0665734		CASSEGTGIFGPQHF	813	0.038792
CSARDPPEEQYF	1588	0.0725514		CSAEHRGHEQF	3103	0.0932565		CASPLLQGADTQYF	3358	0.0933063		CASSPELGAGANVLTF	2274	0.0663982		CSARPPPAMDNTGELF	811	0.0386966
CSARGTSGRGLADTQYF	1585	0.0724144		CSARSSGGYEQYF	3100	0.0931663		CASSEVPGWEQYF	3339	0.0927783		CASRTTGASGELF	2274	0.0663982		CASSLGQEGNQPQHF	810	0.0386489
CASSRQPAYQETQYF	1568	0.0716377		CASSLLSGTGTGEQYF	3095	0.093016		CASSYGVGNTIYF	3332	0.0925838		CASSLSEGAGQF	2273	0.066369		CASSPLSAYEQYF	809	0.0386012
CASSGRPPSGGLPYEQYF	1568	0.0716377		CSARDLAQGDSYEQYF	3088	0.0928057		CASSYDRGNQPQHF	3304	0.0918058		CASSIVGPSNQETQYF	2272	0.0663398		CASKRMNTEAF	809	0.0386012
CASRHTGVYTDTQYF	1561	0.0713179		CSVLSGVGYTF	3085	0.0927155		CASSLSRGRAERDEQYF	3300	0.0916947		CASSRSRGLMSEKLF	2267	0.0661938		CASTVGPGDTEAF	809	0.0386012
CASSEQEDF	1560	0.0712722		CSASRDRGMNTEAF	3084	0.0926855		CSSHLRAGGGIDTQYF	3270	0.0908611		CASSSGQGKGETQYF	2265	0.0661354		CASSIAGGF	808	0.0385535
CASSIFLYTGELF	1556	0.0710894		CSPHGASGSSYNEQF	3076	0.092445		CASRRTGSLVGYTF	3256	0.0904721		CASSELGWGTSGTSQF	2262	0.0660478		CASIWGFEQF	808	0.0385535
CSARDPREGRDEQF	1556	0.0710894		CSARDWSTPNEKLF	3075	0.092415		CASSDPRRGSFSGNTIYF	3242	0.0900831		CASSFLRGDNEQF	2262	0.0660478		CATSRTGGGLGETQYF	808	0.0385535
CASSLAGLNTEAF	1551	0.070861		CSASPSRVVETQYF	3075	0.092415		CASSFWSFPTDTQYF	3238	0.0899719		CASSSGTGNTEAF	2259	0.0659602		CASSINRDEGF	807	0.0385057
CASSSVRTSGKAQETQYF	1538	0.0702671		CSADAGNEQYF	3072	0.0923248		CASSPDRGANQETQYF	3221	0.0894995		CASSLEPVRETQYF	2259	0.0659602		CASSLEDRETQYF	806	0.038458
CASSYSNTPYNEQF	1538	0.0702671		CASSPAGSTDTQYF	3062	0.0920243		CSVEGTENERETQYF	3220	0.0894718		CASSLSMNTEAF	2256	0.0658726		CASSPGRGFEAF	806	0.038458
CASSAPDTQYF	1530	0.0699016		CSARLPRGGRGTDTQYF	3060	0.0919642		CASSESLAGVMNTEAF	3211	0.0892217		CASSIEGSSYNSPLHF	2254	0.0658142		CASSEAGDTGELF	804	0.0383626
CATSKGKLAASSYEQYF	1528	0.0698102		CSANIGGPPYGYTF	3059	0.0919341		CASSQLTGHLNTEAF	3178	0.0883047		CATIGGLDTEAF	2254	0.0658142		CASSQRRENYGYTF	804	0.0383626
CASRPGPSGGGEQYF	1526	0.0697188		CSVEDSGGSLREKLF	3054	0.0917838		CASSLRWTSGNTIYF	3173	0.0881658		CASSLDYPGQGNSPLHF	2253	0.065785		CATSRERWGETQYF	803	0.0383149
CSASTPGQGNTDTQYF	1524	0.0696274		CSASNVARSTDTQYF	3035	0.0912128		CSAPGYSYEQYF	3113	0.0864986		CASSLEIGEAGELF	2249	0.0656682		CSASGQDYNEQF	803	0.0383149
CSARVGTGARYNEQF	1521	0.0694904		CSARFGAGSGNTIYF	3031	0.0910926		CASSGDYNEQF	3110	0.0864153		CSANGQVDQPQHF	2247	0.0656098		CASQKGGADNYGYTF	802	0.0382672
CASSSRQRGQETQYF	1517	0.0693076		CSVADRATNEKLF	3025	0.0909123		CASSFEEGAGMNTEAF	3101	0.0861652		CASSLDLGGQPQHF	2247	0.0656098		CASSGRDRVNTEAF	800	0.0381717
CASSPGQGVGGDEQF	1512	0.0690792		CSARDRERVYEQYF	3024	0.0908822		CASSEKVRQPQHF	3099	0.0861096		CASTERLSYNEQF	2246	0.0655806		CASTPADRAPDGYTF	800	0.0381717
CASSESPGSGNEQF	1511	0.0690335		CASSYGKPNEQF	3015	0.0906118		CASSFGGANTGELF	3094	0.0859707		CASSWSGYSTGELF	2246	0.0655806		CASIRNRDNEQF	800	0.0381717
CASDSGSAIKELF	1507	0.0688508		CASSQDRGQGGELF	3009	0.0904314		CASILAGQGTSDTQYF	3093	0.0859429		CASSFWDLYSNQPQHF	2245	0.0655514		CASSGQTSSYEQYF	800	0.0381717
CASSIAGQGTEAF	1507	0.0688508		CSASSQYEQYF	3000	0.0901609		CASSDSGGGNTGELF	3085	0.0857206		CASRLGQNSNQPQHF	2245	0.0655514		CASFERDGETQYF	799	0.038124
CSARRGGRDTGELF	1502	0.0686223		CSARDADRSHSYNSPLHF	2989	0.0898304		CASSSTDTQYF	3074	0.085415		CASSSSRRTGQF	2243	0.065493		CASSEGTSGFTYEQYF	799	0.038124
CASSMGQGTTRADTQYF	1501	0.0685766		CASSRGTSGGNEQF	2989	0.0898304		CASKGLAGVSYNEQF	3066	0.0851927		CASSERAGVSNQPQHF	2241	0.0654346		CASSRQFNQPQHF	798	0.0380763
CASSEDGGNNEQF	1496	0.0683482		CSVAPPGVNEQF	2981	0.0895899		CASSLDNGNQPQHF	3061	0.0850537		CSASAGGQPQHF	2239	0.0653762		CASSLVGRDTEAF	798	0.0380763
CASSFQGAYDEQYF	1494	0.0682568		CATSRDRLESRGYTF	2973	0.0893495		CASSLSYGGGNQPQHF	3049	0.0847203		CSARDGREPGNQPQHF	2237	0.0653178		CASSEIRLKQYF	797	0.0380286
CASSLAFDPETQYF	1491	0.0681198		CASSLEGPYEQYF	2972	0.0893194		CASSEQVLGTGELF	3043	0.0845536		CASKLGETQYF	2235	0.0652594		CASSDFSPGANVLTF	797	0.0380286
CASSESGTSGSIGREQF	1491	0.0681198		CASSTTGGIYNEQF	2964	0.089079		CASSLGPSPGAF	3039	0.0844424		CSARDLGQPNQPQHF	2235	0.0652594		CASRRKNTGELF	796	0.0379809
CASSPIGDVSPLHF	1489	0.0680284		CASSLGSGGWGNEQF	2963	0.089049		CASSLSLKINEQF	3034	0.0843035		CSARGSLAGGRNEQF	2233	0.065201		CASSFGTGNEKLF	795	0.0379332
CASSIDQSSSVF	1489	0.0680284		CASSQSQGMNTEAF	2961	0.0889889		CASGRDRGETQYF	3027	0.084109		CSAGRDNYGYTF	2226	0.0649966		CATSTRTDSPLHF	794	0.0378855
CASSITGTGGYEQYF	1486	0.0678913		CASSQTGYGYTF	2957	0.0888686		CASSFRDPNSPLHF	3019	0.0838867		CASSNRQDRMNTEAF	2214	0.0646462		CASSTTANTEAF	793	0.0378377
CASALGPNYEQYF	1480	0.0676172		CASSYSVGQVGYGYTF	2952	0.0887184		CSVTRVTVNTEAF	3014	0.0837478		CASSYSGTSGRILQETQYF	2214	0.0646462		CASRAMLSRNTEAF	791	0.0377423
CASSLPGGGNQPQHF	1479	0.0675715		CASSRTGGNTGELF	2950	0.0886583		CASSLGSNEKLF	3010	0.0836366		CASTFLVSSYNEQF	2214	0.0646462		CSAISGGTTLSYEQYF	787	0.0375515
CASNGQRGSGELF	1462	0.0667948		CSARATGSRGQYF	2940	0.0883577		CASSPSGTGAGNTIYF	2994	0.0831921		CASSISANNQPQHF	2213	0.064617		CASSVGTESNQPQHF	785	0.037456
CASSNRQGVDTQYF	1457	0.0665664		CASSVDRASGNTIYF	2938	0.0882976		CSVGQGNTEAF	2991	0.0831087		CASSLGTGRDYNEQF	2213	0.064617		CASRLGTGVNSPLHF	784	0.0374083
CASSRTVSNSPLHF	1457	0.0665664		CASSTGTDSLSYEQYF	2935	0.0882075		CSGGGTEAF	2977	0.0827197		CASSLTQGSTETQYF	2210	0.0645294		CASSESGVGTDTQYF	784	0.0374083
CASSLKGKSQPQHF	1453	0.0663836		CASSYGGVQGQYF	2935	0.0882075		CASSWGSGRLNEQF	2961	0.0822751		CSAPPKGRNTEAF	2210	0.0645294		CASSPGLWTGELF	783	0.0373606
CASSIAIGQGLDEQF	1445	0.0660182		CASSGGAAAKNIQYF	2933	0.0881474		CASSFPAEGESYEQYF	2955	0.0821084		CASSLGPNSGNTIYF	2209	0.0645002		CASSIGGPNEQF	783	0.0373606
CASSLDRDYNEQF	1435	0.0655613		CSAGGQGYNEQF	2929	0.0880271		CASRRLAGDTGELF	2943	0.081775		CASSLAGGNTEAF	2206	0.0644127		CASAEGRHTEAF	783	0.0373606
CASSRTSGDYEQF	1435	0.0655613		CSASDSLAKNIQYF	2923	0.0878468		CSVTDYGYTF	2936	0.0815805		CASSKREGGDYNEQF	2204	0.0643543		CASSFWKDRGRYGYTF	783	0.0373606
CASTEDRTEKLF	1432	0.0654242		CASSYVQDSSYEQYF	2917	0.0876665		CASSVSVYGYTF	2926	0.0813026		CSARALESSGVLIF	2203	0.0643251		CASSLESSGPQETQYF	782	0.0373129
CASSSGGTYEQYF	1430	0.0653328		CSASPDRGIFYGYTF	2915	0.0876064		CASRLLAGAGDEQF	2922	0.0811915		CSARPQGRGWMNTEAF	2201	0.0642667		CASTLIRVQGETQYF	782	0.0373129
CASSPVRGRWETQYF	1411	0.0644648		CASSGAGVGSYGYTF	2914	0.0875763		CASSLRTGGGEQF	2915	0.0809969		CSVPRGGYTF	2199	0.0642083		CASSDSSGTGVHNEQF	782	0.0373129
CASSFSPDTQYF	1406	0.0642363		CASRESNSPLHF	2911	0.0874862		CASSLVLESSGNTIYF	2907	0.0807747		CASSTDGIYGYTF	2199	0.0642083		CASSLLDEEAF	782	0.0373129
CASSLTSGRYYNEQF	1406	0.0642363		CASTDSGVNTEAF	2909	0.0874261		CASSQVVRPYEQYF	2897	0.0804968		CSASSDTGELF	2191	0.0639747		CASSGQDLGYGYTF	782	0.0373129
CSARDQRGRGTGELF	1404	0.064145		CSARKGGSVQETQYF	2904	0.0872758		CASRPGTVATNEKLF	2870	0.0797466		CSSIRSYGYTF	2188	0.0638871		CASSRGDTGELF	781	0.0372652
CSASGRDTDTQYF	1401	0.0640079		CASSNAGGGTDTQYF	2901	0.0871856		CASSSGIQPQHF	2855	0.0793298		CASSLTFRQGYTF	2188	0.0638871		CASSGTTSSYNSPLHF	779	0.0371697
CASSFRPNPGNTIYF	1397	0.0638252		CSLLNTEAF	2900	0.0871556		CASIRAGPQETQYF	2848	0.0791353		CASSTQGPQNTEAF	2185	0.0637995		CASSIDRDGQPQHF	779	0.0371697
CASVTGGMNTEAF	1396	0.0637795		CASSPTPGLQETQYF	2899	0.0871255		CSVEVGLNTEAF	2825	0.0784962		CSAKQGGNQPQHF	2183	0.0637411		CATSRESSAGETQYF	779	0.0371697
CASSFTGDTGELF	1395	0.0637338		CSAQLSLAGLYEQYF	2896	0.0870354		CSVEDPGPYGYTF	2801	0.0778293		CASSLQQGTDTQYF	2182	0.0637119		CASSIAGDNEQF	778	0.037122
CASRPFGSWGYTF	1388	0.063414		CSARGDIGNYGYTF	2894	0.0869753		CASSLAGGGFSPLHF	2785	0.0773847		CASSSDRGGTEAF	2182	0.0637119		CASSMLGQGGETQYF	777	0.0370743
CSARDHSGKYNEQF	1384	0.0632312		CSANK_ASGNTIYF	2892	0.0869152		CASSWGGLYEQYF	2784	0.0773569		CSATGVRYGYTF	2177	0.0635659		CASSLVGNTEAF	776	0.0370266
CASSPGTGSRLGNQPQHF	1382	0.0631399		CASSLLAVPPYEQYF	2881	0.0865846		CSVATSGQASEQYF	2780	0.0772458		CATSRGPWGPSVWNTEAF	2177	0.0635659		CSARTQRETGELF	776	0.0370266
CASSELAGGPGNEQF	1381	0.0630942		CASRDSSQEQYF	2880	0.0865545		CASSLSGGAYNEQF	2780	0.0772458		CSVVLQGSYGYTF	2176	0.0635367		CATSRDRGEETQYF	775	0.0369789
CAISESGENTEAF	1380	0.0630485		CSVKLLGGLDQEAF	2870	0.086254		CASSYSRKEVASNQPQHF	2755	0.0765511		CASALWGGDNEQF	2174	0.0634783		CASSIAGVTEAF	774	0.0369312
CASSLGRGNQPQHF	1370	0.0625916		CASSLAGLADTQYF	2849	0.0856228		CSGINTGELF	2754	0.0765234		CASSLATGSTGELF	2174	0.0634783		CASSPAGNTEAF	774	0.0369312
CASSGVRNAGELF	1359	0.062089		CASSLTGLEAF	2844	0.0854726		CASSWQLVLLAKNIQYF	2753	0.0764956		CASSASVNYGYTF	2172	0.0634199		CASSLKIGTGDYEQYF	772	0.0368357
CASSTLTGGQPQHF	1355	0.0619063		CSARDPGTGGNYNEQF	2842	0.0854125		CASRGIRGPFANQPQHF	2741	0.0761621		CSARGGTSENTGELF	2171	0.0633907		CASSRRINTEAF	772	0.0368357
CASSRLGRAGDVDTQYF	1355	0.0619063		CASSRPQGQGREAF	2832	0.0851119		CASSSPQGQNSPLHF	2704	0.075134		CASSSSWTGLKEKLF	2167	0.0632739		CASSPSSSNQPQHF	769	0.0366926
CASSSDRSIGELF	1355	0.0619063		CASSSGGGSPLHF	2827	0.0849617		CASSLWTSGDYEQYF	2697	0.0749395		CASSIRTSGGTSSYNEQF	2166	0.0632447		CASSGNRDRGQQPQHF	769	0.0366926
CASRPKTGFAYEQYF	1347	0.0615408		CSAPPAGTTYEQYF	2827	0.0849617		CSVVVTDAF	2675	0.0743282		CASSLSAGDTQYF	2163	0.0631571		CSARDDTGAGYGYTF	769	0.0366926
CSARVISGRAVPYNEQF	1342	0.0613124		CASSLARETQYF	2807	0.0843606		CSVVPGLAATYEQYF	2667	0.074106		CSASRRGGSNQPQHF	2161	0.0630987		CASSLQPNYEQYF	769	0.0366926
CASRQTGTGNEKLF	1341	0.0612667		CASSSLAGATDTQYF	2798	0.0840901		CASSLDGGGPDTQYF	2647	0.0735502		CASRVSRGDTEAF	2156	0.0629527		CASSTSGHLNTEAF	766	0.0365494
CASSISKRDEQF	1339	0.0611753		CSARVSGITYEQYF	2794	0.0839699		CASSRGLIGKGNNSPLHF	2646	0.0735224		CASSLLGMSNQPQHF	2152	0.0628359		CASSVQPDSSTDTQYF	765	0.0365017
CASSNGLAGGSGYNEQF	1336	0.0610382		CSATWTSGGNTQYF	2790	0.0838497		CASSGWETQYF	2644	0.0734669		CASSLFFGTEAF	2152	0.0628359		CASSLRGDQETQYF	765	0.0365017
CASTASRQGVPTNEKLF	1332	0.0608555		CSVGGDTSNTGELF	2788	0.0837896		CASSQRRPSGYSNQPQHF	2644	0.0734669		CASSDVGLTNEKLF	2151	0.0628067		CASSIGREITEAF	763	0.0364063
CASGEREDGTQYF	1332	0.0608555		CASSEASANNYGYTF	2777	0.083459		CASSFRSGRAYNTGELF	2638	0.0733002		CASSGSTGNTEAF	2149	0.0627483		CASSIGSGSRGEQF	761	0.0363109
CASSTSLAGGRHNEQF	1332	0.0608555		CASSRSTGTGGDDWGYTF	2777	0.083459		CASSAYLGLAENTGELF	2636	0.0732446		CASSRVRVVGELF	2148	0.0627191		CASSLRDRSSYEQYF	761	0.0363109
CASSLNDRDQRYGYTF	1332	0.0608555		CASSGTQVYEQYF	2758	0.082888		CSGGQTNTGELF	2630	0.0730779		CASSIERVQPQHF	2145	0.0626315		CASSPEAYGYTF	759	0.0362154
CASRQRDSYEQYF	1332	0.0608555		CASSLGQGGITEAF	2751	0.0826776		CSAKHGEQF	2629	0.0730501		CASSEGHYNSPLHF	2144	0.0626023		CASSDRGSTDTQYF	759	0.0362154
CSASIRLAGWVDTQYF	1328	0.0606727		CSVADGGTQYF	2740	0.082347		CASSPMQGESQPQHF	2628	0.0730223		CASSTGGGETQYF	2137	0.0623979		CASSLGLDYGYTF	757	0.03612
CASSLSGHEQF	1326	0.0605814		CASRLGRRETEAF	2740	0.082347		CASSYPGQDRNEQF	2620	0.0728		CSARDPGLAGWNTGELF	2137	0.0623979		CSATHSYQETQYF	757	0.03612
CACRRFDVRGFAGLHYTDTQYF	1323	0.0604443		CASSLSPAPLYGYTF	2736	0.0822268		CASSENSGSGNTIYF	2619	0.0727722		CASIGSINTGELF	2136	0.0623687		CSHKEQTQAGDGYTF	756	0.0360723
CASSLRSTDTQYF	1321	0.0603529		CASSVVSGLETQYF	2736	0.0822268		CASSDDRETQYF	2614	0.0726333		CASSPHGRYSNQPQHF	2133	0.0622811		CASSLGGSNQPQHF	756	0.0360723
CSASPQGAVTGELF	1320	0.0603072		CSATWGLVQETQYF	2733	0.0821366		CASSRKRGDYNEQF	2612	0.0725777		CASSEGPINYGYTF	2128	0.0621351		CASSETGQETNQPQHF	752	0.0358814
CASRSYRFGLAKNIQYF	1314	0.0600331		CSVEEGQGFYNEQF	2730	0.0820465		CASSLQRLRPNTGELF	2608	0.0724666		CASSRSGGETQYF	2126	0.0620767		CASSPGLAGTSDTQYF	752	0.0358814
CASSAGQVRDQPQHF	1313	0.0599874		CASSPPGVTGELF	2723	0.0818361		CASSEDRNYGYTF	2592	0.072022		CASSRVITGELF	2124	0.0620183		CASSLGKGELF	752	0.0358814
CASSLGYIPNQPQHF	1311	0.0598961		CSAREISGRIPYNEQF	2722	0.081806		CASSYGAGNTEAF	2588	0.0719108		CASSRDTNQPQHF	2120	0.0619016		CATSTRQDSPLHF	751	0.0358337
CASSPWTGTETQYF	1309	0.0598047		CSAARRFGQSSYEQYF	2712	0.0815055		CSVNLGSAYEQYF	2586	0.0718553		CASSESSGRNLDEQF	2119	0.0618724		CASSAGTSGTRSEQF	751	0.0358337
CASSSLVGDSGANVLTF	1307	0.0597133		CASSYDREGETQYF	2704	0.0812651		CASRAGTGGLRDQPQHF	2582	0.0717441		CASSRTGGINQPQHF	2119	0.0618724		CASSYPGHETQYF	750	0.035786
CSARWTSGNSYEQYF	1305	0.0596219		CASSPAAGTAYNSPLHF	2699	0.0811148		CASSRAAVSVGELF	2573	0.071494		CASSLELVGTGELF	2114	0.0617264		CASSLLGGGNQPQHF	750	0.035786
CASSRRSGRSNTGELF	1299	0.0593478		CASTKFTSYNEQF	2699	0.0811148		CASSERVGSSYEQYF	2569	0.0713829		CASSILYTGELF	2113	0.0616972		CASSGGQLPQYF	750	0.035786
CASSLGTGYEQYF	1297	0.0592564		CASNRQGGLSEAF	2696	0.0810246		CSVGEGQPASYEQYF	2568	0.0713551		CASSTSGGADEQF	2112	0.061668		CASTRGTEAF	749	0.0357383
CASSFLVGGQYEQF	1291	0.0589823		CASSNHITGELF	2690	0.0808443		CASRAGRANDGYTF	2565	0.0712718		CSARESGTDTGELF	2112	0.061668		CASSLGLAGGETQYF	749	0.0357383
CSASPRIAVSYEQYF	1289	0.0588909		CSWEGAKNIQYF	2677	0.0804536		CASSTGGVDSPLHF	2544	0.0706882		CSAPISQGGPPETQYF	2111	0.0616388		CASSIGRGQANTEAF	748	0.0356906
CASSESGGNTIYF	1283	0.0586168		CASSRQGAGVSEKLF	2676	0.0804236		CASRPPGLTGNEQF	2523	0.0701047		CASSSPDSGGPTRQF	2108	0.0615512		CASSMIAGGSTDTQYF	747	0.0356429
CASSLSAGNNQPQHF	1278	0.0583884		CSSTGGSRLQTQYF	2675	0.0803935		CASTYRDRGYEQYF	2521	0.0700492		CASSLHSAGDGTDTQYF	2108	0.0615512		CASRLNSGTTVGEQF	747	0.0356429
CASSYSAANYGYTF	1277	0.0583427		CSADQGINQPQHF	2674	0.0803635		CSGPIAGGVNTEAF	2513	0.0698269		CASSLRTGYDEQF	2105	0.0614636		CASSLAGGIDTQYF	747	0.0356429
CSARGRTSGRGVAKNIQYF	1273	0.0581599		CASGPRTNQPQHF	2665	0.080093		CASSKTSYEQYF	2510	0.0697435		CASSMGTSGYNEQF	2103	0.0614052		CASSTRTRAADTQYF	746	0.0355952
CASSYPIAGGGTDTQYF	1271	0.0580686		CASSELGTGYNEQF	2657	0.0798525		CASSVTGGSRQPQHF	2493	0.0692711		CASSSGTGDYGYTF	2101	0.0613468		CATSDGRSSYEQYF	746	0.0355952
CASSLAGTGGSLPGNTIYF	1268	0.0579315		CASSINGKLF	2653	0.0797323		CASSSGGAGNQPQHF	2489	0.06916		CSARAGTGYNSPLHF	2100	0.0613176		CASSLSGGSSYEQYF	745	0.0355474
CASSPPWGTSETGQETQYF	1268	0.0579315		CSASIGQGGYEQYF	2653	0.0797323		CSVEEIGENYGYTF	2480	0.0689099		CSARVPGQGGNQPQHF	2100	0.0613176		CATSRDRGGIQETQYF	745	0.0355474
CASTLYPLGTGGYNEQF	1264	0.0577487		CASSLELGGETQYF	2651	0.0796722		CASSLQGHEQYF	2468	0.0685765		CASSFRDRGTEAF	2099	0.0612884		CSAREASGSNEQF	745	0.0355474
CASTLRVAYEQYF	1263	0.0577031		CASSQNRLADNTDTQYF	2651	0.0796722		CASLRSPRASSPLHF	2467	0.0685487		CASTGETQYF	2099	0.0612884		CASSISGTSDFYNEQF	743	0.035452
CASSIVILAGINTEAF	1258	0.0574746		CASSRQGWQETQYF	2648	0.0795821		CASSQTGARYNPLHF	2446	0.0679652		CSARATDGYNEQF	2099	0.0612884		CASSLTGVNQPQHF	743	0.035452
CASSFAPRDRVSNQPQHF	1255	0.0573376		CASSVPLAGEQF	2643	0.0794318		CSVTNGLAGGPRSYEQYF	2445	0.0679374		CSARDVGREETQYF	2096	0.0612008		CASSMDSSAGNTIYF	742	0.0354043
CASKPRSGGADTQYF	1254	0.0572919		CSARPGQTTGELF	2642	0.0794017		CASSSTPGLGEQYF	2422	0.0672983		CASSEFKYGIQYF	2096	0.0612008		CASSLAWHLYQETQYF	741	0.0353566
CASRPGTGGSYEQYF	1252	0.0572005		CASSISLTGELF	2641	0.0793717		CASRLGQGDYNEQF	2415	0.0671038		CASSFGLRGDTGELF	2092	0.061084		CASSFPGSYNSPLHF	740	0.0353089
CASRTQGLRNTGELF	1249	0.0570634		CASTSSGGVRDNEQF	2638	0.0792815		CASSLEILGSGGYTF	2394	0.0665203		CASFRRNTEAF	2091	0.0610548		CASSGGQLNTEAF	740	0.0353089
CARATGELF	1246	0.0569264		CSAYHQAIRPETQYF	2636	0.0792214		CASSEGRQSEQYF	2379	0.0661035		CASSLSRANEKLF	2090	0.0610256		CATSIRRLNVTLHF	738	0.0352134
CASSLKIARGGELF	1245	0.0568807		CASSLGGQIQETQYF	2634	0.0791613		CSVRQRSVENIQYF	2378	0.0660757		CASKLRTGARNTEAF	2088	0.0609672		CASSPRGLNTEAF	738	0.0352134
CSAERPLGNTDTQYF	1245	0.0568807		CASSFASSGQETQYF	2632	0.0791012		CASSSNPNPLAQYF	2378	0.0660757		CASIELTGMEAF	2087	0.060938		CASTPGGAGQPQHF	737	0.0351657
CASSQSSSPLHF	1243	0.0567893		CSASGGINEKLF	2627	0.0789509		CASSLIPPNTEAF	2369	0.0658257		CASSLRQSTDTQYF	2086	0.0609088		CSARDQGRYSPLHF	737	0.0351657
CASSISGHYEQYF	1241	0.0566979		CASSPVQGAYEQYF	2612	0.0785001		CASWDRDANTIYF	2352	0.0653533		CSASDTGELF	2083	0.0608212		CASKGLNEQF	736	0.035118
CASSQTLSESSYEQYF	1237	0.0565152		CASSRTISQGAQNYGYTF	2604	0.0782597		CASTPRVAGSDTQYF	2351	0.0653255		CASSRSGAGETQYF	2082	0.060792		CASSLDSNQPQHF	735	0.0350703
CASSDTGRETQYF	1235	0.0564238		CASSTLDPRDEQF	2587	0.0777488		CSVDRDTDTQYF	2337	0.0649365		CASSFPGEFYGYTF	2082	0.060792		CASKGGWGTGDTEAF	734	0.0350226
CASSVGLYYGYTF	1234	0.0563781		CSARERTASGYTF	2580	0.0775384		CASPNEEGSYNEQF	2335	0.0648809		CASSQGLARVEQF	2080	0.0607336		CASSSGRAGGLEQYF	733	0.0349749
CASSLADYEQYF	1234	0.0563781		CASSLSPQYATNEKLF	2578	0.0774783		CASSLYSGMNTEAF	2306	0.0640751		CASSPQGTIGEKLF	2077	0.060646		CSAREPSGMATGELF	731	0.0348794
CASTTIAGPDTQYF	1221	0.0557842		CASGLVRGSGILAKNIQYF	2578	0.0774783		CASSGWTGKGSSYEQYF	2289	0.0636027		CASSIGATSYNEQF	2077	0.060646		CASRGSHGRDTDTQYF	731	0.0348794
CASSYSFPGAPYNEQF	1217	0.0556014		CSARDQGGTFGIYEQYF	2568	0.0771778		CASSLNVRTGGELF	2265	0.0629359		CSARDPDSMNTEAF	2076	0.0606168		CATSRDPSASYEQYF	730	0.0348317
CSAQRPGTNEKLF	1214	0.0554644		CASSLPGYTYEQYF	2565	0.0770876		CASSLSGGSNEQF	2254	0.0626302		CASSLDPGDTQYF	2074	0.0605584		CASSNRDWGEQF	729	0.034784
CSSDRVETQYF	1213	0.0554187		CASSLLGTATNEKLF	2556	0.0768171		CSVEVSVAVKYNEQF	2233	0.0620467		CASSLGEQNTEAF	2072	0.0605		CASSPRLADQETQYF	728	0.0347363
CASSIGGRANEQF	1207	0.0551446		CASSSYNEQF	2555	0.0767871		CASSHQGQDYEQYF	2230	0.0619634		CSARDHASGANQPQHF	2070	0.0604416		CASSGQTWENEQF	728	0.0347363
CASSSQNSNQPQHF	1207	0.0551446		CASTGDRDNEQF	2553	0.076727		CSVVQGSLYEQYF	2227	0.06188		CASSNRVKETQYF	2069	0.0604124		CATSRGSGVPYEQYF	726	0.0346409
CASSTGGAGNQPQHF	1204	0.0550075		CASSNYEQYF	2541	0.0763663		CASSSQGGEQF	2223	0.0617689		CASTWTASTYNEQF	2067	0.060354		CASATSASYEQYF	726	0.0346409
CASSLASPNTEAF	1203	0.0549618		CASSLPPAGRNTEAF	2540	0.0763363		CASSNPNEQYF	2220	0.0616855		CASKVAGANVLTF	2066	0.0603248		CARSVGLAGGKEQF	725	0.0345931
CASRDASGSSGEQF	1198	0.0547334		CASSLGGQGIYEQYF	2540	0.0763363		CASSLGRANEKLF	2214	0.0615188		CASSLEAGGAREKLF	2064	0.0602664		CATSRDGLAYNEQF	723	0.0344977
CASTTSQGALRWQPQHF	1197	0.0546877		CSAQPSGGYYEQYF	2534	0.0761559		CASSPRTGVNEKLF	2212	0.0614632		CASSLEYTDTQYF	2063	0.0602372		CASSESTNEKLF	723	0.0344977
CSAPDWGSYNEQF	1195	0.0545963		CASSLTGGIQETQYF	2532	0.0760958		CSVGFGTNTGELF	2178	0.0605185		CAVGRWGTEAF	2059	0.0601204		CASRSYDTQYF	722	0.03445
CASSHTPVIGLAPTGELF	1193	0.054505		CAVRDTSYEQYF	2519	0.0757051		CASSSGQGHTDTQYF	2174	0.0604073		CSAKDRQTLAKNIQYF	2059	0.0601204		CATSREVSYEQYF	721	0.0344023
CSARDRTRREDPNTGELF	1191	0.0544136		CASSAGTPYEQYF	2516	0.075615		CASSLMEGSNQPQHF	2171	0.060324		CASSLGAGLNTEAF	2057	0.060062		CASSSGVTGELF	721	0.0344023
CASSLTDSSTDTQYF	1191	0.0544136		CASSEQPPGLLGTQYF	2516	0.075615		CSVDRGPYEQYF	2169	0.0602684		CASSLGKTNYGYTF	2049	0.0598284		CASSLVHNTEAF	721	0.0344023
CASSFGGMWEAPTYEQYF	1188	0.0542765		CASSSRDLSYEQYF	2514	0.0755549		CASSRTGGTTNEKLF	2157	0.059935		CASSLGATSAHNEQF	2045	0.0597116		CASHSLLGYEQYF	721	0.0344023
CASRGPVVFETQYF	1178	0.0538196		CASHNENIQYF	2514	0.0755549		CASSLFRFLPALDEQF	2154	0.0598516		CSARPSTEREAF	2042	0.059624		CASSSRLAGGADTQYF	720	0.0343546
CASSFGSEQYF	1178	0.0538196		CSASVSQYTDTQYF	2510	0.0754347		CSVEDVDRQGTTYEQYF	2144	0.0595737		CASSIRHRRDNEQF	2041	0.0595948		CASSIGTGDNEKLF	720	0.0343546
CASSTNTGTKVKNIQYF	1178	0.0538196		CASSEALPGFDNSPLHF	2510	0.0754347		CASSLVGTDYEQYF	2144	0.0595737		CASIPDRGREKLF	2041	0.0595948		CASSTGQGRETQYF	719	0.0343069
CASSLAGDNQPQHF	1176	0.0537283		CASAPGASGNTIYF	2501	0.0751642		CASSYNRGRGYGYTF	2131	0.0592125		CASTTDRGGGTEAF	2041	0.0595948		CASSIAGGLQETQYF	718	0.0342591
CASFRAGRGETQYF	1176	0.0537283		CASSLAVAGGDEQF	2491	0.0748636		CSAGFNYGYTF	2130	0.0591847		CASSLWGENTEAF	2038	0.0595072		CASSIGRNEGNTEAF	716	0.0341637
CASSLPGPYNEQF	1176	0.0537283		CASSYSRANTGELF	2485	0.0746833		CASGGGGLVNTEAF	2128	0.0591292		CASRFGADTQYF	2035	0.0594196		CASSEGKLKAF	715	0.034116
CASSLPQTQSKCRELF	1174	0.0536369		CASNHRDRGHSYEQYF	2485	0.0746833		CASSPTGDYGYTF	2127	0.0591014		CASSFDRGRSNEQF	2034	0.0593905		CASSMALNTEAF	715	0.034116
CASSRTVSGNTIYF	1171	0.0534998		CASSPRPGAMTGELF	2477	0.0744429		CASSSIRGKESYEQYF	2127	0.0591014		CASSQRTRPLLNTSYNEQF	2032	0.0593321		CASSFSTGVETQYF	715	0.034116
CATSAPGGSDRGREQYF	1163	0.0531343		CASSRGQGARGDTQYF	2469	0.0742025		CASSRRDIQYF	2123	0.0589902		CASRGGQGARDYYGYTF	2030	0.0592737		CATSSGRDRDGYNEQF	714	0.0340683
CSASLIADQAPYF	1163	0.0531343		CASSLAGGQETQYF	2469	0.0742025		CASSYPRGQGQPQHF	2117	0.0588235		CASRPTHGDRVDQGTQYF	2029	0.0592445		CSASWRYNQPQHF	713	0.0340206
CASSVKAGDPYNSPLHF	1159	0.0529516		CSAPRDTGNTIYF	2466	0.0741123		CSVALREAGETDTQYF	2115	0.0587679		CASSERIGGDTQYF	2029	0.0592445		CASSFGVNTEAF	713	0.0340206
CASSPGTSGRNEQF	1154	0.0527231		CASGSAGTPYGYTF	2462	0.0739921		CASSFSSTREYSNQPQHF	2115	0.0587679		CSARFNYGYTF	2029	0.0592445		CASSWDRGNTEAF	712	0.0339729
CASRKTGSSYNEQF	1153	0.0526775		CASSPMGQGDSGNTIYF	2459	0.0739019		CASSFGGNSYEQYF	2090	0.0580733		CASSLRAGDTQYF	2027	0.0591861		CSASHGEGNQPQHF	710	0.0338774
CASSIEKPGLLFEKLF	1148	0.052449		CSATGRNTGELF	2456	0.0738118		CASSLGGNTQYF	2076	0.0576843		CASTLAPQGANTEAF	2025	0.0591277		CASRGSGGKNIQYF	710	0.0338774
CASSSGINSPLHF	1146	0.0523576		CASSYIRASINSPLHF	2447	0.0735413		CSVHSGGWKETQYF	2068	0.057462		CSARVTGGVNEQF	2024	0.0590985		CSARLGSNQPQHF	710	0.0338774
CASSFTSGSTYEQYF	1140	0.0520835		CASSFGTPRGDTQYF	2441	0.073361		CASSYSEGNPYEQYF	2041	0.0567118		CASSITGGGEQF	2022	0.0590401		CASSLGGGRLNTEAF	709	0.0338297
CSAPKGTDLKNIQYF	1134	0.0518094		CASSTNQQRSYGYTF	2439	0.0733008		CASSGREGTDTQYF	2037	0.0566006		CASSPPASNQPQHF	2022	0.0590401		CASSITGPQETQYF	709	0.0338297
CASSPEGLAGDEQYF	1132	0.051718		CASSYSQGGETQYF	2438	0.0732708		CASSLQDNEQF	2026	0.056295		CASTPTSGSIRGDIQYF	2022	0.0590401		CASSIPGRANTGELF	709	0.0338297
CASSLRDNQPQHF	1131	0.0516723		CASSLRAPLPQETQYF	2437	0.0732407		CSGYPGVVRRMNTEAF	2025	0.0562672		CASSYRQQETQYF	2019	0.0589525		CASSGGDKRNEQF	708	0.033782
CASSQDPAREQYF	1125	0.0513982		CASMDSVYEAF	2430	0.0730304		CASSPGTEYNEQF	2023	0.0562116		CSASTDGYYGYTF	2009	0.0586605		CASSIDRGRPGQPQHF	708	0.033782
CASSGGGVLSNQPQHF	1124	0.0513525		CASSLARGDGYTF	2426	0.0729102		CASTLPTSGSYEQYF	2019	0.0561005		CASSYSGTGHNQPQHF	2007	0.0586021		CASSLWDRGNTEAF	707	0.0337343
CASRSGGSAETQYF	1123	0.0513068		CASRDPRGTNTEAF	2424	0.07285		CASSLIGTGVKETQYF	2009	0.0558226		CSARGQGMNTEAF	2006	0.0585729		CASSLEQKNTEAF	707	0.0337343
CSASGWGGVAQNIQYF	1117	0.0510327		CSVGSRQNTEAF	2423	0.07282		CASSSPVGSGVLDNEQF	2003	0.0556559		CASSGSLSYGYTF	2003	0.0584853		CASRSGTSSYNEQF	706	0.0336866
CASSLFGGSNQPQHF	1116	0.050987		CASSKGDSTDTQYF	2407	0.0723391		CASIQGFRTNEKLF	1999	0.0555447		CASSIQGGTGELF	2002	0.0584561		CASSIAGMNTGELF	706	0.0336866
CASSLLGGNNQPQHF	1115	0.0509413		CASSGPGQREQYF	2407	0.0723391		CASRSSSGRASNIQYF	1996	0.0554614		CSARARATLYTSYNEQF	2000	0.0583977		CASLDRGAVRGYTF	704	0.0335911
CASSSYPTDTQYF	1115	0.0509413		CASSTLTGRSTGNTIYF	2403	0.0722189		CASSYTGNEQYF	1969	0.0547111		CASSHPWSPRLLFKAF	1997	0.0583101		CASSTRPGQGLGGNQPQHF	704	0.0335911
CASSETPGQHIQYF	1114	0.0508957		CASSSGLHGTPLGDTQYF	2393	0.0719184		CSVGTSGTQYF	1956	0.0543499		CASSLAPGELF	1996	0.0582809		CASSISRGNTRPQHF	704	0.0335911
CASSRADSPLHF	1113	0.05085		CASSDGQRTTGELF	2388	0.0717681		CASSQASSSGREQF	1954	0.0542944		CASSLGLGSTDTQYF	1994	0.0582225		CASSEGAREETQYF	703	0.0335434
CASSLEFLSGQGRHEQYF	1110	0.0507129		CASRRPGQGATDTQYF	2385	0.071678		CASSLSTGVEQYF	1953	0.0542666		CSASQGLPQETQYF	1989	0.0580765		CASSESLAGVGDEQF	703	0.0335434
CASSLSTGVGSPLHF	1110	0.0507129		CASNTGRSNQPQHF	2379	0.0714976		CASSLRSQGDKKLF	1947	0.0540998		CASSLGLQLLRPMF	1989	0.0580765		CATSRGGSHGEQF	703	0.0335434
CASQDRGGVIQYF	1109	0.0506672		CASSLTGPLTGELF	2379	0.0714976		CASTLSGGTEAF	1939	0.0538776		CASFGTGVGELF	1984	0.0579305		CASSAATGRRDSPLHF	702	0.0334957
CASEYRGWRTEAF	1106	0.0505302		CSARNPWGASTDTQYF	2374	0.0713474		CASSYELAAEQYF	1932	0.0536831		CASSSLAGGHQETQYF	1977	0.0577261		CATSRDGLNTDTQYF	702	0.0334957
CASPGGADTEAF	1105	0.0504845		CASSLDSPFNEKLF	2370	0.0712271		CASRTGGGQPQHF	1931	0.0536553		CASSLTGPTTLMNTEAF	1973	0.0576093		CSATPAVGWLAKNIQYF	702	0.0334957
CASSGGTGEKLF	1104	0.0504388		CASSLGGLAGPSYNEQF	2365	0.0710769		CASSRATSGGEQYF	1930	0.0536275		CASTPDSLNEKLF	1973	0.0576093		CASSYRDSRQETQYF	701	0.033448
CASSQGRQEIGYTF	1098	0.0501647		CSLLQGARETQYF	2363	0.0710168		CASGLYQEGQPKLIQETQYF	1918	0.053294		CSPRSGLAGGSYNEQF	1971	0.0575509		CSVGEQGGSNQPQHF	700	0.0334003
CASRPPVSYNSPLHF	1095	0.0500276		CASLGDRDSEKLF	2362	0.0709867		CSVDGQEGGYTF	1900	0.0527939		CSAHPGTVRETQYF	1967	0.0574341		CSARFTRTGKYNEQF	700	0.0334003
CASSLAGGPAYEQYF	1087	0.0496621		CASSLGHGGNLNTEAF	2359	0.0708966		CASSLALRGVEQYF	1868	0.0519047		CASSLMGHGNTIYF	1967	0.0574341		CASTSRNTIYF	700	0.0334003
CASSQVALGGDNSPLHF	1087	0.0496621		CASSPGRGTDTQYF	2359	0.0708966		CASSSGGVEAF	1865	0.0518214		CSALRPGSNEQF	1965	0.0573757		CSTQPF	700	0.0334003
CASSLISPTSGKVNEQF	1086	0.0496164		CSVPGRGPLNTEAF	2350	0.0706261		CASSSTYEQYF	1852	0.0514602		CASSLDWQGDGYTF	1962	0.0572881		CASTPSGRKGSEQYF	700	0.0334003
CSARLAGEDIQYF	1085	0.0495707		CATIGAGAANTGELF	2349	0.070596		CASSRLAGGPDTQYF	1849	0.0513768		CASSLAEGSYGYTF	1961	0.0572589		CASRGGFRQENTEAF	699	0.0333526
CASSLRGFSNSPLHF	1084	0.049525		CASSPVGTGGSYEQYF	2346	0.0705059		CSVAPPGTSQYEQYF	1838	0.0510711		CSARDLEFSSDGYGYTF	1959	0.0572005		CATSRDLGEQETQYF	699	0.0333526
CASSPEERSENIQYF	1084	0.049525		CASSEDGGGNQETQYF	2330	0.070025		CASSLGSGKQETQYF	1822	0.0506266		CSASGRGYNEQF	1958	0.0571713		CASRPDRGRTFYGYTF	697	0.0332571
CASSSGGLMNQPQHF	1081	0.049388		CASSSETPEEPGEGVETQYF	2318	0.0696644		CASSLTSGRARGANVLTF	1817	0.0504876		CASSWGLSNTDTQYF	1955	0.0570837		CSARGAGEYNEQF	697	0.0332571
CASSLVAAGGYIQYF	1081	0.049388		CASRWPKGRGPNTGELF	2318	0.0696644		CASSLELSYEQYF	1811	0.0503209		CASSEQGFYYTF	1954	0.0570545		CAISDRVDQPQHF	696	0.0332094
CSATAGRNYQPQHF	1078	0.0492509		CASSKSTGMANSPLHF	2314	0.0695441		CASSQDLAGVNTGELF	1806	0.050182		CSARDSSYNSPLHF	1953	0.0570253		CASSYTTSETDTQYF	696	0.0332094
CASSQGLAGGTGSYNEQF	1073	0.0490225		CASSETALGETQYF	2311	0.069454		CASSYGRDRVADTQYF	1804	0.0501264		CASSVDTGNTEAF	1952	0.0569961		CSVVLTRELETQYF	696	0.0332094
CASSKQGGQPQHF	1072	0.0489768		CAGGVSYNEQF	2311	0.069454		CASSFGTPNEQF	1804	0.0501264		CSASVGANTGELF	1948	0.0568794		CASSRGTGESTDTQYF	696	0.0332094
CASRRGEMNEQF	1070	0.0488854		CASSRTGTGGTEAF	2305	0.0692737		CASSYVGQGYEQF	1800	0.0500153		CASSIDRDRGMNTEAF	1947	0.0568502		CASKRGSGYTGELF	695	0.0331617
CASSITTYKNIQYF	1069	0.0488397		CASSSAGTGYETQYF	2302	0.0691835		CASSAGDTQYF	1768	0.0491261		CASSELGDLNSPLHF	1939	0.0566166		CASTGVDANTGELF	694	0.033114
CASSTAGMGNEQYF	1068	0.048794		CASSIRGTSGGAREQF	2300	0.0691234		CASSSGQITYEQYF	1768	0.0491261		CSARDLRTVADTQYF	1936	0.056529		CASSIPRTGNQPQHF	694	0.033114
CASSLEGNQPQHF	1067	0.0487484		CASSYRRSLIGTGELF	2288	0.0687627		CASSPTRTALRSGANVLTF	1756	0.0487927		CASSETLGMDYGYTF	1936	0.056529		CASRMGQYNEQF	693	0.0330663
CASSLQTGSSEQF	1067	0.0487484		CASSILSGNTIYF	2282	0.0685824		CASSSGATNEKLF	1749	0.0485982		CASSLARSAGQVWRNTEAF	1936	0.056529		CASSLDTQLNTEAF	693	0.0330663
CASSQDFRHPEAF	1067	0.0487484		CASSEGRPYEQYF	2280	0.0685223		CASSLTGRKTQYF	1719	0.0477646		CSAREDRGRSPLHF	1934	0.0564706		CSAHTNYGYTF	692	0.0330186
CASSPGTGKETQYF	1059	0.0483829		CASSYFEGGGRETQYF	2277	0.0684322		CASSRDRGTNEKLF	1697	0.0471533		CSATRTGHYNSPLHF	1934	0.0564706		CASSTGVWNTEAF	691	0.0329708
CASSLSIRDREETQYF	1057	0.0482915		CASSFGRGDTQYF	2274	0.068342		CASNLRDRVSNEQF	1690	0.0469588		CASSLANYRGRTEAF	1930	0.0563538		CASRTDNTGELF	691	0.0329708
CASSLGLAAQETQYF	1056	0.0482458		CASSLDQGFYEQYF	2269	0.0681917		CASSQTPGQMNTEAF	1676	0.0465698		CATREGFREKLF	1929	0.0563246		CASSFRLSRRNQPQHF	691	0.0329708
CASSLRQYSNQPQHF	1056	0.0482458		CASRAPVLGTGTQETQYF	2263	0.0680114		CASSYSSGQVLNEQF	1671	0.0464308		CSAWELYGYTF	1929	0.0563246		CASRLWDRVPGELF	691	0.0329708
CASSPENTGELF	1052	0.048063		CASRDREYSNQPQHF	2243	0.0674103		CASRQLAGDYEQYF	1660	0.0461252		CATSTGDSNTGELF	1928	0.0562954		CASSSRGSGANVLTF	690	0.0329231
CASSPLEPYEQYF	1048	0.0478803		CASSLARQETQYF	2235	0.0671699		CASSNPSYEQYF	1658	0.0460696		CASSELGRGAKNIQYF	1925	0.0562078		CASRTGTTYNEQF	690	0.0329231
CASSQDHWGLAQYF	1044	0.0476975		CASSETGPSYEQYF	2225	0.0668694		CASSQADPPAGGTQYF	1647	0.045764		CASGPLTGGTEAF	1924	0.0561786		CSAWANSYEQYF	690	0.0329231
CASSQDGGRRMETQYF	1043	0.0476519		CASSPTGPYNSPLHF	2217	0.0666289		CASSPGERIRYEQYF	1644	0.0456806		CSARWTGASNQPQHF	1923	0.0561494		CSARADYEQYF	689	0.0328754
CASSKWTTNTGELF	1037	0.0473777		CASRQTTGDYEQYF	2216	0.0665989		CASSYEGYSNQPQHF	1644	0.0456806		CSAESNYGYTF	1922	0.0561202		CASSERMGGELF	688	0.0328277
CASSFSHKNQPQHF	1036	0.047332		CASSVVRGSTGELF	2211	0.0664486		CASSRSETYEQYF	1640	0.0455695		CASSSVGNTEAF	1919	0.0560326		CASSSKGGTDTQYF	688	0.0328277
CASRILTGLGGYTF	1035	0.0472864		CASSRGDRVGNIQYF	2210	0.0664186		CASSPRQGRSYEQYF	1632	0.0453472		CASSISGTLMEREQF	1917	0.0559742		CASGVRGDQETQYF	688	0.0328277
CASSLLATGLEQF	1035	0.0472864		CASSYPRDMLNEQF	2204	0.0662382		CASTLTGSRFHEQYF	1624	0.0451249		CSARDTRGVNTGELF	1916	0.055945		CASSPGGGRQPQHF	688	0.0328277
CASSLEGQGRSPLHF	1033	0.047195		CASSPGDTQYF	2202	0.0661781		CASGFVTANTGELF	1624	0.0451249		CSASDRVPYNEQF	1915	0.0559158		CASSGYYEQYF	687	0.03278
CASSSGTLAYNEQF	1032	0.0471493		CASSAMGSSYNEQF	2200	0.066118		CASSSTPGLAGGKKYEQYF	1622	0.0450693		CASIALPGNTIYF	1912	0.0558282		CASSLAQGGGYTF	687	0.03278
CASSLDGADFQTDTQYF	1032	0.0471493		CASSYGSGGADTQYF	2198	0.0660579		CSVTPGQSYEQYF	1595	0.0443191		CASSESLRDRDYF	1910	0.0557698		CSAPRGGPQETQYF	686	0.0327323
CASTVQGPTGELF	1030	0.0470579		CASSLVGTIYEQYF	2184	0.0656372		CASSSGHWGMTDTQYF	1583	0.0439857		CSARVALNEQF	1908	0.0557114		CASPTREPLGNEQF	686	0.0327323
CASSEPGLAAIQETQYF	1025	0.0468295		CASSLITSASSYNSPLHF	2184	0.0656372		CASSEQTGANVLTF	1573	0.0437078		CASSLVGGAGDTQYF	1906	0.055653		CSATGDSYEQYF	685	0.0326846
CASSLGGEYSPLHF	1024	0.0467838		CASTPGPSYGYTF	2172	0.0652765		CASSTGLAGINTGELF	1573	0.0437078		CASSYSKKGVEETQYF	1904	0.0555946		CASSQGGVDTQYF	684	0.0326368
CASSENEAQGRYYEQYF	1024	0.0467838		CASSEWGDEQF	2166	0.0650962		CASSSRGDGDTQYF	1573	0.0437078		CSAYNGTVDYGYTF	1899	0.0554486		CASSPGQPNTGELF	683	0.0325891
CASSLPTYNEQF	1023	0.0467381		CASSSDRARTDTQYF	2163	0.065006		CASRPETGAKRMNTEAF	1567	0.0435411		CASSSPGLAFVYNEQF	1893	0.0552734		CASSITGGGSNEQF	683	0.0325891
CASSARLQETQYF	1022	0.0466924		CASRLGQLLYGYTF	2157	0.0648257		CASSYSEPSTEAF	1563	0.0434299		CASSSGLAVGDGGTQYF	1893	0.0552734		CASSMGDTTGWPQHF	683	0.0325891
CASSVIFLEQYF	1021	0.0466467		CASKLSASDTQYF	2153	0.0647055		CASSPVASAGYYNEQF	1534	0.0426241		CSARGLAGGPKYNEQF	1890	0.0551858		CASSSASATNTGELF	683	0.0325891
CSVERRGEQYF	1020	0.046601		CASSEVSDGHRQETQYF	2151	0.0646454		CASSYSRHNEQF	1533	0.0425963		CASSQDRRDSPLHF	1890	0.0551858		CASTRGQGNTIYF	683	0.0325891
CASSTQRTGGFQETQYF	1018	0.0465097		CASTTGLNQPQHF	2138	0.0642547		CASSQGLASGRNEQF	1525	0.042374		CASSLAGDTQYF	1885	0.0550398		CASSKTGTAPDSAYEQYF	683	0.0325891
CASRMTWTSGRADQETQYF	1018	0.0465097		CASSRLTTGREKLF	2119	0.0636837		CASSRTPNSPLHF	1524	0.0423463		CSAGTSGRAYNEQF	1877	0.0548062		CASSLTQGDYEQYF	682	0.0325414
CASSLSDRGNQPQHF	1015	0.0463726		CASSETGGPYEQYF	2115	0.0635635		CASSSKVRLAYEQF	1516	0.042124		CASSASSHLDTQYF	1877	0.0548062		CSARTGGNSPLHF	681	0.0324937
CASSLQSNQPQHF	1013	0.0462812		CSAIWGGDGNQPQHF	2109	0.0633831		CASSLIPSSYNSPLHF	1514	0.0420684		CASKTDRGPYNEQF	1876	0.054777		CASSSIALASGAGTDTQYF	679	0.0323983
CASSASGPYNEQF	1012	0.0462355		CASRGTASGNTIYF	2106	0.063293		CASSFDIVGELF	1491	0.0414293		CASSSTGLAGQF	1870	0.0546018		CASSELLNTEAF	679	0.0323983
CASSPPTQQPQHF	1007	0.0460071		CASSPLGRSGNTIYF	2099	0.0630826		CASSPTSGTNYNEQF	1475	0.0409847		CASSLLTGKALHF	1870	0.0546018		CSALGQGNSPLHF	679	0.0323983
CASRTGTDKGYTF	1006	0.0459614		CSARGVQETQYF	2090	0.0628121		CASSFAQGWDEQF	1460	0.0405679		CSAPEVAGSSYNEQF	1862	0.0543682		CATSRGALSSYEQYF	678	0.0323506
CASRGQGSGANVLTF	1005	0.0459157		CASSFVTAGTGLYEQYF	2074	0.0623313		CASSQDSGGTGELF	1454	0.0404012		CASSNTGGLETQYF	1861	0.0543391		CATSSIAGETQYF	678	0.0323506
CASSPRTGDEKLF	1005	0.0459157		CASSYSGQYF	2070	0.0622111		CASSLRGGAGNTIYF	1436	0.0399011		CASSLGRETQYF	1860	0.0543099		CASSISQGTGELF	678	0.0323506
CASSLGGPRSYEQYF	1002	0.0457787		CASSEWTSGVSTDTQYF	2068	0.0621509		CASSARILGDNYGYTF	1430	0.0397344		CSASPPGQGYEQF	1855	0.0541639		CASSLAVGTGELF	678	0.0323506
CASSTQGRNIQYF	1000	0.0456873		CASSLGGTDTEAF	2065	0.0620608		CASSLVTGKSNQPQHF	1424	0.0395676		CASSSTASGNTIYF	1854	0.0541347		CASSAPGHLNTEAF	677	0.0323028
CASSHPTLGGNQPQHF	998	0.0455959		CASTNTRGSPLHF	2063	0.0620007		CASSLRAQGNYGYTF	1415	0.0393176		CSAWDRNTEAF	1852	0.0540763		CATSGGTGGSDTQYF	677	0.0323028
CASSIKPSLAGEQYF	995	0.0454589		CASSDYRGNTEAF	2063	0.0620007		CASSRQGDTGNTIYF	1410	0.0391786		CASSFRQNTEAF	1850	0.0540179		CASSLGGQGHQPQHF	676	0.0322551
CASRKSQVNSPLHF	994	0.0454132		CASSRDIGPLEQYF	2057	0.0618204		CASSSTGGNQPQHF	1409	0.0391508		CSARVQGGVDTEAF	1847	0.0539303		CSARDDPRRQGAGEQYF	676	0.0322551
CASSFVGTGTVNEQF	994	0.0454132		CASIPVPGAYEQYF	2045	0.0614597		CASSLLWNTEAF	1405	0.0390397		CASSPISGTANEKLF	1846	0.0539011		CSASRVNQPQHF	676	0.0322551
CASSLVETQYF	992	0.0453218		CASSFTPLAGPYEQYF	2040	0.0613094		CATRQGGHEQYF	1405	0.0390397		CASSLARGVRAF	1845	0.0538719		CASQQGPNTDTQYF	673	0.032112
CASSPGMQGTYEQYF	991	0.0452761		CASSLAGTLNEKLF	2024	0.0608286		CASSQARTNTGELF	1394	0.038734		CSAREASTDTQYF	1843	0.0538135		CASSKGQRNTGELF	673	0.032112
CATGGRTGTVQPQHF	990	0.0452304		CASSDGLAGESTETQYF	2018	0.0606483		CASSYSGTGMYGYTF	1363	0.0378727		CSAREMNTEAF	1843	0.0538135		CASSPGQTDSPLHF	673	0.032112
CASYIRGSLYGYTF	982	0.0448649		CASTGLQSNYGYTF	2012	0.0604679		CATSRDLVGRDNTGELF	1357	0.037706		CSARGQGDTEAF	1839	0.0536967		CSAHRDRRNSPLHF	672	0.0320643
CASTGTGGADTQYF	982	0.0448649		CASSPEGGGNIQYF	2003	0.0601975		CASSPTGNLYEQYF	1355	0.0376504		CASSPGDEANVLTF	1839	0.0536967		CATSRDFWQDGIETQYF	672	0.0320643
CASSAPLRDEQYF	981	0.0448192		CASSWGTDTQYF	1996	0.0599871		CASLTGAYEQYF	1355	0.0376504		CASSFSRGGNSNQPQHF	1839	0.0536967		CATSRLPENEQF	672	0.0320643
CASSYGGVSYEQYF	976	0.0445908		CSARLGPGASPLHF	1995	0.059957		CASSLAGQLNTEAF	1354	0.0376226		CASSLPVGLEQF	1837	0.0536383		CSASSLGNQPQHF	671	0.0320166
CASSPRGRETQYF	972	0.0444081		CASSFRPGTGGSNEQF	1992	0.0598669		CASSLASRDRKSNYGYTF	1350	0.0375115		CASSDGTQPYNEQF	1836	0.0536091		CASIGAGTDTQYF	671	0.0320166
CASSLGGDF	971	0.0443624		CASTEGNQPQHF	1990	0.0598068		CASLQGMGNTEAF	1339	0.0372058		CASSLGGGTEAF	1833	0.0535215		CASSARTGASAF	669	0.0319211
CASSLGLAGMETQYF	971	0.0443624		CASSEALTQETQYF	1986	0.0596865		CASSLDSYGYTF	1336	0.0371224		CASSIRGTEAF	1830	0.0534339		CSARTTYEQYF	668	0.0318734
CASSSKLWQGF	969	0.044271		CASTPGGGGNQPQHF	1984	0.0596264		CASSEGLADTDTQYF	1329	0.0369279		CASSIKGAQETQYF	1828	0.0533755		CASSLGTMNTEAF	667	0.0318257
CASSLTTSGNSYEQYF	969	0.044271		CASSEGKGNTEAF	1964	0.0590254		CASSQGLTDTQYF	1324	0.036789		CSARGGQQPQHF	1823	0.0532295		CSVGGGRSYNEQF	667	0.0318257
CASSQRDSSYEQYF	966	0.0441339		CASSDRQTSYEQYF	1962	0.0589653		CSASGGTSLSNEQF	1321	0.0367056		CASKMDRGNTEAF	1823	0.0532295		CASRDNLNTEAF	666	0.031778
CASSLIASSSYNEQF	966	0.0441339		CSVPHRGYGYTF	1953	0.0586948		CASSRPGDRPYEQYF	1312	0.0364556		CSALGAVGLDTEAF	1822	0.0532003		CF_WLKHSDLGWEHLVQVLYNCESGALSKESF	666	0.031778
CASRTVKLGNF	964	0.0440426		CASSKGVGDTQYF	1952	0.0586647		CASSEGDRYYEQF	1300	0.0361221		CSARDLAGGPETQYF	1816	0.0530251		CASSYNLAGVYNEQF	666	0.031778
CASSFGLGYGYTF	963	0.0439969		CASSLYGQGEEETQYF	1950	0.0586046		CASSLGPVDEQYF	1299	0.0360944		CASSPGTGGTDTQYF	1815	0.0529959		CASSFSGFSGNTIYF	666	0.031778
CASRRTVNEQF	961	0.0439055		CSVVDRGTEAF	1938	0.058244		CASSLRARSYEQYF	1296	0.036011		CSARGAGDDYNEQF	1814	0.0529667		CATTEGTAMNTEAF	665	0.0317303
CASSEAWGFRAQYF	960	0.0438598		CASSLAGTGDSPLHF	1934	0.0581238		CASSQQSGSYNEQF	1295	0.0359832		CASSLEGDGYTF	1814	0.0529667		CASSRTGGKHQPQHF	665	0.0317303
CASSASGSTDTQYF	958	0.0437684		CASSLVPGPDTQYF	1933	0.0580937		CASSSTGRNSPLHF	1289	0.0358165		CASSFPGTHTDTQYF	1813	0.0529375		CSARVADYGYTF	664	0.0316825
CASSLAGAYEQYF	955	0.0436314		CSASKGGRLDIQYF	1927	0.0579134		CASSLGQPGAKNIQYF	1289	0.0358165		CSAVDFAGGEQF	1811	0.0528791		CATSRGSADPEQF	663	0.0316348
CASSRSRSTDTQYF	953	0.04354		CASSLWSTANQPQHF	1925	0.0578533		CASSLSQRDGYTF	1287	0.0357609		CSAATYNEQF	1808	0.0527915		CASSLSDPNYGYTF	663	0.0316348
CASSFPNTGELF	952	0.0434943		CSARAPGQGWRGYTF	1918	0.0576429		CASSPQDRGRGSPLHF	1283	0.0356498		CASSFRGAAYGYTF	1803	0.0526455		CSAQTGGGPIVNQPQHF	663	0.0316348
CASSYISSGHRKGTQYF	952	0.0434943		CASSSTLNQETQYF	1918	0.0576429		CASSSSGTGGLSNQPQHF	1278	0.0355108		CASSLIGATDTQYF	1801	0.0525871		CASSVLAGDADTQYF	662	0.0315871
CASSGRGTYEQYF	951	0.0434486		CASSHTGVGSPLHF	1913	0.0574926		CASSQRYDGAKNIQYF	1261	0.0350385		CASSITSGGNEQF	1797	0.0524703		CASSRGDRVTEAF	662	0.0315871
CASSLGTSTDTQYF	949	0.0433572		CASSQGVGNSPLHF	1903	0.0571921		CASSPRQRQETQYF	1246	0.0346217		CASSPLRDPQETQYF	1796	0.0524411		CASSLRTSGTDTQYF	662	0.0315871
CASSKGTRKGTEAF	949	0.0433572		CASSLRTGGYGNQPQHF	1900	0.0571019		CASRSTGSGRYEQYF	1244	0.0345661		CASSSGENTEAF	1794	0.0523827		CSVGSALNTEAF	661	0.0315394
CASSLGGVEQYF	941	0.0429918		CASRGTGWDTEAF	1899	0.0570719		CASSPPEGTPTDTQYF	1242	0.0345105		CASSVAAGGQETQYF	1790	0.0522659		CASSKGTGNTGELF	661	0.0315394
CASSLGGLAGGDYEQYF	941	0.0429918		CALGPGQGVSDTQYF	1899	0.0570719		CASSEATRSTNEKLF	1239	0.0344272		CASSEGLDYGYTF	1788	0.0522075		CASQSGAVREQF	660	0.0314917
CASTPWDTGDGQPQHF	938	0.0428547		CSAQDRGYTF	1898	0.0570418		CASSSWDRGDQPQHF	1236	0.0343438		CASTGGFEQF	1788	0.0522075		CASSLVDYGYTF	659	0.031444
CSVVQGTEAF	937	0.042809		CASSSRQGSYNEQF	1898	0.0570418		CASSPEGGGYTF	1231	0.0342049		CSAPARLFNYGYTF	1787	0.0521783		CASSAESSGVTGELF	659	0.031444
CASLRSSYEQYF	937	0.042809		CASSRSRGSPTDTQYF	1885	0.0566511		CASSLLGAGGNQPQHF	1228	0.0341215		CSADNSGRPYNEQF	1785	0.0521199		CASTLGELTDTQYF	655	0.0312531
CASSQDRGQSNSPLHF	936	0.0427633		CASSSRGLGETQYF	1885	0.0566511		CATRRGTDTQYF	1221	0.033927		CASRGHQGPTEAF	1784	0.0520907		CASSMRSGASYNEQF	655	0.0312531
CASSSLVGEKETQYF	932	0.0425806		CASSYSTGGETQYF	1881	0.0565309		CASSLGTGNYGYTF	1179	0.03276		CASRTTGGEGDTQYF	1784	0.0520907		CASRLAGGETQYF	655	0.0312531
CASSYQGALGYTF	931	0.0425349		CASSEPREQF	1879	0.0564708		CASSLGTGSNQPQHF	1179	0.03276		CSAAGIARIETQYF	1783	0.0520615		CASSLVSSGGRETQYF	655	0.0312531
CASSEWRVNTEAF	928	0.0423978		CSAGPLYEQYF	1879	0.0564708		CASSQPGGGTEAF	1173	0.0325933		CGLRDSSVSYTF	1782	0.0520323		CASSISGRAYNEQF	654	0.0312054
CASSGTSGSLGGANVLTF	927	0.0423521		CASSYFRQGTDTQYF	1873	0.0562905		CASSWNRENEQF	1170	0.0325099		CSASRTGGSINEQF	1782	0.0520323		CASSRTGRDGELF	654	0.0312054
CASSPGSQPQHF	919	0.0419866		CASSGSGVSRGTGELF	1872	0.0562604		CASSLVGQATNEKLF	1168	0.0324544		CASSISGDGDTEAF	1779	0.0519447		CASSLMEDQYF	654	0.0312054
CASRLADTYNEQF	916	0.0418496		CASSLGGNQPQHF	1866	0.0560801		CASSSRGTSGSYNEQF	1166	0.0323988		CSAIPQGAPLHF	1776	0.0518571		CSARPGGNQPQHF	653	0.0311577
CASSLASPADTQYF	916	0.0418496		CSVGDGNQPQHF	1863	0.0559899		CASSQDRAGGLSEQYF	1165	0.032371		CASRLRLPGLEKNEQF	1774	0.0517988		CSARGADNQPQHF	653	0.0311577
CASSEREGRDEQF	915	0.0418039		CASSLVQGPPDTQYF	1862	0.0559599		CASSFRPNTYEQYF	1162	0.0322876		CASSLAGAGDLPLSRSYNEQF	1773	0.0517696		CASRSPGGQPQHF	653	0.0311577
CASSQVGTGRGYGYTF	912	0.0416668		CASSLLTGAGSPLHF	1857	0.0558096		CASSQVRITDTQYF	1160	0.0322321		CASSSSGGPEAF	1772	0.0517404		CASSIGQLAGIETQYF	652	0.03111
CASRRQGAINEQF	909	0.0415298		CASSLGAVKLF	1849	0.0555692		CASSQGPTTDTQYF	1158	0.0321765		CASSSTATDTEAF	1772	0.0517404		CSATSSYEQYF	652	0.03111
CASSTTGNTEAF	905	0.041347		CSVVGGQTYGYTF	1849	0.0555692		CASSSTTGSTEAF	1155	0.0320931		CASSLGTGIPYNEQF	1771	0.0517112		CASSGRQGVNSPLHF	652	0.03111
CASGVPGVNEQF	902	0.0412099		CSVELAGGPDTQYF	1843	0.0553889		CASSLRDRQDYEQF	1152	0.0320098		CASSLGTGLRTEAF	1768	0.0516236		CSARDSQQYSPLHF	651	0.0310623
CASSLGYKRGQPQHF	901	0.0411643		CASSPGANVLTF	1826	0.054878		CASSQVAPTVAKNIQYF	1152	0.0320098		CASSDSQGFPLTEAF	1767	0.0515944		CATSLSREAEQYF	651	0.0310623
CASSEPGRPNEQF	900	0.0411186		CASSTGSSPLHF	1821	0.0547277		CASSDPPLDSDTQYF	1151	0.031982		CSAIDGVNYGYTF	1766	0.0515652		CASSLGASRYEQYF	650	0.0310145
CASSLDPLAMGYEQYF	892	0.0407531		CASNRATTTNEKLF	1811	0.0544272		CASSTTRGSGELF	1148	0.0318986		CASSLVRQGDGGYTF	1765	0.051536		CATSSRSLSYEQYF	650	0.0310145
CASKSRRNTGELF	892	0.0407531		CASSEGDRNIF	1809	0.0543671		CASSLGHFGQGGNQETQYF	1141	0.0317041		CASSTRTSGKFSSYNEQF	1764	0.0515068		CSATTGGDTQYF	650	0.0310145
CASSIGTGGHNEQF	891	0.0407074		CASSRDTVRALATDTQYF	1803	0.0541867		CASSPDRKAYGYTF	1139	0.0316486		CASKSYGQDFMNTEAF	1763	0.0514776		CSARAYPSGRGQETQYF	649	0.0309668
CASSPDRGLTDTQYF	889	0.040616		CSVGVYYGYTF	1803	0.0541867		CASSDQTGTGNRIQYF	1138	0.0316208		CSARGGPNTEAF	1761	0.0514192		CASSLDRMRGEF	648	0.0309191
CASSLFLTDRFRNQPQHF	888	0.0405703		CSVDALSGNEQF	1800	0.0540966		CASSLVGNEQF	1137	0.031593		CASSWGTGGIYEQF	1760	0.05139		CASSLGPYEQYF	648	0.0309191
CASSLRYEQYF	888	0.0405703		CASTYSGGATDTQYF	1796	0.0539764		CASSHHGQAQIEKLF	1137	0.031593		CASSIGLGIRNQPQHF	1759	0.0513608		CASRHDTHYGYTF	647	0.0308714
CASRQGSGGGNTGELF	887	0.0405246		CASSLGGTGGYEQF	1795	0.0539463		CATSDLPGSYNEQF	1136	0.0315652		CSASHPAVANTGELF	1758	0.0513316		CAWCPTGSADTQYF	647	0.0308714
CASSSTVGGRMDEQF	886	0.0404789		CASSFGGQQPQHF	1795	0.0539463		CASSYSQGAGEQF	1133	0.0314818		CASSIVSPGQKEAF	1757	0.0513024		CASSLNSGNTIYF	646	0.0308237
CASSGSNQPQHF	885	0.0404333		CSAERQGALAF	1782	0.0535556		CAISGTTMNTEAF	1124	0.0312318		CSATGLAGGLSDTQYF	1751	0.0511272		CSARDLAGQYNEQF	645	0.030776
CASSPQGAYEQYF	881	0.0402505		CASSKTRQETQYF	1773	0.0532851		CASRGQGNTGELF	1121	0.0311484		CSARDSKGLAKHEQF	1750	0.051098		CSAREQVEQF	644	0.0307283
CASRNRGADYEQYF	881	0.0402505		CASSVEVEETQYF	1770	0.053195		CASSMGLAEVGTDTQYF	1101	0.0305927		CSVSIGNTEAF	1749	0.0510688		CASSRLTGGLRNTEAF	643	0.0306805
CASSLGTYNEQF	881	0.0402505		CASSGTLDSPLHF	1768	0.0531349		CSVSIGGSNEQYF	1094	0.0303982		CSAASGADTQYF	1748	0.0510396		CASHRLADNEQF	643	0.0306805
CASSFPDSYEQYF	879	0.0401591		CASSLDREVEQYF	1767	0.0531048		CASSFLHPPNTEAF	1089	0.0302592		CASSASGGVDEQF	1747	0.0510104		CASRETGGSSYEQYF	642	0.0306328
CASTKDGGVNEKLF	878	0.0401135		CASSRLAGSTDTQYF	1764	0.0530146		CASSLRGVNTEAF	1089	0.0302592		CSAAAGTKNTEAF	1747	0.0510104		CASRQGGIDYGYTF	641	0.0305851
CASSQGRANYGYTF	875	0.0399764		CASSRTGKWRQETQYF	1758	0.0528343		CASSYPMAGDLQETQYF	1088	0.0302315		CSVGSYNEQF	1746	0.0509812		CSAEGGPNSPLHF	640	0.0305374
CASLAGGGWELF	869	0.0397023		CSASQLTEAF	1758	0.0528343		CAISESLPGGTGQPQHF	1065	0.0295924		CASYGTRNTDTQYF	1746	0.0509812		CSGEDRLNYGYTF	640	0.0305374
CASSSFRPGTDTQYF	867	0.0396109		CASKFRLGEQYF	1751	0.0526239		CASSSLSGADGTDTQYF	1063	0.0295368		CSATRRGDIQYF	1745	0.050952		CASSWGTGRETQYF	639	0.0304897
CASRYLQGRDEKLF	865	0.0395195		CASSYSSGNTEAF	1745	0.0524436		CASSLVGGSYEQYF	1054	0.0292867		CSAGTSGSTDTQYF	1742	0.0508644		CASSPIPGAIEAF	639	0.0304897
CASSITGLADYNEQF	863	0.0394281		CASYPSGTGADEQYF	1733	0.052083		CASSLVGGLAGQNIKNIQYF	1050	0.0291756		CSTRTSYQETQYF	1741	0.0508352		CASSIGTKTGELF	639	0.0304897
CASSLFPSGRYEQYF	860	0.0392911		CASSEEGSVSGNTIYF	1732	0.0520529		CASSLRQRTNTGELF	1049	0.0291478		CASSPLWTSGGGDEQF	1741	0.0508352		CSAMRGTVEETQYF	638	0.030442
CASSSPGGQNYGYTF	858	0.0391997		CSVESPKVRTEAF	1729	0.0519628		CASSLDAGTYEQYF	1046	0.0290644		CSASVTQQETQYF	1740	0.050806		CSARRQNNSPLHF	637	0.0303943
CASRMTGQETQYF	856	0.0391083		CASRQRLNTEAF	1729	0.0519628		CASSLEGSGDTQYF	1043	0.0289811		CANSIGQQGTEAF	1740	0.050806		CASSIFPDRGIRQPQHF	637	0.0303943
CASSTTSGRWDTQYF	855	0.0390626		CASSEVQGSGQPQHF	1725	0.0518425		CASSYGGTAPEGGYTF	1039	0.0288699		CASSLRSGASGNTIYF	1737	0.0507184		CSAEGETYEQYF	637	0.0303943
CASSLTGQGASTDTQYF	855	0.0390626		CASSFTGSSYNEQF	1717	0.0516021		CASSYSGHLIDTQYF	1034	0.028731		CASSSGQAGDTQYF	1736	0.0506892		CASKGLAGNNEQF	636	0.0303465
CASSLGGLATDTQYF	855	0.0390626		CSARDDNEQF	1713	0.0514819		CASSLLGGTPDTEAF	1032	0.0286754		CASSSDRGYGYTF	1734	0.0506308		CATSRAGRAYNEQF	636	0.0303465
CSATPSGPTYEQYF	853	0.0389713		CASSLAPSSGTYEQYF	1709	0.0513617		CASSLTGRSTLHF	1029	0.0285921		CASSSPGQGEKLF	1733	0.0506016		CATSRSQTSGSVEQYF	635	0.0302988
CASTVGTSGRRETQYF	850	0.0388342		CASSLRTGDISPLHF	1708	0.0513316		CASSLRGQGGNQPQHF	1026	0.0285087		CASSDRDTGELF	1733	0.0506016		CASSPSGSWNEQF	635	0.0302988
CASSPGVTNTEAF	848	0.0387428		CASSRAGQSTDTQYF	1708	0.0513316		CASSYSGRSTNEKLF	1016	0.0282308		CSARVSNQPQHF	1732	0.0505724		CASSFRSEGGYGYTF	635	0.0302988
CASSRDSADTGELF	845	0.0386058		CASSYPGKGGMNTEAF	1707	0.0513016		CASSGRGTATDTQYF	1012	0.0281197		CSARPLAVSYNEQF	1731	0.0505432		CASSVRGNNEQF	634	0.0302511
CASSLATYEQYF	844	0.0385601		CSVEAPGSYEQYF	1703	0.0511814		CASSQGTGGATSTDTQYF	991	0.0275362		CASSPDGYGYTF	1730	0.050514		CASSEGGVTEAF	634	0.0302511
CASSPIVPEAF	843	0.0385144		CASSQLSNEQF	1700	0.0510912		CASSLDTGSNIQYF	988	0.0274528		CSARDWSSGGSYNEQF	1728	0.0504556		CSAVHRDYLYNEQF	634	0.0302511
CASSWRSSGNTIYF	843	0.0385144		CASSETLLRQGETQYF	1697	0.051001		CASSGPSEGTYEQYF	979	0.0272027		CASSKTMNTEAF	1727	0.0504264		CASSLGTGGETQYF	633	0.0302034
CASSPWEVAGYERYF	839	0.0383316		CSAGTGPEAF	1689	0.0507606		CASSPRDGRSNYGYTF	977	0.0271472		CSATGTSGRLAYNEQF	1726	0.0503972		CSARDRGGYGYTF	633	0.0302034
CASSLGLSSGANVLTF	839	0.0383316		CASSLGERQSNEKLF	1685	0.0506404		CASSSTLPNEQF	975	0.0270916		CSAREGGGGANVLTF	1725	0.050368		CASSTPSGLETQYF	633	0.0302034
CASSPFGSRYGYTF	838	0.038286		CASSLDSLGYF	1683	0.0505803		CASSLGGGPLGETQYF	966	0.0268415		CSAPEKGLGNQPQHF	1724	0.0503388		CASRKSEAVNTGELF	632	0.0301557
CASSLWGADIIGNQPQHF	838	0.038286		CASSPPWGLSTDTQYF	1683	0.0505803		CASSLGTGPYNEQF	952	0.0264525		CSPVGLAYNEQF	1723	0.0503096		CASSIELTRYNEQF	632	0.0301557
CASSLVDRASYEQYF	836	0.0381946		CASSLGGGPSSTDTQYF	1681	0.0505202		CASSSGGLNTEAF	952	0.0264525		CASRPRTFNTEAF	1723	0.0503096		CATSQGGRADTQYF	631	0.030108
CASSSDRASAGSGANVLTF	836	0.0381946		CASSAQNLYGYTF	1680	0.0504901		CASSIRLTDTQYF	949	0.0263692		CSAREYNDGQF	1723	0.0503096		CASRERTGGENEQF	631	0.030108
CASSPRRLTSYEQYF	835	0.0381489		CASSYAIRDRGPHQPQHF	1680	0.0504901		CASRPDGSYNSPLHF	938	0.0260635		CSARGRRFQETQYF	1717	0.0501344		CASSLRLAGFNTGELF	630	0.0300602
CASSYFAGPSYEQYF	835	0.0381489		CASSRDRNEKLF	1675	0.0503399		CASSLGDLGRE_YF	935	0.0259802		CASSLFGGSYNEQF	1713	0.0500176		CASTSGADTQYF	629	0.0300125
CASSLFTPGNTEAF	831	0.0379661		CASSEVATTDTQYF	1674	0.0503098		CASSSDRSSHFYGYTF	920	0.0255634		CASSLVGGLRTGDVVKNIQYF	1713	0.0500176		CSARGQGPEQYF	629	0.0300125
CASSPQRPGNSNQPQHF	831	0.0379661		CASTGNRNSGNTIYF	1673	0.0502798		CASSLNRGPAYNEQF	915	0.0254244		CASSFQGPGELF	1712	0.0499884		CSATRVGSNQPQHF	628	0.0299648
CASSLAIAGAQDTQYF	830	0.0379205		CASSFHDPSNQPQHF	1671	0.0502196		CASSLVGSSYNEQF	911	0.0253133		CASSKRTGSSYNEQF	1711	0.0499592		CASSFSSNQPQHF	627	0.0299171
CASSHRLPGGPGEQYF	829	0.0378748		CASTPPGVLQETQYF	1670	0.0501896		CASRRTAGGLDRYEQF	906	0.0251744		CASSPPERLQETQYF	1711	0.0499592		CASSFGSVRYGYTF	627	0.0299171
CSAEVSDTQYF	829	0.0378748		CASSLPGVGALHF	1668	0.0501295		CASSLSVPYEQYF	902	0.0250632		CASSETVATNEKLF	1710	0.04993		CSARVPGGGGETQYF	627	0.0299171
CASSFDGRGINYEQF	828	0.0378291		CASSFLRTGSSYNEQF	1667	0.0500994		CASSQGLAGLEQYF	895	0.0248687		CSAGGPGEQF	1710	0.04993		CASSISGRMGYNEQF	626	0.0298694
CASSLATGGSEAF	828	0.0378291		CASSLGGAGDTEAF	1666	0.0500694		CASSQDWRTSGINEQF	888	0.0246742		CASSSGTGEVRKLF	1710	0.04993		CATSRDLRESYEQYF	626	0.0298694
CASSQQYEQYF	820	0.0374636		CSVALQDTRYGYTF	1665	0.0500393		CASSSGLGGNLPQHF	886	0.0246186		CASSMSVATEAF	1710	0.04993		CASSNKQDTEAF	626	0.0298694
CASSLLISTDTQYF	820	0.0374636		CSVAGGEGSMNTEAF	1663	0.0499792		CASSQRAANQPQHF	882	0.0245075		CSAREGWDGELF	1707	0.0498424		CASSLFGAGQETQYF	626	0.0298694
CASSYTGGDTEAF	818	0.0373722		CSVGTRYEQYF	1661	0.0499191		CASSPGTAFYYGYTF	881	0.0244797		CSARVTYSNQPQHF	1704	0.0497548		CASSMTGSVNDQPQHF	625	0.0298217
CASSLPGTGVISGELF	817	0.0373265		CASSPTGFMDGYTF	1658	0.0498289		CASSPASGGPYNEQF	880	0.0244519		CSAYGGAGNQPQHF	1702	0.0496964		CASSSGLAATDTQYF	625	0.0298217
CASSLVAGAHSNQPQHF	816	0.0372808		CSTRPGTGGEQYF	1658	0.0498289		CASSLAVNTEAF	880	0.0244519		CASSPPGTGIYNEQF	1699	0.0496088		CASSLWETDTGELF	623	0.0297262
CASSTGLSNQPQHF	815	0.0372352		CASSYPLLAGGVNSNQPQHF	1657	0.0497989		CASTAGDTQYF	879	0.0244241		CASSSGLPGANQPQHF	1696	0.0495212		CATSRGLAVPTDTQYF	622	0.0296785
CASSLGTGVTGELF	814	0.0371895		CASSLGRFYEQYF	1655	0.0497388		CASSRSGGDTEAF	877	0.0243686		CSARGLAESTDTQYF	1694	0.0494628		CSARGVGNTIYF	622	0.0296785
CASSQTRGLYYNEQF	812	0.0370981		CSAGTGTGNTGELF	1650	0.0495885		CASSPTSGVTKSTDTQYF	873	0.0242574		CASSGRTQGREPQHF	1692	0.0494044		CASSKTSSLGNEQF	622	0.0296785
CAITEGAEAF	812	0.0370981		CSVGGGNTGELF	1650	0.0495885		CASSLDGFWQGQTGELF	858	0.0238406		CSARDGAGVATQYNSPLHF	1692	0.0494044		CASSQGPNTDTQYF	622	0.0296785
CASSRQGMNEQF	810	0.0370067		CASSPTGRMVNSGANVLTF	1648	0.0495284		CASSLAQGSGTGELF	858	0.0238406		CSARDLDRLGAQHF	1686	0.0492293		CASSLGSTEAF	622	0.0296785
CASSFIGYEQYF	809	0.036961		CASRRLAGGKQF	1646	0.0494683		CASTSTSVETQYF	858	0.0238406		CASSRTGGSYNEQF	1685	0.0492001		CASSLEFPDTQYF	620	0.0295831
CASLDGSYTDTQYF	808	0.0369153		CASSIQGRTTYEQYF	1629	0.0489574		CSASVGASTDTQYF	852	0.0236739		CSARLAGGPETQYF	1684	0.0491709		CATRTTGYTF	620	0.0295831
CASSLEELYEQYF	808	0.0369153		CASSLVGSRRYYEQYF	1628	0.0489273		CASSSLMGDEQF	848	0.0235627		CASNLRTYNEQF	1682	0.0491125		CASSLTWDTVGYTF	620	0.0295831
CASSLPGQGPYEQYF	808	0.0369153		CSVGQNTEAF	1619	0.0486569		CASSYGTGGTYEQYF	846	0.0235072		CASSLVPGARGETQYF	1682	0.0491125		CASSTDGEETQYF	619	0.0295354
CSVETGAVGTGELF	805	0.0367783		CSVERSVGYGYTF	1618	0.0486268		CASKDLPGIGVNNEQF	843	0.0234238		CSAKGFSRQHTEAF	1679	0.0490249		CSARDPRAGEQF	619	0.0295354
CSVPGTEKNQPQHF	800	0.0365498		CASNREAGFQAF	1614	0.0485066		CSTRDWAVAVGQF	841	0.0233682		CASRPDRGADTQYF	1675	0.0489081		CASSLADTGELF	618	0.0294877
CASSLLAGGLQETQYF	799	0.0365042		CSARKMYSTYEQYF	1608	0.0483263		CASSLMTGGPRVYEQYF	840	0.0233405		CASSSTGDNQPQHF	1673	0.0488497		CASSGLAGVPGELF	617	0.02944
CASSLEGPYEQYF	799	0.0365042		CSVDGGRLGEQF	1608	0.0483263		CASSYAGGEQF	836	0.0232293		CSARAGQLGNTIYF	1672	0.0488205		CASSELMANEKLF	617	0.02944
CSVLAGNTGELF	798	0.0364585		CASSKYQQVNTEAF	1600	0.0480858		CASSIDRFNEKLF	835	0.0232015		CASRQTTNEKLF	1672	0.0488205		CSASSVSGANVLTF	617	0.02944
CASSLLAGVYNEQF	797	0.0364128		CSGRQGNTEAF	1598	0.0480257		CASSQDGSGTGADTQYF	828	0.023007		CASSLVPGANVLTF	1670	0.0487621		CSATSSGLYNEQF	616	0.0293922
CASRTRGGDTGELF	797	0.0364128		CASSTSQGAWDEQF	1593	0.0478755		CASSQDPGTGNEKLF	826	0.0229515		CASSLTGGGNQPQHF	1670	0.0487621		CASSSIGDSPLHF	616	0.0293922
CASSSTPLTEAF	796	0.0363671		CASRQEDRGTEAF	1590	0.0477853		CASSRGGTGSNQPQHF	816	0.0226736		CASSIERWRPQHF	1668	0.0487037		CASRLAGGPVTGELF	615	0.0293445
CASWGEYNEQF	796	0.0363671		CSAKRTGGYEQYF	1590	0.0477853		CASSYSPPSGGGDNEQF	813	0.0225902		CASSLTGDPSGANVLTF	1665	0.0486161		CASSSLGERGQYF	615	0.0293445
CASSLLGSRSDTQYF	795	0.0363214		CTSSLADGVTGELF	1589	0.0477552		CASSQRSGDNQPQHF	807	0.0224235		CASSLRSGSSNQPQHF	1664	0.0485869		CASSESQPPDTQYF	615	0.0293445
CASSLFIGAEQYF	793	0.03623		CASSLAGALHYEQYF	1589	0.0477552		CASKNDRDRVNQPQHF	806	0.0223957		CASSWGTGRETQYF	1659	0.0484409		CASSSTEIAKNIQYF	615	0.0293445
CASSLGMGVPTDTQYF	792	0.0361843		CSVDGGRTGELF	1583	0.0475749		CASSRTLYEQYF	806	0.0223957		CSARGASYNEQF	1656	0.0483533		CSARVGTLGPGDTQYF	614	0.0292968
CASSPRGTEAF	791	0.0361387		CASSLGDSSYEQYF	1583	0.0475749		CASTRTAHFGETQYF	797	0.0221456		CASSKREEF	1656	0.0483533		CASNPGAKGGELF	614	0.0292968
CASSSPSGWGIGGYEQYF	789	0.0360473		CASSLSRGATQYF	1579	0.0474547		CASSQGVGGFSYEQYF	792	0.0220067		CSARMSPIYNSPLHF	1652	0.0482365		CASSLGLNTGELF	613	0.0292491
CASSPLWVKTSSYEQYF	787	0.0359559		CSVEGMGVNYGYTF	1572	0.0472443		CASSLLWTSGRPTYEQYF	788	0.0218956		CASSLSSQGRGEQF	1650	0.0481781		CSANNRFSYEQYF	613	0.0292491
CATSRDRGSEQF	786	0.0359102		CASSQGQVNTEAF	1572	0.0472443		CSASYASGNEQF	787	0.0218678		CASSIQGVNTEAF	1648	0.0481197		CANRWTHHSARGRF	613	0.0292491
CASSLTGEQYF	785	0.0358645		CASSLLTYNSPLHF	1569	0.0471542		CASSRFGTSGRTGELF	782	0.0217289		CSAPVGTGVNQPQHF	1646	0.0480613		CASSFGPGTGGNEQYF	612	0.0292014
CASSPFGQYVGYEQYF	785	0.0358645		CASSYSSGNTIYF	1568	0.0471241		CSAKGGGSTEAF	774	0.0215066		CASSLAGNTEAF	1645	0.0480321		CASSLGGVNTEAF	612	0.0292014
CASSRDSGLEQYF	782	0.0357275		CSVQGRGSYEQYF	1566	0.047064		CASSLPQGQGTEAF	771	0.0214232		CASSGGRDTDEQF	1640	0.0478861		CASSQQGDEQF	612	0.0292014
CASSFPQGVGTEAF	779	0.0355904		CASRQGGTEAF	1562	0.0469438		CASSLTEAKNIQYF	764	0.0212287		CSALGVDNEKLF	1637	0.0477985		CASSTGLAGVLEQF	612	0.0292014
CASSEDQREVTDTQYF	778	0.0355447		CSVDRGENTEAF	1561	0.0469137		CSAIKESDTQYF	763	0.0212009		CASSSLPGLAGWQETQYF	1633	0.0476817		CASSPKGEGITGELF	611	0.0291537
CASSFWTGSNSPLHF	777	0.035499		CSVGGLAGDEQYF	1560	0.0468837		CASSQTGTGVTGELF	763	0.0212009		CSVGGSHNSPLHF	1633	0.0476817		CATSRGMTEKLF	611	0.0291537
CASSRPGGASDTQYF	775	0.0354077		CSTSGGAGYEQYF	1555	0.0467334		CASSPPVSLNTEAF	761	0.0211453		CSASGVVLNQPQHF	1631	0.0476233		CASSRSTGGDPQHF	611	0.0291537
CASSLNLRAYEQYF	775	0.0354077		CASSLSGRGYQPQHF	1551	0.0466132		CAIGRSSIEMGEQYF	760	0.0211176		CASSLRNTFYNEQF	1629	0.0475649		CSAEGQGPYEQYF	611	0.0291537
CASSFEGVIF	772	0.0352706		CASSSFPGQGNSPLHF	1548	0.046523		CASSQDFRTNNPYEQYF	760	0.0211176		CSAREAGVKYNEQF	1628	0.0475357		CASSAGLAGGPGTGELF	609	0.0290582
CASSLVGSPLHF	771	0.0352249		CASSFTYEQYF	1547	0.046493		CASSLGAGGPETQYF	746	0.0207286		CSATKGQAIYGYTF	1628	0.0475357		CASSLPGRGEQF	609	0.0290582
CASSKWGGEYNSPLHF	771	0.0352249		CSVGASGGNQPQHF	1546	0.0464629		CASSRRQGGHSPLHF	744	0.020673		CASRRTGGHPDTQYF	1624	0.0474189		CSARGGGSNQPQHF	609	0.0290582
CASSRGLAGGRENEQF	769	0.0351335		CSVGGGLNEQF	1542	0.0463427		CAGSLFPHVAGENTEAF	742	0.0206174		CASSWDRGETQYF	1623	0.0473897		CATSRGGSGVRNQPQHF	608	0.0290105
CSVSRGAGANVLTF	769	0.0351335		CSASGSGGPYNEQF	1542	0.0463427		CAWALDNEKLF	742	0.0206174		CSARDPQTGSSYNSPLHF	1619	0.0472729		CSASGLGLLYNEQF	608	0.0290105
CASREKDRDNYGYTF	766	0.0349965		CSVEARGKYTGELF	1541	0.0463127		CASSTGSGGASYNEQF	741	0.0205896		CASSVKYRDPQYF	1616	0.0471853		CASSPGTGTFSGANVLTF	606	0.0289151
CASSSPLA_PTTQYF	766	0.0349965		CRLVQQPQHF	1539	0.0462526		CASSLGGDRTYEQYF	738	0.0205063		CSAAEKDRGNEKLF	1610	0.0470101		CSARWTEYEQYF	606	0.0289151
CAIKEAGVNEQF	765	0.0349508		CASSKRTFQDYGYTF	1539	0.0462526		CSVAPGNEKLF	730	0.020284		CSARSGKETQYF	1608	0.0469517		CASSPDSSGANVLTF	605	0.0288674
CASSRGQGSTDTQYF	764	0.0349051		CASSSQKRAGSSSYNEQF	1531	0.0460121		CASSFYPNYNEQF	728	0.0202284		CSAQQGRGTEAF	1605	0.0468641		CASSLGDSGEKLF	605	0.0288674
CASSWGISSYEQYF	760	0.0347223		CASSPLTGQANYGYTF	1526	0.0458619		CASSQDKRDFGSYNEQF	727	0.0202006		CSARMGEGAKNIQYF	1604	0.0468349		CASRRLEGGNQPQHF	604	0.0288197
CASSPWEVAGYEQYF	760	0.0347223		CSVAGGDVPYNEQF	1525	0.0458318		CASSQGAGAYPYEQYF	726	0.0201728		CSARAGTSGTSGELF	1603	0.0468057		CSASRVQRSYEQYF	604	0.0288197
CASSRLAASGSEQYF	760	0.0347223		CASSEPSMGPQHF	1515	0.0455313		CASSAWTSGFSYEQYF	726	0.0201728		CSATRTGVYNQPQHF	1601	0.0467474		CASSLAPDHNQPQHF	604	0.0288197
CASSLERQNTEAF	758	0.034631		CASSWGQNYGYTF	1515	0.0455313		CASSQGSGYEQYF	725	0.020145		CASSRPTMNTEAF	1600	0.0467182		CASRPASGIRTDTQYF	603	0.028772
CASSFSLDRGHETQYF	757	0.0345853		CASSQYDMQGYEQYF	1512	0.0454411		CASSSHNTDTQYF	722	0.0200617		CASSLAGPSPQHF	1598	0.0466598		CASREDRDRGVGSSYNEQF	603	0.028772
CASSPTPQGSDTQYF	757	0.0345853		CSVGEGSSEQYF	1512	0.0454411		CASSSAIEMAQYF	718	0.0199505		CASSERDGGTDTQYF	1597	0.0466306		CASSLAVTAVLGELF	603	0.028772
CASSYRRLNTEAF	755	0.0344939		CASSILLTVGYTF	1511	0.0454111		CASSRARAGGSEQYF	716	0.019895		CASSLDPSTGELF	1593	0.0465138		CASSLGPRGAGTGELF	602	0.0287242
CASRIQGFDNSPLHF	755	0.0344939		CSVQTGVNIQYF	1511	0.0454111		CASSLNRDKHNSPLHF	707	0.0196449		CATRERTDNNYGYTF	1589	0.046397		CASRSDRGPRELF	601	0.0286765
CASSLTSGRADTQYF	755	0.0344939		CSVSGESYNEQF	1507	0.0452908		CASSLGVAGDTQYF	705	0.0195893		CSARDYVNWGNQPQHF	1586	0.0463094		CSARGPDQPQHF	601	0.0286765
CASSLVGYRGPPQGETQYF	754	0.0344482		CSVGAGAHEQYF	1492	0.04484		CASSFHGGDQPQHF	700	0.0194504		CASSLDLVLYNEQF	1583	0.0462218		CASSSGREQYF	601	0.0286765
CASSYSGQAWNSPLHF	754	0.0344482		CSVVGRTQETQYF	1484	0.0445996		CAWSVGLGGGHTDTQYF	696	0.0193392		CSASSRGGFLETQYF	1581	0.0461634		CSATDRGDYGYTF	601	0.0286765
CASSLWQGIYGYTF	754	0.0344482		CSVSGGVNEKLF	1482	0.0445395		CASSQLTGELF	696	0.0193392		CASSSGGLNTEAF	1580	0.0461342		CSASDPTEPNSPLHF	601	0.0286765
CASSYLAGLNTGELF	753	0.0344025		CSAHGLVTKETQYF	1475	0.0443291		CASSIWTGNTEAF	693	0.0192559		CSARVGQAGNTIYF	1580	0.0461342		CATSSYEYNEQF	599	0.0285811
CASSPLQSDNEQF	753	0.0344025		CSIGVGAYNEQF	1469	0.0441488		CASSFTGDTGELF	693	0.0192559		CASSLAGAGRSYNEQF	1573	0.0459298		CSAPDRTYEQYF	599	0.0285811
CSARDRYTGTSGTDTQYF	750	0.0342655		CASSLLRAGRTVGANVLTF	1464	0.0439985		CASSRAGGKEQF	691	0.0192003		CSASPGTSSYNEQF	1570	0.0458422		CASSLNTGELF	599	0.0285811
CASSPPTTGGGETQYF	748	0.0341741		CASSEIILQGAGEQF	1463	0.0439685		CASSMDSYSNQPQHF	688	0.0191169		CASSVEGNSPLHF	1569	0.045813		CASSKLPGQGDTEAF	598	0.0285334
CASKDRSLAKNIQYF	747	0.0341284		CASSAGPPIYGYTF	1457	0.0437882		CASSLRIRAINQPQHF	684	0.0190058		CSAISGGGQPQHF	1564	0.045667		CSAPFQDYEQYF	596	0.028438
CSVGVGKPYGYTF	747	0.0341284		CASSRLAGDTGELF	1455	0.0437281		CASSLALNTGELF	684	0.0190058		CASSSLRGFVQETQYF	1557	0.0454626		CSASTENYGYTF	596	0.028438
CASSLGLAAYNEQF	745	0.034037		CASSLGGGGRNEQF	1455	0.0437281		CASSPGLAWSGELF	682	0.0189502		CASSARGSTDTQYF	1553	0.0453458		CASSRDRGYNEQF	596	0.028438
CASSLSYFSYNEQF	744	0.0339914		CSVEKQQETQYF	1453	0.043668		CASSLSPSGANVLTF	681	0.0189224		CASSPMGAGANTEAF	1550	0.0452582		CSAPGQGAYEQYF	595	0.0283902
CASNRGNEQF	741	0.0338543		CASSLVWQGARTNEKLF	1447	0.0434876		CASSLTSGRARDIQYF	676	0.0187835		CASSLKTGGMNTEAF	1549	0.045229		CASSPGTGGQASNQPQHF	595	0.0283902
CSVAGSSYEQYF	740	0.0338086		CASKKTGADYEQYF	1446	0.0434576		CASSLSGNTEAF	672	0.0186724		CASSRQAGGPQHF	1548	0.0451998		CASTTTGGMETQYF	595	0.0283902
CASSPRQGPYNEQF	740	0.0338086		CASTFGRSTDTQYF	1445	0.0434275		CASSLPTSRGTEAF	672	0.0186724		CSANRLLNTEAF	1547	0.0451706		CSARGQGEREQYF	595	0.0283902
CASSTGVQETQYF	739	0.0337629		CASSFNRGLSYEQYF	1441	0.0433073		CASSEPGTPTNYGYTF	671	0.0186446		CASSLGRGLVNTEAF	1547	0.0451706		CSASLGHSSSPLHF	595	0.0283902
CASSLISSVSYEQYF	736	0.0336259		CASNPFAGGPGELF	1440	0.0432773		CASSPQTRGTGELF	660	0.0183389		CASKANSNQPQHF	1547	0.0451706		CASIFETEAF	594	0.0283425
CASSGRDRMQETQYF	735	0.0335802		CSVDGGAGNEKLF	1438	0.0432171		CAISERPPGADQPQHF	650	0.0180611		CASSQGQGTSHEKLF	1542	0.0450246		CASSLDRGGDQPQHF	594	0.0283425
CASSQQRLAGEQF	735	0.0335802		CSVEGRKGHDDEQYF	1435	0.043127		CANHGATPPYEQYF	645	0.0179221		CSVEGASGSLDTQYF	1539	0.044937		CATSRDGSALDTQYF	594	0.0283425
CVSSNRGTIGYTF	734	0.0335345		CSVESTNTGELF	1434	0.0430969		CASSSRQGNYGYTF	644	0.0178944		CASTVDRGQWNEQF	1538	0.0449078		CASSLDNENTEAF	594	0.0283425
CASSLGGLAGGQETQYF	733	0.0334888		CASSNRDRGNQPQHF	1430	0.0429767		CAISESVGLNTEAF	644	0.0178944		CASSLAGEMNTEAF	1537	0.0448786		CSASQAGPYEQYF	593	0.0282948
CASSPQQVGSGNTIYF	733	0.0334888		CSVMEDTDTQYF	1428	0.0429166		CASLKGAGHTDTQYF	637	0.0176998		CASSLEVVAGRDTEAF	1537	0.0448786		CASSGTSGRAGEQF	592	0.0282471
CASGVRRLPETQYF	732	0.0334431		CASSFRSNYGYTF	1428	0.0429166		CASSQGDRGSPKNIQYF	637	0.0176998		CSAPGGETTYNEQF	1536	0.0448494		CASSPGTSGNTIYF	591	0.0281994
CASSQGTGRNSPLHF	731	0.0333974		CASRPSGTDTYEQYF	1424	0.0427964		CASSQARTTNEKLF	636	0.0176721		CSARDASRATGIGSGNTIYF	1533	0.0447618		CASRTGTGDYNEQF	591	0.0281994
CASSVQGSGNTIYF	729	0.033306		CASSLRQITTDTQYF	1418	0.0426161		CASSLFPHVAGENTGAF	634	0.0176165		CASSPVPGQGKRSLNYGYTF	1532	0.0447326		CASSLDGAPGANVLTF	591	0.0281994
CASSSSTYITVYGYTF	727	0.0332147		CASSLSWGGGSDTQYF	1417	0.042586		CASSQVMREGPLEQF	625	0.0173664		CASSDGQGNYGYTF	1532	0.0447326		CASSLEGSGYGGEQF	590	0.0281517
CASSFPTSQETQYF	725	0.0331233		CSARQGRETQYF	1415	0.0425259		CASSSIAGEETQYF	624	0.0173386		CSARLSGSGGETQYF	1529	0.044645		CATSRADRGVKETQYF	590	0.0281517
CAIYGPGYEQYF	723	0.0330319		CASSYTRGEKLF	1408	0.0423155		CASSFGLAGGADTQYF	623	0.0173108		CASSPRIVGKEKLF	1529	0.044645		CASSESGAGANVLTF	589	0.0281039
CASSPGGLGETQYF	720	0.0328949		CSAKSGNGYNEQF	1406	0.0422554		CASSLRGASTDTQYF	623	0.0173108		CSARSGNHQNTEAF	1529	0.044645		CSARDIGQGHGYTF	589	0.0281039
CASSRGGVYEQYF	720	0.0328949		CASSLVRGLAYEQYF	1397	0.0419849		CASSSPRADGETQYF	622	0.0172831		CASSKDRGNGKNIQYF	1529	0.044645		CSASDRHYGYTF	588	0.0280562
CASSWDSLTGELF	718	0.0328035		CSVGGPGQGVSYEQYF	1396	0.0419549		CASSLITPGLAIGQETQYF	612	0.0170052		CASSLPGQGKGRETQYF	1528	0.0446158		CSASRDRGYEQYF	588	0.0280562
CASSYTTGDNSPLHF	716	0.0327121		CSVASDRYEQYF	1394	0.0418948		CASSFYHPSYNEQF	608	0.016894		CSASTLTGNTEAF	1528	0.0446158		CSAMGLAPQSYNEQF	588	0.0280562
CASSRWVNEQF	714	0.0326207		CSVERWVDNEQF	1393	0.0418647		CASSQRGGQYNEQF	607	0.0168663		CASSYGTPLNTEAF	1528	0.0446158		CASRASTLTYEQYF	588	0.0280562
CASSLGLAGDTGELF	712	0.0325294		CASSSDRIQYF	1390	0.0417746		CASSLGGTDNEQF	604	0.0167829		CLTLGTPYGYTF	1528	0.0446158		CSALAGDYSYEQYF	587	0.0280085
CASSLYPGGDEQYF	710	0.032438		CASSLPPGLGQGNTIYF	1386	0.0416544		CASSFPASTGQF	603	0.0167551		CASSRGSTEAF	1527	0.0445866		CASSLRAGQETQYF	585	0.0279131
CASSIFGGYTGELF	710	0.032438		CSVLPTGETQYF	1385	0.0416243		CASSLFPHVAGEDTEAF	598	0.0166162		CASSLSDRGSYNEQF	1527	0.0445866		CASSKQGGNEQF	585	0.0279131
CASSLVGNTEAF	708	0.0323466		CSVEGTGGWETQYF	1380	0.041474		CASREVISNYGCTF	596	0.0165606		CASRGLSGANVLTF	1520	0.0443822		CSASLLAGDLAYEQYF	584	0.0278654
CASSLGAGAGVDTQYF	708	0.0323466		CSGAGGKGADTQYF	1380	0.041474		CASSQAYRGNEQF	584	0.0162272		CASSLGPSGETQYF	1519	0.044353		CASSEAGDGYTF	583	0.0278177
CASSRTSGRETQYF	707	0.0323009		CSVEALGGGGGHSYNEQF	1380	0.041474		CASSLTGYQPQHF	582	0.0161716		CASGQSFSNYGYTF	1518	0.0443238		CATSRDQGGPARSYEQYF	581	0.0277222
CASSSLPTGGPGNEQF	706	0.0322552		CASATSGGGQETQYF	1376	0.0413538		CASSYSSLGAGVNTDTQYF	580	0.016116		CASSLGFRVGNEQF	1517	0.0442946		CATSRQRWSNQPQHF	581	0.0277222
CASSHRGPTF	706	0.0322552		CSVSGLRDNEQF	1375	0.0413238		CASSQGGSEQF	577	0.0160327		CASSLKPNTEAF	1514	0.0442071		CSARVTSGTDTQYF	579	0.0276268
CASSYLPGQGPNYGYTF	706	0.0322552		CASSLNGNTIYF	1367	0.0410833		CASSNLRDGSSF	577	0.0160327		CASSIDGSSTDTQYF	1511	0.0441195		CASSTTGYNQPQHF	579	0.0276268
CSVGLAGGEQF	704	0.0321639		CASTPDLNYGYTF	1366	0.0410533		CASSLSPHVAGENTEAF	573	0.0159215		CASSPSSRATGELF	1510	0.0440903		CASTRTGANTGELF	577	0.0275314
CASSLGGAGIDTEAF	703	0.0321182		CSVPTAAGGYYEQYF	1365	0.0410232		CASSSRTSVEETQYF	571	0.015866		CSARKAGGLNIQYF	1509	0.0440611		CASSSDSSKHGYTF	577	0.0275314
CASSYGNTEAF	701	0.0320268		CASSYRGGAGGYNEQF	1360	0.040873		CASSHSHGYTF	571	0.015866		CSAIGKLAVLRETQYF	1509	0.0440611		CSGTRGIYGYTF	577	0.0275314
CASSAGTFGGDTQYF	700	0.0319811		CASSSEDQETQYF	1357	0.0407828		CASSRKTSLGNEQF	568	0.0157826		CSAPDRDRGTTDTQYF	1509	0.0440611		CSASPTGVPEAF	576	0.0274837
CASSIAGNEQF	699	0.0319354		CSVQTPRGGNEQF	1355	0.0407227		CASSPQGTSRNEQF	568	0.0157826		CSTGGTINNEQF	1509	0.0440611		CASSLQENYGYTF	576	0.0274837
CASSRLGTGGSGANVLTF	698	0.0318897		CSVGAGSYGYTF	1354	0.0406926		CASSSRTSEVHNEQF	568	0.0157826		CASSLAPGVVSEKLF	1507	0.0440027		CASKRASSSYNEQF	575	0.0274359
CASRLGSVDIYTDTQYF	696	0.0317984		CASSLEGGTEAF	1346	0.0404522		CASSINQGAGYGYTF	567	0.0157548		CASKQQGLNTEAF	1507	0.0440027		CSAIRDLTAYEQYF	574	0.0273882
CASSSRTGATDTQYF	695	0.0317527		CSVDAGNTEAF	1346	0.0404522		CASSLFPHAAGENTEAF	563	0.0156437		CSALDQLTETQYF	1501	0.0438275		CASSAKTGDTEAF	574	0.0273882
CASSGALAGGPADTQYF	695	0.0317527		CSVRREGVPDTQYF	1344	0.0403921		CASSYGEGRRGYAF	560	0.0155603		CASSWQWTDTGELF	1501	0.0438275		CASSIDRVFEKLF	574	0.0273882
CASRQPDRRYEQYF	695	0.0317527		CASSEAEARRHYGYTF	1333	0.0400615		CAISAGQRNNQPQHF	559	0.0155325		CASAGQGNEKLF	1498	0.0437399		CASSGGTGSTGELF	574	0.0273882
CASSPSGVQETQYF	695	0.0317527		CSVRQLGQGSDTQYF	1330	0.0399714		CASSQVGRGADITQYF	556	0.0154492		CASSFETDYGYTF	1496	0.0436815		CSAPREAYEQYF	574	0.0273882
CASSLLPPGLAGDEQF	695	0.0317527		CASRPRLAGGNTGELF	1327	0.0398812		CAWSVGGDTQYF	551	0.0153102		CASSLEGGTQYF	1489	0.0434771		CATDLLASYYNEQF	574	0.0273882
CASSGDYNEQF	695	0.0317527		CASRHSSGNTIYF	1323	0.039761		CASNRRQVDYGYTF	548	0.0152269		CASSGTGLEAF	1487	0.0434187		CASSTLATNYNEQF	574	0.0273882
CASSLSSGNTIYF	693	0.0316613		CSVGDRGLAQYF	1322	0.0397309		CASSQVQQGAGKTDTQYF	542	0.0150602		CASSPLSRTSGRNEQF	1485	0.0433603		CSAPREGTYEQYF	573	0.0273405
CASSLNRQGAFSSNYGYTF	693	0.0316613		CASSSTQNTEAF	1322	0.0397309		CASSSRTSGNEQF	540	0.0150046		CASSFQGGTSTDTQYF	1485	0.0433603		CSALILADSNQPQHF	573	0.0273405
CASSLGTGLHNEQF	692	0.0316156		CASTSLPDRSYEQYF	1321	0.0397009		CASSPPTGFRDRDYEQYF	534	0.0148379		CSARGPTHTDTQYF	1485	0.0433603		CSAREEGTNYGYTF	573	0.0273405
CASSLGWNEQF	691	0.0315699		CASSLGWSSYEQYF	1319	0.0396408		CASRLQGSFDGYTF	531	0.0147545		CASQGLFETQYF	1484	0.0433311		CSARPISNQPQHF	573	0.0273405
CASSTGRTNQPQHF	691	0.0315699		CASRAGEGAVEAF	1312	0.0394304		CAISESGSVRNEQF	531	0.0147545		CASHRGTGKNEQF	1483	0.0433019		CSARDTGTGNSPLHF	572	0.0272928
CASSLWGPTNSGYGYTF	688	0.0314329		CASSQGANQETQYF	1307	0.0392801		CASSFGQF	530	0.0147267		CASRKDGRETQYF	1481	0.0432435		CSASVPGQEGGYTF	572	0.0272928
CSARSFGNNQPQHF	687	0.0313872		CASSLGTGGTNSPLHF	1305	0.03922		CASSLFPHVAGENAEAF	529	0.0146989		CSAISTSGGPTDTQYF	1480	0.0432143		CASSLDVVSGGVEQF	572	0.0272928
CSARLSTYNEQF	687	0.0313872		CASSLWGTLNEKLF	1304	0.03919		CASSTQGFEAF	523	0.0145322		CASSLGQTTGELF	1479	0.0431851		CASSLTSWGETQYF	572	0.0272928
CASSVTGTEYYEQYF	684	0.0312501		CSAVGTDTQYF	1304	0.03919		CASIVQDLFLSPLHF	521	0.0144766		CASSPGQARNTEAF	1478	0.0431559		CSATGTGPHEQYF	571	0.0272451
CASSQGARTQHYEQYF	684	0.0312501		CASSGGWQETQYF	1304	0.03919		CASSLSGQGRNGNQPQHF	521	0.0144766		CSAPGDSYTKETQYF	1474	0.0430391		CSARISSGNTIYF	571	0.0272451
CSARDSRGAGTEAF	682	0.0311587		CASSFRVDEQYF	1302	0.0391299		CASSLFPHVAGGNTEAF	520	0.0144489		CASSTEGSGNTIYF	1473	0.0430099		CALTDRGGTEAF	571	0.0272451
CASSNHGSVAAYNEQF	682	0.0311587		CASSLPGLESTDTQYF	1302	0.0391299		CASSSLTGYEQYF	520	0.0144489		CASSHGGVKETQYF	1471	0.0429515		CSARRQGLTEAF	570	0.0271974
CASTTNPRPGLAGGPKNIQYF	680	0.0310674		CASSLLQGGNQPQHF	1301	0.0390998		CATSRGDTQGQYF	517	0.0143655		CASSLRGTGSDSPLHF	1470	0.0429223		CASSFPEGNYGYTF	570	0.0271974
CASSFRGRNQPQHF	679	0.0310217		CASSWANYGYTF	1297	0.0389796		CSVDPGQGRSDTQYF	512	0.0142266		CASSLVLAGAGDTQYF	1470	0.0429223		CASSRQNSNQPQHF	570	0.0271974
CASSLAGQGAGQPQHF	678	0.030976		CASGLVDPVQTEAF	1297	0.0389796		CASSSDFLSTQYF	511	0.0141988		CASSFFGTDTEAF	1468	0.0428639		CASDPSSTGELF	569	0.0271497
CASSRQRTSGRNEQF	678	0.030976		CASRTGTGANQPQHF	1294	0.0388894		CASSLVLAGSTDTQYF	511	0.0141988		CASSSRSLSGNTIYF	1462	0.0426887		CASSTGGNQPQHF	568	0.0271019
CASSYSASPSYEQYF	677	0.0309303		CASSLDGASSYNSPLHF	1293	0.0388594		CAWSVGPFSGNTIYF	506	0.0140598		CASSLRGANGDEQF	1460	0.0426303		CASSDGQGAFEYQETQYF	568	0.0271019
CASAGISTDTQYF	672	0.0307019		CASSYGQPYEQYF	1278	0.0384086		CAISESMSRQPYGYTF	502	0.0139487		CASSLTSASGELF	1459	0.0426011		CASSEAEGGLAVRYEQF	567	0.0270542
CASSPGASGSWFQETQYF	672	0.0307019		CASSRPGQRRWDEQF	1275	0.0383184		CASSGSGGLITDTQYF	496	0.013782		CASSYGDTGELF	1455	0.0424843		CASGAGQQETQYF	567	0.0270542
CASSLALVGETQYF	671	0.0306562		CASSFGAGGPYEQYF	1269	0.0381381		CASRPGGEGMNSPLHF	496	0.013782		CASSPSGRATTDTQYF	1448	0.0422799		CSARAGDTAQPQHF	567	0.0270542
CASSTWGAGPGELF	671	0.0306562		CAGGVQETQYF	1265	0.0380179		CASSQDSRGNTGELF	492	0.0136708		CSAIPEGSVGYTDTQYF	1447	0.0422507		CATSSRDRGKTQYF	566	0.0270065
CASSLAGQGPSSGANVLTF	670	0.0306105		CSVPGGGSYNEQF	1259	0.0378375		CALKVGMVNTEAF	492	0.0136708		CASSLMKSSYNEQF	1444	0.0421631		CASSFLISRENSGNTIYF	566	0.0270065
CASSLADYGYTF	670	0.0306105		CASSLERGLSLAKNIQYF	1247	0.0374769		CASISGTAPNQPQHF	488	0.0135597		CASSLLGGNSIDTQYF	1443	0.0421339		CSARNPYGNQPQHF	565	0.0269588
CASSLQLGRFNEKLF	670	0.0306105		CSVLPGGAGTGELF	1246	0.0374468		CASSLRTSGGYEQYF	487	0.0135319		CASSSTGSGNTIYF	1442	0.0421047		CASSTRLAGGSDTQYF	565	0.0269588
CASSPHFTADTQYF	670	0.0306105		CASSQERTGTWGNEQF	1245	0.0374168		CASSLGTSGVDEQF	486	0.0135041		CSDRQGAQTQYF	1442	0.0421047		CSATPTPDSNQPQHF	565	0.0269588
CASSQNPPPGQREQYF	668	0.0305191		CSVNRLAGVETQYF	1241	0.0372966		CASSLTQNQPQHF	485	0.0134763		CSARGGARRSPLHF	1441	0.0420755		CASSQTASSYEQYF	565	0.0269588
CASSLGTTGAPLHF	666	0.0304277		CSVEGGLGGGYNEQF	1239	0.0372365		CASSLLASRTDTQYF	485	0.0134763		CASSLDGQPQHF	1441	0.0420755		CASSTGTGDGYTF	565	0.0269588
CASSEGQGSGANVLTF	666	0.0304277		CASSYSKGHLAYEQYF	1238	0.0372064		CAIRPRGESFKGTEAF	479	0.0133096		CASTETGVHTGELF	1438	0.0419879		CSASVTEYGYTF	564	0.0269111
CASSQHSGGTYEQYF	666	0.0304277		CSVLGQGKTGELF	1237	0.0371764		CASDRGETQYF	479	0.0133096		CASSLLNTEAF	1435	0.0419003		CSASRPGTSNQPQHF	564	0.0269111
CASSLVTSGANVLTF	666	0.0304277		CASSYREGETQYF	1237	0.0371764		CAIGSHGQLTTGELF	478	0.0132818		CASSLTTGGGRNEQF	1434	0.0418711		CSAKQFVNSPLHF	564	0.0269111
CASTTRTSGNNEQF	664	0.0303364		CASPPPRDRRYEQYF	1234	0.0370862		CAWSGQTNTEAF	476	0.0132263		CASSPLGLRVWEHF	1434	0.0418711		CASSPWAYGYTF	563	0.0268634
CSAGTSGIRLGGELF	663	0.0302907		CSVEGLAGSNEQF	1222	0.0367256		CASSSQSNEQF	474	0.0131707		CASSSRDNEQF	1432	0.0418127		CASMGYHGYTF	563	0.0268634
CASRDPRRGIRPYEQYF	662	0.030245		CASSYSSGGTYNEQF	1214	0.0364851		CASSTGTGAPNEQF	473	0.0131429		CASSLAILAGTAEDTQYF	1431	0.0417835		CASSLIEGGKGYTF	563	0.0268634
CASSLAVTYLNTEAF	661	0.0301993		CASSYYAQANEKLF	1212	0.036425		CASSLFPHVAGESTEAF	472	0.0131151		CASSLTAGGLGKNIQYF	1430	0.0417543		CASSLVTESYNEQF	562	0.0268157
CASSLGGLGETQYF	659	0.0301079		CSVGTGITYEQYF	1211	0.036395		CASSLQGNTEAF	464	0.0128928		CASTLGASGGYTF	1420	0.0414624		CSASAWGSTDTQYF	561	0.0267679
CSAEPIGEQF	658	0.0300622		CASRVGQQETQYF	1206	0.0362447		CASSAREAGNTIYF	463	0.012865		CASSLEGGATEAF	1419	0.0414332		CSVTEAGANTGELF	561	0.0267679
CASSPGRINTEAF	657	0.0300166		CASSFEGRYEQYF	1204	0.0361846		CAISDQMVGYGYTF	463	0.012865		CSAPPGEKNIQYF	1416	0.0413456		CATSRDRSASYNEQF	560	0.0267202
CSVEGTGGSYEQYF	654	0.0298795		CASSPHRTGRTDTQYF	1201	0.0360944		CASSPTSGVTKSTDAQYF	462	0.0128373		CSAPRTYLYGYTF	1412	0.0412288		CSARVGTNLLEQYF	560	0.0267202
CASSQDDLHRFSSYNEQF	653	0.0298338		CSVVWGGIAGAGDTQYF	1200	0.0360644		CASSVTRASRGETQYF	457	0.0126983		CASSTTDGGNSPLHF	1410	0.0411704		CSARAEIRGQPQHF	559	0.0266725
CATSTGTGEIRQYF	652	0.0297881		CASSSRVVSYNEQF	1197	0.0359742		CAWSSQRVGQDQPQHF	456	0.0126705		CASRVLGLGQETQYF	1407	0.0410828		CASGGRLAGETQYF	558	0.0266248
CASSLSPQGTQYF	651	0.0297424		CASGRAPFGANEKLF	1196	0.0359442		CAINPGTENYGYTF	451	0.0125316		CASSLLAGGRTDTQYF	1407	0.0410828		CATSNRGFEQF	558	0.0266248
CASSSGQGMAHTDEQF	650	0.0296967		CASSLANRMNTGELF	1192	0.0358239		CAWSVAGGQPQHF	448	0.0124482		CASSRATSGGLGEQF	1401	0.0409076		CSANPHNEQF	558	0.0266248
CASRPTSGRWDTGELF	648	0.0296054		CARGTPPSYEQYF	1188	0.0357037		CASSGRGRVYGYTF	445	0.0123649		CASSLAQPDTEAF	1398	0.04082		CASSLNRNTGELF	558	0.0266248
CAGETGRTDTQYF	647	0.0295597		CSAAGTGTRNEQF	1180	0.0354633		CASSLFPRVAGENTEAF	445	0.0123649		CASNPRSGGYTF	1396	0.0407616		CASGINPRTGAEQYF	557	0.0265771
CASSLRERHEGETQYF	646	0.029514		CSVGDPSDFYEQYF	1177	0.0353731		CASRYRDRGPDTQYF	444	0.0123371		CASSLLAGYEQF	1396	0.0407616		CASSPGQLNQPQHF	557	0.0265771
CASSKARAGNYEQYF	646	0.029514		CASSLVISSYNEQF	1174	0.035283		CAISEPGTTSSYEQYF	443	0.0123093		CASSIGRVGNTIYF	1392	0.0406448		CASSGDRGQNEQF	557	0.0265771
CSVSGGSYEQYF	645	0.0294683		CSVAQGARVTTRNNEQF	1171	0.0351928		CAISDNIQMASRAF	440	0.012226		CASSFDTGELF	1389	0.0405572		CSARVPTVRYEQYF	556	0.0265294
CASSRYSGTQGDTQYF	644	0.0294226		CSVGLAGTGELF	1166	0.0350426		CAWSVDTSNQPQHF	436	0.0121148		CASSIRGQTYNEQF	1388	0.040528		CATSRERRASGRTDTQYF	556	0.0265294
CASSSDFGTSESNEQF	644	0.0294226		CSVQTGMSEAF	1163	0.0349524		CASSLYFGGSHEQYF	433	0.0120315		CASSYPGGLETQYF	1385	0.0404404		CASTNVGKEQYF	556	0.0265294
CSVDGTGVNEQF	643	0.0293769		CASNRDRGSYEQYF	1162	0.0349223		CASSPMRLSTDTQYF	431	0.0119759		CASRGDRAANYGYTF	1385	0.0404404		CASSTKGGTDTQYF	556	0.0265294
CASSQDKGLAAGELF	641	0.0292856		CSVGSGVASRDGYTF	1162	0.0349223		CARSTSGSTDTQYF	430	0.0119481		CASRQGVTGINQPQHF	1385	0.0404404		CATSRDRTSGRGYNEQF	555	0.0264816
CASSLDGTGITEAF	640	0.0292399		CASSLARNEQF	1159	0.0348322		CAISEAGAGQETQYF	427	0.0118647		CSATRGGGSYNSPLHF	1384	0.0404112		CASVVIGGDYNEQF	555	0.0264816
CASSVVLAGAREQF	639	0.0291942		CSVPKGPSSNTGELF	1153	0.0346519		CASSQEETGLGGYPANEKLF	426	0.0118369		CSARDDIARMNTEAF	1383	0.040382		CSARRQGKTEAF	555	0.0264816
CASSYDPPHRQF	638	0.0291485		CASSERGAPDTQYF	1151	0.0345917		CASSSGWGASETQYF	424	0.0117814		CSARSGGGGGTDTQYF	1377	0.0402068		CATSSGSGFEQF	555	0.0264816
CASRTTGGGPAQYF	638	0.0291485		CASSYARDLSEQYF	1149	0.0345316		CASSDVTGGKEKLF	423	0.0117536		CASSDSASGEVDTQYF	1371	0.0400316		CASKRQGRVEETQYF	554	0.0264339
CASSFDTVGDTQYF	636	0.0290571		CASSYDRDEQF	1140	0.0342612		CAWSAKGLHNQPQHF	422	0.0117258		CASSPINSGANVLTF	1370	0.0400024		CASSLEGPSSYNEQF	554	0.0264339
CASSLKPGRYSPLHF	635	0.0290114		CSVEDPIYEQYF	1139	0.0342311		CAISNREWAGELF	421	0.011698		CASSAETGGGNSPLHF	1368	0.039944		CASSLMDVMNTEAF	554	0.0264339
CASSGGAHNEQF	634	0.0289657		CQEQYTGELF	1137	0.034171		CATSHPAASLNNQPQHF	420	0.0116702		CASSVTSGSEFTQYF	1365	0.0398564		CASTGTGLGRDEQF	554	0.0264339
CASRGTTENTEAF	634	0.0289657		CSSEGQIDYGYTF	1135	0.0341109		CASSLGQRSYEQYF	419	0.0116424		CASSEGTKNIQYF	1363	0.039798		CASSATVRSEAF	554	0.0264339
CASSPLGEDTILSNYGYTF	633	0.0289201		CSVVQPYQETQYF	1133	0.0340508		CAITATSGSSYNEQF	417	0.0115869		CASSIFPPPSGRGAIAETQYF	1362	0.0397688		CSASWVNEQF	553	0.0263862
CATSREWGSPGANVLTF	633	0.0289201		CASSPRGDKAYEQYF	1132	0.0340207		CASSSLTYNEQF	416	0.0115591		CASSLVIRGVQETQYF	1359	0.0396812		CASSVTGPGQGDEKLF	553	0.0263862
CASSLRGDRAYEQYF	631	0.0288287		CASSLGGGPTGELF	1131	0.0339907		CASSYGPGQATAF	414	0.0115035		CASSPRDTGNEKLF	1357	0.0396228		CSAPQGLNQPQHF	552	0.0263385
CASSSEPGRQETQYF	631	0.0288287		CASSGGAYEQYF	1121	0.0336901		CAITSTESYEQYF	409	0.0113646		CSAIVGVNRGNQILAKNIQYF	1357	0.0396228		CASSEGPYNEQF	552	0.0263385
CASSLAGVYLRSREQETQYF	631	0.0288287		CASSLTTGGLTDTQYF	1115	0.0335098		CASSSFLGTDYGYTF	407	0.011309		CSARDAGAGDTQYF	1356	0.0395936		CSASLPDLSGYTF	551	0.0262908
CSARDYTDTQYF	629	0.0287373		CASSLSGRASQYF	1113	0.0334497		CACRPRDGGGNQPQHF	407	0.011309		CASSLIVNEQF	1355	0.0395644		CASSSSGSFWDIQYF	550	0.0262431
CASSQYTIMGKQETQYF	627	0.0286459		CARNDCQGVTNTGELF	1107	0.0332694		CASSLFPHVAGENTEASF	407	0.011309		CASNRGNYGYTF	1355	0.0395644		CSARMGLAGHEQYF	550	0.0262431
CASSLVAGLSEQYF	626	0.0286003		CASSTPLAGPGSYNEQF	1101	0.0330891		CASSASPSGTGMTEAF	405	0.0112534		CASSITSGGYNEQF	1354	0.0395352		CASSDPTSWNEQF	550	0.0262431
CASSLWFTAAHEQF	622	0.0284175		CASSYSGTGGYEQYF	1096	0.0329388		CASSLVSRGRGETQYF	405	0.0112534		CSAREGLAALYNEQF	1354	0.0395352		CATSELSGTSYNEQF	549	0.0261954
CASSQDRSERAIAGELF	620	0.0283261		CSGKDSTDTQYF	1095	0.0329087		CASSGPGQGDNSPLHF	404	0.0112256		CASSLGLAGQETQYF	1354	0.0395352		CSARKLPDTGTSTDTQYF	549	0.0261954
CASTVGTGNQPQHF	619	0.0282804		CSVQTGKSYEQYF	1082	0.032518		CAITSRGRPGTEAF	403	0.0111979		CASSGTSGGPGTQYF	1351	0.0394476		CASRPPYRGGKYNEQF	548	0.0261476
CASSVQGDGNQPQHF	618	0.0282348		CASSYSKRGNEKLF	1074	0.0322776		CASSPTSGVAKSTDTQYF	403	0.0111979		CASSFVASSGNTIYF	1351	0.0394476		CASSSGTEPSPLHF	547	0.0260999
CASSHPWTRSYGYTF	617	0.0281891		CASSYSGNGKNIQYF	1073	0.0322476		CASMTATNEKLF	401	0.0111423		CASNGVSNQPQHF	1351	0.0394476		CASSHDGELGNQPQHF	547	0.0260999
CASSLSSRVGGQETQYF	616	0.0281434		CASSISGGANEQF	1065	0.0320071		CASSLSGGAHNEQF	401	0.0111423		CASSQLWGDRNTGELF	1346	0.0393016		CASSIRLAGVPDTYEQYF	546	0.0260522
CASSPRTGGNSGNTIYF	616	0.0281434		CASSLGNEKLF	1065	0.0320071		CASSVVTGGSAFGTEAF	399	0.0110867		CASSVGAGGDEAF	1346	0.0393016		CATSRDYTSTGGAYNEQF	546	0.0260522
CATKGLAPGELF	616	0.0281434		CAFPYRGSGQETQYF	1063	0.031947		CASSESLNEKLF	399	0.0110867		CASSFGTSVYTGELF	1343	0.039214		CSAAPTGTSSEQF	546	0.0260522
CASSSSLAGTDTQYF	615	0.0280977		CTSNTPPDTQYF	1045	0.0314061		CAWRWTLTGELF	393	0.01092		CSARLGTAGNTIYF	1343	0.039214		CSGLAGYNEQF	546	0.0260522
CASSPGLSGLTYEQYF	615	0.0280977		CSGNRGQETQYF	1037	0.0311656		CASSLGDASSYEQYF	392	0.0108922		CSARVTGAGNTIYF	1329	0.0388053		CSAQDGGSNQPQHF	546	0.0260522
CASSLGTSGKGTRTDTQYF	614	0.028052		CGGGGRLYNEQF	1035	0.0311055		CASSLSGTQYF	392	0.0108922		CSAKGGSKNEQF	1325	0.0386885		CASSLYGETQYF	546	0.0260522
CASSLTVENEQF	612	0.0279606		CSVKPSGGNTDTQYF	1029	0.0309252		CAWSVGSNQPQHF	391	0.0108644		CASSERRINEKLF	1325	0.0386885		CASSPPGLAGGRGDTQYF	545	0.0260045
CASSPTSYNEQF	612	0.0279606		CASSGQGHTGELF	1021	0.0306848		CASRLRDSSPFANTGELF	390	0.0108366		CASSRLAGGETQYF	1323	0.0386301		CASSITGLDEQF	545	0.0260045
CASSRPLGTDTQYF	612	0.0279606		CASSPDRSYEQYF	1021	0.0306848		CASTTGSSGANVLTF	390	0.0108366		CASSPGALIGGELF	1319	0.0385133		CSAEGTSAYEQYF	544	0.0259568
CASSLNGVGNQPQHF	612	0.0279606		CASSSTATQETQYF	1015	0.0305045		CASSQNRGDRGSSPLHF	388	0.0107811		CSAKVSWTSGPYNEQF	1317	0.0384549		CASSPGYNEQF	543	0.0259091
CASSQGGPGKETQYF	612	0.0279606		CASSSRDRARTDTQYF	1015	0.0305045		CASSPRGPRHGYTF	387	0.0107533		CASSFPGLAGDSDTQYF	1312	0.0383089		CASSIAGIEAF	543	0.0259091
CASRPGQGSTEAF	611	0.0279149		CASSLAGRRVNTDTQYF	1013	0.0304443		CAISEKLAATNEKLF	384	0.0106699		CASSEPRHTDTQYF	1307	0.0381629		CASSRGANEKLF	542	0.0258614
CASSLAAGPNSPLHF	610	0.0278693		CASSFKRGAKNYEQYF	1008	0.0302941		CSAGGNTEAF	383	0.0106421		CASSEVGGNTGELF	1305	0.0381045		CASSQTTAGGNEQF	542	0.0258614
CASSGSLYSYNEQF	610	0.0278693		CSVGSLTGSSYNEQF	1005	0.0302039		CASRGFETEAF	383	0.0106421		CASSFLTGGEQF	1301	0.0379877		CASGTSGRAGGELF	541	0.0258136
CASSRDQAGNTIYF	609	0.0278236		CASTGRMEDRTYNEQF	1004	0.0301739		CASDRESRNEQF	382	0.0106144		CASGIQWGAGQPQHF	1297	0.0378709		CASRTDAGGDEKLF	541	0.0258136
CASSFGGGGLNEQF	608	0.0277779		CASSARASGGLDEQYF	1002	0.0301138		CAISESGQGGTDTQYF	382	0.0106144		CASRVTSGQETQYF	1285	0.0375205		CASSIETGRPGNEQF	540	0.0257659
CASTSGPRGTSTDTQYF	607	0.0277322		CASSLGQPYNSPLHF	998	0.0299935		CSGGTAKNIQYF	381	0.0105866		CSARQDRRQYF	1278	0.0373161		CASSESYGGGAKNIQYF	540	0.0257659
CASSTTRGATGELF	606	0.0276865		CASSQRLATADYNEQF	996	0.0299334		CASSPQGENEQF	381	0.0105866		CASSPYRGPAEKLF	1278	0.0373161		CASSMRQGSSYNEQF	540	0.0257659
CASSFGGQGRGNEKLF	606	0.0276865		CASSYEGNPETQYF	994	0.0298733		CASSLKGTPNTEAF	380	0.0105588		CASSVRAGYGYTF	1277	0.0372869		CASSLNQGYNEQF	540	0.0257659
CASSQVGGLSYEQYF	605	0.0276408		CASSSGGGGSYNEQF	990	0.0297531		CASSLFPHVAGVNTEAF	380	0.0105588		CSARGPDLRTDEQF	1274	0.0371993		CASSYPGQAYNEQF	539	0.0257182
CAWMGRAGSGANVLTF	604	0.0275951		CASSSDEARQETQYF	989	0.0297231		CASSLEAGSETQYF	380	0.0105588		CASSAGTGQNTEAF	1263	0.0368781		CASSNDGANTEAF	539	0.0257182
CASSMTSEETQYF	603	0.0275494		CASSPALTAPEETQYF	981	0.0294826		CARGTGRVYEQYF	380	0.0105588		CSASIFQGKAGELF	1263	0.0368781		CSAPGLAGGYEQYF	539	0.0257182
CASSQVYAGGQETQYF	602	0.0275038		CSVRTGGEYEQYF	981	0.0294826		CAISEPTSGSRDEQF	379	0.010531		CSATTDRPLNQPQHF	1260	0.0367905		CATSRVEDSSLGNIQYF	539	0.0257182
CASSSRWESGEQYF	602	0.0275038		CATSERSAGNTGELF	980	0.0294526		CASSQGGGFNYGYTF	378	0.0105032		CASSSPGSGSSYNEQF	1248	0.0364402		CSATNRYEQF	538	0.0256705
CASQKQPEAF	601	0.0274581		CASSPLGREFENTGELF	980	0.0294526		CAWRTGGNSSPLHF	377	0.0104754		CSARDVPGHHTDTQYF	1248	0.0364402		CATSRDLEETQYF	538	0.0256705
CASSLQGANEQF	601	0.0274581		CASSLVGTQYF	973	0.0292422		CSARDEGAKTQYF	377	0.0104754		CASSLEWQGNTEAF	1246	0.0363818		CASSGRTVEETQYF	537	0.0256228
CASSSTDLSEQF	600	0.0274124		CASSQGTGPNQPQHF	959	0.0288214		CASSLWGRGDNEQF	375	0.0104198		CASSGPGDRENTEAF	1245	0.0363526		CASSHQTSGGYNEQF	535	0.0255274
CASSSVTGTRSYEQYF	600	0.0274124		CASGLTGGWNTIYF	955	0.0287012		CASSAGQGEAYEQYF	375	0.0104198		CASRALAGVSNEQF	1234	0.0360314		CASRGLAGIYNEQF	535	0.0255274
CASSFPQGMRRGVRNEQF	599	0.0273667		CASSPTLKGGQPQHF	949	0.0285209		CASSQDVGLETQYF	374	0.0103921		CASSPRTLGVQYF	1232	0.035973		CSITPSGSEQF	534	0.0254796
CASSSNSNQPQHF	598	0.027321		CSVADRGETQYF	945	0.0284007		CASSPPVGKYNEQF	373	0.0103643		CASSRLAGGSYNEQF	1231	0.0359438		CASSEQGDGQPQHF	533	0.0254319
CASTLTGDSYEQYF	597	0.0272753		CASSSLGGDTQYF	944	0.0283706		CASSLWRGAEAF	372	0.0103365		CASSMGLARETQYF	1230	0.0359146		CSARDSDSVYEQYF	533	0.0254319
CASSPTGGSEQF	597	0.0272753		CASSSMDSLSGANVLTF	939	0.0282204		CAWRPIAGGDTGELF	372	0.0103365		CASSSPGTDYNSPLHF	1230	0.0359146		CATSRDPSSSGEQF	532	0.0253842
CASSQGTSGRAIGELF	596	0.0272296		CASSLGQSTDTQYF	930	0.0279499		CASSSQPRTGLGETQYF	370	0.0102809		CASSEKGGDTEAF	1228	0.0358562		CASSYSRAPRSTGELF	532	0.0253842
CASSHPQSSEKYNEQF	595	0.0271839		CASSTAGGLVYEQYF	930	0.0279499		CASSQDRAGGLSEQHF	370	0.0102809		CASSLWIVEPQHF	1225	0.0357686		CASSSPGGSDTQYF	531	0.0253365
CSVGVGGTDTQYF	594	0.0271383		CASSSAGASYNEQF	923	0.0277395		CASSLLGQGGEKLF	369	0.0102531		CSARDLLAVPDTQYF	1224	0.0357394		CASSNTGQGYNEQF	531	0.0253365
CASSTPGLAGGAEQF	593	0.0270926		CASGLRGGDPHGELF	921	0.0276794		CASSLDYGYTF	368	0.0102253		CSARGTNEKLF	1219	0.0355934		CSARDLGGLMYEQYF	530	0.0252888
CASSLLRGRNTEAF	591	0.0270012		CASSLGTAEGDTQYF	918	0.0275892		CAWSAQQGAYEQF	368	0.0102253		CASSPTILAGTEAF	1219	0.0355934		CSVVEAGDTGELF	530	0.0252888
CAILNPGTLYNEQF	591	0.0270012		CASSGGGVLPDTQYF	917	0.0275592		CAISEVSSQPTQYF	368	0.0102253		CASSEARVSVYEQF	1217	0.035535		CSASGVGGTDTQYF	528	0.0251934
CASTGLAGGAEF	590	0.0269555		CASSPLADTEAF	908	0.0272887		CAISESSRGPGIEQYF	363	0.0100864		CASRDTGIRPQHF	1215	0.0354766		CSALSESWFSYEQYF	528	0.0251934
CASRYLSTGANTEAF	586	0.0267728		CASLTSGGVETQYF	903	0.0271384		CASGLFPHVAGENTEAF	358	0.00994748		CASSPDRGQGDTQYF	1214	0.0354474		CASSEIGRTSDNEQF	527	0.0251456
CASSVSGVVASGANVLTF	584	0.0266814		CASIPGGDYGYTF	899	0.0270182		CASSLRDRTDTQYF	358	0.00994748		CASSQQKGITEQF	1213	0.0354182		CASSHDTTGSGNTIYF	527	0.0251456
CASSETGWTDTQYF	584	0.0266814		CASSASSWNSPLHF	898	0.0269882		CAIRDDRDSDTQYF	356	0.00989191		CSAGLAEETQYF	1213	0.0354182		CASSLGGRGGYEQYF	527	0.0251456
CSVRTVANYGYTF	582	0.02659		CASSHGGGFEPYEQYF	895	0.026898		CASSQEGTNTGELF	356	0.00989191		CASTRTWNTEAF	1212	0.035389		CASSELVGEQF	527	0.0251456
CSGASGENTGELF	581	0.0265443		CASSQGSDTQYF	895	0.026898		CAISATGFGTEAF	356	0.00989191		CASSEALLGQPQHF	1207	0.035243		CASSPIFGAGYTF	527	0.0251456
CASSIGDRADEQF	580	0.0264986		CSARQTSEGARNQPQHF	893	0.0268379		CASSFGLNTGELF	356	0.00989191		CASRIDGNEQF	1206	0.0352138		CASSIDFRGNEQF	527	0.0251456
CASSQTYEQYF	580	0.0264986		CASSLSAGTEAF	882	0.0265073		CASSLSSSGANVLTF	355	0.00986412		CASRGGGDHYNEQF	1203	0.0351262		CSAPGQGVGNQPQHF	526	0.0250979
CASSEYWFTSGTATYEQYF	579	0.0264529		CASKGSYEQYF	880	0.0264472		CASSLTPGNTEAF	353	0.00980855		CASSLILMNTEAF	1203	0.0351262		CAGGGENTGELF	525	0.0250502
CASRKGRYSGNTIYF	576	0.0263159		CASSEGGGYDTDTQYF	877	0.026357		CAWTKGFGSYNEQF	353	0.00980855		CASRGVYNSPLHF	1198	0.0349802		CASRTGYRAGTGELF	525	0.0250502
CASSYSGQGVEYEQYF	573	0.0261788		CASSLTGGGEQF	876	0.026327		CASRAATSYNEQF	353	0.00980855		CASSAPKAPGLLAKNIQYF	1188	0.0346882		CASSLYEGRTLHF	525	0.0250502
CASSYSISVSSYGYTF	573	0.0261788		CASREKTDTQYF	874	0.0262669		CAWSVEGLKRNEQF	353	0.00980855		CASSEQRGPHVDQPQHF	1187	0.034659		CASRLSEGSYNEQF	525	0.0250502
CASSLDRENQPQHF	572	0.0261331		CASSPPGQVLYGYTF	866	0.0260265		CASSSQRQGANSPLHF	349	0.0096974		CASPFSSRGRTEAF	1185	0.0346006		CASRAREGANVLTF	525	0.0250502
CASSYSAGANVLTF	570	0.0260418		CASSSLGENTEAF	864	0.0259664		CASSTGGVGYEQYF	348	0.00966962		CASSLTTTGELF	1185	0.0346006		CASSYINQPQHF	524	0.0250025
CASSYSILYGYTF	570	0.0260418		CATSDSTENYGYTF	860	0.0258461		CASSFQGANYYNEQF	348	0.00966962		CASSLAGQQETQYF	1183	0.0345422		CASSFRDSGSAGETQYF	524	0.0250025
CASHGGGRTYEQYF	569	0.0259961		CASTRFYRGRNSPLHF	858	0.025786		CASSKGWEAF	347	0.00964183		CASRARLARTGELF	1180	0.0344546		CSARGPRGLDSPLHF	524	0.0250025
CASSLTGRLGDEQF	569	0.0259961		CASSLGSGGAWLNEQF	854	0.0256658		CASSVGLAGSYNEQF	347	0.00964183		CASSLEHSGNTIYF	1177	0.034367		CASSLRTGDGETQYF	523	0.0249548
CASSGLAGGSYNEQF	569	0.0259961		CASSLAKETQYF	849	0.0255155		CASSALPYEQYF	347	0.00964183		CASSLAGGEASEKLF	1176	0.0343378		CASSRVAGDSYNEQF	523	0.0249548
CASSLAQAGAVNEQF	568	0.0259504		CSVRSGGSYNSPLHF	848	0.0254855		CASSSGTRPDEQF	347	0.00964183		CASSLGLGGAVAKETQYF	1169	0.0341334		CASSEVRGIQETQYF	523	0.0249548
CASNLVGTGVYEQYF	568	0.0259504		CASSLAGNTEAF	843	0.0253352		CASSLGGPQPQHF	344	0.00955847		CASSLGGLNQPQHF	1169	0.0341334		CASSSGERLTISGANVLTF	522	0.0249071
CASSSFRDKLVGGYTF	567	0.0259047		CASSEGYNEQF	842	0.0253052		CASSRQVYEQYF	344	0.00955847		CASSLGGGANTGELF	1162	0.0339291		CSAHDTSYEQYF	522	0.0249071
CASSYGQQPQHF	567	0.0259047		CASSYSLAGSLAGLLEQYF	840	0.0252451		CASSPNRVPVHNEQF	343	0.00953069		CASSELIYNEQF	1161	0.0338999		CSARDTERDYGYTF	522	0.0249071
CASSHDIGNQPQHF	566	0.025859		CASSQGWGGNGNTEAF	838	0.025185		CAWNPWPVGNEKLF	343	0.00953069		CASGTTRDRPQETQYF	1160	0.0338707		CASTGETGANVLTF	522	0.0249071
CASSRAAIHEQYF	564	0.0257676		CASTLSGMTGELF	832	0.0250046		CASSQDGVESIQYF	341	0.00947511		CASAPGGPNQPQHF	1153	0.0336663		CASSGRESTDTQYF	522	0.0249071
CASSRLAGNTDTQYF	563	0.025722		CASSPNRGQGVWLSGELF	821	0.024674		CASSSNRLTEAF	341	0.00947511		CASALVGNEQF	1152	0.0336371		CASIGTVNTGELF	521	0.0248593
CASSPRVLTDTQYF	563	0.025722		CASSSTPSNEQF	821	0.024674		CASSTPGTVYNEQF	341	0.00947511		CASSLERQGHGYTF	1150	0.0335787		CASSNTLVSGFKFEQF	521	0.0248593
CASSEVDNTEAF	560	0.0255849		CASSQGRTRSYNEQF	820	0.024644		CASRTLAGSLYEQF	340	0.00944733		CASSHQDLIENTGELF	1145	0.0334327		CSPPPPFSYNEQF	521	0.0248593
CASSYWQGSEQF	560	0.0255849		CASSQDPGQGQPQHF	815	0.0244937		CASSSSRDRGLGETQYF	337	0.00936397		CASSLGQANSPLHF	1145	0.0334327		CASSTGLAVGTDTQYF	521	0.0248593
CASSILAGENADTQYF	558	0.0254935		CASGLALGQGLNSPLHF	812	0.0244036		CAWSVGQSGQPQHF	335	0.0093084		CASRNLADVQETQYF	1144	0.0334035		CSAATGRSNQPQHF	521	0.0248593
CASCPRRDIRYEQYF	557	0.0254478		CSRTRDNLTSYAQYF	810	0.0243435		CASSASGGASGYYEQYF	334	0.00928061		CASRTIGTGELF	1140	0.0332867		CASSLATDYGDTQYF	521	0.0248593
CASSPKTGTYEQYF	555	0.0253565		CASSLGDLLSMKTGRFITEAF	807	0.0242533		CASSRAGLAGSGELF	332	0.00922504		CASRERQGQNTEAF	1130	0.0329947		CASSALSYEQYF	520	0.0248116
CASSQDIQAGVRTEQF	555	0.0253565		CASRNDRAGELF	804	0.0241631		CAWSVDSIGGTQYF	332	0.00922504		CASSESVRYSNQPQHF	1129	0.0329655		CSARQSGSTDTQYF	519	0.0247639
CASSSTGRWYNEQF	554	0.0253108		CASSLRRDAGVYEQYF	802	0.024103		CASSLPRDRGEQYF	331	0.00919725		CASSLGLRGTGELF	1129	0.0329655		CASSSLAGTHLEQF	518	0.0247162
CASSLSGGQAVYEQYF	553	0.0252651		CASRSDTSGNTIYF	799	0.0240129		CASRDRGRNSPLHF	331	0.00919725		CSLLVRGQEQF	1126	0.0328779		CSARDRGLVYGYTF	518	0.0247162
CASSHFRGGAGEQYF	553	0.0252651		CASSPTWGGQETQYF	795	0.0238927		CASSQVTGSNQPQHF	329	0.00914168		CASSKGQGTETQYF	1126	0.0328779		CATSRVKGQGPDTQYF	518	0.0247162
CASSLQGGVTGELF	553	0.0252651		CASSLISSAETQYF	779	0.0234118		CSGLATDTQYF	329	0.00914168		CATSGTATMNTEAF	1125	0.0328487		CASSEWTGGPEKLF	517	0.0246685
CASSYRTGVGNSPLHF	553	0.0252651		CASSSWTGRGSKTQYF	772	0.0232014		CAWSVKGMADTQYF	329	0.00914168		CASSAAGGSGTEAF	1118	0.0326443		CASSLGVAGERETQYF	517	0.0246685
CASSVGAGGGTDTQYF	551	0.0251737		CASSLEGRYNEQF	770	0.0231413		CAISRESYSYEQYF	329	0.00914168		CASGIQWGVGQPQHF	1111	0.0324399		CASSSRSGHSPLHF	517	0.0246685
CATLGRSSYEQYF	551	0.0251737		CSVTGAGINTGELF	769	0.0231113		CASSASTGNEQYF	327	0.00908611		CASSPKTGEADTQYF	1104	0.0322355		CASTSWRQGFTGELF	516	0.0246208
CASSEYLWGALGEKIEKLF	549	0.0250823		CASSQDRVAGELF	768	0.0230812		CASSQARVAKNIQYF	326	0.00905832		CASSPWTGAGNTEAF	1101	0.0321479		CSAMTSRSTDTQYF	516	0.0246208
CASSLAEGPYKAF	549	0.0250823		CASSSRGQNSPLHF	766	0.0230211		CASSTRGLGNQPQHF	325	0.00903053		CASSPRQGGNEQF	1098	0.0320603		CSARDPGDYGYTF	516	0.0246208
CASSPLSVREYQETQYF	548	0.0250366		CASSYRGLNQPQHF	766	0.0230211		CASSLGSRVNAGELF	323	0.00897496		CSASRDTSNQPQHF	1097	0.0320311		CSARKDRNTEAF	515	0.0245731
CASSYTPGTSQEQYF	547	0.024991		CSAWTSGGNSYNEQF	765	0.022991		CASSLGTGANEQF	323	0.00897496		CASSTTGEETQYF	1097	0.0320311		CSAARDGDQPQHF	514	0.0245253
CSARDTEAGGRVFRTDTQYF	544	0.0248539		CASSEEPGRLETQYF	762	0.0229009		CASSLLPHVAGENTEAF	322	0.00894718		CASSEGGLPGETQYF	1096	0.0320019		CSAYRLAGGPQETQYF	513	0.0244776
CASTPTGYGGNQPQHF	544	0.0248539		CASSSAQEVQGQPQHF	758	0.0227807		CASTERKGPNTDTQYF	321	0.00891939		CASVRDRNEKLF	1092	0.0318851		CSAGARGDQPQHF	513	0.0244776
CASSLLTGDCTF	543	0.0248082		CASSIQGESYNEQF	756	0.0227206		CASSLTGDNSPLHF	317	0.00880824		CASRGGASYNEQF	1089	0.0317975		CSAPDRATNEKLF	513	0.0244776
CASSLLGDRGFDTQYF	543	0.0248082		CASSPSVRNEQF	756	0.0227206		CAISESGNSNQPQHF	316	0.00878046		CASSARRLEGYGYTF	1089	0.0317975		CASSFLDRGGYGYTF	512	0.0244299
CASSPQGLGNEKLF	542	0.0247625		CASSPGTGNYGYTF	755	0.0226905		CASSVSAGTLYNEQF	315	0.00875267		CASGDRGRDSPLHF	1086	0.0317099		CASSVALGGKPQF	511	0.0243822
CASILLAGRTGELF	542	0.0247625		CSAYPYTEGSTDTQYF	752	0.0226003		CASSLRADQPQHF	315	0.00875267		CASSPSGLGTDTQYF	1086	0.0317099		CASSSVAGDPNEQF	510	0.0243345
CSALQGRVTEAF	541	0.0247168		CASSKTSGGF	752	0.0226003		CAWSVPGPGAYEQYF	313	0.0086971		CASTKGGGLTYNEQF	1084	0.0316515		CASSLETSNSPLHF	510	0.0243345
CASSQAGTAFRETQYF	539	0.0246255		CSVASLRGQRSYEQYF	748	0.0224801		CASSQEGQGYEQYF	313	0.0086971		CASSPSGEIISDTQYF	1082	0.0315932		CASSSPRDSAGDTQYF	509	0.0242868
CASSLGDGRSYEQYF	537	0.0245341		CSAPASRTGTDTQYF	743	0.0223299		CASSLLAGGYEQYF	312	0.00866931		CASSYGLAGSNEQF	1081	0.031564		CASTLHGTGGNTGELF	509	0.0242868
CASSSGRYEQYF	537	0.0245341		CASSYSSRIGRINQPQHF	742	0.0222998		CASSQVGANQPQHF	311	0.00864153		CSVVARTLSYNEQF	1075	0.0313888		CSAMGLAGNEQF	509	0.0242868
CASSLAGSNYEQYF	536	0.0244884		CASSQTPGTAYGYTF	742	0.0222998		CNVEPDRGRAETQYF	311	0.00864153		CASSSRQGETQYF	1075	0.0313888		CASSIAPGVAEKLF	509	0.0242868
CASRPTSGSAPSYNEQF	535	0.0244427		CASSFSGAEQETQYF	741	0.0222698		CATSSGGFGPNQPQHF	310	0.00861374		CASRDTGTGQETQYF	1073	0.0313304		CASSEEGGGWSKTQYF	509	0.0242868
CASSYFGGSTDTQYF	534	0.024397		CSTRRAVQETQYF	741	0.0222698		CASSLSGLAGPQETQYF	309	0.00858595		CASSWGQGSAGELF	1072	0.0313012		CSARHGIYNSPLHF	509	0.0242868
CASSPVGAVNEQF	534	0.024397		CASSLGLAGGVTGELF	740	0.0222397		CAWSGDRVSYNEQF	306	0.0085026		CSARDWGFHPKNIQYF	1071	0.031272		CASVRDRGETQYF	507	0.0241913
CASSPGTGGYNEQF	532	0.0243056		CASSLETGGYNEQF	739	0.0222096		CAWTPRTGWDTGELF	304	0.00844702		CASSFHLEGTPYGYTF	1071	0.031272		CSALRANTGELF	507	0.0241913
CATRLLGDTQYF	531	0.02426		CASSYSIQGGRPQHF	734	0.0220594		CASSSGPPNNSPLHF	304	0.00844702		CASSPQGGNSPLHF	1068	0.0311844		CSAQTQGF	507	0.0241913
CASSFTGTGRNYGYTF	531	0.02426		CASSQAVAGGNYEQYF	732	0.0219993		CASSTTGQGRGNIRYF	303	0.00841924		CSARSVGGGSLNTEAF	1065	0.0310968		CASSIDERLAGTNTGELF	506	0.0241436
CASSPGTSGSGGETQYF	529	0.0241686		CASSPTPGTSGGQETQYF	730	0.0219392		CAWRERSGLSTGTQYF	303	0.00841924		CSARSLAGVKSSYNEQF	1063	0.0310384		CASSLDRTSTNEKLF	506	0.0241436
CASSPSPVLGPEAF	529	0.0241686		CASSLAGGSYNEQF	729	0.0219091		CASSQVGPGDTEAF	301	0.00836366		CSARIDRGRGYTQYF	1062	0.0310092		CASGASGRPDTQYF	506	0.0241436
CASSRTSNEQF	529	0.0241686		CASSQPGGRWAQYF	729	0.0219091		CASSSQGGSSPLHF	299	0.00830809		CASREGQLNTEAF	1058	0.0308924		CSAGQGVTEAF	505	0.0240959
CASSPAGDEQYF	527	0.0240772		CASSYSIRADGYTF	728	0.0218791		CASSLKGSNQPQHF	297	0.00825252		CASKYNSPLHF	1057	0.0308632		CASSTWTGQETQYF	504	0.0240482
CASSRFGSQPQHF	527	0.0240772		CASSLGESGEKLF	726	0.0218189		CASGRTAGGLDRYEQF	297	0.00825252		CASSIWGEQF	1057	0.0308632		CASSIRADTVNEKLF	504	0.0240482
CASSHGTGVTEAF	527	0.0240772		CASSLGPGNQPQHF	726	0.0218189		CASSQGYGTAFNTEAF	295	0.00819695		CASRVEGLNTQPQHF	1053	0.0307464		CASSDPRLTNTGELF	503	0.0240005
CASSFVRDSVRYEQYF	526	0.0240315		CASRPTVATYNEQF	720	0.0216386		CASSTPGGAVYGYTF	293	0.00814137		CASSLIQGGTGELF	1053	0.0307464		CSADPFGEGNQPQHF	503	0.0240005
CASSQEASGSVYEQYF	526	0.0240315		CASTPGLAGGRQETQYF	713	0.0214283		CASSQDSYEQYF	293	0.00814137		CSVDRDYGYTF	1051	0.030688		CSARDSSRSGNTIYF	503	0.0240005
CAQEIMGFRGYTF	525	0.0239858		CASSFRDSSYEQYF	712	0.0213982		CASSLSRDRGLGETQYF	292	0.00811359		CASSFNRDSNQPQHF	1050	0.0306588		CASSPGARQPQHF	501	0.0239051
CASIGAGRKELYGYTF	523	0.0238945		CASSLYRGLNNSPLHF	712	0.0213982		CASSVAASGRLYEQYF	291	0.0080858		CASSDLAGGLETQYF	1048	0.0306004		CASSQDRRNTEAF	501	0.0239051
CASSAF	522	0.0238488		CASSYASAMAYNEQF	710	0.0213381		CASSSDWQYEQYF	290	0.00805802		CASSEAGLAGGSTDTQYF	1048	0.0306004		CASSVPGYNEQF	499	0.0238096
CASSDHLGREQF	522	0.0238488		CASSLLGMGETQYF	709	0.021308		CASSLLKNTEAF	290	0.00805802		CASSLISGGLILYNEQF	1043	0.0304544		CSAVKGGPRTEAF	499	0.0238096
CASSFVGRLEAF	522	0.0238488		CASSDSDTDTQYF	706	0.0212179		CASSPRWGGPNTGELF	288	0.00800244		CASSESAGLLETQYF	1042	0.0304252		CSAKVTNQPQHF	499	0.0238096
CSVETLYTGADEQYF	522	0.0238488		CASSYTKDSQNEKLF	704	0.0211578		CASSLRRGETQYF	287	0.00797466		CASSLVLNTEAF	1042	0.0304252		CSGAQQGNYYNEQF	499	0.0238096
CASSAWGGGLASDEQF	520	0.0237574		CASSLKGYSNQPQHF	703	0.0211277		CASSQAGGPYEQYF	287	0.00797466		CASSIGPGTSGEGVCEF	1042	0.0304252		CSAQIWGKGREQYF	498	0.0237619
CASSHRASRFVGELF	520	0.0237574		CASSLTLTGTVSIGNTIYF	702	0.0210977		CAWRGLAGGKRGDTQYF	286	0.00794687		CASRVGSANTGELF	1042	0.0304252		CSAPGLAGGEQF	498	0.0237619
CASTPGGTAESSYGQYF	519	0.0237117		CASSFTGPPGNEQYF	702	0.0210977		CASNLPLYGSYNSPLHF	285	0.00791908		CASSDLRGVTTLLNEQF	1041	0.030396		CSARRRDGKNIQYF	498	0.0237619
CASSHGDGKISGNTIYF	518	0.023666		CASSPTGGRSNQPQHF	701	0.0210676		CASSLGQNTGELF	284	0.0078913		CAGLQGATANYGYTF	1041	0.030396		CSAPEGGKNTEAF	498	0.0237619
CASSLSHSSYNEQF	516	0.0235746		CASSSHASNYEQYF	698	0.0209774		CASSHGLAGEQETQYF	282	0.00783573		CASSFGSLSYGYTF	1040	0.0303668		CASSMGAGNTIYF	498	0.0237619
CASSHGQTFGNEQF	516	0.0235746		CASSSRTGSSYNEQF	697	0.0209474		CASSLQGHKQYF	281	0.00780794		CASSPGLAGVGEQF	1040	0.0303668		CASRTGNWDTIYF	498	0.0237619
CASREGLAGFYEQYF	516	0.0235746		CASSPETGARGQPQHF	697	0.0209474		CASSQVTGLETQYF	279	0.00775237		CSAETGAHNEQF	1040	0.0303668		CASSLLDRMNTEAF	497	0.0237142
CASSLGGTQYF	516	0.0235746		CASSQPFPGGYSYEQYF	694	0.0208572		CASSFQFIGSPLHF	279	0.00775237		CASSEGVWTGELF	1040	0.0303668		CSAKTGENSPLHF	497	0.0237142
CASSGRFQGTANEKLF	515	0.023529		CASSWGTAGVDTQYF	693	0.0208272		CASSAGPTRTEAF	278	0.00772458		CASSQDLGGGTSYNEQF	1038	0.0303084		CASSGTYEQYF	497	0.0237142
CSAGRVGGPVYF	515	0.023529		CASSQDVGHEQF	692	0.0207971		CASSSGHGGGVDTQYF	277	0.00769679		CASSYSTNTEAF	1038	0.0303084		CASSQGLAGNTIYF	496	0.0236665
CASSPWTGEEEKLF	513	0.0234376		CASSPVGQVTGELF	686	0.0206168		CASSRDDQETQYF	274	0.00761344		CASSLWTGGNTGELF	1037	0.0302792		CASSEYEWELAKNIQYF	495	0.0236188
CASSLSRGFGLAAYEQYF	513	0.0234376		CASSLVAADSNQPQHF	680	0.0204365		CASASGAYTGELF	274	0.00761344		CASSPWGGMNTEAF	1035	0.0302208		CSATTARAYNEQF	495	0.0236188
CASSTYEQYF	513	0.0234376		CASSHGTASSYEQYF	677	0.0203463		CASSLFPHVAGENTEALF	274	0.00761344		CASSPQPPGSTDTQYF	1035	0.0302208		CASSQQKNTEAF	495	0.0236188
CASSPTSGGYEQYF	512	0.0233919		CASSSRQVGYYGYTF	676	0.0203163		CASSGKQGSYEQYF	273	0.00758565		CASSLKSGTDTQYF	1031	0.030104		CASSWSGTYEQYF	495	0.0236188
CASIPGQGAAGANVLTF	512	0.0233919		CASSLTGWSYNEQF	674	0.0202562		CASSISGQGAYEQYF	272	0.00755786		CSVVRTGSGNTIYF	1031	0.030104		CSASLPDKNTEAF	495	0.0236188
CASSIGGPLYEQYF	511	0.0233462		CSAASEPTQYF	671	0.020166		CASSQGSLGTDTQYF	272	0.00755786		CASSKGFGVAQNTEAF	1030	0.0300748		CASSLPNTEAF	495	0.0236188
CSVVLDGIYGYTF	508	0.0232091		CASSVTLDTQYF	670	0.0201359		CASSTLEAGSGEQYF	271	0.00753008		CSVARAQNTEAF	1029	0.0300456		CSAIGPLGRETQYF	495	0.0236188
CASSPDRVGQPQHF	507	0.0231635		CASSSPGGSNTGELF	664	0.0199556		CASSRRLNQPQHF	271	0.00753008		CASAILGREETQYF	1027	0.0299872		CASGDSSYEQYF	494	0.0235711
CSARGWRTSGNNEQF	502	0.022935		CASSQDLSGGPGDTQYF	662	0.0198955		CASSSRTGHTDTQYF	270	0.00750229		CASSLKTGKYGYTF	1024	0.0298996		CASGLGGQGAYNEQF	494	0.0235711
CASSLGLAGGIDTQYF	502	0.022935		CASSQIEGRMLANYGYTF	658	0.0197753		CASSLAGQPRETQYF	269	0.0074745		CASSPLAGGPDEQF	1023	0.0298704		CASSKTSGSNEQF	494	0.0235711
CASSFGRTETQYF	502	0.022935		CASSYSRLAGAPYEQYF	656	0.0197152		CASSPTGTGADTQYF	268	0.00744672		CASSGAFWNSPLHF	1023	0.0298704		CASSLDRGYGYTF	494	0.0235711
CASSLYLGGTQETQYF	501	0.0228893		CAIPGQDPLSNQPQHF	656	0.0197152		CASSPIRTARTDTQYF	266	0.00739115		CSAGRRNTEAF	1022	0.0298412		CSARDYSSMNTEAF	494	0.0235711
CASSPGQTYGYTF	500	0.0228437		CASTPIMDQPQHF	655	0.0196851		CASSDLQPQHF	264	0.00733557		CSARDQGGQGRTQYF	1022	0.0298412		CSARDPASGSRGNEQF	493	0.0235233
CASSGGSVATRGAYEQYF	499	0.022798		CASSLGLGGQETQYF	654	0.0196551		CASSQVLAGKAPLHF	264	0.00733557		CASSLSGSYEQF	1019	0.0297536		CASSEDRDRLETQYF	493	0.0235233
CASSLYWETRETQYF	499	0.022798		CASSLGQGSYNEQF	653	0.019625		CASSLVTGQGNNEQF	261	0.00725221		CASLRDRGWNTEAF	1019	0.0297536		CATRGGVSNQPQHF	493	0.0235233
CASSQILTSAGVYGMDSTDTQYF	499	0.022798		CASSLMGGVEQYF	653	0.019625		CASSLVIHYEQYF	259	0.00719664		CASSLGSMTGGPPLHF	1016	0.029666		CASSPMTGGTDTQYF	492	0.0234756
CASSRGPSPLLQF	498	0.0227523		CASSRGGTGTDTQYF	653	0.019625		CASSVTPGRGPEAF	256	0.00711328		CSVNGQGNTEAF	1015	0.0296368		CASSPPTGTGQPQHF	492	0.0234756
CASSQDVSGTSNEQYF	498	0.0227523		CASSPPQGRNSNQPQHF	648	0.0194748		CASSQDFNTYEQYF	255	0.0070855		CASTPGTNQETQYF	1014	0.0296076		CSAGGTGKGNTIYF	492	0.0234756
CASSQKPGLADTYEQYF	498	0.0227523		CASSFDMANEQF	645	0.0193846		CASSLFPHVVGENTEAF	254	0.00705771		CASRKTVENTGELF	1013	0.0295784		CSARLRTSGRAGTGELF	492	0.0234756
CSSGRAYEQYF	498	0.0227523		CASSSSGGPPYNEQF	645	0.0193846		CASSQGVATEGQQF	254	0.00705771		CASSLNGHQETQYF	1011	0.02952		CASSLRGRTGELF	491	0.0234279
CASSRAPGGLYNEQF	498	0.0227523		CASSPLAGGYNEQF	643	0.0193245		CASSQDSGRYEQYF	250	0.00694657		CSARPNGRLVTEAF	1011	0.02952		CASSLGQGYNEQF	491	0.0234279
CASSYSGSSNQPQHF	497	0.0227066		CASRIQGSGQETQYF	642	0.0192944		CASSRILAGQETQYF	250	0.00694657		CASSLEVGLNTEAF	1005	0.0293448		CASSPWTKETQYF	491	0.0234279
CASSANYEQYF	497	0.0227066		CASSYTVGQGVYSGNTIYF	638	0.0191742		CASSQGEGGYEQYF	249	0.00691878		CASSFIGETQYF	1000	0.0291988		CASTLRGQGDTEAF	491	0.0234279
CASSQDSGTGTYEQYF	496	0.0226609		CASSYSTRPTNTGELF	637	0.0191442		CASSQGLAGVEYF	246	0.00683542		CASSLKPTSSYNEQF	998	0.0291404		CASNELAVTNTGELF	490	0.0233802
CASRRQGATGELF	496	0.0226609		CASSSTDTASYNEQF	629	0.0189037		CASSPDGLWNTEAF	246	0.00683542		CASSTGNIQYF	996	0.029082		CASRGLAGASNEQF	490	0.0233802
CASSYSNLPGLSSYEQYF	496	0.0226609		CASSQDWRTSGGLRYTQYF	625	0.0187835		CASSQVIGGNTEAF	245	0.00680763		CSVDRGNTEAF	994	0.0290237		CASSFGQGNGYTF	490	0.0233802
CASSRGGGANTGELF	495	0.0226152		CASSQASGGEYNEQF	624	0.0187535		CTSSLFPHVAGENTEAF	245	0.00680763		CASSLSARGTEAF	994	0.0290237		CSARDPVGQREAF	489	0.0233325
CASSESWAQTYNEQF	493	0.0225238		CASSQPPTEQF	623	0.0187234		CASSSVGTGGETQYF	245	0.00680763		CASSRGTGSNEQF	991	0.0289361		CASSYAGQENIQYF	489	0.0233325
CASSITKQGNTEAF	493	0.0225238		CASSQSGVDYNEQF	622	0.0186934		CASSYPWGGTTDTQYF	243	0.00675206		CASRPPDGGGYNEQF	990	0.0289069		CSAPRQGLNTEAF	489	0.0233325
CASSLAKNIQYF	493	0.0225238		CATISGPQETQYF	622	0.0186934		CASSQEGSGNTIYF	243	0.00675206		CSVVRTGGGEQF	989	0.0288777		CSAGDLGSNQPQHF	488	0.0232848
CASSFEGGGSSEQYF	492	0.0224782		CASSQGSPGDTQYF	621	0.0186633		CSVVPPTGFCGYTF	243	0.00675206		CASSFPGNTGELF	988	0.0288485		CASSPEGGGPQPQHF	487	0.023237
CASSPRILKPGLAGASSYNEQF	492	0.0224782		CASSQDPPGVGGRGWEQF	618	0.0185732		CASRFAGARETQYF	242	0.00672427		CASSLGTLTVSGANVLTF	987	0.0288193		CASSLGISGANVLTF	487	0.023237
CASSLQAVLGYTF	491	0.0224325		CSATDRGRGTDTQYF	617	0.0185431		CASSGTGSNQPQHF	241	0.00669649		CASSLTSGGAETQYF	986	0.0287901		CASSLAIGGTNEKLF	487	0.023237
CASSLPQTRSETQYF	491	0.0224325		CASSQSDRPNQPQHF	613	0.0184229		CAISASGTAGEKLF	240	0.0066687		CASSLELQMNTGELF	985	0.0287609		CSARDQGVDTEAF	486	0.0231893
CASSLDINSNQPQHF	491	0.0224325		CASSEGPEVHEQYF	612	0.0183928		CAIQDANTGELF	240	0.0066687		CASFAPQGRTDTQYF	984	0.0287317		CASSLEGTRSSYEQYF	486	0.0231893
CASSYSTPGPSSYNSPLHF	490	0.0223868		CASSSGGPYEQYF	611	0.0183628		CAIRRLAGISSYNEQF	239	0.00664092		CASSPTGAQGANVLTF	983	0.0287025		CASSTGGTRRYNEQF	486	0.0231893
CASSGNTDTQYF	489	0.0223411		CASNFDRAGYTF	609	0.0183027		CASRDHSSYGYTF	239	0.00664092		CASRPVDRVSTEAF	983	0.0287025		CASDRDLNTEAF	486	0.0231893
CASSLGPIRTNVLTF	489	0.0223411		CASSGTAIITDTQYF	608	0.0182726		CAAREAYEQYF	238	0.00661313		CASAWGSQETQYF	983	0.0287025		CASSLVATYEQYF	485	0.0231416
CASSQGDREEETQYF	488	0.0222954		CASSPNGGSSSYNEQF	606	0.0182125		CVSSLFPHVAGENTEAF	237	0.00658534		CATELRRGAPYNEQF	979	0.0285857		CSARDRGLGANVLTF	484	0.0230939
CASRGGSRDTQYF	488	0.0222954		CASTPLDRGYNSPLHF	606	0.0182125		CASSVGGFGGASETQYF	236	0.00655756		CASSGDSNQPQHF	978	0.0285565		CSASALGTNTEAF	484	0.0230939
CSGVPNTGELF	488	0.0222954		CASSYSSRRSPLHF	603	0.0181224		CSASGPSSLQGEQLF	235	0.00652977		CSGYGSNTGELF	977	0.0285273		CASSTGAAGEKLF	484	0.0230939
CASSLFLGTGLYEQYF	487	0.0222497		CASSSPFTRTRTDTQYF	599	0.0180021		CATSRDSRPNPPLHF	233	0.0064742		CSVGGEYSGYTF	976	0.0284981		CASRRGPRVDEQF	484	0.0230939
CASSLGPPGNTIYF	487	0.0222497		CASSHGRYQETQYF	597	0.017942		CASSILREETQYF	231	0.00641863		CSARDPREGPAGELF	975	0.0284689		CASSIQATNEKLF	483	0.0230462
CASTPGTGGSYEQYF	485	0.0221583		CASSVGSGGYYNEQF	595	0.0178819		CASSFLGQGGYEQYF	229	0.00636305		CSARDPRSGGRGELF	974	0.0284397		CASSLPRPFLSGAYNEQF	483	0.0230462
CASSQEPRRTSGLNEQF	484	0.0221127		CSAKLPTGRGYEQYF	595	0.0178819		CAIRRDREGEQYF	228	0.00633527		CASSLTGEPNTGELF	972	0.0283813		CASTPPARGGDEQF	483	0.0230462
CASSGPYGYTF	484	0.0221127		CASSRGQGRGTEAF	593	0.0178218		CASSQVKRGTEAF	227	0.00630748		CASSFMASGEGEQF	972	0.0283813		CSALRAGGIGGRGNEQYF	482	0.0229985
CASSLEVQAYEQYF	483	0.022067		CASSQGTGLTNTGELF	587	0.0176415		CASSLSTNYGYTF	227	0.00630748		CASSLDHSGANVLTF	969	0.0282937		CSARVGGPSTEAF	482	0.0229985
CASSLGYEQYF	483	0.022067		CASSDLISWAQGAGGELF	583	0.0175213		CASSATGGVSYEQYF	226	0.00627969		CSVENGIQETQYF	964	0.0281477		CASSLSQVTYGYTF	482	0.0229985
CASSPPVLGANVLTF	482	0.0220213		CASSLTYDSNEQF	578	0.017371		CASSQGEGQGSPLHF	225	0.00625191		CASQLGGATTDTQYF	963	0.0281185		CASDKGHRDSEQYF	482	0.0229985
CSVEEGGLHF	482	0.0220213		CASSYVRGPLYEQYF	576	0.0173109		CASSTGGTLYEQYF	224	0.00622412		CASSLGLAGGETQYF	963	0.0281185		CASSSLAGADTQYF	481	0.0229508
CSARDLTGFWYEQYF	481	0.0219756		CASSTTAGGPSYEQYF	572	0.0171907		CAISGDTEAF	221	0.00614076		CASSLTGIPDTGELF	962	0.0280893		CSAPGQGMNTEAF	481	0.0229508
CASSLGEAEAF	481	0.0219756		CASSQDVGEPNSPLHF	568	0.0170705		CASSQGSTQYF	221	0.00614076		CASSDKYPKKNTEAF	959	0.0280017		CSARDPGGRDYEQYF	481	0.0229508
CASSYSSGANVLTF	481	0.0219756		CASSHRRIDEQF	568	0.0170705		CATGDNNYEQYF	221	0.00614076		CASSEWDNYNEQF	956	0.0279141		CASSLRQTEAF	481	0.0229508
CAWTLGQGFSYEQYF	480	0.0219299		CASSPPGSVAAGELF	564	0.0169503		CASLRQGEVVYGYTF	221	0.00614076		CSVAQSSNQPQHF	955	0.0278849		CASSLPPRETQYF	481	0.0229508
CASSPFAGNTIYF	479	0.0218842		CASSRAGQGNEQYF	564	0.0169503		CASSVDPGVNTEAF	220	0.00611298		CSVPQGNYEQF	955	0.0278849		CSASTSGSSDTQYF	481	0.0229508
CASQRSRINTGELF	479	0.0218842		CASSLSSGGGYNEQF	561	0.0168601		CASNLDRWGGPNQETQYF	220	0.00611298		CASKTGNYYGYTF	953	0.0278265		CSVEAQGLGNIQYF	481	0.0229508
CASSRRGGGPQETQYF	479	0.0218842		CASTRGTQEKLF	561	0.0168601		CACLTTHSNQPQHF	217	0.00602962		CASSARLAGVVVGSYNEQF	952	0.0277973		CASRVGQIMNTEAF	481	0.0229508
CASSPPPREGSSYNEQF	479	0.0218842		CASSFGGGFLGNEQF	560	0.01683		CAWSVPPDTQYF	216	0.00600183		CSVGRGSNQPQHF	950	0.0277389		CSASYAGDTGELF	480	0.022903
CASRSGLAGQYF	478	0.0218385		CASSAIDRDAPEQYF	559	0.0168		CASSYGQSNQPQHF	215	0.00597405		CASSEAGRLNIQYF	950	0.0277389		CSASPDRLSYTF	480	0.022903
CASSSTLRYEQYF	477	0.0217928		CASSPRGPSGELF	558	0.0167699		CAARTNTGELF	214	0.00594626		CSVDGQGLTGELF	949	0.0277097		CASSPGTGEYNSPLHF	480	0.022903
CASSLRLDSKNIQYF	477	0.0217928		CASSLDLDRGEQYF	555	0.0166798		CASSLFPHVTGENTEAF	214	0.00594626		CASSYGGMNTEAF	947	0.0276513		CASSIRYGSSYNEQF	480	0.022903
CATSGGIETQYF	477	0.0217928		CASSSRPGQINEKLF	551	0.0165596		CASSPGQQSGANVLTF	214	0.00594626		CASSLGSGGKGYEQF	945	0.0275929		CSARDLAQAGELF	478	0.0228076
CASSLVASGLVLYEQYF	476	0.0217472		CASSQLPGAGQQETQYF	551	0.0165596		CASNDRASTEAF	213	0.00591847		CASSGTSGGYNEQF	945	0.0275929		CASSLKRGQADTQYF	478	0.0228076
CSVVEGSNQPQHF	476	0.0217472		CASSLVLGQKSNQPQHF	549	0.0164995		CASTGTLGEKLSF	213	0.00591847		CASAREGPITEAF	944	0.0275637		CASSLERSGTQYF	478	0.0228076
CASSHPVKETQYF	475	0.0217015		CTSSFKEGLAIAGETQYF	547	0.0164393		CASSQDYNSYEQYF	212	0.00589069		CASSLGGQGIRDTF	941	0.0274761		CASSVQGENYEQYF	477	0.0227599
CASSQAGTRYEQYF	475	0.0217015		CASSQEPAGGHGDTQYF	546	0.0164093		CASSPGQGNEKLF	211	0.0058629		CASSLVPGQGAATEAF	941	0.0274761		CRAGGTSADTQYF	477	0.0227599
CASSLRTGGSYEQYF	475	0.0217015		CASSPQLGNEQF	546	0.0164093		CASSLSPTDYGYTF	209	0.00580733		CASTSGTDTQYF	939	0.0274177		CSALQETQYF	477	0.0227599
CASSLRRRELTDTQYF	474	0.0216558		CASSQVPGGTYNEQF	540	0.016229		CASSQDWAVGGAGNTIYF	209	0.00580733		CASSLEGDNTEAF	938	0.0273885		CASHSGAGNTGELF	477	0.0227599
CASSQAAGQGELGANVLTF	473	0.0216101		CASSQEGTGVYNEQF	537	0.0161388		CASSSAGGAGGYTF	208	0.00577954		CASSYGGGKQETQYF	938	0.0273885		CASSIGHKTGLAGRTYEQYF	476	0.0227122
CASSPLDSLPYEQYF	473	0.0216101		CASSRGRAEGYGYTF	536	0.0161088		CASSSSLGQGRPYEQYF	207	0.00575176		CASSPTLGGDEQF	937	0.0273593		CASSEFEGRLKNIQYF	476	0.0227122
CASSLARGISQPQHF	472	0.0215644		CSARAPGQGGKPF	531	0.0159585		CASSRHLGLAEYNEQF	206	0.00572397		CSARGTLKGEKLF	936	0.0273301		CASGDRGGETQYF	476	0.0227122
CSVERGSSSVNTEAF	472	0.0215644		CASSLGDRANEQF	531	0.0159585		CATKRTANNSPLHF	206	0.00572397		CASSADWASSGANVLTF	935	0.0273009		CASSTGQGRYGF	475	0.0226645
CASSSPPTSDTQYF	471	0.0215187		CASSQQGRNTEAF	531	0.0159585		CASSRRGPGTDTQYF	201	0.00558504		CASSLQSSGIF	934	0.0272717		CASSPPPGRRRETQYF	475	0.0226645
CASSSRTSGADTQYF	471	0.0215187		CSAKGDGAGETQYF	530	0.0159284		CAVKESSYEQYF	200	0.00555725		CASSSGLAGEDEQF	932	0.0272133		CSARQTRGTDDGYTF	475	0.0226645
CASSFSRQGPFHDTEAF	470	0.021473		CASSFAGTYNEQF	528	0.0158683		CASSVVGRATEAF	199	0.00552947		CASSETDYNEQF	932	0.0272133		CSARANENRDYGYTF	475	0.0226645
CASSRYGRGSYNEQF	469	0.0214273		CASSHDYDEQYF	527	0.0158383		CASSGYEQYF	198	0.00550168		CASSSGDYGTEAF	932	0.0272133		CASSSGQGHEQF	474	0.0226168
CASSPTRTSGWGNEQF	469	0.0214273		CASSHRRIGEQF	522	0.015688		CTSILAGQGTSDTQYF	198	0.00550168		CASSYSTGQGVSPLHF	932	0.0272133		CASSLLGSSYQETQYF	474	0.0226168
CASSLWDSLQETQYF	469	0.0214273		CASRTTGEGYGYTF	521	0.015658		CASSPRTSGTITDTQYF	197	0.00547389		CSATGGEETQYF	931	0.0271841		CSAREFRTISYEQYF	474	0.0226168
CASSHTLLTGGRLYEQYF	469	0.0214273		CASSPWDGSDTQYF	518	0.0155678		CAITRQWDTEAF	197	0.00547389		CASNPQGPTLGNEQF	931	0.0271841		CASSLWGLVPGELF	474	0.0226168
CASSNSYEQYF	468	0.0213817		CASSQDQASLAKNIQYF	517	0.0155377		CASSLYNEQF	196	0.00544611		CASTWGRNTGELF	931	0.0271841		CASNELGLAGHQGTGELF	474	0.0226168
CATTLRRELPNEQF	464	0.0211989		CASGRDRNTGELF	515	0.0154776		CASSVHRSTEAF	192	0.00533496		CASIFDRGTYNEQF	928	0.0270965		CATSRGVGSTDTQYF	473	0.022569
CATGGRNTGELF	463	0.0211532		CASSLDSPSGGTETQYF	513	0.0154175		CAWRTGTSGRTGDTQYF	192	0.00533496		CASSFGGDQPQHF	927	0.0270673		CASSPVGDNSPLHF	473	0.022569
CASSLSSGSRTDTQYF	463	0.0211532		CASSPLGLAGTDTQYF	507	0.0152372		CASSRNRGYEQYF	192	0.00533496		CASSYSPPQGVEKLF	922	0.0269213		CASSSTGRTNEKLF	472	0.0225213
CASSLSPVYEQYF	463	0.0211532		CSVRTGMSEAF	506	0.0152071		CASGPGDRAVEAF	191	0.00530718		CASRPTGTSTGELF	922	0.0269213		CASSPLAGGSYEQF	472	0.0225213
CASSPSDYNEQF	461	0.0210618		CASSQAQAYNEQF	505	0.0151771		CASS_IEYNEQF	190	0.00527939		CSVGAGPYNEQF	920	0.0268629		CRVVRANTEAF	471	0.0224736
CASSKADSSGNTIYF	461	0.0210618		CASSHTSGTGNTIYF	505	0.0151771		CATSDPGLNIQYF	190	0.00527939		CASSLSGAAEKLF	917	0.0267753		CASSTLAGGPNEQF	471	0.0224736
CASRTLGGAYNEQF	461	0.0210618		CASSLGGGARSETQYF	504	0.015147		CASSVMASGHNEQF	189	0.0052516		CASSEGGGQETQYF	915	0.0267169		CASRTGGSNQPQHF	471	0.0224736
CASSPDRGQMSTEAF	461	0.0210618		CATSRDLGDGTGELF	503	0.015117		CASSQAGGRTYEQYF	188	0.00522382		CASGGRRGEKLF	915	0.0267169		CASSISSGGDGELF	470	0.0224259
CSAEPGARTEAF	458	0.0209248		CASSIGTGRSEAF	502	0.0150869		CASSRSGQARFNNEQF	188	0.00522382		CASSLVGQGNEKLF	913	0.0266585		CSAGDSRMISYEQYF	470	0.0224259
CSVGLARNTGELF	457	0.0208791		CASSRTGRETQYF	502	0.0150869		CANSLFPHVAGENTEAF	188	0.00522382		CASSRSPDSPLHF	913	0.0266585		CSASGQGSNQPQHF	470	0.0224259
CASRRTDRKEKLF	456	0.0208334		CSAEYPRGGSTDTRYF	501	0.0150569		CASSPGFGTQETQYF	187	0.00519603		CASRTSGGPNLPGSSNEQF	913	0.0266585		CATRTPRGSGTEYEKLF	469	0.0223782
CASSRGVGTGELF	456	0.0208334		CASSLGAGQGARRYF	501	0.0150569		CATSRDLVLGTNEKLF	187	0.00519603		CASSQGGDYNSPLHF	913	0.0266585		CASSTNTDTQYF	469	0.0223782
CASSAPGQSSYEQYF	454	0.020742		CASSLWDRKNQETQYF	499	0.0149968		CASSSRGGTQYF	186	0.00516824		CASSYTERGTQYF	912	0.0266293		CASSFSESNQPQHF	469	0.0223782
CASSEVGLAGGADTQYF	454	0.020742		CASSFGTSANEQF	498	0.0149667		CASSLTSGSRETQYF	186	0.00516824		CASSLRGVEQPQHF	911	0.0266001		CSATISGIDQPQHF	469	0.0223782
CASSQDGGGSTDTQYF	453	0.0206963		CASSPSIPYEQYF	492	0.0147864		CASSSPPAYGYTF	185	0.00514046		CASKQGGLIAKNIQYF	911	0.0266001		CASSLQRDIQETQYF	469	0.0223782
CASSPATGQDHQPQHF	453	0.0206963		CASRGFFLTDTQYF	491	0.0147563		CASSPGGAGYAF	182	0.0050571		CSVDRSGHSTDTQYF	911	0.0266001		CASTLRNTGELF	469	0.0223782
CASSPGGFLGPNYGYTF	453	0.0206963		CASSLIGRHRTDTQYF	490	0.0147263		CASSLPGLVQETQYF	181	0.00502931		CASRFRGTNQPQHF	911	0.0266001		CSAQRAAEYTQYF	468	0.0223305
CASRKGTKQYF	452	0.0206507		CASSLDRMGGRADTQYF	490	0.0147263		CASSSNRDWAVNTEAF	181	0.00502931		CASSETTTNEKLF	911	0.0266001		CASSLGGGDSRTQYF	467	0.0222828
CASSQDVAPNYGYTF	452	0.0206507		CSARDKDPQGTQYF	487	0.0146361		CASSQDLGEAGNTIYF	180	0.00500153		CASIVRDRFTGELF	910	0.0265709		CASSVGAGWGETQYF	467	0.0222828
CASSYGKVNTGELF	450	0.0205593		CASSFEQGVTEAF	485	0.014576		CASSLFLHVAGENTEAF	180	0.00500153		CASSDMSNEQF	908	0.0265126		CSARDLTSGRSEQF	467	0.0222828
CASSFLQGQFYEQYF	450	0.0205593		CAWSENTEAF	484	0.014546		CASSSETAAPGANVLTF	179	0.00497374		CASSERGSYNSPLHF	907	0.0264834		CASSLQGETQYF	466	0.022235
CASSPPGNQETQYF	450	0.0205593		CASSLSGQKYNEQF	484	0.014546		CASSVGPGNTEAF	178	0.00494595		CSVDQARDEQF	905	0.026425		CASSPGLADYNEQF	466	0.022235
CASSPEGSFSWETQYF	450	0.0205593		CASSQGGENIQYF	482	0.0144859		CASSYRASGGTDTQYF	177	0.00491817		CANTVNTGELF	904	0.0263958		CASSTRNYGYTF	465	0.0221873
CASSPITTDTQYF	450	0.0205593		CASSLTSGTTDTQYF	481	0.0144558		CASRPLNSGNTIYF	177	0.00491817		CSASTGDGSPLHF	903	0.0263666		CASRELPNEQF	465	0.0221873
CASSSPNTEAF	448	0.0204679		CASRPAGEAYNEQF	481	0.0144558		CSGPIAGGANTEAF	176	0.00489038		CASSLGPQRAEETQYF	903	0.0263666		CASSLVRGPGELF	465	0.0221873
CSAEDGQRGTDTQYF	447	0.0204222		CASRSRQVSLRTDTQYF	480	0.0144258		CASSPTGLAGANEQF	175	0.0048626		CASSFGLAGSSYNEQF	901	0.0263082		CASSIIGQGRGQPQHF	465	0.0221873
CASSLHTQETQYF	447	0.0204222		CASSRGASGGQGETQYF	479	0.0143957		CASSQRGVFYGYTF	174	0.00483481		CASRNRVTNEKLF	900	0.026279		CASSTTGGNWDNNSPLHF	465	0.0221873
CASSLTYEQYF	447	0.0204222		CASSLVRTRQNEQF	479	0.0143957		CSVQKDGFSYEQYF	173	0.00480702		CSVEFLEGTEAF	900	0.026279		CF_WLKHSDLGWEHVFQVLQYGQPRAF	465	0.0221873
CASSYTLTLGTEAF	447	0.0204222		CASSLVGGRTNYEQYF	477	0.0143356		CASSQNRGDYEQYF	172	0.00477924		CSVAPGQGQPQHF	899	0.0262498		CSAYTDTQYF	465	0.0221873
CASSSPRDRPNTGELF	446	0.0203765		CASSLVAGGAYNEQF	477	0.0143356		CASSSDWIQGYTF	172	0.00477924		CASRTNKNIQYF	899	0.0262498		CASSSPGPYNEQF	465	0.0221873
CSVGPFGVEAF	445	0.0203308		CASSVGVDRVQETQYF	472	0.0141853		CASSLSVRPYTQYF	171	0.00475145		CSARDTGGGTEAF	899	0.0262498		CSARDEGGPHEQYF	464	0.0221396
CASRLQGTYGYTF	445	0.0203308		CASSGAGGQESSPLHF	471	0.0141553		CASSLGQRMGYEQYF	171	0.00475145		CASSLGRANTGELF	899	0.0262498		CSARREGVGDIQYF	464	0.0221396
CASRMGTSGDTGELF	445	0.0203308		CASSNWDGPQF	470	0.0141252		CASSVDDRNEQF	170	0.00472366		CASRRKETQYF	899	0.0262498		CASTLTEIPYEQYF	464	0.0221396
CSAREPARDTQYF	444	0.0202852		CASKEAVYNSPLHF	467	0.0140351		CASSGRVGGDGYTF	164	0.00455695		CASSLTGKSTEAF	898	0.0262206		CASSEVRGGNTIYF	464	0.0221396
CASSLGWTITGNTIYF	444	0.0202852		CASSFGATNEKLF	466	0.014005		CASSQLAGVHTDTQYF	163	0.00452916		CASRPLTGVGSTDTQYF	896	0.0261622		CSAGYGHTSNQPQHF	463	0.0220919
CASSFVDTGELF	444	0.0202852		CASSQRTEETQYF	465	0.0139749		CASSLVAGSNTEAF	162	0.00450137		CASSFWAGSGEKLF	895	0.026133		CASSFSGDTEAF	463	0.0220919
CASSQNGGGPHEQYF	443	0.0202395		CASSLAMRLYQETQYF	464	0.0139449		CASSVAGTGELGYTF	162	0.00450137		CASSSLTGPRYGYTF	895	0.026133		CASSVQDRTTGELF	462	0.0220442
CASSYDEAANEKLF	443	0.0202395		CSARDKDPQEAQYF	456	0.0137045		CASSLGGNTIYF	160	0.0044458		CASSEVGSTGELF	894	0.0261038		CASSLYRDETQYF	462	0.0220442
CSASSGMASKNIQYF	442	0.0201938		CASSSYRGGDTEAF	455	0.0136744		CASSAMEASVSEQYF	160	0.0044458		CSVLEPYNEQF	894	0.0261038		CASSDTSSYNEQF	462	0.0220442
CASSLGTGGTEAF	442	0.0201938		CASSSDGQGAGYGYTF	452	0.0135842		CASSSYRGGHYGYTF	159	0.00441802		CASSLEGVEGAF	889	0.0259578		CSARDGSPTGELF	461	0.0219965
CASKWNRVADTQYF	442	0.0201938		CASSQDRGQWMGYEQYF	451	0.0135542		CASSLFPHVAEENTEAF	158	0.00439023		CASSKGQGLWFQETQYF	888	0.0259286		CSAETGSTDTQYF	461	0.0219965
CASSFSGELF	441	0.0201481		CASCPLDKQNSPLHF	449	0.0134941		CASSTTRDRNTDTQYF	157	0.00436244		CASSFSQTEQPQHF	888	0.0259286		CSAMQGKGQETQYF	461	0.0219965
CASRTGTANTGELF	441	0.0201481		CASSSSGGRTDTQYF	444	0.0133438		CASSQREVTEAF	157	0.00436244		CASSRVSPSGSYNEQF	888	0.0259286		CSARDASGAYNEQF	461	0.0219965
CSVEAGPGTQYF	440	0.0201024		CASSFGSSYEQYF	444	0.0133438		CASSGGLSTEAF	156	0.00433466		CASSFNRGGNQPQHF	884	0.0258118		CSASPRQRNQPQHF	461	0.0219965
CASSTTGQGRHEQYF	440	0.0201024		CASRPPGGLYEQYF	444	0.0133438		CASSVDPGSEYEQYF	153	0.0042513		CASSGQAYNSPLHF	883	0.0257826		CSASGSLTDTQYF	460	0.0219488
CASSQDSAILAKNIQYF	439	0.0200567		CASSTSGGPQYF	443	0.0133138		CAISQTGVYGYTF	153	0.0042513		CASSVQGGNSPLHF	883	0.0257826		CSARVGTGGDQPQHF	460	0.0219488
CASSSSFGANVLTF	438	0.020011		CAISEPHLTPGTEAF	443	0.0133138		CASNLFPHVAGENTEAF	152	0.00422351		CSVESGALYNEQF	880	0.025695		CSVGEPYEQF	460	0.0219488
CASSP__TEAF	438	0.020011		CSVPGRGPLNTEASF	442	0.0132837		CASSLFPYVAGENTEAF	152	0.00422351		CASSLGQGVYNEQF	877	0.0256074		CASSSTSGAYTSTDTQYF	460	0.0219488
CSVVVGTEAF	438	0.020011		CASNPPGTANTGELF	440	0.0132236		CSMVLNYGYTF	150	0.00416794		CASRPNRDADTQYF	877	0.0256074		CASSLGEEGYGYTF	460	0.0219488
CASSRGSTDTQYF	437	0.0199654		CASSKEGGSDTQYF	440	0.0132236		CASSQGGEQF	150	0.00416794		CANSEGGKRNQPQHF	877	0.0256074		CASSLGNTGELF	460	0.0219488
CASNPSVSYEQYF	437	0.0199654		CASSLLSYEQYF	440	0.0132236		CSVVPPTGFYGYTF	149	0.00414015		CSVRQETQYF	876	0.0255782		CASSAQGLAGVDTQYF	460	0.0219488
CSVTPTNTGELF	437	0.0199654		CASTPLPGTSGEIAYNEQF	435	0.0130733		CAITGQGLPLHF	149	0.00414015		CSVFSGRYYGYTF	871	0.0254322		CASSTGLAGDTQYF	460	0.0219488
CASTDRGGPAEQYF	437	0.0199654		CASSLAGTGRSGANVLTF	429	0.012893		CASSPRDSHSGADVLTF	147	0.00408458		CSVEARGNEQF	871	0.0254322		CSARQGNSGNTIYF	460	0.0219488
CASSLRKLQGAF	437	0.0199654		CASSSGQGAVSNQPQHF	428	0.012863		CASSSRWGGVETQYF	147	0.00408458		CASSVGGVTEAF	870	0.025403		CASSQTGASVYEQYF	460	0.0219488
CASFSVSYEQYF	436	0.0199197		CASSQGRTSGNTIYF	428	0.012863		CATRLSGPTGELF	147	0.00408458		CASSLTGDGTEAF	870	0.025403		CASSWTEQREKLF	460	0.0219488
CASSQPPLGRGVYDEQF	436	0.0199197		CASSPGTGGKNEQF	426	0.0128029		CASSSASRDRKSNYGYTF	146	0.00405679		CASSPRQGAYNEQF	868	0.0253446		CASSANLGSSQPQHF	459	0.021901
CASKELHEQF	435	0.019874		CASSSLWAGGPGTDTQYF	425	0.0127728		CASSDQGNNYGYTF	146	0.00405679		CSVEEDARSGNTIYF	868	0.0253446		CSARDPASGNYEQYF	458	0.0218533
CASRKGWRGDYEQYF	435	0.019874		CASSPGARGSNSPLHF	423	0.0127127		CASSNRGRVLSNQPQHF	146	0.00405679		CASSQASGLAGPNYNEQF	868	0.0253446		CSARIQETQYF	458	0.0218533
CSVEGLFGRVDGYTF	435	0.019874		CASSWGTSGKETQYF	422	0.0126826		CASSIVNEIGEQYF	146	0.00405679		CASSGAESLREHLSYNEQF	866	0.0252862		CSALPGQGRQPQHF	458	0.0218533
CASSLDLFQETQYF	435	0.019874		CASSLGPGSSGNTIYF	422	0.0126826		CASSQSGNQPQHF	145	0.00402901		CSARGGIPQETQYF	865	0.025257		CSARGWSGGDQPQHF	458	0.0218533
CSASTSGRIGELF	434	0.0198283		CASSSAGTASYEQYF	421	0.0126526		CASSVASGTYEQYF	145	0.00402901		CASTNSPGSNTGELF	865	0.025257		CSAASGTSGSHEQF	458	0.0218533
CASSPGDAGTYGYTF	434	0.0198283		CASSSPGQGKTNEKLF	421	0.0126526		CASSLQGSNQPQHF	144	0.00400122		CSVPGNTEAF	864	0.0252278		CASSRPFYEQYF	458	0.0218533
CASSLGLAGVGSYEQYF	434	0.0198283		CASSEPGGGGPNARPQHF	421	0.0126526		CAISRDLAGTEQYF	143	0.00397344		CSVGGSGSAPYNEQF	863	0.0251986		CASSSFTGTAIQETQYF	457	0.0218056
CASSLTAGGQPQHF	433	0.0197826		CASSQEPGGLNTGELF	421	0.0126526		CASSRIRGDTQYF	142	0.00394565		CASSLDANTGELF	862	0.0251694		CASSSVGPYEQYF	457	0.0218056
CASSESTGLQWAQYF	433	0.0197826		CASRPNGPRYGYTF	419	0.0125925		CASSWGVRSPLHF	142	0.00394565		CASSLGLAGVIEQF	861	0.0251402		CASSLVAYEQYF	457	0.0218056
CASSPLGSRKPRDRGDEQF	433	0.0197826		CSARGRNNEQF	419	0.0125925		CASSPSGTGASSYEQYF	142	0.00394565		CASSGAGLAGPGELF	861	0.0251402		CSASRSSGGGQPQHF	457	0.0218056
CASSSGTVSSGNTIYF	433	0.0197826		CAWSRKVLNEQF	418	0.0125624		CASSPTGNLYEQHF	142	0.00394565		CASSESF	860	0.025111		CSARDTSGIFNSYNEQF	456	0.0217579
CATQATYEQYF	433	0.0197826		CASSLVAGSNQPQHF	417	0.0125324		CSLFPHVAGENTEAF	141	0.00391786		CASSQQPYSGRETDTQYF	858	0.0250526		CASRTTANTEAF	456	0.0217579
CASSLTGGTDTQYF	432	0.0197369		CASSLGDEKLF	412	0.0123821		CASSQGYEQYF	140	0.00389008		CASSFGDSGTDTQYF	855	0.024965		CASSLLSRGLVGSYNEQF	456	0.0217579
CSVGAGIGTGELF	432	0.0197369		CAISESGSNQPQHF	408	0.0122619		CASSQDGERRSGNTIYF	139	0.00386229		CSAGGTFQETQYF	854	0.0249358		CSATERETQYF	455	0.0217102
CSVEDQGFTRGGYTF	432	0.0197369		CASSQFGVVLAKNIQYF	408	0.0122619		CASGHIGSNQPQHF	139	0.00386229		CASRPYDSPNSPLHF	852	0.0248774		CSASPPRGGTYEQYF	455	0.0217102
CASKTMDRVHEQF	431	0.0196912		CASSLGQGNTEAF	406	0.0122018		CASSLFPHVARENTEAF	139	0.00386229		CASRSTEQETQYF	851	0.0248482		CASSLLDGSGNTIYF	455	0.0217102
CSVDRGTEAF	431	0.0196912		CASSQYGSGTSGGEQF	405	0.0121717		CASRDSRVYGYTF	138	0.0038345		CSTGRQGASGANVLTF	850	0.024819		CSARDSGSGDTQYF	454	0.0216625
CSVEDWVQGAELDTEAF	429	0.0195999		CAWTADRKETQYF	405	0.0121717		CSARKTVYGNQPQHF	137	0.00380672		CSVRIGGDGEQF	844	0.0246438		CASRDMNTEAF	454	0.0216625
CASLLRLAGGEQYF	429	0.0195999		CAISEFQRPGTEAF	404	0.0121417		CASSRTVRNEKLF	136	0.00377893		CSVESETQYF	841	0.0245562		CSATKRGGQETQYF	453	0.0216148
CSVGGVASGRTDTQYF	429	0.0195999		CASSLAGQIYGYTF	402	0.0120816		CASSSAYEQYF	135	0.00375115		CASSQEGHGSTDTQYF	841	0.0245562		CSALGWPAQYF	452	0.021567
CASSLYLQQEGFEERRTSGSTDTQYF	429	0.0195999		CASSPQGTGETQYF	402	0.0120816		CASSHDNEQF	135	0.00375115		CASSESRGHGNTIYF	840	0.024527		CSATGPPTDTQYF	451	0.0215193
CASSQGEAGELF	429	0.0195999		CASGSWQETQYF	402	0.0120816		CAITGTGLHEQYF	133	0.00369557		CASSQEGSYNSPLHF	839	0.0244978		CSARDLAGRILYEQYF	451	0.0215193
CSVVGGDYGYTF	429	0.0195999		CASSLSGQVNQPQHF	399	0.0119914		CASSIRGEQYF	133	0.00369557		CSSNRGLRTSGSMNEQF	838	0.0244686		CSATPWREYSYEQYF	451	0.0215193
CSVEGPGRGYTF	427	0.0195085		CSAEAGSYGNTIYF	397	0.0119313		CASSNPFYEQYF	132	0.00366779		CASSWGISTDTQYF	836	0.0244102		CSARDYPTQYF	451	0.0215193
CASSLGPRAEKETQYF	427	0.0195085		CSASIRGSLVETQYF	397	0.0119313		CASSVVGQTLGGYTF	131	0.00364		CSVQRSGVGETQYF	835	0.024381		CSAEVGDTEAF	451	0.0215193
CASSLRSGRSYNEQF	427	0.0195085		CASSSLPTALYGYTF	394	0.0118411		CASSLGGGQKTQYF	130	0.00361221		CARGTGHGYTF	829	0.0242058		CASRQGAVSNQPQHF	450	0.0214716
CASSELGGTSGIYFYEQYF	426	0.0194628		CSAGEGWSNTEASF	392	0.011781		CASGIFNEKLF	129	0.00358443		CASSFGTGIYNEQF	827	0.0241474		CASSTQGGTFSGANVLTF	450	0.0214716
CATTPSGTAGYEQYF	425	0.0194171		CASSQVRSEQYF	392	0.011781		CASSGTGGRETQYF	129	0.00358443		CASSRTVGSDYGYTF	825	0.024089		CASSLEGLGPQHF	450	0.0214716
CASSWAGLNTGELF	424	0.0193714		CASSAQGTSYEQYF	392	0.011781		CASSAGGGSSYNEQF	129	0.00358443		CASSGGLPPFQETQYF	824	0.0240598		CASSPTGYGYTF	450	0.0214716
CASSYQGDGLLVQYF	424	0.0193714		CANRTSAGTDTQYF	389	0.0116909		CASSPIGGSNGSPLHF	129	0.00358443		CASTPSGANVLTF	823	0.0240306		CSAQLLGDNEKLF	449	0.0214239
CASRQSGEESYEQYF	424	0.0193714		CASSDEDRALGDTQYF	386	0.0116007		CASSFGQGREPQHF	129	0.00358443		CASSLAGISEAF	823	0.0240306		CASSLDGTGVVGYTF	449	0.0214239
CASRVDSRNEKLF	423	0.0193257		CAISSSGGNTGELF	385	0.0115707		CASSPPGTGASSYEQYF	128	0.00355664		CASSLDRAEDTQYF	822	0.0240015		CSATTGPDTQYF	449	0.0214239
CASSETGGNEKLF	422	0.01928		CASSQDRAETLPGELF	383	0.0115105		CSASGTGGKDGYTF	128	0.00355664		CASSETSGIIQTQYF	820	0.0239431		CSAGQTGGTEAF	449	0.0214239
CSVDAGERTDTQYF	422	0.01928		CASSWGRSLNTEAF	382	0.0114805		CSVEPDGGRAETQYF	128	0.00355664		CSGQTIMNTEAF	817	0.0238555		CASGLPPGALGTDTQYF	449	0.0214239
CASSLQGKTEAF	421	0.0192344		CASSQDKGGQPNHNEQF	380	0.0114204		CASSH_RGSSYNEQF	126	0.00350107		CSVEGVFSGGSDTQYF	817	0.0238555		CSASPGGELF	449	0.0214239
CASSGLAGGYEQYF	419	0.019143		CASSEIPTGELF	379	0.0113903		CATSRDLGQGNSPLHF	126	0.00350107		CASSEQGGETQYF	816	0.0238263		CASTDPLTQHF	448	0.0213762
CASSPQKLNTEAF	419	0.019143		CASSFPRTGASSPLHF	378	0.0113603		CASSLKLQTQYF	126	0.00350107		CASSSGGQNLFYGYTF	816	0.0238263		CASSPSGSRQETQYF	448	0.0213762
CASSYDWGAYEQYF	418	0.0190973		CASSRDRGHEKLF	375	0.0112701		CASSDNTGGPEAF	124	0.0034455		CASSQEMVGNTDTQYF	816	0.0238263		CASSSGTGSYNEQF	448	0.0213762
CASSLTGGRGEQYF	418	0.0190973		CASSAMTRTTNEKLF	374	0.0112401		CATSDEGAGANVLTF	124	0.0034455		CASRADREVMNTEAF	815	0.0237971		CSAYPGLAADYEQYF	448	0.0213762
CASSRGQGKSTGELF	417	0.0190516		CASSFRSGAGGPRETQYF	373	0.01121		CASRTGTTDTQYF	123	0.00341771		CSVQGGEGYTF	814	0.0237679		CASRGDTSNQPQHF	447	0.0213285
CAWTRLGLEQF	417	0.0190516		CSRTRGNLTSYAQYF	372	0.01118		CSVVPPTGLYGYTF	122	0.00338992		CASSSQASYNEQF	813	0.0237387		CASSPYVWTGGSNQPQHF	447	0.0213285
CASSQGRGTGNEKLF	417	0.0190516		CASSSRRNGYTF	371	0.0111499		CASSLTGRKTLYF	122	0.00338992		CASIPGLAEQETQYF	813	0.0237387		CASTHRGQPNQPQHF	447	0.0213285
CSATSRDSYNEQF	416	0.0190059		CASSQGIYEQYF	369	0.0110898		CASSEAAIYNSPLHF	121	0.00336214		CSVEDPGTGDKNIQYF	811	0.0236803		CASSEFQGSAKNIQYF	447	0.0213285
CASSYVGDGPYEQYF	416	0.0190059		CASSLADRGLNYEQYF	369	0.0110898		CASSVGRGGNYGYTF	121	0.00336214		CASSPMGRGNTEAF	811	0.0236803		CASSLILGISEQF	447	0.0213285
CASSPTSGSNQPQHF	415	0.0189602		CASSSYRGLADTQYF	368	0.0110597		CSVERAGANYGYTF	121	0.00336214		CASSVGGGPQETQYF	810	0.0236511		CSADRGSGNTEAF	447	0.0213285
CSVVLSRASYEQYF	415	0.0189602		CASSLKGGVGEQF	367	0.0110297		CASSLFSHVAGENTEAF	121	0.00336214		CASGVENLRSPLHF	809	0.0236219		CSARVGGYTNQPQHF	446	0.0212807
CASSFSAGNTGELF	414	0.0189145		CSAPGVAGGPAWANEQF	367	0.0110297		CAWSLVGGEQYF	121	0.00336214		CASIARTGLYNEQF	808	0.0235927		CSASRLQGARGNTIYF	446	0.0212807
CSVEAGPYGYTF	414	0.0189145		CASSPGGGGVLRTEAF	362	0.0108794		CASSWGHEPEQYF	120	0.00333435		CASGQGTYNEQF	804	0.0234759		CSARDFAGDGNTIYF	446	0.0212807
CASSFSNLMNTEAF	414	0.0189145		CASSQVWRDRVQPQHF	360	0.0108193		CASGPGTGGYEQYF	120	0.00333435		CASSFAGANVLTF	803	0.0234467		CASSPGTGPTQPQHF	445	0.021233
CASSWAGNSPLHF	413	0.0188689		CASGHLQGLDYGYTF	357	0.0107292		CASRVDRRTGELF	119	0.00330656		CASSLTSGKETQYF	803	0.0234467		CASRAGSNYGYTF	445	0.021233
CASSDPGLRHQPQHF	412	0.0188232		CASSRGGQGNTYNEQF	357	0.0107292		CATSRDLAGTEQF	119	0.00330656		CSVQGARPNEKLF	801	0.0233883		CSARGETSGFYEQYF	445	0.021233
CASSYSFGPGAETQYF	412	0.0188232		CASSPSGTVNTEAF	356	0.0106991		CFLDIRSPGLGDAAMYLRATSRDLAGTEQYF	118	0.00327878		CSVGGRGNTIYF	798	0.0233007		CSAQGLTVDSGYTF	445	0.021233
CATSRDLVLGTDTQYF	411	0.0187775		CAISEPTWDSNSALHF	352	0.0105789		CASSLLRFRNNEQF	117	0.00325099		CASRPGVGQPQHF	797	0.0232715		CSAPGTGGTEAF	445	0.021233
CSVYGSGANVLTF	411	0.0187775		CASSLGLQTYEQYF	351	0.0105488		CATSRDLAGTERYF	116	0.00322321		CASTHLAGGDTQYF	796	0.0232423		CSARLGGWNEQF	444	0.0211853
CASSLDLHEQYF	410	0.0187318		CASSQKTGGAVHEQYF	350	0.0105188		CSATSAGTSAREQYF	116	0.00322321		CASSPYSAVRSTEAF	795	0.0232131		CASSLLGLVNTEAF	444	0.0211853
CASSHRTGSLSSPLHF	410	0.0187318		CASSLVGGINEQF	350	0.0105188		CASSQVPTNEQF	115	0.00319542		CSVEMGEENEKLF	795	0.0232131		CSAPPGAGGPLEQYF	444	0.0211853
CASSLEGRLNTEAF	409	0.0186861		CASSVLGTGNQPQHF	347	0.0104286		CASSLFHHVAGENTEAF	114	0.00316763		CASRHGHLNTEAF	794	0.0231839		CASMQVGGYTF	444	0.0211853
CSVQVGTGINSPLHF	409	0.0186861		CASSSPDHPLHF	347	0.0104286		CASNLGDRTNEKLF	113	0.00313985		CSALGTGILPSGNTIYF	794	0.0231839		CSANAGVGDSQYF	442	0.0210899
CASSRQGYNEQF	409	0.0186861		CAWSPGAPGYEKLF	345	0.0103685		CASSQARTDTGELF	113	0.00313985		CSAPGAAGGVYGYTF	790	0.0230671		CSAENTGELF	442	0.0210899
CASSQPTGLAKNIQYF	408	0.0186404		CASSEGPERGYTF	343	0.0103084		CASIAGASCNEQF	113	0.00313985		CASSLVAGLRFNTGELF	789	0.0230379		CASSWTGEADTQYF	442	0.0210899
CAKTSGIINEQF	408	0.0186404		CASSSLDTIDTQYF	342	0.0102783		CASGLVRDPEAF	112	0.00311206		CASSLGGGAQPQHF	788	0.0230087		CASSQGSTDTQYF	441	0.0210422
CASSSIIGTGDPDTQYF	408	0.0186404		CAWSVRWAGDRHAEAF	341	0.0102483		CASSNRGATQYF	111	0.00308427		CASSPPGSAGNTIYF	788	0.0230087		CASSEVAVLETQYF	441	0.0210422
CASSHQLAVGEEQYF	408	0.0186404		CASSLNREGGYTF	341	0.0102483		CSVHGLAGSLTNEQF	110	0.00305649		CASSSGLAGASEQF	785	0.0229211		CASSLGLAGASTDTQYF	441	0.0210422
CASSATPEGRYEQYF	407	0.0185947		CAWNTQGTSNQPQHF	341	0.0102483		CSGTGGTNNSLLHF	110	0.00305649		CASSLVASTDTQYF	784	0.0228919		CSAGRDTDTEAF	441	0.0210422
CASSLAQDYEQYF	406	0.018549		CASSRSRGLPLGEQYF	340	0.0102182		CSVESGDGGKLF	109	0.0030287		CASTGTGRTEAF	781	0.0228043		CASSGTANTGELF	441	0.0210422
CSVEGQGVEQYF	406	0.018549		CASSSRDRGGETQYF	340	0.0102182		CASTNQTSMYLCAAREAYEQYF	108	0.00300092		CASSQTGGNTEAF	780	0.0227751		CSVEDRPF	441	0.0210422
CASSLDLGGAYNEQF	405	0.0185034		CASSYWTSGTDTQYF	340	0.0102182		CASSPSYEQYF	108	0.00300092		CATTLGIPQGEQF	780	0.0227751		CASHKQGSYEQYF	441	0.0210422
CASSLGQVYEQF	405	0.0185034		CASCQEQYTGELF	339	0.0101882		CSATSWDNGQF	108	0.00300092		CASSLGGLNTEAF	779	0.0227459		CASSVRRESYNEQF	440	0.0209945
CSVAVPGTDTQYF	404	0.0184577		CASSLGHGGNLDTEAF	338	0.0101581		CASSQNRAGNIQYF	108	0.00300092		CASSEVEETQYF	779	0.0227459		CASSLGQGTDAQYF	440	0.0209945
CASSPNPLAVGGYNEQF	404	0.0184577		CAISGGLNTGELF	337	0.0101281		CASSETRGGGRGDNEQF	108	0.00300092		CASRTDRGLADTQYF	779	0.0227459		CSARDRRDRETQYF	440	0.0209945
CASSLSSGFSDYNEQF	404	0.0184577		CASSQVSGGAGTGELF	336	0.010098		CASSLFPHVAGENIEAF	107	0.00297313		CASSQGASSYNEQF	778	0.0227167		CASSRGQKNTGELF	440	0.0209945
CASSFSSGSYNEQF	403	0.018412		CASSSGAGGSYEQYF	336	0.010098		CASSQDSGGTGEPF	107	0.00297313		CASSEAGTGNEKLF	778	0.0227167		CSVEGRDYGYTF	440	0.0209945
CASSQSSGFGQSYEQYF	403	0.018412		CASSLDRMNTEAF	335	0.010068		CASSSDIVGELF	107	0.00297313		CASSFYAALAGNTIYF	776	0.0226583		CASSLPGRADTGELF	440	0.0209945
CASSLGNFRAASEQYF	403	0.018412		CASSLREGAGQPQHF	335	0.010068		CASRSTGGSYNEQF	107	0.00297313		CASSLDRTGELF	776	0.0226583		CSALRGTSIDEQF	439	0.0209467
CASSLGSGRAYNEQF	402	0.0183663		CSARDRDPQETQYF	335	0.010068		CASLGLGRDYGYTF	106	0.00294534		CASSLGTPPGANVLTF	774	0.0225999		CASIPAGVGAYGYTF	439	0.0209467
CASIARATEKLF	402	0.0183663		CASSQGTGNQPQHF	335	0.010068		CASSPVVHNSGYTF	106	0.00294534		CASSWAPTGISGEKLF	773	0.0225707		CASTAGRAGELF	439	0.0209467
CASSLVLAGVKTQYF	402	0.0183663		CASSHEGEETQYF	332	0.00997781		CSAREDSREAF	105	0.00291756		CASSITGTLGPYNEQF	772	0.0225415		CASSPMGHSNQPQHF	439	0.0209467
CASSQMGPPYEQYF	400	0.0182749		CASSLGGADSPLHF	332	0.00997781		CASGNRDRVLSNQPQHF	105	0.00291756		CASSVHPTTNEKLF	772	0.0225415		CASSISTGINEKLF	438	0.020899
CSVSQGAGETQYF	400	0.0182749		CASSPGASSGLGEQYF	331	0.00994776		CASSSRITDTQYF	104	0.00288977		CASILAGTVGEQF	772	0.0225415		CSALGPQWDSNQPQHF	438	0.020899
CASSFVVRLAGGDTQYF	400	0.0182749		CAWSVEQYNQPQHF	331	0.00994776		CASSISTGEQYF	104	0.00288977		CSVEADRGRGETQYF	772	0.0225415		CASRAGTDAF	438	0.020899
CASSLGVAATNEKLF	400	0.0182749		CASSLDTNTGELF	331	0.00994776		CASSNLRDGPSF	103	0.00286198		CASREGGGQPQHF	771	0.0225123		CASSADWGIAYGYTF	438	0.020899
CASRGQGTDGYTF	399	0.0182292		CASSQKGGPGYTF	329	0.00988765		CASSLGQGREQYF	103	0.00286198		CASAGTGELF	768	0.0224247		CSAAPGHNYGYTF	438	0.020899
CAISESRQGMPYEQYF	399	0.0182292		CAISEGAASSSYEQYF	329	0.00988765		CATRVLGTGGLF	103	0.00286198		CASSGGTGDTGELF	768	0.0224247		CASSRDRGSTNEKLF	438	0.020899
CSVGQNYGYTF	398	0.0181835		CASSVGPLDEKLF	328	0.0098576		CASSRAGGKEQLF	101	0.00280641		CSVGTLAGTDTQYF	767	0.0223955		CASSPPALSSGNTIYF	438	0.020899
CSVAGVGTEAF	397	0.0181379		CASSQDWGPQF	327	0.00982754		CATSRDLAGAEQYF	101	0.00280641		CASSPRGQGPYNEQF	763	0.0222787		CASNNFQNEKLF	436	0.0208036
CASSLRVSGTRYDEQF	397	0.0181379		CSVEPDHTDTQYF	326	0.00979749		CASSRRVPLSGANTGAF	101	0.00280641		CASKGSRENEKLF	762	0.0222495		CSVPGPIQETQYF	436	0.0208036
CASSLGRSSGNTIYF	397	0.0181379		CAISESRSYSNQPQHF	326	0.00979749		CASSCGEGRRGYTF	100	0.00277863		CASSFGVGGNTEAF	761	0.0222203		CASSLTGTRSSYEQYF	436	0.0208036
CASSFAGQGLNEQF	396	0.0180922		CASSRPFASGGAPGELF	325	0.00976744		CASSLFPHVAGENTKAF	100	0.00277863		CSAGLRTGKGGDMYNEQF	760	0.0221911		CSATNIGNQETQYF	435	0.0207559
CASSIAGGPYNEQF	396	0.0180922		CAISAGLAGGSSYNEQF	324	0.00973738		CASSLEFGELF	100	0.00277863		CASSLRQGVRETQYF	758	0.0221327		CASLALQGADGLF	435	0.0207559
CASSFRNTIYF	395	0.0180465		CASSLIMTEAF	322	0.00967727		CATSRNRDSGANVLTF	99	0.00275084		CASSQGVGELF	755	0.0220451		CASSFWGTSDYEQYF	435	0.0207559
CASSQGLGGEQYF	395	0.0180465		CASSLDGHVTAGELF	320	0.00961717		CSAAGTENTEAF	99	0.00275084		CASSFRTEAF	753	0.0219867		CTSSVALGGKPQF	434	0.0207082
CSALRGGRGKGEQF	394	0.0180008		CASSSGQVNTEAF	318	0.00955706		CASRLFPHVAGENTEAF	98	0.00272305		CSVDWGLGIETQYF	751	0.0219283		CASTEGRFYEQYF	434	0.0207082
CSVGTGSDTQYF	394	0.0180008		CASRTGTGRNEQF	315	0.0094669		CASSLFPHMAGENTEAF	98	0.00272305		CASSVLDSGYGYTF	750	0.0218991		CASSYGAGYSNQPQHF	434	0.0207082
CSVVGDPDRGPAYEQYF	394	0.0180008		CASRGTTGRSTDTQYF	314	0.00943685		CASSKIRHINEQF	98	0.00272305		CASSLVAEGAEQF	749	0.0218699		CASSLMGLSGNTIYF	433	0.0206605
CSITTPGHGYTF	393	0.0179551		CASSLEFGRGVQPQHF	313	0.00940679		CATSRVLAGTEQYF	97	0.00269527		CASSLFEKLF	747	0.0218115		CSARVVGDSLVRPQHF	433	0.0206605
CSVDGIGVNRNYNEQF	393	0.0179551		CASSTMTENEKLF	313	0.00940679		CASSDGRGNQETQYF	97	0.00269527		CASSQERRGLLQETQYF	744	0.0217239		CASSSRGQFQETQYF	433	0.0206605
CSVAGTSRVG_F	392	0.0179094		CASRLTSGSTDTQYF	312	0.00937674		CATSRDQGSYE_YF	97	0.00269527		CASSSPGQGLFYGYTF	743	0.0216947		CASSLVEGQGLNTGELF	433	0.0206605
CASSQIPPGLAGRGTGELF	392	0.0179094		CASSAGAGEWRNTEAF	312	0.00937674		CASSLPTRTSGNNEQF	96	0.00266748		CASSEQGIKETQYF	740	0.0216071		CASSLGQGTGTQYF	433	0.0206605
CSVVWYGGVYEQYF	391	0.0178637		CASSQESGAYNSPLHF	312	0.00937674		CVSSNQGYEQYF	96	0.00266748		CASGPTGPAEKLF	738	0.0215487		CASSKTGWDTQYF	433	0.0206605
CASSLAFQPTSTDTQYF	391	0.0178637		CASSPWGSGANVLTF	310	0.00931663		CASSPRTGDLGDTGAF	96	0.00266748		CASSLGQGAFTDTQYF	736	0.0214903		CASSRQGKGDQYF	433	0.0206605
CASSFQLGGLLDTQYF	391	0.0178637		CASQGDTEAF	310	0.00931663		CASSYRGRPEQYF	96	0.00266748		CSVVSGQHNEKLF	733	0.0214028		CSARGQGTGANVLTF	432	0.0206127
CSVKVAGFGNEQF	390	0.017818		CASSPTSGGYNEQF	309	0.00928658		CASSELPDTYSTYEQYF	95	0.00263969		CSASIGGGGIDTQYF	733	0.0214028		CASSRQETQYF	432	0.0206127
CSVVQHEQYF	389	0.0177724		CASSLELGTTVYNEQF	308	0.00925652		CASSSSGSTDTQYF	95	0.00263969		CASRGNSPLHF	732	0.0213736		CSARTGGGQETQYF	432	0.0206127
CASSESNQPQHF	389	0.0177724		CASTSSGAPETGELF	308	0.00925652		CAASRDLAGTEQYF	95	0.00263969		CASSTDHTDTQYF	731	0.0213444		CASSLTGNTEAF	432	0.0206127
CASSADTDTQYF	389	0.0177724		CASSLRGGIGTDTQYF	307	0.00922647		CASISKTGQQSYEQYF	94	0.00261191		CASSPTVMNTEAF	729	0.021286		CSAREQRHATDTQYF	431	0.020565
CASSPGDISNQPQHF	389	0.0177724		CASSLDWGRDFRNQPQHF	305	0.00916636		CASSLEGEQYF	94	0.00261191		CASLQGATANYGYTF	729	0.021286		CASSLEGHFFGPGYTF	431	0.020565
CARGVTGDDGYTF	388	0.0177267		CASSVVVGGAFPGELF	304	0.00913631		CASSLDSYGHTF	94	0.00261191		CSVTGLPYNEQF	729	0.021286		CASSPESGDSPLHF	431	0.020565
CASRGLAGYYNEQF	388	0.0177267		CSASPNRENYGYTF	303	0.00910626		CSAAGDYVEDTQYF	94	0.00261191		CASSSPLAEGREQF	726	0.0211984		CSVGEPGVTEAF	430	0.0205173
CATSTSGVSAEQF	388	0.0177267		CASSDGQTNTEAF	303	0.00910626		CATSRDLAGTGQYF	94	0.00261191		CASSPQETQYF	724	0.02114		CASSFPRGYGETQYF	430	0.0205173
CASSFGGNTEAF	387	0.017681		CASSLGSSYEQYF	302	0.0090762		CASSLFPPVAGENTEAF	94	0.00261191		CASSFFWGSGGADTQYF	723	0.0211108		CASSFGTGVRQETQYF	430	0.0205173
CAIRPGTSYEQYF	387	0.017681		CASSSPGAPKRSDTQYF	301	0.00904615		CASSLGQGMGYGQYF	93	0.00258412		CASSFSQGAWQETQYF	723	0.0211108		CASSSGLNNEKLF	429	0.0204696
CASSTHGASLTDTQYF	386	0.0176353		CASGAGTATETQYF	300	0.00901609		CAASGTNTGELF	93	0.00258412		CASSLEDSVHGYTF	722	0.0210816		CSASGASGSTDTQYF	429	0.0204696
CSVNSGLAGGETQYF	386	0.0176353		CASSLEQGDYGYTF	299	0.00898604		CASSLRASGDDTQYF	93	0.00258412		CASSLKTNTEAF	713	0.0208188		CSARGLEETQYF	428	0.0204219
CASIFAPGWGNGYTF	385	0.0175896		CASSFGRSGTYTDTQYF	298	0.00895599		CASSSVNPPGANVLTF	91	0.00252855		CASSEGGLRYGYTF	711	0.0207604		CASSYSRTSYGYTF	428	0.0204219
CASSPPWRGVEKLF	385	0.0175896		CASSFRGPDTQYF	298	0.00895599		CASSLVGGPYEQYF	90	0.00250076		CASSAHGGDTIYF	710	0.0207312		CASSVGGSPLHF	428	0.0204219
CASSFAVSYNEQF	384	0.0175439		CASSSTPNTEAF	297	0.00892593		CAGSLGDLGREQYF	90	0.00250076		CSARGAQREYTDTQYF	710	0.0207312		CASTERQGYGYTF	428	0.0204219
CASSQAPDRELSNEQF	383	0.0174982		CASSIRTAATNEKLF	295	0.00886583		CASSRRGETQYF	90	0.00250076		CASSLEGTTDTQYF	709	0.020702		CSAAGTGNSVYGYTF	428	0.0204219
CASTSLRGSQTF	383	0.0174982		CAISAALNEQF	293	0.00880572		CASSLAGQLQEAQYF	89	0.00247298		CASSEGLDRNTIYF	707	0.0206436		CASSTNTGELF	427	0.0203742
CSALGSGGLNTEAF	382	0.0174525		CASSRDRGQGYTF	292	0.00877567		CSVLGDMLFGSQETQYF	89	0.00247298		CASSAGTPGDTQYF	706	0.0206144		CASSQGGARQPQHF	427	0.0203742
CASSLHPGAVDGGELF	382	0.0174525		CASGPGQGSQGSNQPQHF	292	0.00877567		CASSLLAGRNTGELLF	88	0.00244519		CASSRRETFSGANVLTF	705	0.0205852		CSAHGVFEKLF	427	0.0203742
CASSSVSGNTEAF	381	0.0174069		CASSPAGTMTYEQYF	290	0.00871556		CASSSVLEQYF	88	0.00244519		CASSSAGTSGLAGTQYF	704	0.020556		CASSQDALAVTNTEAF	426	0.0203265
CASSLAPSGRQTYEQYF	380	0.0173612		CASSVLGTGARWEQF	289	0.0086855		CASSLFPHVAGENTETF	88	0.00244519		CASSQGLVEETQYF	703	0.0205268		CASSRTGRVSEAF	426	0.0203265
CSVEGGPDSNNEQF	380	0.0173612		CASSSRDTSSYNEQF	289	0.0086855		CASIGQSNTEAF	87	0.0024174		CSVEEDRGETQYF	701	0.0204684		CASSLRLAGIDEQF	426	0.0203265
CASSRNRDREIMNTEAF	379	0.0173155		CSAGDKDPQETQYF	288	0.00865545		CSVEPGRGRAETQYF	86	0.00238962		CSVITLYYGYTF	700	0.0204392		CASSLAVGTDTQYF	425	0.0202787
CASSSRRYNEQF	379	0.0173155		CAWSPRVNTEAF	288	0.00865545		CAIGQATEAF	86	0.00238962		CASSLAGLGHNEQF	698	0.0203808		CSARDKVAGGNSPLHF	425	0.0202787
CATSRALGSAGGPSTDTQYF	379	0.0173155		CAISEKGGPSSYNEQF	288	0.00865545		CAIGRASGGQQYF	85	0.00236183		CASRPTGPSSEQF	695	0.0202932		CASSPGGGPSSYNEQF	425	0.0202787
CSARITLAAFANTGELF	378	0.0172698		CASSLHPRGLEQYF	287	0.0086254		CVSRQGARDEQYF	85	0.00236183		CASSDRGADTEAF	692	0.0202056		CASSVRTSGRAYNEQF	424	0.020231
CSVALVYNEQF	378	0.0172698		CAIRRREGLAASYEQYF	287	0.0086254		CASSLASNGQGMSYEQYF	85	0.00236183		CSAPGTGDSYNEQF	692	0.0202056		CASSRGGLDHVANTGELF	424	0.020231
CASSHLGGISTDTQYF	378	0.0172698		CASSLTSGGAYEQYF	287	0.0086254		CASSLFPHVAGENTEVF	84	0.00233405		CASSRGGSNYGYTF	690	0.0201472		CSARVQQDGTEAF	424	0.020231
CATSGTSGPGEQYF	377	0.0172241		CASSLKDEGPVWGLNTGELF	286	0.00859534		CASSPKTGVNEKLF	84	0.00233405		CASSYRGAGEKLF	688	0.0200888		CASSMDSNPSYEQYF	424	0.020231
CSVDEGRGAF	376	0.0171784		CASSPRGNQPQHF	286	0.00859534		CASSLWTGSGNEQF	84	0.00233405		CASSLVEGTGELF	687	0.0200596		CSASVDTDTQYF	424	0.020231
CSVERTGGGYYNEQF	375	0.0171327		CASSVAPLDPTSYNEQF	286	0.00859534		CSVGDVDRQGTTYEQYF	83	0.00230626		CASTWGRQETQYF	685	0.0200012		CASSLGRNYGYTF	424	0.020231
CASSLQGGSRDIQYF	374	0.0170871		CASSLRLNTEAF	285	0.00856529		CASSRDRGANEKLF	83	0.00230626		CASSEGRTGGNEQF	682	0.0199136		CASSIGRQGIRNEQF	423	0.0201833
CAWSLRLDYTF	374	0.0170871		CASSPGGHERYF	285	0.00856529		CSVNLGSAHEQYF	81	0.00225069		CASSLEGNTEAF	679	0.019826		CASSSYSGSYEQYF	423	0.0201833
CSVGATGPYEQYF	373	0.0170414		CASSPRDRAVYEQYF	282	0.00847513		CASSLFPQVAGENTEAF	81	0.00225069		CASSAGLAGGNEQF	676	0.0197384		CASSGLETETQYF	423	0.0201833
CASSQSRDRGHEQYF	372	0.0169957		CASSPISYEQYF	282	0.00847513		CASSDPRRGAFSGNTIYF	81	0.00225069		CASRGAHPGNEQF	675	0.0197092		CASSPSSGLAGVHEQYF	423	0.0201833
CASSFVPAGVIQETQYF	372	0.0169957		CASSPYRDSGNTIYF	281	0.00844508		CSVGPDRGRAETQYF	80	0.0022229		CASSTSGTSGTHNEQF	675	0.0197092		CSAPTGDYGYTF	422	0.0201356
CASSLSSYNEQF	371	0.01695		CASTQAAGQTSGNTIYF	281	0.00844508		CLTGDYGYTF	79	0.00219511		CASSEQGPTLDGYTF	673	0.0196508		CASSTATQGRQETQYF	422	0.0201356
CSVDVTGNTGELF	370	0.0169043		CAISEAGGRGF	280	0.00841502		CSARDPAPRSNQPQHF	78	0.00216733		CASSRWQGRSNQPQHF	672	0.0196216		CSASPSAGYEQF	422	0.0201356
CASSYSWTSNQPQHF	370	0.0169043		CASSDQTTYSNQPQHF	280	0.00841502		CASSQDWTDGNTIYF	78	0.00216733		CASSGNRAMNTEAF	672	0.0196216		CSARSEGMNTEAF	422	0.0201356
CASSQDGVGGNYEQYF	370	0.0169043		CATRDGQNTEAF	280	0.00841502		CATSDSGLPQLF	77	0.00213954		CASSFVPNTEAF	671	0.0195924		CSAPRQGDGANVLTF	422	0.0201356
CAISDPGTASGANVLTF	370	0.0169043		CASSFDIQETQYF	279	0.00838497		CASSLAGGNEQYF	77	0.00213954		CASSFEVGETQYF	671	0.0195924		CSARTGGQETQYF	421	0.0200879
CSVERGSGSYEQYF	369	0.0168586		CAWRPLAGYSTGELF	279	0.00838497		CSARDPAPRNNQPRHF	77	0.00213954		CASSLRSTNSPLHF	670	0.0195632		CASSLGPQGPAAPQHF	421	0.0200879
CSVEGPAGGPLDGELF	369	0.0168586		CAISESVTGASYEQYF	279	0.00838497		CATSRGLAGTEQYF	77	0.00213954		CASRRGTGATNYGYTF	668	0.0195048		CASSPGLNNQPQHF	419	0.0199925
CASSPGVSRSEQF	367	0.0167672		CASSLGLRPGANVLTF	278	0.00835491		CATSRDPAGTEQYF	76	0.00211176		CASSFATENIQYF	666	0.0194464		CASSLGALAGVLSFSYNEQF	419	0.0199925
CASSRLNEQF	367	0.0167672		CASSFGLQGEKLF	278	0.00835491		CASRGTGLSYNEQF	75	0.00208397		CASSLEGNQPQHF	665	0.0194172		CASSFANTGELF	419	0.0199925
CSAVGAVTYEQYF	367	0.0167672		CAIHKGGQGFQPQHF	278	0.00835491		CASSLFPHVAGKNTEAF	74	0.00205618		CSADRGGTEAF	665	0.0194172		CASSLWSLAERGETQYF	419	0.0199925
CASSLGAGSGGYNEQF	367	0.0167672		CASSRSGEETQYF	277	0.00832486		CASRVNTEAF	74	0.00205618		CASSGQVQETQYF	665	0.0194172		CASTPNHTPGELF	419	0.0199925
CASRLSAGGQPQHF	366	0.0167216		CAISESGRSYNEQF	276	0.00829481		CASSRTGTKNGYTF	74	0.00205618		CSVEDGLAGF	662	0.0193296		CASSLSDTGELF	418	0.0199447
CASSQGDSLYEQYF	366	0.0167216		CASSRYGETQYF	276	0.00829481		CASSLGATNEKLF	74	0.00205618		CASSPSGTGNTEAF	657	0.0191836		CASKQGANTGELF	418	0.0199447
CSVLRGRPHTDTQYF	366	0.0167216		CASSPGLAVPLRGEQYF	275	0.00826475		CASSLPASRTDTQYF	73	0.0020284		CASSTTGSKNSPLHF	656	0.0191544		CSARADHLYNEQF	418	0.0199447
CSVVLLEDPYEQYF	365	0.0166759		CASSITLGGLRNEQF	273	0.00820465		CASSLGGAEEAF	73	0.0020284		CASKKAGGLSNTGELF	656	0.0191544		CASSLAGRNQPQHF	417	0.019897
CASSRTGLAETQYF	365	0.0166759		CAISESTSGGDNEQF	273	0.00820465		CASSVAGGAETQYF	72	0.00200061		CASSLSGSGQETQYF	654	0.019096		CASSLEANQPQHF	417	0.019897
CSVATSESYNEQF	365	0.0166759		CASSYRDSGANVLTF	273	0.00820465		CVSYGQGAGQPQHF	72	0.00200061		CASSLQSTYGYTF	651	0.0190084		CASSLLSRGFPYEQYF	417	0.019897
CASSYSNPVGGADSPLHF	365	0.0166759		CASSSGLGYTF	273	0.00820465		CASSFYICSARVNTEAF	72	0.00200061		CSVRPTGGSGNTIYF	651	0.0190084		CASSTPGDSGEKLF	416	0.0198493
CSVVFEGSYEQYF	364	0.0166302		CASSSTGVRETQYF	273	0.00820465		CASGLFPYVAGENTEAF	72	0.00200061		CASSLNGGMNTEAF	649	0.0189501		CSAELAANTDTQYF	416	0.0198493
CASSLARTGELF	364	0.0166302		CASSFLGSQTKDYEQYF	273	0.00820465		CASGLLAGGYEQYF	71	0.00197282		CASSVTTSGGQNTGELF	649	0.0189501		CASSRLEGEQF	416	0.0198493
CSVDQPGRGQF	364	0.0166302		CASRGQGRNEQYF	273	0.00820465		CASSAGGTTGELF	71	0.00197282		CASSPVSGGAVNEQF	647	0.0188917		CASSPPRGHEQF	416	0.0198493
CASKSHRGRTNEKLF	364	0.0166302		CASSIRQGTDTQYF	272	0.00817459		CTSSGIAGGTDTQYF	70	0.00194504		CASTGPGTYNEQF	647	0.0188917		CSARDAGGGTEAF	416	0.0198493
CASSQDTGRYNEQF	363	0.0165845		CAWSVEGGGLSEQYF	272	0.00817459		CSGTGGTNSSPLHF	70	0.00194504		CASSLKGNRGQSEAF	644	0.0188041		CASSYSGLTGELF	415	0.0198016
CSVELPSGEQYF	363	0.0165845		CASSSWDTQYF	272	0.00817459		CATSGDLAGTEQYF	70	0.00194504		CASSEIGGDYGYTF	642	0.0187457		CSANNSTGGPQHF	415	0.0198016
CASSGGTSNQPQHF	363	0.0165845		CASSFPGQGNF	272	0.00817459		CASSLGQPGAKNIQHF	70	0.00194504		CASSDLLNTGGSNSPLHF	642	0.0187457		CASSIRFGSSYNEQF	415	0.0198016
CASSPLTGGIEPQHF	363	0.0165845		CASSFGQGDYEQYF	271	0.00814454		CSGVSLGEPF	69	0.00191725		CASSEGFMRETQYF	640	0.0186873		CSASGRAVGELF	415	0.0198016
CAWSRIGDNSPLHF	363	0.0165845		CASSQEGINIQYF	271	0.00814454		CASSPTSGNTGELF	69	0.00191725		CASSPGARGGRTGELF	638	0.0186289		CASSVRTGTHQPQHF	415	0.0198016
CSVSGTTTYEQYF	362	0.0165388		CASSRYRDTDTQYF	270	0.00811449		CASSGQGSYNKQF	69	0.00191725		CASSTAIPPPLGDTQYF	636	0.0185705		CASSLFRTNTGELF	415	0.0198016
CSADIGLADYEQYF	362	0.0165388		CSARDEDPQETQYF	270	0.00811449		CAGRTASTDTQYF	68	0.00188947		CASSPRLMNEQF	636	0.0185705		CAIRQSIDNSPLHF	415	0.0198016
CAISESETSGGEQF	361	0.0164931		CASSSQGAGANVLTF	270	0.00811449		CASSVRMNTEAF	68	0.00188947		CARQGLGNSPLHF	634	0.0185121		CSAWDSNQETQYF	415	0.0198016
CASRELAGAYNEQF	360	0.0164474		CASSQSGRAGAFETQYF	270	0.00811449		CASSTGTTYE_YF	67	0.00186168		CASRSGGDYGYTF	633	0.0184829		CASSLPPGQRRDNEQF	415	0.0198016
CASSSAGGGSYEQYF	360	0.0164474		CASSLVFGTDEPQYF	269	0.00808443		CASSSTGTGSGEQYF	67	0.00186168		CASSLAEARTQETQYF	631	0.0184245		CSASRGIGDTEAF	414	0.0197539
CAWSPPGYTF	360	0.0164474		CSARGKDPQETQYF	269	0.00808443		CASATDQFTDTQYF	67	0.00186168		CASSLTREETQYF	631	0.0184245		CSAQTSARGDTQYF	414	0.0197539
CASSFVVTSGKETQYF	360	0.0164474		CASSQEVQALNIQYF	269	0.00808443		CSAPGQGAYGYTF	66	0.00183389		CASSGGQGNEQF	630	0.0183953		CSAPLPENTGELF	414	0.0197539
CASSLSRADSVQF	358	0.0163561		CASSSGRQTYEQYF	268	0.00805438		CSASSSGAKYNEQYF	66	0.00183389		CASSLRHLRTSPLHF	629	0.0183661		CASRRMSSGNNNEQF	414	0.0197539
CASSQGFSGGKTGELF	358	0.0163561		CAISEIALRGGRNEQF	268	0.00805438		CSVVPDRGRAETQYF	66	0.00183389		CASSWGPRSSYNSPLHF	628	0.0183369		CSARRNEQF	413	0.0197062
CSVGTSGRPYNEQF	358	0.0163561		CASNQPGGFSYNEQF	268	0.00805438		CATSDTTDTQYF	66	0.00183389		CASSYSGQGILAELDTQYF	626	0.0182785		CASSLGGANVLTF	413	0.0197062
CSVVVQAKGSEQF	358	0.0163561		CASSSVGNTDTQYF	268	0.00805438		CASSAGSTTGELF	65	0.00180611		CASGLATGGVPTGELF	625	0.0182493		CASSLVQGRETQYF	413	0.0197062
CSVEFRGTQYF	357	0.0163104		CAWSEAHPPTWPQHF	266	0.00799427		CASGLGGNEQF	65	0.00180611		CASKLGQGNYGYTF	625	0.0182493		CASSGQGHYEQYF	413	0.0197062
CSVEDPGTYEQYF	357	0.0163104		CASSPTPGVIGDTQYF	266	0.00799427		CASSDGIMVEKLF	65	0.00180611		CASTRDSNNSPLHF	624	0.0182201		CSARDPSSGSLYEQYF	412	0.0196584
CASSQVIGQGTDTQYF	357	0.0163104		CASSSMAEQF	265	0.00796422		CSVGTDGNSPLHF	65	0.00180611		CSARDGRAPSSGNTIYF	623	0.0181909		CSARDSLAATGELF	412	0.0196584
CASSLYRGVTDTQYF	357	0.0163104		CASSLGEGYSYNEQF	264	0.00793416		CSAQKDGFSCEQYF	65	0.00180611		CASSIGGRMVDAQYF	621	0.0181325		CSAREPGLHNEQF	412	0.0196584
CASSLFWGPAYEQYF	356	0.0162647		CASSGTGVNYGYTF	264	0.00793416		CAIGSHRQLTTGELF	64	0.00177832		CASSPQGGTGELF	620	0.0181033		CSAREGQGLGSEQF	411	0.0196107
CSVDVQGSSYEQYF	356	0.0162647		CASRPWTASSTDTQYF	264	0.00793416		CASSNQGCEQYF	64	0.00177832		CASSQLGTGPTGELF	618	0.0180449		CSASPGGNALNEQF	411	0.0196107
CASSARSGAAGGRNEQF	355	0.016219		CAISEGTGVYGYTF	263	0.00790411		CARSTTGQGRGNIQYF	63	0.00175053		CVSRPPRTNTGELF	618	0.0180449		CSVLGEFSGANVLTF	411	0.0196107
CASSLVPTGELF	354	0.0161733		CAIRSGGESYEQYF	263	0.00790411		CSASGRASYNEQLF	63	0.00175053		CASSLGMNTEAF	616	0.0179865		CASSGIRQGNNEQF	410	0.019563
CSVEDLLAGMDEQF	354	0.0161733		CASSVGDRLAKNIQYF	262	0.00787406		CATSRGQGSYEQYF	63	0.00175053		CASSRGLAGVGETQYF	615	0.0179573		CASSRQGGGNRDEQF	410	0.019563
CASSSHGGIYGYTF	354	0.0161733		CASSERGNTEAF	262	0.00787406		CATSSGGFGLNRPQHF	62	0.00172275		CASSPRGVSGNTIYF	614	0.0179281		CSAREGGATNEKLF	410	0.019563
CASRGSGKRTEAF	354	0.0161733		CASSPTGAHTGELF	262	0.00787406		CASSLIGTGVKETQHF	60	0.00166718		CSVDGRDKQETQYF	614	0.0179281		CSAVTGKWGTDTQYF	409	0.0195153
CASRGVGKTYEQYF	354	0.0161733		CASSLGYRASTDTQYF	261	0.007844		CASSFYICSATGTENTEAF	60	0.00166718		CSVPGTYGYTF	613	0.0178989		CSARDSSGREQYF	409	0.0195153
CASSFWGTGLNHEQF	353	0.0161276		CASSRWTGEAYEQYF	261	0.007844		CASSPTTAGRGGTQYF	60	0.00166718		CASSPFGLDTEAF	609	0.0177821		CASSFPRQGARGANVLTF	409	0.0195153
CSVEGETSGRAYEQYF	353	0.0161276		CASSREGGGSNSPLHF	260	0.00781395		CAGSGTSGGGQETQYF	59	0.00163939		CASSPRVGETQYF	609	0.0177821		CATQRDSSYNEQF	409	0.0195153
CSATGSGANVLTF	353	0.0161276		CASSSATGDSGLPNEKLF	259	0.0077839		CASSPRRVGNGKLF	59	0.00163939		CASSVQRRLGNTEAF	608	0.0177529		CSARTTNTEAF	409	0.0195153
CASCPGTYEQYF	352	0.0160819		CASTLAKAGANVLTF	259	0.0077839		CSVEPDRGRAETQHF	59	0.00163939		CASSLTSPTGSVYNEQF	606	0.0176945		CASSYSTGVGETQYF	409	0.0195153
CASSPLAGPTQNEQF	352	0.0160819		CASSTYRVRETQYF	258	0.00775384		CASGDPGLHYEQYF	58	0.0016116		CASSERAENTEAF	606	0.0176945		CASIPGGPNQPQHF	409	0.0195153
CASSQAGLEAF	351	0.0160362		CASSVEGQGFEETQYF	258	0.00775384		CSAEPDRGRAETQYF	58	0.0016116		CASSDRTGELF	604	0.0176361		CSAAPRGVDNEQF	409	0.0195153
CASSIRMASQETQYF	351	0.0160362		CAWSVLGWGSGANVLTF	257	0.00772379		CSAREDRDYQETQYF	58	0.0016116		CASSESRLAMTYNEQF	603	0.0176069		CSARDLRRGRVSNQPQHF	408	0.0194676
CASSQTGTRGNEQF	350	0.0159906		CASSVPRGGETQYF	257	0.00772379		CASSLIFGSDGGSPLHF	58	0.0016116		CASSLLPASGSSNTQYF	603	0.0176069		CSASVTGVDNSPLHF	408	0.0194676
CAWSMDREENF	350	0.0159906		CAISEPGQLSTDTQYF	256	0.00769373		CSVEPDRGRAETRYF	57	0.00158382		CSVETAGPGYTF	603	0.0176069		CASGPAGEADTQYF	408	0.0194676
CASSHTGGYYEQYF	349	0.0159449		CASSLGALGETQYF	256	0.00769373		CAGSLDGQPQHF	57	0.00158382		CASKEDSHNTGELF	603	0.0176069		CSATTPSRNTGELF	408	0.0194676
CASTERTDTQYF	349	0.0159449		CASSLNRGELF	256	0.00769373		CASNPMQGESQPQHF	57	0.00158382		CASSLNGLSVNSPLHF	603	0.0176069		CASSPLAMDRGHEQYF	408	0.0194676
CASSRPKGRYEQYF	349	0.0159449		CSAAPRAGSSYNERF	256	0.00769373		CSASPGNRDTQYF	56	0.00155603		CVSRGGQSYNEQF	602	0.0175777		CASINRAFGNQPQHF	407	0.0194199
CASRRERPSGRWYF	349	0.0159449		CSARDKDPQETRYF	254	0.00763363		CASSPRGHGNQPQYF	56	0.00155603		CASSLRGTGTSGSMNTGELF	601	0.0175485		CSARDRQGAARNTEAF	407	0.0194199
CSVAGTGSSNYGYTF	348	0.0158992		CAWSVPGGPTEAF	254	0.00763363		CVSSPGTGGYEQYF	56	0.00155603		CASSSDRAANVLTF	600	0.0175193		CASSLARDYPERF	407	0.0194199
CASSLLKGTDTQYF	348	0.0158992		CATSRPAGVGQVNNEQF	253	0.00760357		CATSRDLAGTEQCF	56	0.00155603		CASSLRPDQETQYF	599	0.0174901		CSASALGQTYYEQYF	406	0.0193722
CSAQNRGTAGYF	348	0.0158992		CASSLAWRVRRETQYF	252	0.00757352		CASSEPRGRPITGELF	55	0.00152824		CASSLSGGTSNTGELF	599	0.0174901		CASSSLDYEYTGELF	406	0.0193722
CASSLGAGTIF	347	0.0158535		CASSYLDRLNTEAF	252	0.00757352		CASSPRGTGDYGYTF	55	0.00152824		CASSAYLAGPYNEQF	598	0.0174609		CASSIPGQGPNQPQHF	406	0.0193722
CSVGTGWSNEQF	347	0.0158535		CASSLGGSTDTQYF	251	0.00754347		CASSSMTGSPLHF	55	0.00152824		CASSQDRGGNEQF	597	0.0174317		CSARDAASGNTIYF	406	0.0193722
CASSYYSGASLF	347	0.0158535		CASGATNTGELF	250	0.00751341		CASSLSTNHGYTF	55	0.00152824		CASSLTSGGLGGTQYF	596	0.0174025		CASSDRLSTDTQYF	406	0.0193722
CSVELPNTGELF	347	0.0158535		CASSLIYRGSYEQYF	249	0.00748336		CATSKVSEPADTQYF	54	0.00150046		CASSPLGQSTDTQYF	596	0.0174025		CASSSEAGAVSSTDTQYF	405	0.0193244
CASSLWPSGSRETQYF	346	0.0158078		CASSGRILGPAEAF	248	0.0074533		CAGSRSGNEQF	54	0.00150046		CASSADSSAF	595	0.0173733		CASSRTGKYEQYF	405	0.0193244
CASSQDVWAHIYNEQF	346	0.0158078		CASSSWRAGRLETNEKLF	248	0.0074533		CSARVARKGDTRYF	54	0.00150046		CASSIPWADYSNQPQHF	594	0.0173441		CASSLGGSEAF	404	0.0192767
CASSPGLAAPDTQYF	344	0.0157164		CSARDKGPQETQYF	248	0.0074533		CASSMAGGSEQYF	54	0.00150046		CASDSTGLDTQYF	593	0.0173149		CASSLEGNAANTEAF	404	0.0192767
CAISEDRTQLNEQF	343	0.0156707		CASSQASRQAIYGYTF	248	0.0074533		CSATGTGNTEAF	54	0.00150046		CASSFRLPELAKNIQYF	592	0.0172857		CASRDF	404	0.0192767
CSVTPQGSIGTDTQYF	343	0.0156707		CASSFTENTEAF	245	0.00736314		CASSFYICSASSSGAKYNEQF	53	0.00147267		CASSGPRGAF	587	0.0171397		CSARDLQGWLMNTEAF	404	0.0192767
CASSLPSGSNEQF	342	0.0156251		CASSLEGQTNSPLHF	244	0.00733309		CSVEPDRGRAGTQYF	53	0.00147267		CSVDVLSSGYTF	585	0.0170813		CASTLGGQQPSPLHF	403	0.019229
CSVEVGEFSYNEQF	341	0.0155794		CAWSRPSGGVHHRETQYF	243	0.00730304		CASSSPMGSGVLDNEQF	53	0.00147267		CAVCRGRLNTGELF	585	0.0170813		CASRQGGGPYNEQF	403	0.019229
CASLKRTSGRLGETQYF	341	0.0155794		CASSVRDSPNHEQYF	242	0.00727298		CSVLGQGF	53	0.00147267		CASSLPGPSTDTQYF	583	0.0170229		CSASGTSGRARETQYF	403	0.019229
CATTGQGPTEAF	341	0.0155794		CSARVGGTHNSPLHF	242	0.00727298		CSVEGSSYEQYF	52	0.00144489		CASPKNYGYTF	583	0.0170229		CSAPGQGFSGANVLTF	403	0.019229
CASSPWQGSLDEQF	340	0.0155337		CAWSVQGQLNSPLHF	241	0.00724293		CASATGSSGANVLTF	52	0.00144489		CASSPGGLRRQYF	583	0.0170229		CSAALTVGDGYTF	403	0.019229
CASTPRGSTRDTQYF	340	0.0155337		CASSYLDRLNIEAF	240	0.00721288		CSARDLGMTGGLF	52	0.00144489		CASSLGPTGLSNQPQHF	583	0.0170229		CASRVRRQGDRLAGVPGELF	402	0.0191813
CSVTGAYEQYF	340	0.0155337		CASSTGQIGNTIYF	239	0.00718282		CASNQGMNTEAF	52	0.00144489		CASSVDRVLETQYF	581	0.0169645		CSAPGTSF	402	0.0191813
CSVLLGRGATDTQYF	340	0.0155337		CAISEGQDTYEQYF	239	0.00718282		CAGSLAGQLQETQYF	52	0.00144489		CASSADMNTEAF	579	0.0169061		CASSLGPAGDEKLF	402	0.0191813
CASSKDRGVEQYF	339	0.015488		CAGGQGRNSPLHF	238	0.00715277		CASKVNTEAFFGQGTRLTVVEDLNKVFPPEVLYNCESGALSKESF	52	0.00144489		CSVGDDYGYTF	579	0.0169061		CASKTSGRVESSYNEQF	402	0.0191813
CASSLRGAGQWGYTF	339	0.015488		CASSNSWGTDTQYF	238	0.00715277		CASNDPGLHYEQYF	52	0.00144489		CASSFSDGTGERETQYF	579	0.0169061		CSAARTGAVDTQYF	402	0.0191813
CASFPLGGTSYEQYF	338	0.0154423		CAWIPQVSVDGYTF	238	0.00715277		CASSLGHF	52	0.00144489		CASSPSSGSSYNEQF	578	0.0168769		CASSSEF	402	0.0191813
CASSPREGTYEQYF	338	0.0154423		CASEARKTYYGYTF	237	0.00712271		CASSLFPHEAGENTEAF	52	0.00144489		CASTFFTGTDNYGYTF	577	0.0168477		CSARDYQRPNTGELF	401	0.0191336
CASSQASGPQHF	337	0.0153966		CASSVAPLDPTSYNE_F	237	0.00712271		CASSVREVDNERF	52	0.00144489		CASSRDHNEQF	576	0.0168185		CSALLPASGSYEQYF	401	0.0191336
CSVQGGDNQPQHF	337	0.0153966		CASSLKGADSPLHF	237	0.00712271		CASSATGGTNEKLF	51	0.0014171		CSIDETGDTEAF	572	0.0167017		CSALAREKQYF	400	0.0190859
CASSQVETSYEQYF	336	0.0153509		CASSLTTDTQYF	237	0.00712271		CASSPTTAGRGEAQYF	51	0.0014171		CASSSPGGGPQHF	572	0.0167017		CASSFDKYQPGGRSNQPQHF	400	0.0190859
CASSLESGTLAYEQYF	335	0.0153052		CASSYPGTDRTEAF	237	0.00712271		CASSLLAGRNAGELF	51	0.0014171		CASSLELMNTEAF	572	0.0167017		CSAPRDNQETQYF	400	0.0190859
CASSSHIVTSGITGELF	335	0.0153052		CAWDRPFSGANVLTF	236	0.00709266		CASSLDTGPNIQYF	51	0.0014171		CASSLTGSSTDTQYF	572	0.0167017		CASSSQTGSSSYEQYF	400	0.0190859
CASTAGVINTEAF	335	0.0153052		CASSPTTDTQYF	236	0.00709266		CTSSQVVRPYEQYF	51	0.0014171		CASSQVPGGALGNEQF	571	0.0166725		CASSLGTNQPQHF	400	0.0190859
CSDGAWTSGSEQF	334	0.0152596		CAISGDRVTYEQYF	236	0.00709266		CASSMLGGADEQF	51	0.0014171		CASRGDRVEGYTF	570	0.0166433		CSAFRTGAGNEQYF	400	0.0190859
CASLPGLAGGFRGANVLTF	334	0.0152596		CASSFYICSARDKDPQETQYF	236	0.00709266		CASSLGGQPQHF	50	0.00138931		CASSRDRAVAGELF	570	0.0166433		CSANAGTLASVSYEQYF	400	0.0190859
CSVLGLAGSDTQYF	334	0.0152596		CASSQGTGGAGQPQHF	235	0.00706261		CASSRIRTNEQCF	50	0.00138931		CASSKTGGHTEAF	570	0.0166433		CSPQEREGHETQYF	400	0.0190859
CAISESGGNNSPLHF	334	0.0152596		CASRLSTGGTDTQYF	234	0.00703255		CAGSPRTGDLRDTEAF	50	0.00138931		CSVPQWGGTGELF	568	0.0165849		CASSLGRPGGYTF	400	0.0190859
CASSQDRHGTDYGYTF	333	0.0152139		CASSFVSGGGYEQYF	234	0.00703255		CASSFVARGDSYEQYF	50	0.00138931		CASSYAGQGVF	566	0.0165265		CSARRGLTNTEAF	399	0.0190382
CATSDFAGPADTQYF	332	0.0151682		CASSLTSNQPQHF	234	0.00703255		CASSGGSNQPQHF	49	0.00136153		CSVRHSGANVLTF	566	0.0165265		CSAVTSGTAGELF	399	0.0190382
CAIETGVANTEAF	332	0.0151682		CASSPQSGASYEQYF	234	0.00703255		CASIRAGPQETLYF	49	0.00136153		CASSESEGAGNQPQHF	565	0.0164973		CSAIYSGVSTDTQYF	399	0.0190382
CSEYRGGVGEQF	332	0.0151682		CAWSVRGRGFYGYTF	233	0.0070025		CSASPSGAKYNEQF	49	0.00136153		CASSLDPLRGGTNTGELF	565	0.0164973		CSARDQGAGTQYF	398	0.0189904
CASSYSLADRLYEQYF	332	0.0151682		CAWSASYGYTF	231	0.00694239		CASSQTTGNTEAF	49	0.00136153		CASSLAAVSNQPQHF	563	0.0164389		CASRSSLLYEQF	398	0.0189904
CSAAQTSGTVREQYF	332	0.0151682		CASSETRGPTEAF	231	0.00694239		CSADGQEGGYTF	49	0.00136153		CASSEATSGSTDTQYF	562	0.0164098		CSARDGTRNTGELF	397	0.0189427
CSVEGTGGPSGLF	332	0.0151682		CASSQDRGGVGEQF	230	0.00691234		CASTRDRDDTEAF	49	0.00136153		CASSLGKTQYF	560	0.0163514		CASSSDRGEETQYF	397	0.0189427
CASSLIPTSGSRNEQF	332	0.0151682		CASSLVPPPKF	228	0.00685223		CASSPGTGGGTEAF	48	0.00133374		CSVGTAGSYGYTF	558	0.016293		CASSPSTIREQF	397	0.0189427
CASSYTLASSTDTQYF	331	0.0151225		CASRLQGAWTYNSPLHF	228	0.00685223		CASSLGADTQYF	48	0.00133374		CASSPYRVGELF	557	0.0162638		CASNPGSPPNNEQF	396	0.018895
CASSLTGGRYNEQF	331	0.0151225		CASSLGQVTGELF	228	0.00685223		CAGSRIEGPGNTIYF	48	0.00133374		CASSPQRMQAGDTQYF	556	0.0162346		CSASGRGNEQF	395	0.0188473
CAWSVKSTGNQPQHF	331	0.0151225		CASSHTGGNEQF	227	0.00682218		CASSLLSGGLGNNEQF	48	0.00133374		CASSLDFPLGGYTF	556	0.0162346		CSASSLREDQETQYF	395	0.0188473
CASRGTSGDYEQYF	331	0.0151225		CASSLFGRVARSGNTIYF	227	0.00682218		CASSPYRGDHYGYTF	48	0.00133374		CSVGQVPNQPQHF	554	0.0161762		CSAQVTSGGSYEQYF	395	0.0188473
CASSQDDGRGNTIYF	331	0.0151225		CASIQLAGGREQYF	226	0.00679212		CATSRVLGQGNSPPHF	47	0.00130595		CASSYAPVNYGYTF	553	0.016147		CALRGERTNTGELF	395	0.0188473
CAISEEGGPDEQYF	330	0.0150768		CASSSWTEETQYF	226	0.00679212		CASSRTAGGLDRYEQF	47	0.00130595		CASSHVGGYTF	550	0.0160594		CSAAPTGGGLANYGYTF	394	0.0187996
CASSSTSRSIQYF	329	0.0150311		CASSSRFSYNSPLHF	226	0.00679212		CATGRDLAGTEQYF	47	0.00130595		CSGGAVSTDTQYF	548	0.016001		CSASGGGGSPLHF	394	0.0187996
CASSSSGGSADTQYF	329	0.0150311		CASSQFEETQYF	226	0.00679212		CASSGNRGIGDGYTF	47	0.00130595		CSASQGGTQVEKLF	547	0.0159718		CASREGLAGPEGDTQYF	394	0.0187996
CSVEGTNTYEQYF	328	0.0149854		CASSPTGGGLSTDTQYF	224	0.00673202		CASSWGGAQETQYF	47	0.00130595		CSVGSSTLAGSEQF	546	0.0159426		CSALDWRQETQYF	393	0.0187519
CSGARQFMNTEAF	327	0.0149397		CASSRRLATTGELF	222	0.00667191		CSASSSGAKYNEQLF	47	0.00130595		CSVEVRHNEQF	546	0.0159426		CSARNSGNWNTEAF	393	0.0187519
CASSLGGEQYF	326	0.0148941		CASSLAWTGTKETQYF	222	0.00667191		CATSRDLAGTEQHF	47	0.00130595		CATSRDRGNTGELF	545	0.0159134		CASSTGGGGNQPQHF	393	0.0187519
CASSLDGRATDTQYF	325	0.0148484		CASSLVGHQQETQYF	222	0.00667191		CASSSYRGDHYGCTF	47	0.00130595		CSVERGAHSGANVLTF	544	0.0158842		CSARPRGGPNTGELF	393	0.0187519
CASSPKGRDRQGETQYF	325	0.0148484		CASSLRETQYF	221	0.00664186		CSVLGQGFHGQYF	47	0.00130595		CSVSHRYGYTF	542	0.0158258		CASSLAPGQGNYEQYF	393	0.0187519
CASSFSRAGYGYTF	325	0.0148484		CAWSRADTQYF	221	0.00664186		CATSRDRDSGANVLAF	46	0.00127817		CASSLNFDNEQF	542	0.0158258		CASSQTTSREQYF	392	0.0187042
CASSLQGYTGELF	324	0.0148027		CASSLGGIGETQYF	221	0.00664186		CASSIGRRGLEKGYAF	46	0.00127817		CSVVTGNYGYTF	541	0.0157966		CASRPYAGTGRDSPLHF	392	0.0187042
CASSHLAGADTQYF	324	0.0148027		CASSFQGLNGELF	219	0.00658175		CASSTGATYEQYF	46	0.00127817		CASGKGWNEQF	541	0.0157966		CSAAGGWGTDTQYF	392	0.0187042
CASSYSYRNTEAF	324	0.0148027		CASSDQGTSGGHFYNEQF	218	0.0065517		CASSVREVDNEQYF	46	0.00127817		CSVRQGESQPQHF	540	0.0157674		CSASLAGGETQYF	392	0.0187042
CASSESRGNQPQHF	323	0.014757		CASSSGQFNEKLF	218	0.0065517		CASSPAGTKGNEQYF	46	0.00127817		CSVDQSSGANVLTF	540	0.0157674		CSANSGGSYNEQF	392	0.0187042
CASSSGFSNQPQHF	323	0.014757		CASSYRRGDNVLTF	217	0.00652164		CASSPRTGSGNTIYF	46	0.00127817		CSAEGGNYGYTF	539	0.0157382		CSETRRGGGGETQYF	392	0.0187042
CATQTSGVSYEQYF	323	0.014757		CASSFGTGQETQYF	217	0.00652164		CASSFYICSARDLGMTGELF	46	0.00127817		CASSLAGGLAEF	538	0.015709		CARRDRGRETEAF	392	0.0187042
CASSPPLGRNTGELF	323	0.014757		CASSERGGPSYEQYF	216	0.00649159		CSAGYASGNEQF	46	0.00127817		CASSLAGGRNVLGNEQF	537	0.0156798		CSADLAGKYEQYF	391	0.0186564
CASSLTSGSNEQYF	323	0.014757		CASSPPRNNSPLHF	215	0.00646153		CSAQGRTNTGEPF	46	0.00127817		CASSPGTGGRYGYTF	534	0.0155922		CASSEAYRGQETQYF	391	0.0186564
CATGTGVSPQYF	322	0.0147113		CASDQGGNGANVLTF	215	0.00646153		CSARGPAPRNNQPQHF	45	0.00125038		CANSEALLGLTQF	533	0.015563		CASSGSGSQAKNIQYF	391	0.0186564
CASSPWVGDAYEQYF	322	0.0147113		CAWSGTGVNEQYF	214	0.00643148		CASSYGEGRGGYTF	45	0.00125038		CASRLGTGDSNQPQHF	533	0.015563		CASSYPDRGRTEAF	390	0.0186087
CASRLGAGYNSPLHF	321	0.0146656		CASSLAGALHYEQHF	214	0.00643148		CFLDIRSPGLGDAAMYLRATSHPTASLNNQPQHF	45	0.00125038		CASSLKGKLWGGTDTQYF	532	0.0155338		CASSFPKGLYGYGYTF	390	0.0186087
CASSSHTGFQETQYF	321	0.0146656		CSVEERQGFYNEQF	214	0.00643148		CSVDERLQTIQYF	45	0.00125038		CASSVGDSPLHF	532	0.0155338		CSAEGQGLSYEQYF	390	0.0186087
CASSQDKGSYNEQF	321	0.0146656		CASSPPTIYDIQYF	213	0.00640143		CASSYGTSGYNEQLF	45	0.00125038		CASIGTGF	531	0.0155046		CASSLVLAAEQYF	389	0.018561
CASSAATGGETQYF	321	0.0146656		CASSQGEVTNTEAF	213	0.00640143		CASSSYGGDHYGYTF	45	0.00125038		CASSQDLTGDPVMGEKLF	529	0.0154462		CASSLGVAKNIQYF	389	0.018561
CASSPHPWTGEFVSLAKNIQYF	321	0.0146656		CASSQYGTEVMYNEQF	213	0.00640143		CAGSPGHRTQPQHF	45	0.00125038		CASSSAPGNPSTDTQYF	529	0.0154462		CSARDGQSLNTEAF	389	0.018561
CASSSPSYEQYF	320	0.0146199		CASSQVNRGVIYGYTF	212	0.00637137		CASTEQGRTNTEAF	45	0.00125038		CSVGTDTEAF	528	0.015417		CSARGQGIMNTEAF	389	0.018561
CASRRAGLTDTQYF	320	0.0146199		CSVEEGGFTDTQYF	211	0.00634132		CASSESPNEKLF	45	0.00125038		CASSSLKGRSGVIDTQYF	527	0.0153878		CASKLNGQGYNEQF	388	0.0185133
CAWSLVKNMNTGELF	319	0.0145742		CASSARGQEEQYF	211	0.00634132		CSATGTESTEAF	45	0.00125038		CASSPSSGANVLTF	526	0.0153586		CASGVRGINTGELF	388	0.0185133
CSVRLASGRVDTQYF	319	0.0145742		CARSAKGAGTSGGTYEQYF	211	0.00634132		CASSRIEYNEQSF	45	0.00125038		CSVDSGFGVGYTF	525	0.0153294		CSALGSSPGGLYNSPLHF	388	0.0185133
CASSQTGAPYEQYF	318	0.0145286		CASSTDGAAGETQYF	209	0.00628121		CASSLTGTIQETQNF	45	0.00125038		CASSLGTRLSTGELF	523	0.015271		CASSRDTNTGELF	388	0.0185133
CASSLALSYNEQF	318	0.0145286		CAGSFTGSSYNEQF	208	0.00625116		CAGVLAGGRLGEQYF	45	0.00125038		CASSLSGDQAEAF	523	0.015271		CASRSTGVGNTIYF	387	0.0184656
CASHTGPGTEAF	318	0.0145286		CSARDKDPQETQF	208	0.00625116		CASTKGSVGDTQYF	44	0.0012226		CSVEDPTSTGGTQYF	522	0.0152418		CASSLYGAGENTEAF	387	0.0184656
CASRPLGGTYEQYF	318	0.0145286		CASSSTLGLSVVETQYF	208	0.00625116		CSATNGTGSPLGGYTF	44	0.0012226		CSAREGNQPQHF	519	0.0151542		CASSLLGYTGELF	387	0.0184656
CASSFRWTGELF	317	0.0144829		CASYSDPHGSYEQYF	207	0.00622111		CASSVRSEHQPQHF	44	0.0012226		CSVHQRGIEAF	519	0.0151542		CASSQMGQPQHF	387	0.0184656
CASLRQGF	317	0.0144829		CASSVSPTKISYEQYF	207	0.00622111		CASSFYICSAARLRTEAF	44	0.0012226		CASSRDGQYYGYTF	519	0.0151542		CASSQLTAKGYEQYF	387	0.0184656
CASSLGGQETQYF	316	0.0144372		CAISDPRQGRNSPLHF	206	0.00619105		CTTSRDLAGTEQYF	44	0.0012226		CASSEPTGNTEAF	519	0.0151542		CSARSQGRNTEAF	387	0.0184656
CASSQDRQGDSYEQYF	315	0.0143915		CASTPRGRTDTQYF	206	0.00619105		CTSSRPPNEQYF	44	0.0012226		CASSQGLLAPGELF	519	0.0151542		CSARVSGPGDTQYF	387	0.0184656
CASSMYLSRETQYF	315	0.0143915		CAITAQGNYGYTF	206	0.00619105		CASSPEDYDYTF	44	0.0012226		CASSIIYNSPLHF	517	0.0150958		CSAALQGAVGNEQF	386	0.0184179
CASTSRPFLAGAGGDNEQF	315	0.0143915		CASSLSPAPLYGNTF	205	0.006161		CSASSSGAKYDEQF	44	0.0012226		CASSLRTSGAINEQF	516	0.0150666		CSAPTEDSFSSYEQYF	386	0.0184179
CASSQGQISGYGYTF	313	0.0143001		CASSIGTGVSPLHF	205	0.006161		CASNQGMNAEAFFGQGTRLTVVEDLNKVFPPEVLYNCESGALSKESF	43	0.00119481		CASRPAHGDRVDQETQYF	515	0.0150374		CASSAGTGGIRRETQYF	386	0.0184179
CASSPARGVNTEAF	312	0.0142544		CASSLGQLYQETQYF	204	0.00613094		CASSSTAAQETQYF	43	0.00119481		CASSSPPPGLGGYTF	515	0.0150374		CSATARVPETQYF	386	0.0184179
CASSFRLSSYEQYF	311	0.0142088		CASSYGQGSYEQYF	204	0.00613094		CASSLSHRQGRPQHF	43	0.00119481		CSVERGETQYF	515	0.0150374		CSVGTGQQPQHF	386	0.0184179
CASSRDSF	311	0.0142088		CASSRSKTENYGYTF	204	0.00613094		CASSSQGYEQYF	43	0.00119481		CASSQDGVWGGYTF	514	0.0150082		CSARVPQGGRTGELF	385	0.0183702
CASSSGNLDEQYF	310	0.0141631		CASRWRGGRNEQF	204	0.00613094		CSAARPRTEAF	43	0.00119481		CASSSTGTDPTGELF	514	0.0150082		CSAGGGMNTEAF	385	0.0183702
CSVGGASSYEQYF	309	0.0141174		CAWRGTQEPQHF	204	0.00613094		CASSFYICSARDFAGNTDTQYF	43	0.00119481		CASSYSTGLDEQF	513	0.014979		CSASTPSGREETQYF	384	0.0183224
CASSVAGSYTGELF	308	0.0140717		CAWSVNWVGELF	203	0.00610089		CATSKVLGQGNSPLHF	43	0.00119481		CSVVWGRLTGELF	512	0.0149498		CASSPSSHQETQYF	384	0.0183224
CAGDRGGNYGYTF	307	0.014026		CASSLGTGNQPQHF	203	0.00610089		CASSLEAGAGNEQF	43	0.00119481		CSVLVPGQGIVEQF	512	0.0149498		CASSPAIAGGEETQYF	384	0.0183224
CASSQDRGLSAKNIQYF	307	0.014026		CSARDKDPRETQYF	203	0.00610089		CASSPVGGPRYQGTQYF	43	0.00119481		CASMGLAGGPGTGELF	509	0.0148622		CSARDPLGNTDTQYF	384	0.0183224
CASKLAARLGYTF	307	0.014026		CASSAEGKDGTYEQYF	203	0.00610089		CASSLGGNE_F	43	0.00119481		CASSQSTLSTGNYGYTF	509	0.0148622		CSARAPSGGSGNEQF	384	0.0183224
CASSRLAGGGRNEQF	306	0.0139803		CAISEHPGSGELF	203	0.00610089		CARSLFPHVAGENTEAF	43	0.00119481		CASFVEGGNEQF	509	0.0148622		CSVVQTDTEAF	384	0.0183224
CSVVFVLEQF	306	0.0139803		CASTTGGSLEQYF	202	0.00607084		CASSRVHTNRPQHF	43	0.00119481		CASSQNVGDIAGYTF	508	0.014833		CASSKRGVSGNTIYF	384	0.0183224
CASSQGAVPGRNILAKNIQYF	305	0.0139346		CASSFRQSPRNIQYF	202	0.00607084		CSAPGDAEASF	43	0.00119481		CASSWRERNEQF	507	0.0148038		CASRTDGGYTF	384	0.0183224
CASSLQGGNEKLF	305	0.0139346		CAWNTGTYSYEQYF	202	0.00607084		CAGSLTGDYGYTF	43	0.00119481		CSVSQTSNQPQHF	507	0.0148038		CASSRRWMLSNSYEQYF	384	0.0183224
CASSSFPRDRVNTEAF	305	0.0139346		CASRATGAVNYGYTF	201	0.00604078		CASKVSTEAF	43	0.00119481		CASSLANTDTQYF	505	0.0147454		CASSGSRGTEAF	384	0.0183224
CASSLARQGDEQYF	302	0.0137976		CAWEGGNTEAF	201	0.00604078		CSARDYGENQPQHF	42	0.00116702		CASSQIQGAGSSPLHF	505	0.0147454		CASSLGVAGNYGYTF	384	0.0183224
CASTPTSEVTGELF	302	0.0137976		CASSQVPELPKPQHF	201	0.00604078		CASS_NRGPAYNEQF	42	0.00116702		CSAVGQGA_ETQYF	504	0.0147162		CSARPGLAGHWQYF	384	0.0183224
CASRSYSGNTIYF	302	0.0137976		CASSEGWVPQYF	201	0.00604078		CASSPGTGGETEALF	42	0.00116702		CASSSPKGGGRYNEQF	504	0.0147162		CASSSRGSTGELF	383	0.0182747
CASSDRGQGLSNQPQHF	301	0.0137519		CASSEGRYSPLHF	200	0.00601073		CASSYGVLWDRHPNYGYTF	42	0.00116702		CATTDSGANVLTF	504	0.0147162		CASTQRGANTEAF	383	0.0182747
CASNQGNSYNEQF	300	0.0137062		CASSETLEAF	199	0.00598068		CASMTAANEKLF	42	0.00116702		CASSEGNTEAF	504	0.0147162		CASSLEPRGTGELF	383	0.0182747
CASSQLLAGAVGEQLF	300	0.0137062		CASSFGQGNSPLHF	199	0.00598068		CSARDLGMAGELF	42	0.00116702		CASSWSGGHEETQYF	503	0.014687		CASREGTGVNYGYTF	383	0.0182747
CASRKGQGGQF	299	0.0136605		CASSLRRRAEKLF	199	0.00598068		CASSLEAGLRGGELF	42	0.00116702		CASSLWQGRALAYGYTF	503	0.014687		CATVETGGTDTQYF	382	0.018227
CASSTAWGHSAPEQF	298	0.0136148		CASSLAFGFYEQYF	199	0.00598068		CASQYRISNEQF	42	0.00116702		CSVLSLNTEAF	503	0.014687		CSAAVGTSGSTDTQYF	382	0.018227
CASSLGGSTTGELF	298	0.0136148		CASSSASYEQYF	199	0.00598068		CSARDFAGNADTQYF	42	0.00116702		CASSVDFTGSGETQYF	501	0.0146286		CSARDLRAPRELF	382	0.018227
CSVASQGVGQYF	298	0.0136148		CASSLGQGVQPQHF	197	0.00592057		CASSVREVGNEQF	42	0.00116702		CSAQDRGTEAF	499	0.0145702		CASNTSPQETQYF	382	0.018227
CASSPADNMNTEAF	297	0.0135691		CASSLYAGGGAYNEQF	197	0.00592057		CAGIVQDLF	42	0.00116702		CASSQTSGRGINEQF	499	0.0145702		CSARPWGGMNTEAF	381	0.0181793
CASSPRQGARETQYF	297	0.0135691		CASRGAGGPPGTDTQYF	195	0.00586046		CAGSLDGLREYTGELF	41	0.00113924		CSVDQNTGELF	499	0.0145702		CSAAVEPGRNYEQYF	381	0.0181793
CASSWRWGTDTQYF	297	0.0135691		CASSSEQGTSIYEQYF	195	0.00586046		CATSRVLGQGNSPF	41	0.00113924		CSVGPGYNEQF	498	0.014541		CASSGDRGLGQPQHF	381	0.0181793
CASSFGDYNSPLHF	297	0.0135691		CAGLDGPYEQYF	194	0.00583041		CASSLSRNLNTEAF	41	0.00113924		CASTPPAANTGELF	497	0.0145118		CASIGGSRNE_F	381	0.0181793
CASWGQNEQF	296	0.0135234		CAWSGWPRGGEQF	194	0.00583041		CASSRSRGIGDGYTF	41	0.00113924		CASSYPAGAGNSPLHF	497	0.0145118		CASSLGQGLYEQYF	381	0.0181793
CSGHRGGAQYF	295	0.0134778		CASSSGTDLYEQYF	194	0.00583041		CASSSAGQLQETQYF	41	0.00113924		CASSQGTAVYGYTF	497	0.0145118		CASTLWTSNEQF	380	0.0181316
CASSYSGAVSNQPQHF	295	0.0134778		CASSLDGTGGRKLF	194	0.00583041		CASSFYICSATGEDQPQHF	41	0.00113924		CSVEEMAKTYGYTF	496	0.0144826		CSARDPIQETQYF	380	0.0181316
CASTTARQGRGTQYF	294	0.0134321		CASSRGGLYNEQF	193	0.00580035		CASSYGTSGYNEQYF	41	0.00113924		CASSFLGQGRVTEAF	496	0.0144826		CASGSGLAGYNEQF	380	0.0181316
CASSRGLLPLHF	294	0.0134321		CAFGGTSTDTQYF	192	0.0057703		CASSGIAGGTIYF	41	0.00113924		CSARDQLAGTVSVEETQYF	495	0.0144534		CASFASSGEYNEQF	379	0.0180839
CSAEAGETNYEQYF	294	0.0134321		CASSLGTEQF	192	0.0057703		CSVEPDKGRAETQYF	41	0.00113924		CASSPFSQTGELF	495	0.0144534		CSARDLGGTETQYF	379	0.0180839
CASSQVAQGVSYEQYF	294	0.0134321		CASSFGADQF	192	0.0057703		CASSRNRGIRDGYTF	41	0.00113924		CASSLGTGPNYGYTF	495	0.0144534		CASSPRTGVTNYGYTF	378	0.0180361
CASSQEPQGAIYEQYF	293	0.0133864		CASSLGGPEAF	191	0.00574025		CASSNQGYGQYF	41	0.00113924		CASRPGLAGGPSEQF	494	0.0144242		CSARERYGSEAF	378	0.0180361
CAGGPGRRNTGELF	293	0.0133864		CSVGSLTGSSYTEQF	191	0.00574025		CASSANPGHIGELF	41	0.00113924		CASSLLPGATLNTGELF	494	0.0144242		CASSFRPLDKETQYF	378	0.0180361
CASSLSSKGIAGEKLF	293	0.0133864		CASSLGAQNTVAF	190	0.00571019		CSVLMAGQLEGQPQHF	41	0.00113924		CASSSAPISYNEQF	494	0.0144242		CASGLTEDDNTIYF	378	0.0180361
CASSSPGLAGYEQF	292	0.0133407		CASSSTGPLSEQYF	190	0.00571019		CASSYLTGPWEEQYF	41	0.00113924		CSVAGPGQGFSGYTF	494	0.0144242		CSAQPYRGRVETQYF	378	0.0180361
CASRSRVASAGNTIYF	291	0.013295		CASSQDRTGGFETQYF	190	0.00571019		CASSRDRGIGDGYTF	41	0.00113924		CSVERNRGYTF	494	0.0144242		CSATRTTQETQYF	378	0.0180361
CASGGDFNEKLF	291	0.013295		CSARDGSRQHNSPLHF	189	0.00568014		CASSYGEGGRGYTF	41	0.00113924		CASSSGAGGHTEAF	494	0.0144242		CASSEGVLGAEAF	377	0.0179884
CASSSRQGINEQF	290	0.0132493		CASSQAGGVLGGYTF	188	0.00565009		CASSFYICNPRQNINTEAF	41	0.00113924		CASSLTRGNTGELF	493	0.014395		CASSEHADTQYF	377	0.0179884
CSGTEEVTSGWADTQYF	290	0.0132493		CASSEKGTAAYEQYF	188	0.00565009		CASSWQLALLAKNIQYF	41	0.00113924		CASSREANQPQHF	493	0.014395		CASSLGGGTSSYEQYF	377	0.0179884
CASSIIRGETQYF	290	0.0132493		CASSLGGKNSPLHF	187	0.00562003		CSVEDGSYEQYF	41	0.00113924		CASSLNRDGDTQYF	492	0.0143658		CASSLTPRYITGDQNYTGELF	377	0.0179884
CASSLVERLTDTQYF	289	0.0132036		CASTTGASTEAF	187	0.00562003		CASSVGTENGQF	41	0.00113924		CSAPGTGNTGELF	491	0.0143366		CASRRALGGQETQYF	377	0.0179884
CASCGEGSLLSSYNEQF	289	0.0132036		CASSESGREQYF	187	0.00562003		CASSPRDATDTQYF	41	0.00113924		CASSSYAGAGNTIYF	491	0.0143366		CSATPQRGNTGELF	377	0.0179884
CSVDTETEKLF	289	0.0132036		CASSSPPGRGSTDTQYF	187	0.00562003		CASSLSRKLNIEAF	41	0.00113924		CSVGANTGELF	490	0.0143074		CASSPTWGINSPLHF	376	0.0179407
CSGGRKF	288	0.0131579		CASSLAGTDTQYF	187	0.00562003		CASSLGTSGEQF	41	0.00113924		CASMGGEWPQHF	490	0.0143074		CASSPNRGISYEQYF	376	0.0179407
CASSFRNTEAF	288	0.0131579		CASSLALGGTGGQPQHF	186	0.00558998		CASSESRGRPVTGELF	41	0.00113924		CSVAGGSGYTF	487	0.0142198		CASMAGPDTGELF	376	0.0179407
CASSPLTEQNIQYF	288	0.0131579		CASSQVRGTEAF	185	0.00555993		CSVEPDRGRAETQCF	40	0.00111145		CSVDKQGSGGYTF	487	0.0142198		CASSLSFYTDTQYF	376	0.0179407
CASSEALVRPLGYTF	288	0.0131579		CASSLQQGTLHF	185	0.00555993		CASSGTSGGGQEAQYF	40	0.00111145		CASSYQQGRNEQF	486	0.0141906		CSVEDGLNTEAF	376	0.0179407
CASSPNRGTNTEAF	288	0.0131579		CASSSRTSGVRNEQF	184	0.00552987		CVTSRDLAGTEQYF	40	0.00111145		CASSEIGGQYGYTF	486	0.0141906		CSTTGTSRYEQYF	375	0.017893
CASSQGSNLWTDTQYF	287	0.0131123		CAWSSTYMNQPQHF	184	0.00552987		CSARVFTSGGLYEQYF	40	0.00111145		CAWIRNTEAF	486	0.0141906		CSASETGRTEAF	375	0.017893
CASSYATTGGGSNYGYTF	286	0.0130666		CSARDSRSGNQPQHF	183	0.00549982		CASSESRGRSITGELF	40	0.00111145		CASSYTGDQPQHF	484	0.0141322		CASSGLASGRAVDTQYF	375	0.017893
CASSQDPGRVVRTEAF	286	0.0130666		CASGKKGYEQYF	183	0.00549982		CSVASPGTSQYEQYF	40	0.00111145		CSARDRWVGGGTDTQYF	483	0.014103		CSVLTGRDTEAF	375	0.017893
CAWSAIAGLTGELF	286	0.0130666		CASSFAGRVVGGELF	182	0.00546976		CSARDLGMTRELF	40	0.00111145		CASSPGRGLLAKDTGELF	483	0.014103		CSASPRDLGGMNTEAF	375	0.017893
CASSGKLAGRGGDTQYF	284	0.0129752		CAWTGGGQTQYF	182	0.00546976		CSVEPDRGCAETQYF	40	0.00111145		CASSLGGGLNEQF	483	0.014103		CSARDQGRGTQYF	375	0.017893
CAWMSGGYTDTQYF	284	0.0129752		CAMGSSGGQDEQYF	181	0.00543971		CSARDWAVAVGQYF	40	0.00111145		CASSPGQANQPQHF	483	0.014103		CSAKGLAGVREQYF	375	0.017893
CASSAWTSGRGYNEQF	283	0.0129295		CASSHPTAKENTIYF	181	0.00543971		CASSSGLGGNRPQHF	40	0.00111145		CASSFPQAGIETQYF	482	0.0140738		CSAPSGLAGVEQYF	374	0.0178453
CASSWELAGGYNEQF	283	0.0129295		CASTPSRTSGPYEQYF	181	0.00543971		CSARDFAGSTDTQYF	40	0.00111145		CSVGDSRHYGYTF	481	0.0140446		CSARLPSTDTQYF	374	0.0178453
CARRVYGDEQYF	283	0.0129295		CGARDKDPQETQYF	181	0.00543971		CASSMVLNYGYAF	39	0.00108366		CASRAGQNEQF	481	0.0140446		CASSGLVMNTEAF	374	0.0178453
CASSENRPPYGYTF	283	0.0129295		CASSLYGGLAGENIQYF	180	0.00540966		CSARANTEAF	39	0.00108366		CASSQFDRNTEAF	480	0.0140154		CASSASLSTDTQYF	374	0.0178453
CRRGGLEDEQF	283	0.0129295		CASSSPGTGGGEQYF	180	0.00540966		CASSTTGMAGHTF	39	0.00108366		CSGLQGMNTEAF	479	0.0139862		CASSITGLATNEKLF	374	0.0178453
CASSQDEMPSEQF	282	0.0128838		CSARDGYNEKLF	179	0.0053796		CASSMGREPTQYF	39	0.00108366		CASSSSGRADWAKNIQYF	479	0.0139862		CASSEDEAAANYGYTF	374	0.0178453
CASSFDAATNEKLF	281	0.0128381		CASSQDRFQRGEKLF	179	0.0053796		CASSLDGGHCGYTF	39	0.00108366		CSVEERLGNTIYF	478	0.013957		CASSPEQGNQPQHF	374	0.0178453
CASSENRPPYGYAF	281	0.0128381		CAWRSLSGGSTDTQYF	179	0.0053796		CASSGASGGGQETQYF	39	0.00108366		CSVLLTSGSAQF	477	0.0139278		CASSQDWQGTEAF	373	0.0177976
CASSLASQAPGGYTF	281	0.0128381		CASSPSPANYGYTF	178	0.00534955		CASSLSRKLSTEAF	39	0.00108366		CASSATGGPQETQYF	476	0.0138987		CASSLATGRETQYF	373	0.0177976
CASSQRGFISEQYF	280	0.0127924		CASSPQGGATWDGYTF	178	0.00534955		CASSYGTSGYNERF	39	0.00108366		CASGERAVDEKLF	476	0.0138987		CSARDAGHMNTEAF	373	0.0177976
CASSQGAGQGAYEQYF	280	0.0127924		CASSSAGTGYETQCF	177	0.0053195		CASSFYICSAKGGGSTEAF	39	0.00108366		CASSPARVAAYNEQF	476	0.0138987		CASSPRGVGTEAF	373	0.0177976
CASSLVFRDTQYF	278	0.0127011		CASSLDQGYSPLHF	177	0.0053195		CSARAGAGGWLRDNEQF	39	0.00108366		CASFRGEGTEAF	476	0.0138987		CASSTQGLSTDTQYF	372	0.0177499
CSPIIEQF	278	0.0127011		CASSIQRGPGEEKLF	176	0.00528944		CASSLVTGQGNNEQYF	39	0.00108366		CSVVGQINTEAF	475	0.0138695		CASSLESIGTGELF	372	0.0177499
CASSQDRAYNEQF	278	0.0127011		CASSLLGTAANEKLF	175	0.00525939		CASSEGLNEKLF	39	0.00108366		CSVESRLYNEQF	474	0.0138403		CASSPPRTGSLYEQYF	371	0.0177021
CASSSTQQIQETQYF	278	0.0127011		CASSTRGAYTGELF	175	0.00525939		CAAGEMTGGEQYF	39	0.00108366		CASSLTGGEETQYF	473	0.0138111		CASSRPEGYEQYF	371	0.0177021
CASSQDPATNYGYTF	278	0.0127011		CAWTLSGGGYTF	174	0.00522933		CATSRVTGGEEAQYF	39	0.00108366		CSVVHGKDQPQHF	473	0.0138111		CSARDPYRSGLQETQYF	370	0.0176544
CASSQSSAVSYEQYF	277	0.0126554		CSARDKDPQETQCF	174	0.00522933		CGARVYTGAVPYEQYF	39	0.00108366		CSVERGGGEKLF	472	0.0137819		CASSLDGILSYEQYF	370	0.0176544
CASSLPAGVHNEQF	277	0.0126554		CASRGTGSTEAF	174	0.00522933		CASSETYASYEQYF	39	0.00108366		CSVDRDGPYNEQF	471	0.0137527		CASSLGAGANVLTF	370	0.0176544
CAWSVRLLATYNEQF	277	0.0126554		CAWSETGARYQETQYF	173	0.00519928		CASSPVGGPRYQEAQYF	39	0.00108366		CSVMNTEAF	471	0.0137527		CASSGTLPTGGSWQETQYF	370	0.0176544
CSVGQGYEQYF	276	0.0126097		CASSQGQGDPSHGYTF	173	0.00519928		CASGDPRRGSFSGNTIYF	39	0.00108366		CASSVIQSELLAGGYSYNEQF	470	0.0137235		CASRPPVSYEQYF	370	0.0176544
CASSQTPDGTQYF	276	0.0126097		CASSGYTGGTDTQYF	173	0.00519928		CASSMVLDYGYTF	39	0.00108366		CASSPRGTRVAGIQETQYF	470	0.0137235		CSASPPQVGTGRAKPQHF	369	0.0176067
CASSTSGYYNEQF	276	0.0126097		CASSFPSELDTQYF	173	0.00519928		CSVEPDRGHAETQYF	39	0.00108366		CSVSGTGNSNQPQHF	469	0.0136943		CSALRYPRDSNQPQHF	369	0.0176067
CASSSPRTGGRETQYF	275	0.012564		CASSIRDRLNNEQF	173	0.00519928		CATSRVTGGEETPYF	39	0.00108366		CASSSTGTFQPQHF	469	0.0136943		CASSLDAGGGEQF	369	0.0176067
CASSQGYPPNYGYTF	275	0.012564		CASSFAGRVVGGEPF	173	0.00519928		CASSYRRLMSTEAF	39	0.00108366		CASSLRTGQFQETQYF	468	0.0136651		CASSFTGAYEQYF	369	0.0176067
CSSRTSGRMNEQF	275	0.012564		CASSFVGVGGNTEVF	173	0.00519928		CGASSSGAKYNEQF	39	0.00108366		CSVGTGVEKLF	468	0.0136651		CASSSPGQLSYEQYF	368	0.017559
CASSLTGGRTGELF	274	0.0125183		CASSFPWGANVLTF	172	0.00516923		CASSESLSEKLF	39	0.00108366		CSVTRKADTQYF	467	0.0136359		CASSLGNPYEQYF	368	0.017559
CSANPGSSGLQETQYF	273	0.0124726		CASSQDRAGGGMDTQYF	172	0.00516923		CSARDPAPRNNRPQHF	39	0.00108366		CASSLVNALYEQF	465	0.0135775		CASSISLYQPQHF	368	0.017559
CASSLVGGLREKLF	272	0.0124269		CASSLNSNTGELF	171	0.00513917		CAASKVSEPTDTQYF	39	0.00108366		CASSPRTGGRQETQYF	465	0.0135775		CASSLSWTVPSGANVLTF	368	0.017559
CASSLGRTPSYNEQF	271	0.0123813		CASSIDSAAGNSPLRF	170	0.00510912		CASADTKLF	39	0.00108366		CASSSGDRVGYTF	465	0.0135775		CSASIPSYGGTEAF	368	0.017559
CAWSGTRVSGNTIYF	271	0.0123813		CASSESTRESRYF	170	0.00510912		CAGSGIAGGTDTQYF	38	0.00105588		CSLGTSLYNEQF	465	0.0135775		CASSKDGGTITNEKLF	367	0.0175113
CAISDSPSVADTQYF	271	0.0123813		CASSPEDNADYDTQYF	169	0.00507907		CAGSRVHTNQPQHF	38	0.00105588		CASSLVDWELF	464	0.0135483		CSARAPSGTYNEQF	367	0.0175113
CAISDPGQLNTEAF	270	0.0123356		CAISEGRNQPQHF	169	0.00507907		CFLDIRSPGLGDAAMYLRATSRDQGSYEQYF	38	0.00105588		CASSFHPGLAGGDTQYF	464	0.0135483		CASRQGLAGGIYEQYF	367	0.0175113
CASSQDIPGGYSDQGGYTF	270	0.0123356		CASSLEGAPNEQF	169	0.00507907		CSARGLGMTGELF	38	0.00105588		CSVEELRDRDGYTF	463	0.0135191		CASSRGDSGANVLTF	367	0.0175113
CAWKPGDSIGEKLF	270	0.0123356		CASSLAGERPIHEQYF	168	0.00504901		CASSRNRGIGDGHTF	38	0.00105588		CSVRGLAGGEQF	462	0.0134899		CSVQAGEAYNEQF	367	0.0175113
CASSQAAGELF	270	0.0123356		CASRLFGGNTEAF	168	0.00504901		CASSFYICSASRRGVGSNQPQHF	38	0.00105588		CASSQGTRYGYTF	462	0.0134899		CSVAGDTGELF	367	0.0175113
CAWSVMGVEQYF	269	0.0122899		CASSVGPGELF	168	0.00504901		CASSLDGRPQHF	38	0.00105588		CSVSAQGNTEAF	461	0.0134607		CASSDGLAGEETQYF	366	0.0174636
CSVGGSSYNEQF	269	0.0122899		CASSSPDRGLDSPLHF	168	0.00504901		CASSLARGTGTQYF	38	0.00105588		CASSWGVGETQYF	461	0.0134607		CASSLVGTRNEKLF	366	0.0174636
CASSFDLATGQPQHF	268	0.0122442		CASSLQGIETQYF	168	0.00504901		CSALPGQGPSGANVLTFGAGQPRAF	38	0.00105588		CASSRGLRNTGELF	460	0.0134315		CASSFLDGGRAEGYTF	366	0.0174636
CASSYLRGGSYNEQF	268	0.0122442		CASRPGGNTGELF	167	0.00501896		CSAEHDREYEQYF	38	0.00105588		CASSVDRNTEAF	459	0.0134023		CASNGAASTDTQYF	366	0.0174636
CASSSQLDEKLF	268	0.0122442		CASSLSGSSYNEQF	165	0.00495885		CASSFTSGSGTKNNEQF	38	0.00105588		CSGLKAVNTEAF	459	0.0134023		CASSFASGGPYEQYF	366	0.0174636
CAWRQGLDPSMGDTQYF	268	0.0122442		CASSLAGGNEQF	165	0.00495885		CATSRDSRPNSPPHF	38	0.00105588		CSVVRGGGETQYF	459	0.0134023		CSATRQGGTDTQYF	366	0.0174636
CASSGGGMLHQPQHF	267	0.0121985		CASSLGARGEQF	165	0.00495885		CASSPRRVGNEELF	38	0.00105588		CASSQVQLIDRNLYNEQF	458	0.0133731		CASSKTQYEQYF	366	0.0174636
CASSWGQTYEQYF	267	0.0121985		CASTLADSTDTQYF	165	0.00495885		CASSYGEGRRGHTF	38	0.00105588		CSVEDRGLGGYTF	458	0.0133731		CASTLARSTDTQYF	366	0.0174636
CATSDLGSPYEQYF	267	0.0121985		CASSPGLITAETQYF	165	0.00495885		CASSSYTGGAEF	38	0.00105588		CASSHGRDQPQHF	457	0.0133439		CASSLATERDIQYF	366	0.0174636
CAWGTGYGTDTQYF	267	0.0121985		CATSARDSSYNEQF	165	0.00495885		CASSMVLNYGHTF	38	0.00105588		CASSQVLAGGFEQF	457	0.0133439		CSASDRYPTDTQYF	365	0.0174159
CASTFRSISSTDTQYF	267	0.0121985		CASSAGAYNEQF	164	0.0049288		CASSLGTDNSPLHF	38	0.00105588		CASSLQQRGGPGETQYF	456	0.0133147		CSASGPTENEQF	365	0.0174159
CAWSEGVEQF	266	0.0121528		CASSLTGTYEQYF	164	0.0049288		CSASSLFPHVAGENTEAF	38	0.00105588		CSARRSYNEQF	456	0.0133147		CSARVTSGPGAGTQYF	364	0.0173681
CASSEATGNYEQYF	266	0.0121528		CASSESSPLGNTIYF	164	0.0049288		CASSSYRGDHYGYAF	37	0.00102809		CSVVANTEAF	456	0.0133147		CASSQMGLAGSFYNEQF	364	0.0173681
CAWGTDLLNTGELF	266	0.0121528		CASTRGWGSEQF	164	0.0049288		CVSSRVHTNQPQHF	37	0.00102809		CSPGLGSNEQF	455	0.0132855		CASTLTDNSPLHF	364	0.0173681
CASSQRLPGQGASGGYTF	266	0.0121528		CASSLVLAGGRDEQF	163	0.00489874		CAGSMMGNSNQPQHF	37	0.00102809		CASSPLETQYF	454	0.0132563		CASSLEQGVSPLHF	364	0.0173681
CAWSVRSGREPDTQYF	265	0.0121071		CASSLGSRGVYEQYF	163	0.00489874		CSSPLRAGGGIDTQYF	37	0.00102809		CASSLRAGGYNEQF	453	0.0132271		CASSPSIYNEQF	364	0.0173681
CASSQVRSRGSPLHF	265	0.0121071		CALKREGDTEAF	162	0.00486869		CASSLPGQVSQPQHF	37	0.00102809		CSAVRGEGPNTEAF	452	0.0131979		CASGLGLNTGELF	364	0.0173681
CASSNREGAF	264	0.0120614		CASSLRAPLEQF	162	0.00486869		CASSSTGDTGELF	37	0.00102809		CSVGAIQETQYF	452	0.0131979		CSARDLASEYNEQF	363	0.0173204
CSVVGTSGYNEQF	264	0.0120614		CASSQGPNRSYGYTF	162	0.00486869		CSARGRPTSSYNSPPHF	37	0.00102809		CASSRGGPGLNTQYF	452	0.0131979		CASTRERTYNEQF	363	0.0173204
CASSLDLGLEQF	264	0.0120614		CASSQDPDRSGDQYF	162	0.00486869		CASSTAGMAGYTF	37	0.00102809		CASRPRLAGGTDTQYF	451	0.0131687		CASSERLRQETQYF	363	0.0173204
CASSYGDRTTDTQYF	263	0.0120158		CSARVVGDYSNQPQHF	162	0.00486869		CASSWGGQRLSYEQCF	37	0.00102809		CASSISGSFYNEQF	450	0.0131395		CASSIGLAGGPSQF	363	0.0173204
CASSQVETGVHEQYF	263	0.0120158		CATRFGGAQDTQYF	162	0.00486869		CASSRVSGSSYNEQYF	37	0.00102809		CASSSRQGSQHF	450	0.0131395		CASSLVHSYEQYF	362	0.0172727
CAWRDRRLYEQYF	263	0.0120158		CASSQELARSEQYF	162	0.00486869		CATSRDGSNYGYTF	36	0.00100031		CSVDKALEF	450	0.0131395		CASSAGTDDTYNEQF	362	0.0172727
CASSQGEWDLAGELF	262	0.0119701		CASSRGTAPHEQYF	162	0.00486869		CASGLLGAGGNQPQHF	36	0.00100031		CSAAGFLDRSTDTQYF	450	0.0131395		CASSTGQGGNIQYF	362	0.0172727
CASSPGLAGGDTQYF	261	0.0119244		CASSWSTDTQYF	161	0.00483864		CASSLGLDSTEAF	36	0.00100031		CASSLEASGRGSTGELF	450	0.0131395		CSADPGTHSGTDTQYF	362	0.0172727
CASRTATNTGELF	261	0.0119244		CATSDGGTGNEQF	160	0.00480858		CASSLFPHVAGENTVAF	36	0.00100031		CASSRTQQAGETQYF	450	0.0131395		CSALPGLAGDGGEQF	361	0.017225
CASSQAGTGSPLHF	260	0.0118787		CASSPRQGASDGELF	160	0.00480858		CSARDLGMTGEPF	36	0.00100031		CASSQSTGGDYGYTF	450	0.0131395		CSASPGAIVQETQYF	360	0.0171773
CASSLEAGELF	260	0.0118787		CASSQGRWDTEAF	160	0.00480858		CASPLLQGAGTQYF	36	0.00100031		CASSDGLAGSTDTQYF	450	0.0131395		CASSLRTSGYFLNEQF	360	0.0171773
CASSYGLLGVLSNQPQHF	259	0.011833		CASRSWVGDYGYTF	160	0.00480858		CASRQGSTRIYEQYF	36	0.00100031		CASSLWANTEAF	449	0.0131103		CASRYSGRVGEQF	360	0.0171773
CASSSWTSEGWEATEQYF	259	0.011833		CASSPLVQPGDKLF	160	0.00480858		CASSESRGRPTTGELF	36	0.00100031		CASGPLLAGGRF	449	0.0131103		CSARAPGLAIDNEQF	360	0.0171773
CAISESETQYF	259	0.011833		CASVPTGGLDTQYF	158	0.00474848		CSARDGGGDYNEQYF	36	0.00100031		CASSLYSGGSGQF	448	0.0130811		CATHSGTSTETQYF	359	0.0171296
CASSPPFGEETQYF	258	0.0117873		CASSQDGGQYYNSPLHF	158	0.00474848		CASSLEIGGTGELF	36	0.00100031		CASSLAHSMNTEAF	448	0.0130811		CSARDLRTSGSNEQF	359	0.0171296
CSVEVEEGSDTGELF	257	0.0117416		CAISEKGGVTYNEQF	158	0.00474848		CSATGAENTEAF	36	0.00100031		CSVVRRGNEKLF	447	0.0130519		CSASPSGFLPF	359	0.0171296
CASSFGGVVTGELF	257	0.0117416		CASSLAGGAIKNIQYF	158	0.00474848		CASSYDRGDQPQHF	36	0.00100031		CASSSRLSSGTSETQYF	447	0.0130519		CASSPQGSGPQHF	359	0.0171296
CASTFGGQGLAGVNRNEQF	256	0.0116959		CASSSTGYNSPLHF	158	0.00474848		CASSESGSGTYNEQSF	36	0.00100031		CSAGLRGNYGYTF	447	0.0130519		CASSLKGSGRGTDTQYF	359	0.0171296
CASSQVQGSYEQYF	256	0.0116959		CASSSQGVPCGYTF	157	0.00471842		CASSLAPGQGATEALF	36	0.00100031		CASTREIYNEQF	447	0.0130519		CASSLGHRNTEAF	359	0.0171296
CASSQEDGSSYEQYF	255	0.0116503		CSVGGDASNTGELF	157	0.00471842		CASSLAGQPQETQYF	36	0.00100031		CASSRSGNNQPQHF	446	0.0130227		CSAFQRGQETQYF	358	0.0170819
CAISESSYSGSYNEQF	255	0.0116503		CASSSNLQGARAPLHF	157	0.00471842		CSVEPDRRRAETQYF	36	0.00100031		CSVADRVGGELF	446	0.0130227		CSASGGYNEQF	358	0.0170819
CASSPFGASGSKPSEQYF	255	0.0116503		CASSQDFTGANPTSGNTIYF	156	0.00468837		CASSIFGKGETQYF	36	0.00100031		CSVESWAYGYTF	446	0.0130227		CASSLDGSGAPEQF	358	0.0170819
CASSNTEAF	255	0.0116503		CASSSPSPKNIQYF	156	0.00468837		CAGSTRDGGFKRQPQHF	36	0.00100031		CSVAPSGYNEQF	445	0.0129935		CASSARRDAGELF	357	0.0170341
CASTLPARDKKNIQYF	254	0.0116046		CASSLPSSEQYF	155	0.00465832		CASTEQGRMNTEALF	36	0.00100031		CSGDQRAGELF	443	0.0129351		CAWSHMGTYRGDTEAF	357	0.0170341
CASSQDFNQPQHF	254	0.0116046		CAIQGGYYGYTF	155	0.00465832		CASSLGAGGGDYGCTF	36	0.00100031		CASSLGQGNQPQHF	442	0.0129059		CSAPKLGQLNTEAF	357	0.0170341
CASSESMVEPQHF	254	0.0116046		CASSLGHLNTEAF	155	0.00465832		CASSLDFREASF	36	0.00100031		CASSLTGSDSPLHF	442	0.0129059		CASSAEAGNNSPLHF	357	0.0170341
CASSYPPANEQF	254	0.0116046		CASSQDTSCNEQF	154	0.00462826		CAGSVTPDRGPEAF	36	0.00100031		CASSESTGRSYNEQF	442	0.0129059		CSALGPF	356	0.0169864
CASSWDPSSYEQYF	254	0.0116046		CASSLGQAAYEQYF	153	0.00459821		CSATTWDNEQF	36	0.00100031		CASSYAYPGGDTPLHF	442	0.0129059		CATRGGSVLTDTQYF	356	0.0169864
CASSSYGHEQYF	254	0.0116046		CASSVRTSGGQETQYF	152	0.00456815		CATSRGDAQGQYF	36	0.00100031		CASSQGPRGEQF	441	0.0128767		CSARAPGLAESDTQYF	355	0.0169387
CASSLASYGYTF	254	0.0116046		CASKQTDEQF	152	0.00456815		CASSTTGVAGYTF	36	0.00100031		CASSQDRHRNTEAF	441	0.0128767		CASSLDPRVEAF	355	0.0169387
CASSAGLAGDTQYF	253	0.0115589		CASSLPSRYEQYF	152	0.00456815		CASSESGSGTYNGQF	35	0.000972519		CASSPRLAGGYNEQF	440	0.0128475		CASSLGGGAWDEQF	355	0.0169387
CASTNPGSISYEQYF	253	0.0115589		CASSQDGPRNEQF	151	0.0045381		CASSDNAGGPEAF	35	0.000972519		CSVAPTGSGNTIYF	439	0.0128183		CSAPSAAGIRQETQYF	354	0.016891
CASGQGARWNTGELF	253	0.0115589		CASSLGTVNTEAF	151	0.0045381		CASSLGDLGREQF	35	0.000972519		CSVAGSNYGYTF	439	0.0128183		CASSHSFGLAGGPYTGELF	354	0.016891
CASSSAGSYEQYF	253	0.0115589		CASSNTGYEQYF	151	0.0045381		CAGSTTGMAGYTF	35	0.000972519		CASSGALGTLSGNTIYF	439	0.0128183		CASSYPGSTYEQYF	354	0.016891
CAWRGDRILNTGELF	252	0.0115132		CASSLNTRRGYNSPLHF	150	0.00450805		CAGSMGQEPTQYF	35	0.000972519		CASSPGQGMNTEAF	438	0.0127891		CASSLTRLAADTQYF	354	0.016891
CASSSDRIAGGYNEQF	252	0.0115132		CSARVTGGNLEGYTF	149	0.00447799		CASSMGQGPTQYF	35	0.000972519		CGAWDRNTEAF	438	0.0127891		CASSLMTAYEQYF	354	0.016891
CASSLEGGYEQYF	252	0.0115132		CASRGDRDDEQYF	149	0.00447799		CASSLMAGSPLHF	35	0.000972519		CASSESSGTGDTEAF	437	0.0127599		CSARDTNSYNEQF	354	0.016891
CASSLVSYEQYF	252	0.0115132		CASSRRQGGLDEQF	148	0.00444794		CSVEVSVAVKYNEQLF	35	0.000972519		CASSEDSGGVYNEQF	437	0.0127599		CASSPRGGYTF	354	0.016891
CASSIGGLSGTEAF	252	0.0115132		CASSPSHSGANVLTF	147	0.00441789		CASSTSYGYTF	35	0.000972519		CSGQAQPRSEQF	437	0.0127599		CASSIAMVGDTQYF	353	0.0168433
CASSFRALAEIYTGELF	252	0.0115132		CASEGGGAGDTGELF	147	0.00441789		CATSRGQTSYE_YF	35	0.000972519		CSVDLSSSTDTQYF	436	0.0127307		CASGQGLALNEQF	353	0.0168433
CASSQDWGRAGELF	251	0.0114675		CALGQGAIPGNTIYF	147	0.00441789		CASSMAGGNEQF	35	0.000972519		CSAVRYDGYTF	436	0.0127307		CASSFGGAGESPLHF	353	0.0168433
CSARSTVVETQYF	251	0.0114675		CASARVLGGGYTF	147	0.00441789		CATSRDLVGTEQYF	35	0.000972519		CASSPGTGPMETQYF	435	0.0127015		CASSPNQGGEQF	352	0.0167956
CASSLNTDSSYEQYF	251	0.0114675		CASSFRNLWGRSREETQYF	147	0.00441789		CASSFYICSAQKDGFSYEQYF	35	0.000972519		CASSERVLNTEAF	435	0.0127015		CASSLMPDTQYF	351	0.0167479
CASSDYLSGANVLTF	250	0.0114218		CASTHPGGTGELF	146	0.00438783		CAGSLLAGGYEQYF	35	0.000972519		CASSLILGNEQF	434	0.0126723		CSARPSGFYNEQF	351	0.0167479
CATQPWTGKDQPQHF	250	0.0114218		CATRGSGYEQYF	146	0.00438783		CASSIGSQRPKSYNEQF	35	0.000972519		CASSRTWGNQPQHF	434	0.0126723		CSARSGEPYNEQF	351	0.0167479
CASSLNDGDQRYGYTF	249	0.0113761		CASRQGHQPQHF	146	0.00438783		CASSLGAGGGDYGHTF	35	0.000972519		CASSQDYTNTGELF	434	0.0126723		CSVEDFYNEQF	351	0.0167479
CSVEDREGAGEQYF	249	0.0113761		CSTRDKDPQETQYF	145	0.00435778		CATSRDLTGTEQYF	35	0.000972519		CSVGRGGQGLTEAF	433	0.0126431		CASSLTELNTEAF	351	0.0167479
CASRGGLDTGELF	248	0.0113305		CASSGQRDQNEKLF	144	0.00432773		CASSNRDRVSSNQPQHF	35	0.000972519		CASSRYRGDGNTIYF	433	0.0126431		CASSLTGGRPTDTQYF	351	0.0167479
CASSYDRDETQYF	248	0.0113305		CASSHYGQGITDTQYF	144	0.00432773		CSAGVTTGDYGHTF	35	0.000972519		CASSDGTGLSRELF	433	0.0126431		CASSLESSMSETQYF	351	0.0167479
CASSITGGLGLAGATGELF	248	0.0113305		CASSTRGYEQYF	143	0.00429767		CASSRGGLYEQYF	35	0.000972519		CSVVGGAVNTEAF	433	0.0126431		CASQNQYTATNEKLF	351	0.0167479
CASSQDWDSGPSYEQYF	248	0.0113305		CASSSYTSEEETQYF	143	0.00429767		CASSRLGAARPHYGYTF	35	0.000972519		CSVEAGMNTEAF	433	0.0126431		CASSIQGIGGQETQYF	351	0.0167479
CASSLPGTGSDTQYF	247	0.0112848		CASSLRASQETQYF	143	0.00429767		CASSHIGNNQPQHF	35	0.000972519		CASSHPLAKNIQYF	432	0.0126139		CSARDRREGRTEAF	351	0.0167479
CSVDEGAGYEQYF	246	0.0112391		CASSLGSLQETQYF	143	0.00429767		CASSLEGGNRPQHF	34	0.000944733		CSAKGTGQWETQYF	431	0.0125847		CASSFGGPTDTQYF	351	0.0167479
CASTQGYSQPQHF	246	0.0112391		CASSQDGGTLNSPLHF	142	0.00426762		CASSSGTGAEKLF	34	0.000944733		CASNAGQGKANYGYTF	431	0.0125847		CASSIGLEADTQYF	351	0.0167479
CASSREVVYEQYF	246	0.0112391		CASSQDRGEQYF	141	0.00423756		CASSQGAGAYPHEQYF	34	0.000944733		CASSLNLPGEQF	431	0.0125847		CASSSTPGTSLEEGEQF	351	0.0167479
CASTGTEGETQYF	246	0.0112391		CSGRQGNTEVF	140	0.00420751		CASSLGGGNQPQHF	34	0.000944733		CASAQGLSTDTQYF	430	0.0125555		CASSLDGAGRPDTQYF	351	0.0167479
CASSMASGSGSTDTQYF	244	0.0111477		CASSLLRTGSSYNEQF	140	0.00420751		CASSLFPHVAGENTDAF	34	0.000944733		CSVLLLIRVANTGELF	430	0.0125555		CASRGVRRRSYEQYF	350	0.0167001
CSARDTNQPQHF	244	0.0111477		CAISLQDTDTQYF	140	0.00420751		CASRPRGGLPSSYNEQF	34	0.000944733		CASSLSTGDTQYF	430	0.0125555		CASSLPGDIYNEQF	350	0.0167001
CASSQEISSNQPQHF	244	0.0111477		CASRSAWAVNQPQHF	140	0.00420751		CASSLGGLGREQYF	34	0.000944733		CASSQVGNQPQHF	427	0.0124679		CASSTTSGIWEETQYF	350	0.0167001
CASSLSGSYEQYF	244	0.0111477		CSVQLRGGNNEQF	140	0.00420751		CASSAGGTGTQYF	34	0.000944733		CASSSSGPLEQF	427	0.0124679		CSARAFGFTDTQYF	350	0.0167001
CASSSTSGRRNEQF	244	0.0111477		CASSQRNSPLHF	140	0.00420751		CASSLPAGGYEQYF	34	0.000944733		CSAQQGAGTGELF	427	0.0124679		CASSPDRVTYNEQF	350	0.0167001
CSVGQGSNPYEQYF	243	0.011102		CASSLMGISNQPQHF	139	0.00417746		CATSRVSEPTDTQYF	34	0.000944733		CASSPTGQAEQF	427	0.0124679		CASSLVVGVGNEQYF	350	0.0167001
CAWTGFGGTLGNEQF	243	0.011102		CASSTRLEKLF	139	0.00417746		CASSPVGGPRCQETQYF	34	0.000944733		CSVEEANTEAF	426	0.0124387		CASSNTGTGNSPLHF	350	0.0167001
CASSRGGTEGQPQHF	243	0.011102		CASSFSQGSDTQYF	139	0.00417746		CSAGATTGDYGYTF	34	0.000944733		CASSQPGHLTGELF	426	0.0124387		CASSAHSDSTDTQYF	349	0.0166524
CASSQGDRGHQPQHF	242	0.0110563		CATSRGGGETQYF	138	0.0041474		CASRIGTGGAGAEAF	34	0.000944733		CAGSFGGVLYNEQF	426	0.0124387		CASDTGTYSYNEQF	349	0.0166524
CASSQIPPGNTIYF	242	0.0110563		CASSPPLRRAEQF	137	0.00411735		CASSYGTSGYNEQSF	34	0.000944733		CASETGEADTQYF	425	0.0124095		CSARADGELNTEAF	349	0.0166524
CACPRTVGEQF	242	0.0110563		CSARDKDPQETQHF	137	0.00411735		CASSMGQEPAQYF	34	0.000944733		CSVDRGGTDTQYF	425	0.0124095		CASRPGQSTEAF	349	0.0166524
CASSSDRVMNTEAF	242	0.0110563		CASSLADGVTGELF	136	0.0040873		CASSLLTYNEQF	34	0.000944733		CASSSGQSYTDTQYF	425	0.0124095		CSARDQARGYTF	349	0.0166524
CAWPMTSGSHNTGELF	240	0.010965		CASSHGGPVYEQYF	136	0.0040873		CASSRVRTNQPQHF	34	0.000944733		CASSLDRGPGDTQYF	424	0.0123803		CASSHPPRLAGYTGELF	349	0.0166524
CAWRDRRRKHLPETLHTGELF	239	0.0109193		CASSVGGGYEQYF	136	0.0040873		CASSDGRETQYF	34	0.000944733		CASSQNRGRYQPQHF	421	0.0122927		CASIDPNTEAF	348	0.0166047
CAWSVPLSGREYEQYF	239	0.0109193		CASSLDSGGHF	136	0.0040873		CASGLYSGMNTEAF	34	0.000944733		CASSPTGVGLGTEAF	421	0.0122927		CASSSAALGTEAF	348	0.0166047
CASSLAGPDFEVTDTQYF	239	0.0109193		CASYRDGVGYTF	136	0.0040873		CASSLGAGGRPQHF	34	0.000944733		CSVARAGLGQF	420	0.0122635		CSARDPSPQGEGSPLHF	348	0.0166047
CASSQDSSQTYEQYF	239	0.0109193		CASSPGHYSGNTIYF	136	0.0040873		CASSSEAGAGNERF	33	0.000916947		CASSYVGSNYGYTF	420	0.0122635		CSASLSSGRARNEQF	348	0.0166047
CASSQDSTLGGYTF	239	0.0109193		CASSFDGGSTDTQYF	136	0.0040873		CASSPDSPYGYAF	33	0.000916947		CSVGGAWQF	419	0.0122343		CSASRLAGFTDTQYF	348	0.0166047
CASSAGTRGSDTQYF	238	0.0108736		CSASPSRVVGTQYF	135	0.00405724		CASSLPSGTSGHYSEQF	33	0.000916947		CSVEQGALVDTQYF	419	0.0122343		CSAKPGGNTEAF	347	0.016557
CASSLEGGTYNEQF	238	0.0108736		CASSLGAGMNTEAF	135	0.00405724		CASSYGGRETRYF	33	0.000916947		CSAKRPSYNEQF	419	0.0122343		CSARDTRGTNTEAF	347	0.016557
CASQKERGVETQYF	238	0.0108736		CASSSAEEAF	135	0.00405724		CASSLAGRLQETQYF	33	0.000916947		CASTLDRADQPQHF	419	0.0122343		CSATLTGGPGDTQYF	347	0.016557
CASSQVLAEYNEQF	238	0.0108736		CASSDPGQGGYEQF	134	0.00402719		CAGSTLGAGSGEQYF	33	0.000916947		CSVVGWGGSLDTQYF	419	0.0122343		CSAPLPLLDLGEQF	347	0.016557
CASSPRAGGTSYNEQF	237	0.0108279		CASSQATSGETQYF	134	0.00402719		CASSESGSGAYNEQF	33	0.000916947		CASSLSQGIQETQYF	419	0.0122343		CASSETWGYTF	346	0.0165093
CASSQFRAGGLSTDTQYF	237	0.0108279		CSVATGNSGNTIYF	133	0.00399714		CASSPGTGGETGAF	33	0.000916947		CASSQSDVPVNEKLF	418	0.0122051		CASSERRNSPLHF	346	0.0165093
CASSTPLADLTDTQYF	237	0.0108279		CASSGGSYSNQPQHF	133	0.00399714		CASSLAGQLQETRYF	33	0.000916947		CASSPRTGVQPQHF	418	0.0122051		CASSEALAGGYRATGELF	346	0.0165093
CASSQKDSRSSGNTIYF	237	0.0108279		CASSADRGWSSYEQYF	133	0.00399714		CASSESGSGTYNEQYF	33	0.000916947		CASSVLGRQPQHF	417	0.0121759		CSAARTSGIGETQYF	346	0.0165093
CASSSSKGLAEHNEQF	236	0.0107822		CASRDIEQF	132	0.00396708		CAGTRGLGETQYF	33	0.000916947		CASSSGPGGANVLTF	417	0.0121759		CASSLTGGF	346	0.0165093
CASRTGASIEKLF	236	0.0107822		CASSRLIDNTEAF	131	0.00393703		CASASSGEPQGTQYF	33	0.000916947		CASSESWPSNQPQHF	416	0.0121467		CASSMAGELF	346	0.0165093
CASSFSYSGNTIYF	235	0.0107365		CASSHGVETDHSNQPQHF	131	0.00393703		CASSATGLNYGYTF	33	0.000916947		CSVGTGRGFNYGYTF	416	0.0121467		CSAGDRGLYNEQF	345	0.0164616
CASSRDSGANVLTF	234	0.0106908		CSVSRTGSSTGAF	131	0.00393703		CAGSPRGHGNQPQHF	33	0.000916947		CASSEASGGGETQYF	416	0.0121467		CSASLYSSYNEQF	345	0.0164616
CASSWRTWGDEQF	234	0.0106908		CASSFRDRGENTQYF	131	0.00393703		CSVESDRGRAETQYF	33	0.000916947		CASSLRGNNQPQHF	416	0.0121467		CSARTGGPQETQYF	345	0.0164616
CASSLRGHAQTSGANVLTF	234	0.0106908		CATSDPTGGNQPQHF	131	0.00393703		CASSTNQGAGYGYTF	33	0.000916947		CSVEGGLGQETQYF	415	0.0121175		CASSLRDRGDEQYF	345	0.0164616
CSVEGTGFGETQYF	234	0.0106908		CASSQDSAATQGGGYTF	130	0.00390697		CASSPGAGGETEAF	33	0.000916947		CASQVVGRDYNEQF	414	0.0120883		CASSPVGTVSSYEQYF	345	0.0164616
CASSFLAGNRDEQYF	234	0.0106908		CASSQDPGRVTEAF	130	0.00390697		CASSLRIGATNQPQHF	33	0.000916947		CSVEGSARKSEAF	414	0.0120883		CASSLDSRGRTPYEQYF	345	0.0164616
CVSTVGTSGRRETQYF	233	0.0106451		CASSLGVVKLF	130	0.00390697		CASSLPSGASGHYNEQF	33	0.000916947		CSVATSGVADTQYF	413	0.0120591		CSASDSRSGANVLTF	345	0.0164616
CASSQGLVTEEPQHF	233	0.0106451		CASSETGELF	129	0.00387692		CASGMGQEPTQYF	33	0.000916947		CSTLESSYNEQF	412	0.0120299		CASSSPTRSANTGELF	344	0.0164139
CASSDEITSTSFYEQYF	233	0.0106451		CASSQEAALDGELF	129	0.00387692		CATSRDRSNYGYAF	33	0.000916947		CASSPLAFRGGELF	412	0.0120299		CASTGGGSWNSPLHF	344	0.0164139
CASSFGGRPETQYF	233	0.0106451		CASSLQGTNTEAF	129	0.00387692		CASSYGVANNEQF	33	0.000916947		CASSHHLRGHTGELF	411	0.0120007		CSARDPNRQGWGSTEAF	344	0.0164139
CASTPTGTTISGANVLTF	232	0.0105995		CASSYYRGYEQYF	129	0.00387692		CASGLGTDTQYF	33	0.000916947		CASSEGQRTEAF	411	0.0120007		CATQTGTVNTGELF	344	0.0164139
CASSLETGPGELF	232	0.0105995		CASSFESRWGTGSYEQYF	128	0.00384687		CASSRISGSSYNEQF	33	0.000916947		CASSPGQREQF	411	0.0120007		CASSLKTSGKETQYF	344	0.0164139
CAWGTTGF	232	0.0105995		CASSFAGQPQHF	128	0.00384687		CARWTGGAETQYF	33	0.000916947		CASSPQGAGVETQYF	411	0.0120007		CASRDDPSGETQYF	344	0.0164139
CASSGRDRGTGVKAKNIQYF	232	0.0105995		CASSATANTEAF	128	0.00384687		CASSPSQNTEAF	33	0.000916947		CASSQARLQETQYF	411	0.0120007		CASHRGGDTEAF	343	0.0163661
CASSLFTHSTETNYGYTF	231	0.0105538		CASSFEIYEQYF	127	0.00381681		CASSSNRDRAVSTEAF	33	0.000916947		CASPWTGANQPQHF	409	0.0119423		CASSLDSGTGRHEQF	343	0.0163661
CASSLGSAGSRTDTQYF	230	0.0105081		CAISGQGNYEQYF	127	0.00381681		CASSQEVTGGVNTIYF	32	0.00088916		CASSRRLGDEQF	409	0.0119423		CASSLAGAYNEQF	343	0.0163661
CASSRQSNTGELF	229	0.0104624		CAWSRGRGMIDGYTF	127	0.00381681		CSASSSGAKYSEQF	32	0.00088916		CSVEDLMGAGNTIYF	409	0.0119423		CASIRNGRAGGTGELF	342	0.0163184
CASSQDRGSAYEQYF	229	0.0104624		CASSNKDRRNLPQHF	125	0.00375671		CASSPRTRGGGELF	32	0.00088916		CSVDRGGTQYF	408	0.0119131		CSARPSGTRTGELF	342	0.0163184
CASSLGGSTNEKLF	228	0.0104167		CASSQVGGYEQYF	125	0.00375671		CASSFYICSAPGDAEAF	32	0.00088916		CASSPRLTGGYNEQF	408	0.0119131		CASSGQGFIFAGNTIYF	342	0.0163184
CASRQQGARSTDTQYF	228	0.0104167		CASSQGSTASSYEQYF	125	0.00375671		CGASGGAGETQYF	32	0.00088916		CASNSPTSPDTQYF	408	0.0119131		CASSLGLWGRGETQYF	342	0.0163184
CAISMGGRPYEQYF	228	0.0104167		CASSQDSGGRETQYF	125	0.00375671		CASSFYICSAPGQGDHEQYF	32	0.00088916		CASSQDDITGETQYF	408	0.0119131		CSAGGTGGTDTQYF	342	0.0163184
CASSSDGEQYF	228	0.0104167		CASSLNYRGLIDYGYTF	124	0.00372665		CASSIFGKEEAQYF	32	0.00088916		CASSLGTSGMGELF	407	0.0118839		CSARDLRAPPGSGELF	342	0.0163184
CASSSSRLAADTQYF	227	0.010371		CASSYSTEGF	124	0.00372665		CASSMALNYGYTF	32	0.00088916		CASSLGTGVGYTF	407	0.0118839		CSARDPRDFYNEQF	341	0.0162707
CAWLGLYNEQF	227	0.010371		CATSGTSGGF	123	0.0036966		CAASRIPRTSGGRTDTQYF	32	0.00088916		CASGPGLAGQETQYF	407	0.0118839		CSARVMRQGGTEAF	341	0.0162707
CSVAGREFVYNEQF	227	0.010371		CASSLTDSPLHF	122	0.00366655		CSARAGAGGWLRGNEQYF	32	0.00088916		CASSPHSRGANTEAF	407	0.0118839		CSAKHGTGRNTEAF	341	0.0162707
CSVEDPERRTDTQYF	227	0.010371		CASSRTVSQGAQNYGYTF	121	0.00363649		CASSTTGMAGYAF	32	0.00088916		CASSLRGPGTDTQYF	406	0.0118547		CASSSRPGGNTGELF	341	0.0162707
CASSRAEVSNYGYTF	226	0.0103253		CASSLGLIYGYTF	120	0.00360644		CSASSSGAKHNEQF	32	0.00088916		CASRSPGNWNTEAF	406	0.0118547		CSAYGRGLTDTQYF	340	0.016223
CASSQDGRGRQRTDTQYF	226	0.0103253		CASRDGSTDTQYF	119	0.00357638		CASSRNRGTGDGYTF	32	0.00088916		CASSYFSVNEKLF	405	0.0118255		CASSFDNLYGYTF	340	0.016223
CSVVGQKYNEQF	226	0.0103253		CASSTGTDSLSYERYF	119	0.00357638		CASRRTVDTEAF	32	0.00088916		CAISFRHRNSNQPQHF	405	0.0118255		CASSMDRVGYEQYF	340	0.016223
CASSLIIRDEQF	225	0.0102796		CASSPEPGGRTVF	118	0.00354633		CASSLVSGSNEKPF	32	0.00088916		CASSPPLSGNTIYF	404	0.0117963		CASSFLSLETQYF	340	0.016223
CASSFPRTSGKSYNEQF	225	0.0102796		CASSPRGSEETQYF	118	0.00354633		CAGSPGGAGYTF	32	0.00088916		CASSQDPSTADTQYF	403	0.0117671		CASSPTRPGNEQF	339	0.0161753
CAISDRLAGGHEQYF	224	0.010234		CAIRAGKYEQYF	118	0.00354633		CASSPTGGPPPDTQYF	32	0.00088916		CSAGEGGYNEQF	403	0.0117671		CASSGAVTNTGELF	339	0.0161753
CASSQEGGIGEQF	224	0.010234		CASSVEDTSYEQYF	118	0.00354633		CSAGGIRRPNEQYF	32	0.00088916		CASTRSSYNEQF	403	0.0117671		CASRLHRDNEQF	339	0.0161753
CAIRRGESSYNSPLHF	224	0.010234		CGARPGQTTGELF	118	0.00354633		CASSPRTGIYGYTF	32	0.00088916		CASISNRAQNSPLHF	403	0.0117671		CASSLERGTSRAYNEQF	339	0.0161753
CASSQGVQGYEQYF	223	0.0101883		CASSLWGTGNQPQHF	117	0.00351628		CASSLPSGTSGHHNEQF	32	0.00088916		CSVLGGEVGNTIYF	403	0.0117671		CRSLYPGQGLETQYF	339	0.0161753
CASSQYDGGTEAF	223	0.0101883		CAISGHRTGESETQYF	116	0.00348622		CATSRDLAGTE_YF	32	0.00088916		CASSLQGRNTGELF	403	0.0117671		CASRGTGGKNIQYF	339	0.0161753
CASSRQGRTSGANVLTF	223	0.0101883		CASTSPSGVAGANVLTF	116	0.00348622		CASSYSRNQPQHF	32	0.00088916		CTSSFPGTHTDTQYF	403	0.0117671		CASSLGRQGMGTGELF	339	0.0161753
CASSPGLANQETQYF	222	0.0101426		CARRGGTNSPLHF	116	0.00348622		CSARVDTEAF	32	0.00088916		CASSPLNTEAF	402	0.0117379		CASSLDSGFAGELF	338	0.0161276
CASSQDEGFRDSNQPQHF	222	0.0101426		CASSPEASYEQYF	115	0.00345617		CASSGIARGTDTQYF	32	0.00088916		CASSPTSLGTDTQYF	401	0.0117087		CSARPGAGGVTDTQYF	337	0.0160798
CASSTDPNTEAF	222	0.0101426		CASSLSRSRYEKLF	115	0.00345617		CSAPGQGGHEQYF	32	0.00088916		CSGGGRNTEAF	401	0.0117087		CSASRTGRNTEAF	337	0.0160798
CSVERPDTSGYTF	222	0.0101426		CASSVGGEWGYTF	112	0.00336601		CASSPVGGPRYQETQF	31	0.000861374		CASSLDYVAYNEQF	400	0.0116795		CASSWGLSSYNEQF	337	0.0160798
CASSQDGRAIDTQYF	221	0.0100969		CASSLWGGSAKNIQYF	112	0.00336601		CASSPATAGRGETQYF	31	0.000861374		CASSQDRTEGTQYF	400	0.0116795		CASSRGQIPYEQYF	337	0.0160798
CASQSLGTAQETQYF	220	0.0100512		CASSYSDSSETQYF	112	0.00336601		CASSSVLERYF	31	0.000861374		CSVARGGNQPQHF	399	0.0116503		CSARKGEPQETQYF	336	0.0160321
CASSSNPGFYEQYF	220	0.0100512		CASSQGGGRVYNSPLHF	111	0.00333596		CASSPNRDRWNTEAF	31	0.000861374		CASSSTGGPEAF	399	0.0116503		CASSLQALYQETQYF	336	0.0160321
CASSQGDAEYF	220	0.0100512		CASSQAEGWDEKLF	111	0.00333596		CAGSESRGRPITGELF	31	0.000861374		CASSLGVGGGPYNEQF	399	0.0116503		CASSLPPGNTEAF	336	0.0160321
CATTASGRAVEF	220	0.0100512		CASLQDPSTANYGYAF	111	0.00333596		CASSTRDGGFKGQPQHF	31	0.000861374		CSAPGLGATDTQYF	398	0.0116211		CASSQGQGRSSPLHF	336	0.0160321
CASSSPPFRREQYF	220	0.0100512		CAWSVWAGYTF	110	0.0033059		CASSLGGTDNEQLF	31	0.000861374		CASSLHSNQPQHF	398	0.0116211		CSARLANVRASNTGELF	336	0.0160321
CSVRTGVEAF	220	0.0100512		CASRPRRRHDNEKLF	110	0.0033059		CASSLTMPQEAQYF	31	0.000861374		CSVPGTSTGELF	396	0.0115627		CASSLLAGDTGELF	336	0.0160321
CASSNPGTSKETQYF	220	0.0100512		CASTEIGQSTGANVLTF	110	0.0033059		CASSTGTGVLNEQYF	31	0.000861374		CASSSGLAGNIQYF	395	0.0115335		CSAPPGTQETQYF	336	0.0160321
CASSQDVGGQGQPQHF	219	0.0100055		CAISAQPNTEAF	110	0.0033059		CASSLFPHVAGLNTEAF	31	0.000861374		CASSQDPGVAAGNTIYF	395	0.0115335		CASSPQGTYEQYF	335	0.0159844
CASGFIYGNTIYF	218	0.00995983		CASSFRGADYGYTF	110	0.0033059		CSAREGSREAF	31	0.000861374		CASSLDGTSGNEQF	395	0.0115335		CASSSIVGSRTGVHTDTQYF	335	0.0159844
CASSMGLVGNEQF	218	0.00995983		CASSYFVGNNYGCTF	110	0.0033059		CAGSVREVDNEQF	31	0.000861374		CASSQDLVGSFYGYTF	395	0.0115335		CSARGVRAVSDTQYF	335	0.0159844
CAWSLQKYEQYF	218	0.00995983		CSARKAGLRTGANVLTF	109	0.00327585		CASSLNGFRTGDTGELF	31	0.000861374		CASSYSGTGVTAAKNIQYF	394	0.0115043		CASSSPLDSYNEQF	335	0.0159844
CASSQVPGPEAF	218	0.00995983		CASSELADEQYF	108	0.00324579		CSASGPSSLQGERF	31	0.000861374		CASSLKVEATGELF	392	0.0114459		CASSSLEVHEGAGEQYF	335	0.0159844
CSASDRGPKQPQHF	217	0.00991414		CASSQPKGALQTQYF	108	0.00324579		CANSADPLSNQPQHF	31	0.000861374		CASRAGGDEKLF	391	0.0114167		CASSISRGRAGNEQF	335	0.0159844
CASSQDQSFSNYGYTF	217	0.00991414		CASSDSGTRGNTQYF	107	0.00321574		CASSYGEGRRGCTF	31	0.000861374		CASSPGDTDTQYF	391	0.0114167		CSAIGLAGVNEQF	334	0.0159367
CSVPEGNEQF	217	0.00991414		CASSFTGVEGYTF	106	0.00318569		CSATGTENTEASF	31	0.000861374		CSVEDIGGGADSGNTIYF	389	0.0113584		CASSLGQGASTEAF	334	0.0159367
CASSQDEAAGELF	217	0.00991414		CASGFGLVTDTQYF	105	0.00315563		CASSTLPGQAGCTF	31	0.000861374		CSVEESGLRFKNIQYF	389	0.0113584		CASSPRPGELF	334	0.0159367
CAISESGVTNEKLF	217	0.00991414		CASSATTVNYGYTF	105	0.00315563		CSLFPHVAGENTEAFFGQGTRLTVVEDLGWEHLVQVLYNCESGALSKESF	31	0.000861374		CASSQLPGQGPGPLHF	389	0.0113584		CASSAESSNQPQHF	334	0.0159367
CASRDLTSAPYEQYF	216	0.00986846		CSAAQAPGAGYTF	105	0.00315563		CSVVPPTGFYGHTF	31	0.000861374		CASSLTGGSGNTIYF	388	0.0113292		CASSFDGGDHEQF	334	0.0159367
CASSTHGTSLTDTQYF	216	0.00986846		CASSLLPTGAGNSYEQYF	105	0.00315563		CATSRGRSNYGYTF	31	0.000861374		CASSRTSGGASYNEQF	388	0.0113292		CSATLTSGRANEQF	333	0.015889
CASSSFSGRPYNEQF	215	0.00982277		CASSAGNSNQPQHF	104	0.00312558		CASSPGHRTRPQHF	31	0.000861374		CASSADPNNEQF	387	0.0113		CSARGLAGYNEQF	333	0.015889
CASSQDLVQERVF	215	0.00982277		CASSYSRANTGELSF	104	0.00312558		CASSAMEASVSEQF	31	0.000861374		CASSQDPGTDTQYF	387	0.0113		CSANTGNTDEQF	333	0.015889
CASSFGLGGANVLTF	215	0.00982277		CASSLTGWSYNE_F	104	0.00312558		CASSFYICSARDPAPRNNQPQHF	31	0.000861374		CSANRDSYNEQF	387	0.0113		CSARGGMNTEAF	333	0.015889
CASSYLGVGGTDTQYF	215	0.00982277		CASAGGTEAF	103	0.00309553		CSARENTEAF	31	0.000861374		CASSFVTGGTDPQETQYF	386	0.0112708		CSARDLGQASGRDRQETQYF	333	0.015889
CASSTPPQGNIQYF	215	0.00982277		CASSLPAPLPQETQYF	103	0.00309553		CSALGSLVDTEAF	31	0.000861374		CSVGRGTNEKLF	385	0.0112416		CASSSQTGSGYEQYF	332	0.0158413
CASSLPRGETQETQYF	215	0.00982277		CASSEDRGRAGYTF	103	0.00309553		CASIPETSGANVPTF	31	0.000861374		CASSPPSGPNTGELF	385	0.0112416		CASREEGSTDTQYF	332	0.0158413
CASSQEGLAGGVGHEQYF	214	0.00977708		CASSPHNSYEQYF	103	0.00309553		CASSDPGLHYEQF	31	0.000861374		CASSLAEYEQF	385	0.0112416		CASSYSMLREETQYF	332	0.0158413
CASSLGVLGANTF	214	0.00977708		CASSLQRNYGYTF	103	0.00309553		CASSSSAFAIYGYAF	31	0.000861374		CSVEEGPGNTIYF	385	0.0112416		CASGLVHQPQHF	332	0.0158413
CAWMGERGNEQF	214	0.00977708		CAIKQGDAYEQYF	102	0.00306547		CSARDGGGDYSEQF	31	0.000861374		CASSYSSEGGYSVNEQF	384	0.0112124		CSAREPTSANTGELF	332	0.0158413
CASSQDNYNEQF	213	0.0097314		CASGPQAAVEAF	102	0.00306547		CASSLGGGSSYNEQF	31	0.000861374		CASSPPITNTGELF	384	0.0112124		CSAGIGTGSSYEQYF	332	0.0158413
CASSQDPGYNSPLHF	212	0.00968571		CASAGENYGYTF	101	0.00303542		CANSTTGMAGYTF	31	0.000861374		CSAAGTPYNEQF	384	0.0112124		CASSSRRPSGANVLTF	332	0.0158413
CASNPKPGQGAREQYF	212	0.00968571		CASSLLQGSGTQYF	101	0.00303542		CSVEPDRGRAETLYF	31	0.000861374		CASSIHGTGGGETQYF	384	0.0112124		CASSEHPGTGELF	332	0.0158413
CASSYQDTGELF	212	0.00968571		CASRQGQAQHQPQHF	101	0.00303542		CATSRDLARTEQYF	31	0.000861374		CASRTEATNEKLF	383	0.0111832		CASSLGTEPYEQYF	331	0.0157936
CASSYSRLAGGDTQYF	212	0.00968571		CASSETVRGEQF	101	0.00303542		CASSGTSRGGQETQYF	30	0.000833588		CASSLDSGGVTDTQYF	381	0.0111248		CASSHLAGALGGQETQYF	331	0.0157936
CASSQGTSPLHF	212	0.00968571		CASSFGGQGTNGYTF	101	0.00303542		CASSKDRASTDTQYF	30	0.000833588		CASSLDRGAKHREQF	381	0.0111248		CASSSPGTGNEKLF	331	0.0157936
CASSSIHQDRGIGEQYF	212	0.00968571		CASSAGRERITEAF	101	0.00303542		CASSTTGLNYGHTF	30	0.000833588		CASSPTGTDTEAF	380	0.0110956		CSARVSAKNIQYF	331	0.0157936
CASSYGGGAKNIQYF	211	0.00964002		CSARDKDP_ETQYF	100	0.00300536		CVSSFVGDLTYNEQF	30	0.000833588		CAIRPGQGIEKLF	380	0.0110956		CSARVGGTIQETQYF	331	0.0157936
CASSYSTEAGAYEQYF	211	0.00964002		CASSQSISFSYEQYF	100	0.00300536		CASSSEAGAGNEQYF	30	0.000833588		CASSSAEQGARNQPQHF	375	0.0109496		CASSSAGLAGQGETQYF	330	0.0157458
CASSLVYGYNEQF	210	0.00959433		CSARCGGAGTDTQYF	99	0.00297531		CASTNQTSMYLCASSLFPHVAGENTEAF	30	0.000833588		CASSRKIRLITGKETQYF	375	0.0109496		CSARDHQREPDTQYF	330	0.0157458
CASSPTGQGNTIYF	210	0.00959433		CSPGGNTEAF	99	0.00297531		CASSMGQEPTQHF	30	0.000833588		CASSQENRGIEQF	374	0.0109204		CASRRQADNQPQHF	330	0.0157458
CSAGQSNQPQHF	210	0.00959433		CASSLEAGGVETQYF	99	0.00297531		CSARVQGCEQYF	30	0.000833588		CASGTGDLDEQF	374	0.0109204		CASSIYRGATDTQYF	330	0.0157458
CATSDNQGPDTQYF	210	0.00959433		CLGQGFETQYF	99	0.00297531		CASRQGGHEQYF	30	0.000833588		CASSVGTHPEAF	374	0.0109204		CSAPAPLAGAYQETQYF	329	0.0156981
CAWSVQSGF	210	0.00959433		CSARVSPYGELF	99	0.00297531		CASSFRSTYGQYF	30	0.000833588		CSVESQGNTEAF	374	0.0109204		CASSARLAGKYF	329	0.0156981
CASSQEAGRNEQF	209	0.00954865		CAGSVSLGQGARGANVLTF	99	0.00297531		CGARQFLNTEAF	30	0.000833588		CASTKPPGGGADTQYF	373	0.0108912		CASSVLGGTTGNTIYF	329	0.0156981
CSVDEGTGVGELF	209	0.00954865		CASSQDKGEKLF	98	0.00294526		CSAIRREGFYNEQYF	30	0.000833588		CASSFGHNEKLF	372	0.010862		CSAQGLAGAIRTDTQYF	329	0.0156981
CSVLGTGVQQYF	208	0.00950296		CASSQGSSNQPQHF	97	0.0029152		CSANKIQGTDQPQHF	30	0.000833588		CASRDGTVEEAF	372	0.010862		CASSMTGGSTGANVLTF	329	0.0156981
CASSPDRGQETQYF	208	0.00950296		CASSQEIGNYGYTF	96	0.00288515		CASSFYICSARVQGYEQYF	30	0.000833588		CASSVWREGGNEQF	371	0.0108328		CSAFGTPGSETQYF	328	0.0156504
CASAAADIYEQYF	208	0.00950296		CASSVSFPDTQYF	95	0.0028551		CSARDPAPRNDQPQHF	30	0.000833588		CASSQDKTGDLYNEQF	371	0.0108328		CASSGDDRGPEAF	328	0.0156504
CASSWPQPGLANFQETQYF	208	0.00950296		CASSLGQEETQYF	95	0.0028551		CASSPRSPDTQYF	30	0.000833588		CASRGLAGPTDTQYF	371	0.0108328		CSAELNRDRGHLEQYF	328	0.0156504
CASSQDKGYQSSYNSPLHF	208	0.00950296		CASSVGDTQYF	95	0.0028551		CASSLAGGGFPPLHF	30	0.000833588		CSVDRGLTEAF	371	0.0108328		CASRGFRGSSYNEQF	328	0.0156504
CSVILAARQETQYF	206	0.00941158		CASSQERQYSNQPQHF	94	0.00282504		CSARVYTGAVPYEQHF	30	0.000833588		CASSPGTSGRADYEQF	370	0.0108036		CSARVTSAGELF	328	0.0156504
CASRGSGSYEQF	206	0.00941158		CASSLQGFPGANVLTF	94	0.00282504		CASSTLGAGSGEQCF	30	0.000833588		CASSQGSGGGRNIQYF	369	0.0107744		CSAPEKTSGYNEQF	327	0.0156027
CASGQAPSGANVLTF	205	0.0093659		CASSLTGSNYGYTF	94	0.00282504		CASSTRDGGFERQPQHF	30	0.000833588		CASSDYLAVTDTQYF	369	0.0107744		CASSQESVAGGMSSYNEQF	327	0.0156027
CATQGLADTGELF	205	0.0093659		CASSPLGQGGYEQYF	94	0.00282504		CASSVREVDDEQF	30	0.000833588		CASSPNSANTEAF	369	0.0107744		CSVAEWGTEAF	326	0.015555
CAISENNGGYEQYF	204	0.00932021		CSARDKDLQETQYF	94	0.00282504		CATSRDRDSGANVPTF	30	0.000833588		CSVRGGSGNTIYF	369	0.0107744		CSARHSGKPYNEQF	326	0.015555
CASRQGTTIRTQYF	204	0.00932021		CASSSRDTSSHNEQF	93	0.00279499		CASSFYICSALGSLVNTEAF	30	0.000833588		CASSRRVEPAGGYTF	368	0.0107452		CSARAAGAREQYF	326	0.015555
CAWSFPRDFTDTQYF	204	0.00932021		CASSEIDGF	92	0.00276494		CASSLDGLREYAGELF	30	0.000833588		CASSLVGGLVGADTQYF	368	0.0107452		CASSLTNRGPNTGELF	326	0.015555
CASSFGGFSKTQYF	203	0.00927452		CASSKWGGHQPQHF	92	0.00276494		CGARDLGMTGELF	30	0.000833588		CASSFGRGDTIYF	368	0.0107452		CSARDPRDKKTGELF	326	0.015555
CASSQERTNNEQF	203	0.00927452		CASSGRGAPDTQYF	91	0.00273488		CSASSSGAKCNEQF	30	0.000833588		CASSEGEGLYGYTF	368	0.0107452		CASSANNSPLHF	326	0.015555
CASSQEGFNQPQHF	203	0.00927452		CASSLAGQLKEKLF	91	0.00273488		CASSMVGNSNQPQHF	30	0.000833588		CASSHRGLHSPLHF	368	0.0107452		CSASEGQRDEQF	326	0.015555
CASSLAPGAYGYTF	203	0.00927452		CSATTGTGYEKLF	91	0.00273488		CASGQGARDEQYF	30	0.000833588		CASSGLTAVHF	367	0.010716		CASSPPRNSGNTIYF	326	0.015555
CASTSRRREETQYF	203	0.00927452		CASSNHGLRTPSGEQF	91	0.00273488		CASSGIAGGADTQYF	30	0.000833588		CASSTGSPNTEAF	365	0.0106576		CASSLEGGSGGQETQYF	326	0.015555
CASSYAGLDRSYEQYF	202	0.00922883		CASSLEGEAYGYTF	91	0.00273488		CASSIGSQRSKSYNEQYF	30	0.000833588		CASRTSGAFTDTQYF	364	0.0106284		CSATAGRHNEQF	325	0.0155073
CASSYSTQRASSNEQF	202	0.00922883		CASSYPDRLNTEAF	91	0.00273488		CASSTTGMVGYTF	30	0.000833588		CASSEGLAADTQYF	364	0.0106284		CSARDTGGYNEQF	325	0.0155073
CASSEAPVIQYF	201	0.00918315		CSVRDKDPQETQYF	91	0.00273488		CASSYGTSGYDEQF	30	0.000833588		CASSEGAGGYSPLHF	364	0.0106284		CSARYLAGERSNEQF	325	0.0155073
CASSFSGLGTDTQYF	201	0.00918315		CATTGAHTGELF	90	0.00270483		CASSRSGELPPTGQPQHF	30	0.000833588		CAISESIWQGRTEAF	362	0.01057		CASGRPGQGVGEQF	324	0.0154596
CASSYARASHNEQF	201	0.00918315		CASSLGQPPEQF	90	0.00270483		CSVVPPTGFYDYTF	30	0.000833588		CASSLAGRLTNEKLF	362	0.01057		CASGLTFSYNSPLHF	324	0.0154596
CASSQGVQRYEQYF	200	0.00913746		CASSSPLKNPPLHF	89	0.00267477		CASSFYICSARDTSGRTGELF	30	0.000833588		CASSLTGGTEAF	362	0.01057		CASSGPQGARSGELF	323	0.0154118
CASSTGLRGDEQF	200	0.00913746		CASSPCRDIEPQHF	89	0.00267477		CSATGTEDTEAF	30	0.000833588		CATRGSSYNSPLHF	361	0.0105408		CASRGTLNTEAF	323	0.0154118
CASKGVYSTDTQYF	200	0.00913746		CASSLPGLGSTDTQYF	88	0.00264472		CASSATGAGVAQYF	30	0.000833588		CSASQGSTDTQYF	361	0.0105408		CASSLGDSRNTIYF	323	0.0154118
CASSTTGGEYYEQYF	199	0.00909177		CASSPSRDRSETQYF	88	0.00264472		CATSRGGFGLNQPQHF	30	0.000833588		CSVETGSKPGELF	361	0.0105408		CASSPGQGANYGYTF	323	0.0154118
CASSLLGQGGLYEQYF	199	0.00909177		CASSEDRANQPQHF	88	0.00264472		CASGLEGVNYGYTF	30	0.000833588		CASSQDIGGKIGTGELF	361	0.0105408		CASRLRGSTDTQYF	323	0.0154118
CASSSMAGAYGYTF	198	0.00904609		CRARDKDPQETQYF	88	0.00264472		CASSESRGRPITGEPF	30	0.000833588		CASSLALAGGPADTQYF	360	0.0105116		CASTLGLLELETQYF	322	0.0153641
CASRPQGGGNTIYF	198	0.00904609		CASSEGKGNTEDF	87	0.00261467		CATNRDLAGTEQYF	29	0.000805802		CASSLFGSPSSYNEQF	358	0.0104532		CASSPRSGRINEQYF	322	0.0153641
CASGRDREETQYF	198	0.00904609		CATSGQTGRTDTQYF	87	0.00261467		CGARVNTEAF	29	0.000805802		CASSQDAGHSYNEQF	358	0.0104532		CASSRISYEQYF	322	0.0153641
CASSLRLAGEWVTDTQYF	197	0.0090004		CASRQRLNTEASF	87	0.00261467		CASSFYICSARVYTGAVPYEQYF	29	0.000805802		CSIWWLNTGELF	357	0.010424		CSARDRDYSSYNEQF	322	0.0153641
CAWTSGEPYEQF	196	0.00895471		CASASTYEQYF	87	0.00261467		CAGSESGSGTYNEQF	29	0.000805802		CASSQVVNQPQHF	357	0.010424		CSARDDRVQDEQF	322	0.0153641
CASTGDGGINEQF	196	0.00895471		CRPYLRGIDGYTF	87	0.00261467		CASSTTGTGVAQYF	29	0.000805802		CASRDSSRITEAF	356	0.0103948		CASSQGGELF	322	0.0153641
CASHSYQFGQETQYF	196	0.00895471		CASKENSGPYYEQYF	86	0.00258461		CATSHPTAPLNNQPQHF	29	0.000805802		CASSFSVNTEAF	354	0.0103364		CASSEGGHGNTEAF	322	0.0153641
CSVAGTGSTDTQYF	195	0.00890902		CASREETSTEAF	85	0.00255456		CGATGTENTEAF	29	0.000805802		CSVHGQHQETQYF	354	0.0103364		CASSLGLAAITDTQYF	321	0.0153164
CASSYPGLAADYNEQF	195	0.00890902		CASTGTSFYEQYF	85	0.00255456		CASSPRTGRGRTEAF	29	0.000805802		CSASPSRGGTDTQYF	354	0.0103364		CASRPPGTAYEQYF	321	0.0153164
CSARGQGNQPQHF	195	0.00890902		CASSAGQGEGPLHF	85	0.00255456		CAGSRNRGIGDGYTF	29	0.000805802		CASSSYSNQPQHF	354	0.0103364		CSVPGRTNTEAF	321	0.0153164
CASSSKRGAFDTEAF	195	0.00890902		CASSLSGVADTQYF	85	0.00255456		CSASVGGRYGYAF	29	0.000805802		CASSLGQLGNQPQHF	353	0.0103072		CASSLGGNTQYF	321	0.0153164
CASSQDPGYNEQF	194	0.00886334		CASSRGVDREAF	85	0.00255456		CASSLVTGQGDNEQF	29	0.000805802		CASSRRGTDTQYF	353	0.0103072		CASSLVGANNQPQHF	321	0.0153164
CATSQRLGPSTDTQYF	194	0.00886334		CSVAFGTGITNEQF	84	0.00252451		CASSLPSGTSGHYNEQYF	29	0.000805802		CASSQWQGYEANYGYTF	353	0.0103072		CSVEDPTGGQETQYF	321	0.0153164
CASKPQRGRF	193	0.00881765		CASSGTGYNQPQHF	84	0.00252451		CASSTTGTAGYTF	29	0.000805802		CSVEAGEEANEKLF	352	0.010278		CASSDLGPLPLHF	320	0.0152687
CAAGLRVLSKPLQLCSYNSPLHF	193	0.00881765		CASSIGGTVSPTEAF	84	0.00252451		CSACPPGGEAF	29	0.000805802		CASSPRTGNNSPLHF	352	0.010278		CASRPEEGSSYEQYF	320	0.0152687
CASSTPGDETQYF	192	0.00877196		CATSEGPLGAKNIQYF	84	0.00252451		CASSDSTGGPEAF	29	0.000805802		CASRTGGVNTEAF	352	0.010278		CASRSGDTQYF	320	0.0152687
CASSQDPTGAGNEQF	192	0.00877196		CASSIETTGSRQPQHF	84	0.00252451		CASSQGPTDTQYF	29	0.000805802		CASSHHLLAGF	352	0.010278		CSVGSDYGYTF	320	0.0152687
CASSQEGRDLDGYTF	192	0.00877196		CASGREEQF	84	0.00252451		CASSTNGREAPYNEQF	29	0.000805802		CSATTDRKKTDTQYF	350	0.0102196		CSARDNLIGGRTEAF	320	0.0152687
CASSSLAGGYNEQF	192	0.00877196		CASSWVTGSGGETQYF	83	0.00249445		CSASGGASYNEQF	29	0.000805802		CASNEATGGTEAF	349	0.0101904		CASSQLGKPEAF	320	0.0152687
CASTYGSTTDTQYF	191	0.00872627		CSARDKDPQET_YF	83	0.00249445		CSVEPDRGRAET_YF	29	0.000805802		CASSDLGSSTDTQYF	349	0.0101904		CASSGHPRDTEAF	320	0.0152687
CASRTSGRILETQYF	191	0.00872627		CASSLAGLDEQYF	83	0.00249445		CASSMVLNYGCTF	29	0.000805802		CASSQGTGKAQYF	349	0.0101904		CSARDRLGPGSEKLF	319	0.015221
CASSQDGGSPYEQYF	191	0.00872627		CSVAHTEAF	83	0.00249445		CSASGPSSLQGEQYF	29	0.000805802		CASSYLGVLVQNQPQHF	349	0.0101904		CATPAVDRTDTQYF	319	0.015221
CASSQGQGVETQYF	190	0.00868059		CASSQDMSYNEQF	83	0.00249445		CASRQGPTQIYEQYF	29	0.000805802		CASSRPGRGNEQF	348	0.0101612		CSARDRVVETQYF	319	0.015221
CASSRTDYEQYF	190	0.00868059		CASSQVGTGVRTEAF	83	0.00249445		CASSLWEGRDTQYF	29	0.000805802		CASSAASGGYTDTQYF	348	0.0101612		CSARDFGTSNPFLLQPQHF	319	0.015221
CASSLREGLTDTQYF	190	0.00868059		CASSVLVSSEQF	82	0.0024644		CASSGTRSIQYF	29	0.000805802		CASSSQGGEQF	348	0.0101612		CASSGRANTGELF	319	0.015221
CASSQDFYNEQF	190	0.00868059		CATSSLRRGRASADYYEQYF	82	0.0024644		CASHRSSGNTIYF	29	0.000805802		CASSPLPPGSSSEQF	348	0.0101612		CASTPGVSGTTDTQYF	318	0.0151733
CASTPPSAQNGYTF	189	0.0086349		CASSFGQGNNYGCTF	82	0.0024644		CAGSPGTGGYEQYF	29	0.000805802		CASSFPGSGGTEAF	347	0.010132		CASSFLDGPSPLHF	318	0.0151733
CASSQDLVRTYEQYF	189	0.0086349		CASTTSGFADTQYF	82	0.0024644		CASSPRDSHSGANVPTF	29	0.000805802		CASSRTGNTEAF	347	0.010132		CSARDYTRASGSYEQF	318	0.0151733
CASSDTRRLDGYTF	189	0.0086349		CASSPQAAVGAF	82	0.0024644		CASSPGTGINPEASF	29	0.000805802		CASSLGFRGPTNEKLF	347	0.010132		CASSRYMNTEAF	318	0.0151733
CASSPRATGVSTDTQYF	188	0.00858921		CASSVGRGYNSPLHF	82	0.0024644		CAASSGGFGLNQPQHF	29	0.000805802		CASSEVGAREEKLF	345	0.0100736		CASSLGQGENTEAF	317	0.0151256
CASSQGSLSYEQYF	188	0.00858921		CSARKMYSTYERYF	81	0.00243435		CSVELDRGRAETQYF	29	0.000805802		CSVEGQGEVYNYGYTF	342	0.009986		CASSHGGREGEETQYF	317	0.0151256
CASSLGGAETQYF	188	0.00858921		CASSGGRPYEQYF	81	0.00243435		CSVEVSSYEQYF	29	0.000805802		CASSLARHEQF	342	0.009986		CASSWSNRGPGANVLTF	317	0.0151256
CASRESGGRAEQYF	188	0.00858921		CASSEAALGETQYF	81	0.00243435		CASSPGHRTQPRHF	29	0.000805802		CASSHNSGGRTDTQYF	342	0.009986		CASSMGGTDTQYF	317	0.0151256
CASSSAPQEQF	188	0.00858921		CASRLWVLTDTQYF	81	0.00243435		CAWSTGTGASDEQF	29	0.000805802		CASSLTGQGYTF	342	0.009986		CSAIPGQGAWGLNTEAF	317	0.0151256
CASSPDRGRNTIYF	188	0.00858921		CASSFDGLDTQYF	81	0.00243435		CSVGEGQPASYGQYF	29	0.000805802		CASSPPAGGLADTQYF	341	0.00995681		CASRGREDQPQHF	316	0.0150778
CASSQEPSGSYEQYF	187	0.00854353		CASSEALAGAITDTQYF	80	0.00240429		CASSLTTPQETQYF	29	0.000805802		CSASLPGRSTDTQYF	339	0.00989841		CSARGDRGDDEQYF	316	0.0150778
CASSLAGGPGETQYF	187	0.00854353		CASSLDTVGYEQYF	80	0.00240429		CASSRNRGIGDGCTF	29	0.000805802		CASSYRGGVSTDTQYF	339	0.00989841		CASSESGTDLGYTF	316	0.0150778
CASSQALETGVF	186	0.00849784		CASSYRDRDEQYF	80	0.00240429		CSVEDSSYGQYF	29	0.000805802		CASSFLGQWQETQYF	338	0.00986921		CASREGGNTEAF	316	0.0150778
CSVSGGVSGNTIYF	185	0.00845215		CASSQVRGENEQYF	80	0.00240429		CASSFYICSAGTEFNYGYTF	29	0.000805802		CASSPTGDF	338	0.00986921		CASSGEGRTGELF	316	0.0150778
CASSIPGRSDTQYF	185	0.00845215		CASSVTATGELF	79	0.00237424		CSARVYTGAVPYEQF	29	0.000805802		CASSYTGQVGNTIYF	338	0.00986921		CASSLLGANVLTF	315	0.0150301
CF_WLKHSDLGWEHLVQVLYNCESGALSKESF	184	0.00840646		CSARDKDPEVLGLF	79	0.00237424		CATGSGGFGLNQPQHF	29	0.000805802		CASSLGTSGRPNEQF	337	0.00984001		CSVEDGSPGPSGANVLTF	315	0.0150301
CASSQGIGSYNEQF	183	0.00836078		CASLQDPSTANCGYTF	79	0.00237424		CASSMGQESTQYF	28	0.000778015		CASSQGVNTEAF	334	0.00975241		CSARTWTGVNQPQHF	315	0.0150301
CASLLEGTSYEQYF	183	0.00836078		CASSLALNQPQHF	79	0.00237424		CSASYASGNEQYF	28	0.000778015		CASSPAGRGGGDTQYF	333	0.00972322		CSARDLGTSGSNEQF	315	0.0150301
CASSVGRYNTGELF	183	0.00836078		CAISESGGQYF	79	0.00237424		CASSFYICSARVARKGDTQYF	28	0.000778015		CASSQEGRKETQYF	333	0.00972322		CASSLAGGRNEQF	314	0.0149824
CASSQVYGSGLSNQPQHF	182	0.00831509		CASSYRRDRGTLNTEAF	78	0.00234418		CASSMTGNSNQPQHF	28	0.000778015		CASSQESLRELGTDTQYF	332	0.00969402		CASSLIGVSSYNEQYF	314	0.0149824
CASSLSTGNTEAF	182	0.00831509		CSARDKDPPETQYF	78	0.00234418		CTSSDPGLHYEQYF	28	0.000778015		CASSQDWRGAFANTGELF	332	0.00969402		CASSLGFDGPSSYNEQF	313	0.0149347
CASSSVKGQGVNEQF	182	0.00831509		CASSWDRTGELF	78	0.00234418		CASSLPRDGHTYGQYF	28	0.000778015		CASRGRDRTNYGYTF	332	0.00969402		CSVEGLAAPYNEQF	313	0.0149347
CSAGLMGLSQYF	181	0.0082694		CASGLVRGSGILAKDIQYF	77	0.00231413		CASSLFPHVAGGSTEAF	28	0.000778015		CASSEGAAGEKLF	331	0.00966482		CSARDGIPSYNEQF	313	0.0149347
CASSPPAGGQPQHF	181	0.0082694		CASSLESGTFMYF	77	0.00231413		CASSLRDATGTQYF	28	0.000778015		CSAFSGTGRKLF	331	0.00966482		CASRFPGQSSYNSPLHF	313	0.0149347
CSVASGTSGPKYF	180	0.00822371		CASSVDQLGEQYF	77	0.00231413		CASSFYICSATTSGGDTDTQYF	28	0.000778015		CSAARTSSSYNEQF	330	0.00963562		CASSPAGGPRGSGANVLTF	312	0.014887
CASSLFPSGVYNEQF	180	0.00822371		CSVQTLEAF	76	0.00228408		CASSLESGLGEQDF	28	0.000778015		CASSPYGGGTNLNTGELF	330	0.00963562		CASSSGPASTDEQF	312	0.014887
CASSREYGTRGELF	180	0.00822371		CSARGMTVTSTEAF	76	0.00228408		CASSLPGQGLNEQLF	28	0.000778015		CASSVGAGGDEASF	328	0.00957722		CASSLPGQGLSGANVLTF	312	0.014887
CASSPRFPGSGQF	180	0.00822371		CASNGPGGSEAF	76	0.00228408		CASSPDSSEQYF	28	0.000778015		CSVGHAGNTIYF	328	0.00957722		CASSLVYSEGTDTQYF	312	0.014887
CASSSQGGNQPQHF	180	0.00822371		CSVR_LGQGSDTQYF	75	0.00225402		CASTKDRGLNTEAF	28	0.000778015		CASSDTRQGRGNEQF	326	0.00951882		CASSLRDYTDTQYF	312	0.014887
CAWSGDGYYEQYF	179	0.00817803		CSVDAGNAEAF	75	0.00225402		CASSAGGATGELF	28	0.000778015		CAISESNSQETQYF	324	0.00946043		CSAINRDRGVNEQF	312	0.014887
CASSLPTSKETQYF	179	0.00817803		CASSSPAGGIYEQYF	75	0.00225402		CASSESRGRPITGELLF	28	0.000778015		CASGTGITDTQYF	323	0.00943123		CASSLLWGHTEAF	311	0.0148393
CASSL_GPGGIPLHF	179	0.00817803		CASSSGVYDEQF	75	0.00225402		CSARVNAEAF	28	0.000778015		CASSLTGVGPLHF	323	0.00943123		CASNPLGRPGQGYNEQF	311	0.0148393
CASSHGLAGGRREQYF	177	0.00808665		CSVAKGARAEAF	75	0.00225402		CASSPGRRTQPQHF	28	0.000778015		CASSSRGQSNQPQHF	322	0.00940203		CASSLREGRASGYNEQF	311	0.0148393
CASSLGSQGTEAF	177	0.00808665		CATSDKQVQSYNEQF	74	0.00222397		CSARQSLNTEAF	28	0.000778015		CASSQDSTWGARTEAF	322	0.00940203		CASSSSYEQYF	311	0.0148393
CASSFGTGLGEQYF	177	0.00808665		CASSPPPGSQETQYF	74	0.00222397		CSGTGGANNSPLHF	28	0.000778015		CASSLGSNEQF	322	0.00940203		CASSLALAGNTEAF	311	0.0148393
CASSESGPKNIQYF	176	0.00804097		CASRFGSVGSGANVLTF	74	0.00222397		CSAGGIRRPNEQLF	28	0.000778015		CASSPSGLAGEYNEQF	320	0.00934363		CASGGGWGTEAF	310	0.0147916
CASSQAQGPYEQYF	176	0.00804097		CASGLARTYEQYF	74	0.00222397		CASSSAPGQGATEAF	28	0.000778015		CASSKGLEETQYF	320	0.00934363		CASSGTRSSYEQYF	310	0.0147916
CSVEVAGHSFYEQYF	176	0.00804097		CASSVGRGHNSPLHF	73	0.00219392		CASSLTGSGANVLTF	28	0.000778015		CASKTMVNTGELF	319	0.00931443		CASSWLGTALGNEQF	310	0.0147916
CSVEPMTDYNEQF	175	0.00799528		CASSLGQSPEQF	73	0.00219392		CASSLEGGHYGYTF	28	0.000778015		CASSRLSGHGNTEAF	318	0.00928523		CASSLGNYNEQF	310	0.0147916
CASSPGLAVVQF	175	0.00799528		CASRSSGGDGTDTRYF	73	0.00219392		CATPRGQTSYEQYF	28	0.000778015		CASSLGPGNTIYF	318	0.00928523		CSARSPGRGGNEQF	310	0.0147916
CASSLAGSWETQYF	175	0.00799528		CSARDKAPQETQYF	73	0.00219392		CASSSYRGDHYGHTF	28	0.000778015		CASSLTGGTDTQYF	317	0.00925603		CASSNSWTATSTDTQYF	310	0.0147916
CSVEGQGATDTQYF	175	0.00799528		CASSQDPGRGADTQYF	72	0.00216386		CASSLAFPGGAGELF	28	0.000778015		CASSLYNSPLHF	315	0.00919764		CSAREERFQPQHF	310	0.0147916
CASISWTSYQGGYTF	174	0.00794959		CASSQGGDGEKLF	72	0.00216386		CASSLESGLGGQYF	28	0.000778015		CASILRGNWRGALFQETQYF	315	0.00919764		CSATGTGGLRQPQHF	310	0.0147916
CASSLGVRVQPQHF	174	0.00794959		CASSQGGARNEQF	71	0.00213381		CSAPGRGDHEQYF	28	0.000778015		CASSEGSGGFGNTIYF	313	0.00913924		CASSHDSSGQYEQYF	309	0.0147438
CASSPSPIRYEQYF	174	0.00794959		CASGTEAF	71	0.00213381		CASSVGTENEQYF	28	0.000778015		CASSETPGRQNTGELF	311	0.00908084		CASSPDRSYEQYF	309	0.0147438
CASSLGGVARNNEQF	173	0.0079039		CASSAMGSPYNEQF	71	0.00213381		CASSLFKSTEAF	28	0.000778015		CSARDRWSGHQPQHF	311	0.00908084		CSARWASGSLNEQF	309	0.0147438
CAISTSGSVGEQF	172	0.00785822		CASSDTYEQYF	70	0.00210376		CASTNQTSMYLCATKGGSGGYSYNEQF	28	0.000778015		CASSPGTSGRLSTDTQYF	310	0.00905164		CASTLIGGGAETQYF	309	0.0147438
CSAISSGSTDTQYF	172	0.00785822		CVSSAGTPYEQYF	70	0.00210376		CASSRNRGVGDGYTF	27	0.000750229		CASKEGDSRTGELF	309	0.00902244		CASSPTELSGANVLTF	309	0.0147438
CASSLSSWAATEAF	172	0.00785822		CASREFYHSEHQPQHF	69	0.0020737		CASSTAGGNEQYF	27	0.000750229		CASRRGTERNEKLF	309	0.00902244		CSAIDPNSGNTIYF	308	0.0146961
CAISEPISSWDRADADTQYF	171	0.00781253		CASSKAGTVGNEQF	69	0.0020737		CASSGVAGGTDTQYF	27	0.000750229		CASGELRGAYNSPLHF	308	0.00899324		CASSFGQHYLYNSPLHF	308	0.0146961
CASSQDGTRRADTQYF	171	0.00781253		CASSFVTSSYNEQF	69	0.0020737		CATSRVAGGEETQYF	27	0.000750229		CASGVTEAF	308	0.00899324		CASAQDSPSTDTQYF	308	0.0146961
CASSLGAFGTGGSGKANEQF	171	0.00781253		CSVDGGAGNGKLF	69	0.0020737		CASSTGTTYEQF	27	0.000750229		CASSSYTDTQYF	307	0.00896405		CASRRALAGGLYEQYF	308	0.0146961
CASSYSILTGNNQPQHF	170	0.00776684		CASSVARGMNTEAF	69	0.0020737		CSAVDRGGAGANVPTF	27	0.000750229		CASSARLAGDTQYF	306	0.00893485		CSARDGNTDGYTF	308	0.0146961
CASRETGTPTEAF	169	0.00772115		CAGIGSRMGYNEQF	69	0.0020737		CASSGTSGGGQETQHF	27	0.000750229		CASSPSGDTQYF	306	0.00893485		CSALAGADTQYF	308	0.0146961
CASSRRNEQF	169	0.00772115		CASSLGTGNGELF	69	0.0020737		CASGLDGQPQHF	27	0.000750229		CASRGFQETQYF	305	0.00890565		CSARGRQGITGELF	308	0.0146961
CASSSLRTSGRNTQYF	169	0.00772115		CASSQKGTSATTQYF	69	0.0020737		CASSEAFTRQEGTGELF	27	0.000750229		CASSYLRGTEAF	305	0.00890565		CSARRPAGGSTGELF	308	0.0146961
CARSFGRDYEQYF	169	0.00772115		CASSVGRNQPQHF	68	0.00204365		CASSLDGGHYGYAF	27	0.000750229		CSALAASTDTQYF	303	0.00884725		CASSLDGTGASNEQF	308	0.0146961
CASYGVFDYGYTF	168	0.00767547		CASSSDGGGNQPQHF	68	0.00204365		CASSPGTRRETQYF	27	0.000750229		CASSNRGRMAMSSPLHF	302	0.00881805		CASSFGADSPLHF	307	0.0146484
CASSPDRAGYEQYF	168	0.00767547		CASSTTGGICNEQF	68	0.00204365		CASSSGIRPQHF	27	0.000750229		CSVGQTSGKETQYF	302	0.00881805		CASSLDLAGVAGELF	307	0.0146484
CASGPRGQYF	168	0.00767547		CASSQETSGAGTQYF	67	0.00201359		CASTGTLGEKLLF	27	0.000750229		CASMRGQGVYGYTF	302	0.00881805		CSARDYNGGPGNTIYF	307	0.0146484
CASSLRAGGSYNEQF	168	0.00767547		CASSGPLAGGDEQF	67	0.00201359		CAGSYGTSGYNEQF	27	0.000750229		CATSDTLGQQETQYF	301	0.00878885		CASSFGFQETQYF	307	0.0146484
CASSSKFQETQYF	167	0.00762978		CASSPGGLPEETQYF	67	0.00201359		CAASHPTASLNNQPQHF	27	0.000750229		CASSRGSSYNEQF	301	0.00878885		CSAPLRGRAGDTQYF	307	0.0146484
CASAGPSGSSTDTQYF	167	0.00762978		CASSPRRTGLDERF	67	0.00201359		CAGSMVLNYGYTF	27	0.000750229		CASSPQGAGQPQHF	300	0.00875965		CSAREGGFATQYF	307	0.0146484
CASSRLVMTEAF	166	0.00758409		CASSPRQTNTGELF	67	0.00201359		CASSYSGRPTNEKLF	27	0.000750229		CASSSGQGVDTQYF	300	0.00875965		CASSWGRGDTEAF	306	0.0146007
CASSYSRDNIYEQYF	166	0.00758409		CASIRGLLSYNSPLHF	67	0.00201359		CASSLAGQLQETQF	27	0.000750229		CASSLGLGRPQGEKLF	299	0.00873045		CSVVRGTVNTEAF	306	0.0146007
CSVVWEWPETQYF	166	0.00758409		CASSPWGGEVNEQF	66	0.00198354		CAGSPTTAGRGETQYF	27	0.000750229		CASSVWRRGKTQETQYF	298	0.00870126		CASSAPLRADTQYF	306	0.0146007
CSVATGTGVNEQF	165	0.0075384		CASSFTPLAGPYEQHF	66	0.00198354		CASSMAGGDEQYF	27	0.000750229		CASQSGTQYGYTF	298	0.00870126		CSATDGLAGGANTGELF	306	0.0146007
CASSFPGNSYTF	164	0.00749272		CASSSRAMQPQHF	66	0.00198354		CASSLGTGAEKPF	27	0.000750229		CASRQGNHGSNYGYTF	298	0.00870126		CSARAPGRGYF	306	0.0146007
CASSNYRDEQYF	164	0.00749272		CAWSLLQGPYEQYF	66	0.00198354		CASSSLPGTQSSPLRF	27	0.000750229		CASSQEPSSGGSQETQYF	298	0.00870126		CSAITKETQYF	306	0.0146007
CASSYSGNPMGYEQYF	164	0.00749272		CASSSGLRGTPLGDTQYF	66	0.00198354		CAGSLLAGRNTGELF	27	0.000750229		CSVEDKGSLPRTGELF	297	0.00867206		CASSLRWETQYF	306	0.0146007
CASSLSWGRRTGELF	164	0.00749272		CATSDAGQGETDTQYF	65	0.00195349		CASSLEADNSPLHF	27	0.000750229		CSAAGLAGTTDTQYF	297	0.00867206		CASSLTYTDTQYF	306	0.0146007
CASSLDF	161	0.00735566		CAAGQGSIYGYTF	65	0.00195349		CASSLDWSGTEAF	27	0.000750229		CATSRDRAGANVLTF	296	0.00864286		CSAAGTLTSTDTQYF	306	0.0146007
CAWTQAGRRSYNSPLHF	161	0.00735566		CASSLVTGQGAYEQYF	65	0.00195349		CASSSLPGTRSSPLHF	27	0.000750229		CASSQESGGSYNEQF	296	0.00864286		CASSRGRGGQPQHF	305	0.014553
CASAFWEAKNIQYF	160	0.00730997		CASSLESGTF	64	0.00192343		CASSRNGGIGDGYTF	27	0.000750229		CASSLQGQSF	295	0.00861366		CASSNEQDTEAF	305	0.014553
CASSRTGVGNIQYF	160	0.00730997		CASRTPEGARETQYF	64	0.00192343		CASSSYPNYNEQF	27	0.000750229		CASSLTLAGGSNEQF	294	0.00858446		CASSSGLAGGKSYNEQF	305	0.014553
CATTTSGVNEQF	158	0.00721859		CSANTGGPPYGYTF	64	0.00192343		CASSSEIRGTGELF	27	0.000750229		CASRSGSSGANVLTF	294	0.00858446		CASSLQGGTEAF	305	0.014553
CASSVTGTASKETQYF	158	0.00721859		CASSQVPEGQPQHF	64	0.00192343		CASRHQRGGLAKNIRYF	27	0.000750229		CSAEAGRLNTEAF	294	0.00858446		CATSRGHHSTDTQYF	305	0.014553
CAISEVSGELF	158	0.00721859		CASSQDRPISGGVVTDTQYF	64	0.00192343		CASSYGASGYNEQF	27	0.000750229		CASSPGTRGNEQF	293	0.00855526		CASSLQSSSGSSADTQYF	304	0.0145053
CASGRLVAGVRDTQYF	157	0.00717291		CASSQESSQGEQYF	63	0.00189338		CSALPGQGPSGANVPTF	27	0.000750229		CASTPTVPGSNQPQHF	293	0.00855526		CASSFLPAGDAGDTQYF	304	0.0145053
CASSKTGTGGPFYSTDTQYF	156	0.00712722		CASSARQGSTEAF	63	0.00189338		CASRPGTVATNEKLSF	27	0.000750229		CASSNRPWDQPQHF	293	0.00855526		CSAEGGGLGTEAF	304	0.0145053
CATGDLSGVGF	156	0.00712722		CASSPYGADEQYF	63	0.00189338		CATSRDLVGQGNSPLHF	27	0.000750229		CATSSGTGQGAVGANVLTF	293	0.00855526		CSARDPTVTNEKLF	303	0.0144575
CASNPRGGASTDTQYF	156	0.00712722		CAISSDRDPGNTIYF	63	0.00189338		CASSESRGRPITGGLF	27	0.000750229		CASSRNPAAPRTDTQYF	291	0.00849686		CASSLGTSETLAKNIQYF	303	0.0144575
CASQWGGSYNEQF	155	0.00708153		CATNMYSNQPQHF	63	0.00189338		CGVEDSSYEQYF	27	0.000750229		CASSLGTSGISYNEQF	291	0.00849686		CASSTGQSTDTQYF	303	0.0144575
CASSWTALGNEQF	155	0.00708153		CSARDKDPQEIQYF	62	0.00186333		CASSSQGNNEKLF	27	0.000750229		CSATTPALTSGSTDTQYF	291	0.00849686		CASSSELASGSYEQYF	303	0.0144575
CASSQDKVPYNEQF	154	0.00703584		CASSPGTSGGARETQYF	62	0.00186333		CTSSLLAGGYEQYF	27	0.000750229		CASSRPPGEGETQYF	291	0.00849686		CASSFGLGGGEQYF	303	0.0144575
CASSLGNTGELF	154	0.00703584		CASSDRGIRSTNEKLF	62	0.00186333		CASSSNRGRAVNTEAF	27	0.000750229		CASAPFQETQYF	291	0.00849686		CSARDSGGEKDNEQF	303	0.0144575
CASSLAVGPAYNEQF	154	0.00703584		CASKSVAGASTDTQYF	61	0.00183327		CASSLFPLYGSYNSPLHF	27	0.000750229		CSAPQGTWETQYF	290	0.00846767		CASSATDRLNTEAF	303	0.0144575
CASSSQGATNTEAF	154	0.00703584		CSARDKNPQETQYF	61	0.00183327		CSARQFLSTEAF	27	0.000750229		CSGRGRQETQYF	290	0.00846767		CASNPAGSPYNEQF	302	0.0144098
CASSTLAEWDQETQYF	154	0.00703584		CASSLAGRPEKLF	61	0.00183327		CGARDPAPRNNQPQHF	27	0.000750229		CSAEGQGKGTDTQYF	290	0.00846767		CASSLIVQGIGELF	302	0.0144098
CASSLISAPSYEQYF	154	0.00703584		CSASDSNTQHF	61	0.00183327		CAGSSLPGTQSSPLHF	27	0.000750229		CASSLAQPYNSPLHF	289	0.00843847		CASSFGTFYNEQF	302	0.0144098
CASRGQEASGYTF	154	0.00703584		CARDKDPQETQYF	61	0.00183327		CSARVSVNTGTQYF	27	0.000750229		CASSWTFSGGVETQYF	289	0.00843847		CSAREEPGTVSYEQYF	302	0.0144098
CASSPDYGPYEQYF	153	0.00699016		CASSSAVVGSSYEQYF	60	0.00180322		CASSPIVGSPLHF	27	0.000750229		CASSYHTGDTQYF	288	0.00840927		CASSIPGTGGIF	302	0.0144098
CASSSGLVNNEQF	153	0.00699016		CASSSISYEQCF	60	0.00180322		CASSGQPGDTIYF	27	0.000750229		CASSQTGTGYQPQHF	287	0.00838007		CSARVVGAPDEKLF	302	0.0144098
CASGTSDNEQF	153	0.00699016		CAAPSTDRTEAF	60	0.00180322		CSATGEDRPQHF	27	0.000750229		CASSLQGSNQPQHF	287	0.00838007		CASSLLAGARTDTQYF	301	0.0143621
CASSLETQYF	153	0.00699016		CASSIGRTRQYF	60	0.00180322		CASGPRWGGPNTGELF	27	0.000750229		CASTVTSGSDNEQF	286	0.00835087		CASSLAGVENEQF	301	0.0143621
CASSYHPLYSEQF	152	0.00694447		CASSPRGARQVEPQHF	60	0.00180322		CATSKVSEPTDTRYF	27	0.000750229		CASRGEATLNTQYF	286	0.00835087		CASSLGPRPTTGTEAF	301	0.0143621
CATSPRGRGTSTDTQYF	152	0.00694447		CASSLTRYEQYF	60	0.00180322		CASSMVPNYGYTF	27	0.000750229		CASSSMGGTDTQYF	286	0.00835087		CSARDREQASSYNSPLHF	301	0.0143621
CSVAFSTDTQYF	151	0.00689878		CFLDIRSPGLGDAAMYLRATSREWGASNQPQHF	60	0.00180322		CAGSGDSNQPQHF	27	0.000750229		CASSFYSRETQYF	286	0.00835087		CASSHSGRVWRETQYF	301	0.0143621
CASGLGHSNTEAF	151	0.00689878		CASMSRPRAPESTEASF	60	0.00180322		CAASRDQGSYEQYF	26	0.000722443		CASSYGRGLGVSETQYF	285	0.00832167		CASSQGLAGAYEQYF	300	0.0143144
CASSQVDRSTQPQHF	151	0.00689878		CATSEGGLGDTQYF	59	0.00177317		CASGGPDEPTMNTGAF	26	0.000722443		CASKRLLEGNYGYTF	285	0.00832167		CSVELGGYNEQF	300	0.0143144
CF_WLKHSDLGWEHVFQVLQYGQPRAF	151	0.00689878		CASSGPGTAETQYF	59	0.00177317		CSVVPPTGFYGYAF	26	0.000722443		CAISDQPRGALAKNIQYF	285	0.00832167		CSASKSGSGEQYF	300	0.0143144
CASSEPWAGNTIYF	150	0.0068531		CASSLGNTIYF	59	0.00177317		CAGSPGTGGETEAF	26	0.000722443		CASSQDPSTGSNLRNQPQHF	285	0.00832167		CASSLRLAGANTGELF	300	0.0143144
CSVDFGFTDTQYF	150	0.0068531		CASSFGQGVLPSTDTQYF	59	0.00177317		CSVEPDRAGDGYTF	26	0.000722443		CASSQMKGGYTGELF	285	0.00832167		CASSMGNPGTLVNKQF	300	0.0143144
CATSDPGQPQHF	150	0.0068531		CSARDKDPQETQYFGPGTRLLVLQH_EPGPGAEVLNVF	59	0.00177317		CASSPKAGIYGYTF	26	0.000722443		CASNPGPERFTGELF	284	0.00829247		CSARDQTSTGELF	300	0.0143144
CASSVGTGRSYEQYF	150	0.0068531		CASSLASGSTDTQYF	59	0.00177317		CASSFYICSGTGGTNNSPLHF	26	0.000722443		CASKDQRGALDTQYF	283	0.00826327		CASVTGTGNTEAF	300	0.0143144
CASSRRDGNEQF	149	0.00680741		CASSHGELF	59	0.00177317		CASRADRGTGELF	26	0.000722443		CATTSGQGPHNEQF	282	0.00823407		CASSLGRTGGNSPLHF	299	0.0142667
CASSPLRVSNQYF	148	0.00676172		CATSDTGGTDTQYF	59	0.00177317		CAGSYGEGRRGYTF	26	0.000722443		CASFPVANTGELF	282	0.00823407		CASSLRPPGGELF	299	0.0142667
CASSQVPNTYEQYF	148	0.00676172		CASSLVGGESNEKLF	59	0.00177317		CSATGTENTEALF	26	0.000722443		CASRSGQAYTGELF	282	0.00823407		CSAREGQGESDTQYF	299	0.0142667
CASSQDLGRLGRNEQF	148	0.00676172		CAIYKNYGYTF	59	0.00177317		CASSSPQGQNSPPHF	26	0.000722443		CASSEWGEGPQHF	281	0.00820488		CASSGAGVNEQF	299	0.0142667
CASSLLAGGTYEQYF	147	0.00671603		CASSLPGLESTDTQCF	58	0.00174311		CSAGVVAAARNQPQHF	26	0.000722443		CSSIVYWTDSDTQYF	280	0.00817568		CASSYSPGQRNTEAF	299	0.0142667
CSARDLRGGEAQYF	147	0.00671603		CSVEGLTGIGVAF	58	0.00174311		CASNLQDRVSNEQF	26	0.000722443		CASSEYRDSNQPQHF	280	0.00817568		CASSTLGRGRNTIYF	299	0.0142667
CASSSGQAYEQYF	147	0.00671603		CASSLHPTGVDQETQYF	58	0.00174311		CATSRDQGQGNSPLHF	26	0.000722443		CASSRRTANYGYTF	279	0.00814648		CASSYSGQQNVYEQYF	299	0.0142667
CASSQRTSGRNNEQF	147	0.00671603		CATSSPTGSSF	57	0.00171306		CASSLGTGAEKLLF	26	0.000722443		CASSPQGYDEQF	278	0.00811728		CASSLGTGSWSGYTF	299	0.0142667
CASSPGTEETQYF	145	0.00662466		CASRSTSGGERGNEQF	57	0.00171306		CASSLGGQGIGLQETQYF	26	0.000722443		CASSLASYGYTF	278	0.00811728		CSATDQGTGNTGELF	298	0.014219
CASSLSGGPSYEQYF	145	0.00662466		CSAQILDGAIPGNERF	57	0.00171306		CATNEGHSNQPQHF	26	0.000722443		CASSGGSGASTDTQYF	277	0.00808808		CASSEKKPSMGNEQF	298	0.014219
CASSQTWAGVNEQF	145	0.00662466		CASGFGPATEAF	57	0.00171306		CATSLSHGQGRPQHF	26	0.000722443		CASTDREETQYF	276	0.00805888		CASSLPYGTGGTYNEQF	298	0.014219
CASSPRGTSGGNEQF	145	0.00662466		CASSHLGQSNSPLHF	57	0.00171306		CASSLLVGGYEQYF	26	0.000722443		CASSQAGGQGAGNEQF	276	0.00805888		CASSLSGTGNTEAF	298	0.014219
CASSQDSFRTEAF	145	0.00662466		CSARSYRMSNTEAF	57	0.00171306		CAGSFTGGPVEQYF	26	0.000722443		CASSTSYNSYNEQF	275	0.00802968		CSAETSITTGDTQYF	298	0.014219
CAIRGSNEQF	144	0.00657897		CASSLASGPGTGELF	57	0.00171306		CASSLGAGNAEAF	26	0.000722443		CASTRQGSGNTIYF	275	0.00802968		CSASPSGSSYNEQF	298	0.014219
CAWRRGGYTF	144	0.00657897		CASSLTGAHEAF	57	0.00171306		CASSPVGGPRYQETQCF	26	0.000722443		CASSRIGTLKETQYF	275	0.00802968		CASSLEGLNEQF	297	0.0141713
CSAGQSNQSQHF	143	0.00653328		CTSSGAGVGSYGYTF	56	0.001683		CASSLGGLREYTGELF	26	0.000722443		CASSSGTSGTYNEQF	274	0.00800048		CASSPPLAGGYGTDTQYF	297	0.0141713
CASSLEVRVQPQHF	143	0.00653328		CAIRTGTSGGELF	56	0.001683		CATSRDLAGIEQYF	26	0.000722443		CASSYLPYRRDTEAF	274	0.00800048		CASGLGPRGEQF	297	0.0141713
CSAHPGVTDTQYF	143	0.00653328		CASSQDTGREKLF	56	0.001683		CSASGRASYNGQF	26	0.000722443		CASSLVRRGDNEQF	274	0.00800048		CASSQKHSPLHF	297	0.0141713
CASSYPSGRANYNEQF	143	0.00653328		CASSLDSGNQPQHF	56	0.001683		CAASTPREWEKLF	26	0.000722443		CSAREASGITDTQYF	273	0.00797128		CASSYGTASTDTQYF	297	0.0141713
CASSPRLESYEQYF	142	0.0064876		CASSPRGRVSTEAF	56	0.001683		CASSSPRVNPLYNEQF	26	0.000722443		CAWSEEGRHNQPQHF	272	0.00794209		CSALRGAGDHNEQF	296	0.0141235
CASSFGGANVLTF	140	0.00639622		CASSQPGQRNSPPHF	55	0.00165295		CASTWDRGDTEAF	26	0.000722443		CASSRTVNTEAF	272	0.00794209		CASSLGQGNTGELF	296	0.0141235
CASTIPGLSGNEQF	140	0.00639622		CSARDKDPHETQYF	55	0.00165295		CSVPERRGSRYGYTF	26	0.000722443		CASSSHPDNEQF	271	0.00791289		CASSPQPREQF	296	0.0141235
CAGSVGYEQYF	139	0.00635053		CASSLRTGDIPPLHF	55	0.00165295		CSASSSGARYNEQF	26	0.000722443		CASSQASVRGWYQETQYF	271	0.00791289		CASRTLSGGAETQYF	296	0.0141235
CASSLSGPRYEQYF	139	0.00635053		CASSLGPDVPGGDTQYF	55	0.00165295		CSAARLGTEAF	26	0.000722443		CSAIPADTQYF	271	0.00791289		CASNPRETNEQF	296	0.0141235
CAIETGAANTEAF	139	0.00635053		CASSPEHSHNEQF	55	0.00165295		CASSATGTGAAQYF	26	0.000722443		CASSYLPGLADLNEQF	270	0.00788369		CASREVETQYF	295	0.0140758
CASSQGGGRTGELF	138	0.00630485		CASSPTGLKPSSTDTQYF	55	0.00165295		CASTRDRGDTGAF	26	0.000722443		CSAVKGVRTDTQYF	270	0.00788369		CASSEGAVGELF	295	0.0140758
CASSSGLQSYNEQF	138	0.00630485		CSARTGPQGSNRPQHF	55	0.00165295		CASSLAGQLQGTQYF	26	0.000722443		CASSPTYNEQF	269	0.00785449		CSARDTGQGSGELF	295	0.0140758
CASSDVPTGELF	138	0.00630485		CATSDTRFSGANVLTF	54	0.0016229		CAGSYAGTGSYEQYF	26	0.000722443		CASSLRVWGQETQYF	268	0.00782529		CVTSGSNTDTQYF	295	0.0140758
CASSHRRRAQETQYF	137	0.00625916		CSVEERGASQETQYF	54	0.0016229		CASSPPGQVNQPQHF	26	0.000722443		CASSLAQKSSPLHF	267	0.00779609		CSARDLNWRSSYNEQF	295	0.0140758
CSVRPGTGAYSGANVLTF	137	0.00625916		CSARDNDPQETQYF	54	0.0016229		CASSATGTGVTQYF	26	0.000722443		CASSYSRVPSTEAF	267	0.00779609		CSAGSGLAGLYNEQF	294	0.0140281
CASSFVHSPARNTIYF	137	0.00625916		CASSGGFGQGLHEQF	54	0.0016229		CASSLTGDYGCTF	26	0.000722443		CASSTSVPGQGGTWYGYTF	266	0.00776689		CASSIGTAKNIQYF	294	0.0140281
CASSLAIVTEQF	137	0.00625916		CASSATGLVF	54	0.0016229		CASREVVSNYGYTF	26	0.000722443		CASSPVVLAGGTGELF	266	0.00776689		CASSLSPVGYNEQF	293	0.0139804
CASSSLVSGGRSTEAF	136	0.00621347		CASSSQRGDYDEQF	54	0.0016229		CASSSDGQGGEKLVF	26	0.000722443		CASSYLGSTDTQYF	266	0.00776689		CASSRDANSGNTIYF	293	0.0139804
CASRLQSQGINFGYEQYF	136	0.00621347		CASSGWTSGVSTDTQYF	54	0.0016229		CASRLRGSSPFANTGELF	26	0.000722443		CASSSTSGSTDTQYF	266	0.00776689		CASSLGFTGGETQYF	293	0.0139804
CASSRDVSGNTIYF	136	0.00621347		CASRFAGAYGYTF	54	0.0016229		CSVGGTENERETQYF	26	0.000722443		CASSLGTGGTDTQYF	265	0.00773769		CASSEAVIAGIPYNEQF	293	0.0139804
CAIRPTGSDQPQHF	136	0.00621347		CAGSDSSHNTGELF	53	0.00159284		CASTRDRGGTEAF	26	0.000722443		CASPMGGQFVAEAF	265	0.00773769		CASSRTEGRGGYEQF	293	0.0139804
CASSFYICSARDLRGGETQYF	136	0.00621347		CASSFPGLAGGSITDTQYF	53	0.00159284		CASSLAYEQYF	26	0.000722443		CASRPPGLASNEQF	265	0.00773769		CASSPGGGTANYGYTF	293	0.0139804
CASSSSDSPLWKPQHF	136	0.00621347		CASSQGTGPNRPQHF	53	0.00159284		CSARDWAVAVGQLF	26	0.000722443		CASSFTGGETQYF	265	0.00773769		CSARGDREFWANVLTF	292	0.0139327
CAISVLAGENEQF	135	0.00616779		CASSQAAGTEAF	53	0.00159284		CASRPRGGLSSSYNEQYF	26	0.000722443		CSVRTGDYGYTF	265	0.00773769		CASSPSGVTDTQYF	292	0.0139327
CASSQVRRAPETQYF	135	0.00616779		CASSPTQNQDTQYF	53	0.00159284		CASSRGSGELF	26	0.000722443		CASSFGGNTEAF	265	0.00773769		CASSPERRAYEQYF	292	0.0139327
CASSTRTSGVNNEQF	135	0.00616779		CASSQAHWDPEKLF	53	0.00159284		CTSSLEGGNQPQHF	26	0.000722443		CASSPHRVRAEAF	264	0.0077085		CATSREGDLTDTQYF	292	0.0139327
CSGQRGTEAF	135	0.00616779		CASSEVSTGAPRYTF	53	0.00159284		CASSPFKNTEAF	26	0.000722443		CASSPRFANTEAF	263	0.0076793		CASSQGHSSPLHF	291	0.013885
CSVFPGTGESYEQYF	134	0.0061221		CASSLAARRGSYGYTF	53	0.00159284		CASSPGTGVAQYF	26	0.000722443		CASSQDPSVGGVSYNEQF	263	0.0076793		CSAAALGGYNEQF	291	0.013885
CASSQDLAQYF	134	0.0061221		CASSGVQGSGQPQHF	53	0.00159284		CSASGRASYNEQYF	26	0.000722443		CASSIQASSYNEQF	262	0.0076501		CASSPGLAGTEQYF	291	0.013885
CATSEAGAYNEQF	133	0.00607641		CASSPGTYEQYF	53	0.00159284		CASSPAGTKGNEQLF	26	0.000722443		CASRFRGTGNEKLF	262	0.0076501		CSARGRGRETQYF	291	0.013885
CASSSDHTRPQHF	133	0.00607641		CASSETGWTEAF	53	0.00159284		CSGQEGTDTQYF	26	0.000722443		CASSTLTSTDTQYF	261	0.0076209		CASSFGLKADTEAF	291	0.013885
CSVYPEDYGYTF	133	0.00607641		CAISLELGGETQYF	53	0.00159284		CVSSLEGGNQPQHF	26	0.000722443		CASSLALRGGNQPQHF	261	0.0076209		CASSLAWRGETQYF	290	0.0138373
CASSQGFTSGGGEQYF	133	0.00607641		CASSEALPGLDNSPLHF	52	0.00156279		CASSTTGLNCGYTF	26	0.000722443		CASGFVVADTQYF	260	0.0075917		CASSFRQGSGNTIYF	290	0.0138373
CASSLSGGTEAF	132	0.00603072		CASSYPSGGTYNEQF	52	0.00156279		CASTRDGGDTEAF	26	0.000722443		CASSARGGSPLHF	260	0.0075917		CASSLAGGDEQF	290	0.0138373
CASSVSAGGTDTQYF	132	0.00603072		CASSQGVGSSPLHF	52	0.00156279		CSTRDPAPRNNQPQHF	25	0.000694657		CAISEGALGLGSGANVLTF	260	0.0075917		CASSYSFTLYTGELF	290	0.0138373
CASSYGQNTEAF	131	0.00598504		CSARGGPMNTEAF	52	0.00156279		CATSRDQGPYEQYF	25	0.000694657		CAISEGREPDTQYF	259	0.0075625		CAGREGENTEAF	290	0.0138373
CAWSGLYRGHEQF	130	0.00593935		CSARDKDPQETQYFGPGTRLLVLQYGQPRAF	52	0.00156279		CASGLDGGHYGYTF	25	0.000694657		CASSQRTGRHAGELF	259	0.0075625		CASTLGNTNTGELF	289	0.0137895
CASSGGTGTSEKLF	130	0.00593935		CASCLGQGFETQYF	52	0.00156279		CSAGTDRLFGTEAF	25	0.000694657		CASSDRRALGITQPQHF	258	0.0075333		CASSSTRSFYGYTF	289	0.0137895
CASSFGDRNYEQYF	130	0.00593935		CAGSQWGGHQPQHF	52	0.00156279		CVSSGTSGGGQETQYF	25	0.000694657		CASSSEDGNNEQF	257	0.0075041		CASSRREAANTGELF	289	0.0137895
CASSYRETQYF	129	0.00589366		CSA_DKDPQETQYF	52	0.00156279		CASSYGAGDTEAF	25	0.000694657		CASSVRDRGDYGYTF	256	0.0074749		CASSSRKAGGPAYNEQF	289	0.0137895
CSVFHADTQYF	129	0.00589366		CSARQTLYKQYF	51	0.00153274		CASSLVSGSNEKLLF	25	0.000694657		CASSTGLAGYNEQF	256	0.0074749		CSAEGGKVGTDTQYF	289	0.0137895
CATSDLRGTYNEQF	129	0.00589366		CATSDSTGRTDTQYF	51	0.00153274		CSARDLGVTGELF	25	0.000694657		CASSLVGSQNYGYTF	256	0.0074749		CASSEVETSSYNEQF	289	0.0137895
CASSNGGRGDGYTF	129	0.00589366		CASSWGTDTRYF	51	0.00153274		CSALPGQGPPGANVLTF	25	0.000694657		CASSLGVTGELF	255	0.00744571		CASSLLAGRVDTQYF	289	0.0137895
CSVSSGNSEQYF	129	0.00589366		CASCSRAMQPQHF	51	0.00153274		CASSESGSGTYNEQLF	25	0.000694657		CASSQERAAPLHF	254	0.00741651		CSAIQSETQYF	289	0.0137895
CASSQDTGVNTEAF	128	0.00584797		CASSVAGTDTQYF	50	0.00150268		CASSLGDLGGEQYF	25	0.000694657		CASSLPTANTEAF	254	0.00741651		CASSEGRGGQPQHF	288	0.0137418
CASSQTPQAPRYF	127	0.00580229		CSAVGRTQETQYF	50	0.00150268		CASSAWSGETQYF	25	0.000694657		CASRPQGTDTQYF	252	0.00735811		CASSLTSGVNTGELF	288	0.0137418
CASSLEGTRGAEAF	127	0.00580229		CSVGTQTYEQYF	50	0.00150268		CSATGTENAEAF	25	0.000694657		CAIQDSLDSPLHF	252	0.00735811		CASLYRVDTGELF	288	0.0137418
CATPSRHNYGYTF	127	0.00580229		CASSLPGSYEQYF	50	0.00150268		CASSLADAAHNEQF	25	0.000694657		CASSFGPLNTEAF	251	0.00732891		CASSLGTGRNTDTQYF	288	0.0137418
CASSLLAGGTDTQYF	126	0.0057566		CATPASEKLF	50	0.00150268		CASGSQAGKYNSPPHF	25	0.000694657		CSADDWRGDIDTQYF	250	0.00729971		CASSIAWETQYF	288	0.0137418
CASRTGYYNEQF	125	0.00571091		CASSLLGTGGLARANVLTF	50	0.00150268		CSARERRGRGEELF	25	0.000694657		CATDRGTDTQYF	250	0.00729971		CASSLGVGGLSDTQYF	288	0.0137418
CASSQDRDGANVLTF	125	0.00571091		CAGSSISYEQYF	50	0.00150268		CATSRGDTQGQGNSPLHF	25	0.000694657		CSVDGTGETNTEAF	250	0.00729971		CASRSNQGGTEAF	288	0.0137418
CATLGPGTQYF	125	0.00571091		CAVLDTSYEQYF	50	0.00150268		CASSTSYGHTF	25	0.000694657		CASSYSKVGNTEAF	250	0.00729971		CASGLLAGAYEQF	288	0.0137418
CSVEARGRRETQYF	125	0.00571091		CASSLKVTDTQYF	50	0.00150268		CASSLHGGDQPQHF	25	0.000694657		CASSLWRQEAQYF	250	0.00729971		CASSLGLAGGPGNEQF	288	0.0137418
CASSLTSGIRYEQYF	125	0.00571091		CSAYPYTGGSTDTQYF	49	0.00147263		CASSGPGGGRWYGHTF	25	0.000694657		CSTLGELSEAF	250	0.00729971		CASSGQGHTEAF	287	0.0136941
CASSLVYGTGANGYTF	125	0.00571091		CASSQAGF	49	0.00147263		CSARDWAVAVG_F	25	0.000694657		CSARGPGVAWGATDTQYF	249	0.00727051		CSADSGDRGLQETQYF	287	0.0136941
CASSSPGQGPDNEQF	124	0.00566523		CRPYLRGIDGHTF	49	0.00147263		CATGGRHYNGQF	25	0.000694657		CATESYNEQF	248	0.00724131		CASSQVTANSPLHF	286	0.0136464
CASGGGTDPPGRPDFGPSRSPSRAGPEQF	124	0.00566523		CATSSDRDPGNTICF	49	0.00147263		CASSLAPGRGATEAF	25	0.000694657		CASSDGSTDTQYF	247	0.00721211		CSEGPFRTPNEQF	286	0.0136464
CASSLGRELF	123	0.00561954		CASSMTSGGADTQYF	49	0.00147263		CSAARLRTEALF	25	0.000694657		CASNQGQIGTEAF	247	0.00721211		CASSDQWVLDTEAF	286	0.0136464
CASSAHGGGNSPLHF	122	0.00557385		CASSLAGGTEAF	49	0.00147263		CASSAMEAGVSEQYF	25	0.000694657		CSASLPRGGTDTQYF	247	0.00721211		CASSQGVSGNYGYTF	286	0.0136464
CSARDLRGGGTQYF	122	0.00557385		CASSQPGQRNPPLHF	49	0.00147263		CSALDRAGGGYTF	25	0.000694657		CASSYLGTEAF	247	0.00721211		CASSLSPQARIGRDTEAF	285	0.0135987
CASSQDSRSEKLF	121	0.00552816		CASKRLDTSTDTQYF	49	0.00147263		CSARAGAGGWLRGNEQSF	25	0.000694657		CATSREQGAYTF	247	0.00721211		CASSGVGQVESNYGYTF	285	0.0135987
CATAGPGTGSDEQYF	121	0.00552816		CASSEWTSGVSADTQYF	48	0.00144258		CASSFYICSARDEGARTQYF	25	0.000694657		CASSLSRGRGNQPQHF	246	0.00718292		CASSLYSELANEQYF	285	0.0135987
CASSLGTGTEAF	121	0.00552816		CSVPGSGGNEQF	48	0.00144258		CSGVSLGELLF	25	0.000694657		CSVSLTGLVGYTF	246	0.00718292		CSATPPSVSYNEQF	285	0.0135987
CASSAGTANGYTF	121	0.00552816		CASHGTGGSPYTF	48	0.00144258		CASSSTTAGRGETQYF	25	0.000694657		CASSQGAQQDPDIF	245	0.00715372		CAVPGSGVREAF	285	0.0135987
CAPTRWGEQYF	121	0.00552816		CASSFNRGLSHEQYF	48	0.00144258		CSARDGGGYNQPQHF	25	0.000694657		CAWSVQLAGLNEQF	245	0.00715372		CASSPGTLNTGELF	285	0.0135987
CASSDLGTQYF	121	0.00552816		CASGWATNQPQHF	48	0.00144258		CASSDPGLHYGQYF	25	0.000694657		CASSLVQGSGYTF	245	0.00715372		CSVAQGLGGYTF	285	0.0135987
CARMVGDRRTEAF	120	0.00548248		CSARQALYEQYF	48	0.00144258		CASSFWTSPGLPNTEAF	25	0.000694657		CASSSVVPRRDRTDTQYF	244	0.00712452		CASSLIDTEAF	285	0.0135987
CSVESGRVNTEAF	120	0.00548248		CASGGAPFGANEKLF	48	0.00144258		CASSYGRLMNTEAF	25	0.000694657		CASSLEGPGLAGLYNEQF	244	0.00712452		CASSLKVLSSYNEQF	285	0.0135987
CASSQVRHNEQF	119	0.00543679		CSASRDRGTNTEAF	48	0.00144258		CSALPGQGPSEANVLTF	25	0.000694657		CASASGAGRETQYF	243	0.00709532		CSAPGQEATNEKLF	285	0.0135987
CASSFSGETQYF	119	0.00543679		CAGSWTEGANVLTF	48	0.00144258		CASSFWTPPRLPNTEAF	25	0.000694657		CASGTGDAGELF	243	0.00709532		CASRYLESMF	285	0.0135987
CASSRGTSIYREQYF	119	0.00543679		CASSQEGGGIETQYF	47	0.00141252		CASSAREVDNEQF	25	0.000694657		CSARDSGGLVSDNEQF	243	0.00709532		CASSFPTSGQETQYF	285	0.0135987
CASSVGYEQF	118	0.0053911		CAISGTSGGTDTQYF	47	0.00141252		CAASRDRSNYGYTF	25	0.000694657		CASSEYPDTQYF	242	0.00706612		CASSYLADNEQF	284	0.013551
CASSRARVRRDTQYF	118	0.0053911		CATSGGMNIQYF	47	0.00141252		CSATNGAGSLLGGYTF	25	0.000694657		CASSLDVAEYTQYF	242	0.00706612		CASSQGTGGVQETQYF	284	0.013551
CASSSDNSYEQYF	117	0.00534541		CATSDPHQPQHF	47	0.00141252		CGASRRGVGSNQPQHF	25	0.000694657		CATGQDSNYGYTF	242	0.00706612		CASSAGLAGLGSEQYF	284	0.013551
CASSLGGKDTQYF	117	0.00534541		CASSLDQTGITDTQYF	46	0.00138247		CASSPATRRETQYF	25	0.000694657		CASSYGGELGNTIYF	242	0.00706612		CASSYSASPVGTQYF	284	0.013551
CASSLNRGIDEKLF	116	0.00529973		CASSSGGRDERF	46	0.00138247		CASSSEAGADNEQF	25	0.000694657		CASSMDRANEQF	241	0.00703692		CASSPGQGFTYEQYF	284	0.013551
CASSQGLAGTDTQYF	116	0.00529973		CSARAQPPGHSYNGQF	46	0.00138247		CAASRVTGGEETQYF	25	0.000694657		CASRTSGTDTQYF	241	0.00703692		CASNPDTANTDTQYF	284	0.013551
CASRGLGADTQYF	116	0.00529973		CASKMSRGLGNQPQHF	46	0.00138247		CSAGSGTSGEF	25	0.000694657		CASSQVGVAANTGELF	241	0.00703692		CSAEVVEHTEAF	284	0.013551
CASSYSGVPSPFYEQYF	115	0.00525404		CASSPHGAEETQYF	46	0.00138247		CASSRSGESSPTGQPQHF	25	0.000694657		CASSQSGLAGPGELF	240	0.00700772		CASSYRTGDGVRGYTF	283	0.0135033
CASSQGHPEQYF	114	0.00520835		CNARDKDPQETQYF	46	0.00138247		CATSRDRDSGANALTF	25	0.000694657		CASRRGQQDNSPLHF	240	0.00700772		CASSPGANVLTF	283	0.0135033
CASSQTMTEAF	114	0.00520835		CSATDSLAKNIQYF	46	0.00138247		CSATGGDQPQHF	25	0.000694657		CASSPRQLGNQPQHF	240	0.00700772		CASRPGMNTGELF	283	0.0135033
CSPRAGGETQYF	113	0.00516267		CASSPSPRNYGYTF	46	0.00138247		CSVEDSPYEQYF	25	0.000694657		CASSLVYRGYNEQF	239	0.00697852		CASQAILGGGYTF	283	0.0135033
CASSGQASSIYGYTF	113	0.00516267		CASSEPGTGYNEQF	46	0.00138247		CASSYGTSGYNGQF	25	0.000694657		CASSSSSGYTDTQYF	238	0.00694933		CASSRHRTAKEQETQYF	283	0.0135033
CASKGPGDLTSEQF	113	0.00516267		CASSPFPGNYGYTF	45	0.00135241		CASRDGGQPQHF	25	0.000694657		CASSGQGSPMYGYTF	237	0.00692013		CATRSGIETQYF	283	0.0135033
CANSRWVNEQF	112	0.00511698		CASSYLGQSNPPLHF	45	0.00135241		CASSPDKGANQETQYF	25	0.000694657		CASSKTSGKVEQF	237	0.00692013		CASRPGQRNNEQF	282	0.0134555
CAISTGFSYEQYF	111	0.00507129		CASSAEGAGTSGGTYEQYF	45	0.00135241		CATGEMTGGEQF	25	0.000694657		CASSETGNTEAF	237	0.00692013		CASSVGGQGGRDEQF	282	0.0134555
CSASPVGFSSYNEQF	111	0.00507129		CASGGLNQPQHF	45	0.00135241		CSAEYDREYERYF	25	0.000694657		CASSGLTGELF	237	0.00692013		CASSPTGTSVTDTQYF	282	0.0134555
CASSILAGADTQYF	111	0.00507129		CASSDSDSGDIQYF	45	0.00135241		CSAGVGGRYGYTF	25	0.000694657		CASSARRASGNTIYF	237	0.00692013		CASSKGGTLAGDEQYF	282	0.0134555
CASSQEGRNTEAF	110	0.0050256		CASSPKQGASGGELF	45	0.00135241		CASSLFKNAEAF	25	0.000694657		CATIMDRNTEAF	236	0.00689093		CSANAEGSQPQHF	282	0.0134555
CAISSGQVMNTEAF	108	0.00493423		CASSPFPRNYGYAF	45	0.00135241		CSARQFLSKESF	25	0.000694657		CASTLIDRVLTDTQYF	236	0.00689093		CASSLSVQGEKLF	282	0.0134555
CASSIDQNSSVF	107	0.00488854		CASSPKRGTYNEQF	45	0.00135241		CASSEAYTSYEQYF	25	0.000694657		CASSQGTSPEAF	235	0.00686173		CASTPGDPTDTQYF	282	0.0134555
CAWSARDLTDTQYF	107	0.00488854		CASAGGLYNEQF	45	0.00135241		CATGGGHYNEQF	25	0.000694657		CASSPDEAGANVLTF	235	0.00686173		CSAREMTGTSADNEQF	282	0.0134555
CASSSLGGGDLNQYF	107	0.00488854		CATSDPGHSPDTQYF	44	0.00132236		CSAASWDNEQF	25	0.000694657		CASSLAGGLGQPQHF	235	0.00686173		CSAPRSGSPYNEQF	281	0.0134078
CASSVSSGSTDEQF	107	0.00488854		CASGQWGGHQPQHF	44	0.00132236		CSASSSGAKYYEQF	25	0.000694657		CASSPRQPNTEAF	234	0.00683253		CSARTPTSYNEQF	281	0.0134078
CASRPPGGAIKQF	107	0.00488854		CASRTSGGFDTGELF	44	0.00132236		CASSLGDLGRERYF	25	0.000694657		CASSSRAGNQPQHF	234	0.00683253		CASSAYRERETQYF	281	0.0134078
CAISEGTDTEAF	107	0.00488854		CASSPDRVAEAF	44	0.00132236		CAGSGQGFGDEQYF	25	0.000694657		CASSQKGGLTYNEQF	234	0.00683253		CASSSLTSGSFYEQYF	281	0.0134078
CSISQWGSQETQYF	107	0.00488854		CSARNKDPQETQYF	44	0.00132236		CASSESLAGAMNTEAF	25	0.000694657		CATSRYTRGDPGELF	234	0.00683253		CSAGTSGSGQETQYF	281	0.0134078
CASRSTYREIRDTQYF	105	0.00479717		CSASDKDPQETQYF	44	0.00132236		CASSLLVLAVTGELF	25	0.000694657		CASSQDGGPRTEAF	233	0.00680333		CASSYRQGNQPQHF	281	0.0134078
CASSSKETQYF	105	0.00479717		CVSSVDRASGNTIYF	44	0.00132236		CASSLGTGAEKLVF	25	0.000694657		CASREGSGNTEAF	233	0.00680333		CSVSLGTAYNEQF	280	0.0133601
CASSDLPEEEAF	104	0.00475148		CSVATAKGQPQHF	43	0.00129231		CASSLEPKNIQYF	25	0.000694657		CASIGATQETQYF	233	0.00680333		CSVQGWNQPQHF	280	0.0133601
CASSFWTGGRTEAF	104	0.00475148		CASSLGLAGSQETQYF	43	0.00129231		CASSTRDGEFKRQPQHF	25	0.000694657		CASKDRGMNTEAF	232	0.00677413		CASSPPGYNEQF	280	0.0133601
CASSQDNRDTEAF	104	0.00475148		CASSDPGLAGSILTDTQYF	43	0.00129231		CASSPNRDRAVNTEAF	25	0.000694657		CASSTGPQDPF	232	0.00677413		CASSLTTGETQYF	280	0.0133601
CASRTGTGVWNYDYTF	104	0.00475148		CATSRGGGGSAGNTIYF	43	0.00129231		CATGEMAGGEQYF	25	0.000694657		CSASTPRGSYGYTF	231	0.00674493		CASSSNPGQSYGYTF	280	0.0133601
CASSQEEGVGPYF	104	0.00475148		CATSDPGQYNEQF	43	0.00129231		CASSATGMAGYTF	24	0.00066687		CASSYKRGSSYNEQF	230	0.00671573		CSATDREAEKLF	280	0.0133601
CASSSGLRELF	104	0.00475148		CASSLGGRAGSPLHF	43	0.00129231		CASSSAGGAGGHTF	24	0.00066687		CTIGKDGIQYF	230	0.00671573		CASSPLHGSVYNEQF	280	0.0133601
CAISPSAYEQYF	103	0.00470579		CASSYLGQGNSPLHF	43	0.00129231		CASSLEGGDQPQHF	24	0.00066687		CAWSVGTGGAQPQHF	230	0.00671573		CASSYSISGVGETQYF	280	0.0133601
CAITSGQGIGETQYF	103	0.00470579		CSAGDWAPDQPQHF	43	0.00129231		CASSSDRDRAVNTEAF	24	0.00066687		CASSLEGPSTDTQYF	230	0.00671573		CSVTGTSLNTGELF	280	0.0133601
CAITPGQGIGETQYF	102	0.0046601		CASSGGAGRDEQYF	42	0.00126225		CASSPGQPGDAIYF	24	0.00066687		CASSSFTGNYGYTF	229	0.00668654		CSVEATGAETQYF	279	0.0133124
CASSQERGRLAGVMSDTQYF	101	0.00461442		CSVEGLVDDTQYF	42	0.00126225		CASGGTSGGGQETQYF	24	0.00066687		CSVGQGPDTQYF	229	0.00668654		CASSFDGSRLEKLF	279	0.0133124
CASNLQGNNEQF	101	0.00461442		CASSLTASSGVGDTQYF	42	0.00126225		CAGSSYRGDHYGYTF	24	0.00066687		CASSSQGLSYNEQF	228	0.00665734		CASSPLGFGEAQYF	279	0.0133124
CAIKEAGVNEQYF	100	0.00456873		CASGWAANRPQHF	42	0.00126225		CASSDLGWEHLVQVLYNCESGALSKESF	24	0.00066687		CASSFSGGTDTQYF	228	0.00665734		CASSYDKGRTEAF	279	0.0133124
CASSLRRGDIQYF	100	0.00456873		CSARDGQDNTEVF	42	0.00126225		CASSLESGPGEQYF	24	0.00066687		CASSPTGGEGAF	228	0.00665734		CASSPRVAGELF	279	0.0133124
CASTQGAGAFPQAPNEQF	100	0.00456873		CASSEYSGIMNTEAF	42	0.00126225		CASSLDFREAF	24	0.00066687		CASSQAGQGARTEAF	227	0.00662814		CASSPEQGQPQHF	279	0.0133124
CATSDPPDKRTGELF	99	0.00452304		CASSPDGLYTEAF	42	0.00126225		CATSRVPGQGNSPLHF	24	0.00066687		CASSPGQGKMITEAF	227	0.00662814		CASSAGTGLEQF	279	0.0133124
CSVASGRALETQYF	99	0.00452304		CASSSPGGSDTGELF	42	0.00126225		CASSLEGQGIGLQEAQYF	24	0.00066687		CASSQGPLNLRITGELF	226	0.00659894		CSARVDSQGATGELF	278	0.0132647
CASSQVSGDYGYTF	98	0.00447736		CASSLSWNTEAF	42	0.00126225		CASSRLGATRPRYGYTF	24	0.00066687		CASSPAYNTGELF	226	0.00659894		CSVGQSSGNTIYF	278	0.0132647
CATGQGNYEQYF	98	0.00447736		CASSLTGVAEAF	42	0.00126225		CASSLFPHVAGAGNTIYF	24	0.00066687		CASSLGGHTEAF	226	0.00659894		CASSLLRNTEAF	278	0.0132647
CASGPGQFYEQYF	98	0.00447736		CAISDPDEQF	42	0.00126225		CASGTTGMAGYTF	24	0.00066687		CASSLSGTGYNEQF	226	0.00659894		CASSQERREQF	278	0.0132647
CASSLQDGPYEQYF	97	0.00443167		CASSKGEGDTQYF	42	0.00126225		CASSIGSQRSRSYNEQF	24	0.00066687		CASSQDGLFSSYNEQF	225	0.00656974		CASSAQGNYEQYF	278	0.0132647
CASSYSSGGGVNEQF	97	0.00443167		CASSLSGRIGQF	42	0.00126225		CVSSHIGSNQPQHF	24	0.00066687		CASSYSQGAVNTGELF	223	0.00651134		CAIAPFTGELF	278	0.0132647
CAIRPGQSNEKLF	96	0.00438598		CASSLGGAGDTEALF	41	0.0012322		CSAGQFLNTEAF	24	0.00066687		CASSRERTNSPLHF	223	0.00651134		CSATQGVVNEKLF	277	0.013217
CAISEFRKSYEQYF	96	0.00438598		CASSYPPGGGASETQYF	41	0.0012322		CASSLHTRLAGVDRPRQETQYF	24	0.00066687		CASSTSSGGAYEQF	223	0.00651134		CASSLDLRGNEQYF	277	0.013217
CASSLLAGGNTGELF	95	0.00434029		CASRDRGMNTEAF	41	0.0012322		CASSLSRKLNAEAF	24	0.00066687		CAWSKAGSSYNSPLHF	223	0.00651134		CSARGILAGVTDTQYF	277	0.013217
CASSQKGFPGNTIYF	95	0.00434029		CASGLGNDEKLF	41	0.0012322		CSARDYGSGKSSYNEQLF	24	0.00066687		CASSPRQHNEQF	223	0.00651134		CASRAVDRSGANVLTF	277	0.013217
CAISDTPGGIHNEQF	95	0.00434029		CASSFLAGNNEQF	41	0.0012322		CVSSPTPITGLYGDSPLHF	24	0.00066687		CASSEGDQPQHF	223	0.00651134		CASRKSGPGNTIYF	277	0.013217
CASSPDIHEQYF	93	0.00424892		CSAAGTGTGNEQF	41	0.0012322		CASSYLTGP_EEQYF	24	0.00066687		CASSYSPVAYNEQF	223	0.00651134		CSATGGLAALYNEQF	277	0.013217
CASSGQLAINTGELF	93	0.00424892		CTSSYSIQGGRPQHF	41	0.0012322		CASYSGGTDTQYF	24	0.00066687		CASSLAPGVVSE_LF	223	0.00651134		CASQRVSTDTQYF	276	0.0131693
CASRLNPAGGRNEQF	93	0.00424892		CSARVSGFTEAF	41	0.0012322		CASSLGASEELF	24	0.00066687		CASSRLAGARTDTQYF	222	0.00648214		CASAGTVTYNEQF	276	0.0131693
CASSLGTSGSLDEQYF	93	0.00424892		CASRGLNQPLHF	41	0.0012322		CSARDYGEGQPQHF	24	0.00066687		CASNLGSYNSPLHF	222	0.00648214		CASSEVAAGEGTDTQYF	276	0.0131693
CASRDWSSYNSPLHF	92	0.00420323		CASSRGRGPSYEQYF	41	0.0012322		CSAQGRTNTGELLF	24	0.00066687		CASSYGTGRSAF	222	0.00648214		CSAREPGTSVDNEQF	276	0.0131693
CASSQIRGSDTQYF	92	0.00420323		CASSLEGRAGSPLRF	41	0.0012322		CASSLHARLAGVDRPWQETQYF	24	0.00066687		CASSQIQENTEAF	222	0.00648214		CASSFSRGETQYF	276	0.0131693
CAISDSSGPSYEQYF	92	0.00420323		CARSLAVRGGETQYF	40	0.00120215		CASSLGARGGDYGYTF	24	0.00066687		CASSHRQGGGTEAF	221	0.00645294		CSARTSSGNTDTQYF	276	0.0131693
CATSAARALETQYF	92	0.00420323		CASGLGQGGITEAF	40	0.00120215		CSAGSSGAKYNEQF	24	0.00066687		CASSLGAGTGGDQPQHF	221	0.00645294		CSVGYGHEQF	276	0.0131693
CASSRKTYEQYF	91	0.00415754		CASSLRYGTGPLEANEQF	40	0.00120215		CASSLEIDNSPLHF	24	0.00066687		CASSQEYGVMEF	221	0.00645294		CASRDYSTYEQYF	276	0.0131693
CATSGTGGRETQYF	91	0.00415754		CASSYLGQSNSPPHF	40	0.00120215		CASSLPLYGSYNSPPHF	24	0.00066687		CASSSLAEKLF	220	0.00642375		CASSFQGGNTIYF	276	0.0131693
CASSRRRGYNEQF	91	0.00415754		CSVGQSTEAF	40	0.00120215		CASSRVGGSSYNEQF	24	0.00066687		CASSYGETQYF	220	0.00642375		CASSLHKTTGELF	275	0.0131215
CASSQDPGLLQETQYF	91	0.00415754		CATSGGQGDTRYF	40	0.00120215		CSAGVTTGDYGCTF	24	0.00066687		CASSGGAGPSSYNEQF	220	0.00642375		CSASASGGTYF	275	0.0131215
[truncated: 74,094 more rows]

## Sheet: AMI group
Sample 1				Sample 2				Sample 3				Sample 4				Sample 5
CDR3 AA	Reads	Percentage(%)		CDR3 AA	Reads	Percentage(%)		CDR3 AA	Reads	Percentage(%)		CDR3 AA	Reads	Percentage(%)		CDR3 AA	Reads	Percentage(%)
CSATRRGPMVNEQF	245957	15.7507		CATSRGQGDRDEQYF	480178	18.762		CASSSRGGNTEAF	26813	1.3522		CASSVDRGETQYF	13938	0.673114		CASSEGGSRYEQYF	126964	7.18343
CSAWGGHYIQETQYF	151771	9.71916		CASSSQLADTGELF	166966	6.52386		CASKPGLADTDTQYF	26130	1.31775		CATRGEAYGYTF	13341	0.644283		CSASLVRDGNQPQHF	122027	6.9041
CASSSNDRGYEQYF	127201	8.14574		CATSRGTVTSTEAF	83036	3.24446		CATSTTRGGRADTQYF	23992	1.20993		CASSPSGTPNTEAF	10405	0.502494		CASSYSGHSVYEQYF	105330	5.95941
CASSPAEGRSTDTQYF	122612	7.85187		CSASKDSISNQPQHF	75096	2.93422		CASSRTGENTEAF	23748	1.19763		CASSTGQGMEQF	10352	0.499934		CSAPGLAVGSTSYEQYF	104130	5.89152
CASSLAGTGSGANVLTF	94692	6.06392		CASSPGTGHYEQYF	68074	2.65985		CATSFTGSNQPQHF	23081	1.16399		CASSPPAGPYSNQPQHF	10222	0.493656		CSAREGGGRSDTQYF	99787	5.6458
CSVLARPYEQYF	78352	5.01753		CASGLGQGKLDEQF	59947	2.34231		CASSWGEVTEAF	22661	1.14281		CASSIADRMNQPQHF	10048	0.485253		CASSASARTEAF	95348	5.39465
CASSPFPSGRADRITYEQYF	74748	4.78674		CSVGRGLNTEAF	57064	2.22966		CASSWGTSEVYEQYF	22572	1.13832		CASSRIGETQYF	9490	0.458305		CSARQGPGELF	77815	4.40266
CSASWSQGRAGEQF	58027	3.71595		CASSSPGTGSYEQYF	50990	1.99233		CATSRVKGRGETQYF	22068	1.1129		CASYPSNGGGETQYF	9483	0.457967		CASSLVRGVIQETQYF	72450	4.09911
CASSYGTEAF	57977	3.71275		CASSSTAGYQETQYF	41718	1.63005		CATSRDTLAGAPGDTQYF	22050	1.112		CSARGRGNTDTQYF	8339	0.402719		CASRYTQGGAETEAF	67543	3.82148
CASSDTPPPPPQHF	44032	2.81974		CSVGANPSSGNTIYF	41287	1.61321		CATSRDYLPGTRTAKNIQYF	21301	1.07422		CSARLRPSGRYTGELF	8281	0.399918		CSVEGDGVSYEQYF	67327	3.80926
CASSLIGVSSYNEQF	35500	2.27336		CSARGLAKNIQYF	38720	1.51291		CASSGGLASSYNEQF	19818	0.999435		CSARVAQIQETQYF	8267	0.399242		CSVDSGGWETQYF	62127	3.51505
CASSLTGPHREGFQETQYF	34768	2.22648		CASSPPGQASYEQYF	37052	1.44773		CASSLEAGYSYNEQF	18727	0.944415		CATSNRASSEQF	8036	0.388086		CASSLGTGGLQETQYF	53294	3.01529
CSARDAGGELF	25336	1.62247		CASRRGQGILNQPQHF	36367	1.42097		CASMVYRDRGTGELF	17885	0.901953		CSARDRVHYNEQF	7681	0.370942		CASSLGPAGGSYNEQF	53275	3.01422
CSARDGLDGYEQYF	24973	1.59923		CASSFGGGSIYGYTF	33607	1.31313		CASRDRTGPEQF	17204	0.867609		CASSPRTSYSTDTQYF	7596	0.366837		CASSLWDRMGEQYF	50516	2.85812
CASSLQVAAGYNEQF	24143	1.54608		CASSLGRGAAAF	33372	1.30394		CASSGPGNTEAF	16628	0.838561		CASSDSPWNEQF	7152	0.345395		CASSPYLSNYGYTF	48644	2.7522
CASSLRSGSSYNEQF	23642	1.51399		CSARDLTGPVADTQYF	33192	1.29691		CASSDAPSGRMDEQF	15072	0.760091		CASSPRGVRNQPQHF	7074	0.341628		CAWGSGTSGYNEQF	46313	2.62032
CASSLVGGPYEQYF	22011	1.40955		CASSLEATSAWETQYF	32513	1.27038		CASSAGTGDQPQHF	13963	0.704164		CASSIGQHYNEQF	7054	0.340662		CASSLGLAGVVQETQYF	45949	2.59973
CSARDNTGVQETQYF	20713	1.32643		CSASHSGEGYEQYF	32335	1.26342		CASSISAGGAQPQHF	13705	0.691152		CASSFGQGRTGNTEAF	7043	0.340131		CASSLDRQRANEKLF	39438	2.23134
CASSSLGPPETQYF	20574	1.31752		CASSSAGASETQYF	31266	1.22166		CASSEGVQETQYF	13619	0.686815		CASRIDRRGGYTF	7041	0.340034		CASSLTQRFEREQYF	36963	2.09131
CSARMDLYNEQF	19327	1.23767		CASRQDAGQQF	31072	1.21408		CASKRSGTSGYNEQF	13533	0.682478		CASSRSSGGAHNEQF	7037	0.339841		CASSDSSGSTDTQYF	35714	2.02064
CASSYLRGPNQPQHF	18122	1.1605		CSAIQSYEQYF	30807	1.20372		CSARDRLDYGYTF	13314	0.671434		CSARAGYEQYF	6845	0.330569		CASSRIAGGPVDTQYF	33205	1.87869
CSAKGQGARETQYF	16882	1.08109		CASSGDRGSSHTQYF	30061	1.17457		CASSISRTDGYTF	13275	0.669467		CASSELIGTQYF	6773	0.327092		CSGTDSDTQYF	29128	1.64802
CASSYLWGRSTEAF	16678	1.06803		CASSVLGGRNEQF	29256	1.14312		CASRGDSRTDTQYF	12650	0.637948		CASSESLAGDGADTQYF	6571	0.317336		CASSLAPLAAYEQYF	25545	1.4453
CSAGGPSSGANVLTF	16313	1.04466		CASDWRSTDTQYF	28614	1.11803		CSATGPNNQPQHF	12569	0.633863		CSASRGVDSPLHF	6467	0.312314		CASGLGGSNQPQHF	24554	1.38923
CASSLTLGTGAVEQYF	13890	0.889492		CASSLAPGQGMDTDTQYF	27978	1.09318		CASSPTLGPSGF	12464	0.628568		CASSPDRGNQPQHF	6451	0.311541		CASSRPGTGELF	24107	1.36394
CASSFVSSGRSDTQYF	12127	0.776593		CASSRDTFSYEQYF	27227	1.06384		CSAIPGQENQPQHF	11883	0.599268		CASKGGFNSGANVLTF	6274	0.302993		CASSIREKQF	20896	1.18226
CSASPSSGRTETQYF	12051	0.771726		CSGYGQGRGYTF	26105	1.02		CASSRSGPGNSPLHF	11801	0.595132		CASSLGGRGYTF	6258	0.302221		CASSLSGSYEQYF	17433	0.986333
CASSFSGQRTDTQYF	10262	0.657161		CASSFLGYNSPLHF	23174	0.905477		CASSQGQTYGYTF	11668	0.588425		CASSLTGGNRPQHF	6151	0.297053		CAISEKGTANYGYTF	16772	0.948935
CASSLAEYNEQF	8816	0.564562		CASSLGQRGGYTF	22775	0.889887		CSARIPRGRYGYTF	11436	0.576725		CASSSPRDINTGELF	6143	0.296667		CASTVGLWGFEQF	14643	0.828479
CASSLTPGLAVRQF	8719	0.55835		CASSFRTGGYEQYF	22590	0.882659		CSARARNSGHEGGYTF	11303	0.570018		CASSESPPYGYTF	6121	0.295604		CASSLFRADTQYF	12725	0.719961
CASSDRSGLGAEAF	7576	0.485154		CASSGTSGGNEQF	22013	0.860114		CSPKTGDGYTF	11209	0.565277		CSASRQLPNTEAF	5992	0.289375		CASSQVGATQETQYF	10394	0.588077
CSAGQFNYGYTF	7214	0.461972		CASSIPNRETQYF	21468	0.838819		CSARAPGLADTDTQYF	10858	0.547576		CASSGYYEQYF	5979	0.288747		CASSSDRGANTGELF	7838	0.443462
CASSLLAGPTYEQYF	5897	0.377634		CASSLEGSNYNEQF	21446	0.837959		CSASGVPGELF	10841	0.546719		CASRQDSNSPLHF	5978	0.288698		CAIRTGTDNEQF	7280	0.411891
CASSLESTSKNIQYF	5712	0.365787		CASSIRVGELF	21345	0.834013		CASSIAAGNYGYTF	10782	0.543744		CASSLEEGASTEAF	5949	0.287298		CASSRQGKGDQYF	7176	0.406007
CASSLVSGRAGTDTQYF	5592	0.358102		CASSELGEGINEQF	21303	0.832372		CASSATQGETQYF	10725	0.540869		CSARGWGQGRSPLHF	5922	0.285994		CASSFGGGQYSTDTQYF	7098	0.401594
CASSLGRDSYNEQF	5085	0.325635		CASSEGVGETQYF	21141	0.826042		CSASTEGTGYEQYF	10698	0.539507		CASTTLDRNYGYTF	5906	0.285221		CASSLAQRFEREQYF	6202	0.3509
CASSATQGISGNTIYF	4895	0.313468		CASSQELAARYEQYF	20124	0.786305		CSARAYNEQF	10693	0.539255		CSARGRGTSYEQYF	5882	0.284062		CASRGQGKGNTEAF	6167	0.34892
CAISEVAGESTDTQYF	4856	0.31097		CASSWQGNEQF	19550	0.763877		CSAGRTYEQYF	10648	0.536986		CASSGGRAAVGELF	5856	0.282807		CASSQHGGYSNQPQHF	5650	0.319668
CASSIPGQGTGELF	3432	0.21978		CASSLTDTQYF	18791	0.73422		CSARESLGRDNTGELF	10603	0.534716		CASSTGTGGAGNEKLF	5801	0.28015		CASSDGGGSNQPQHF	3518	0.199043
CASSPRPRGENNEQF	2756	0.17649		CASGHRESRVSNF	18485	0.722264		CASGSQGGANVLTF	10595	0.534313		CASSFFSQKGGTDTQYF	5770	0.278653		CASSLAGSGSEQYF	2920	0.165209
CAINSGQSYEQYF	2644	0.169317		CASSLEGQGYMNTEAF	18449	0.720858		CASSLRTGENYGYTF	10489	0.528967		CASTPDRKNTEAF	5737	0.27706		CASSLHFGGVNTQYF	1375	0.0777954
CASAGTSGTNEQF	2501	0.16016		CASSLDLGETQYF	18282	0.714332		CASIPAVDTEAF	10473	0.52816		CASSSNGPYEQYF	5698	0.275176		CASRAGRFTDTQYF	1275	0.0721376
CASRSAGSSGYTF	2264	0.144983		CSATPNSVSAEQYF	18193	0.710855		CASSLDQWDRGLRMTGELF	10455	0.527253		CASSIYDRNQPQHF	5680	0.274307		CASSPPGDFGYGYTF	1053	0.0595772
CSVRRGLHGELF	1701	0.108929		CASSYFSGQGARDEQYF	17732	0.692842		CASSIPTPGTYGYTF	10375	0.523218		CASSRQGQDYGYTF	5680	0.274307		CASSFRPGQGAHGYTF	959	0.0542588
CASSQDSYEQYF	1312	0.0840183		CAIGSLDRYNYGYTF	16942	0.661975		CASIRSRDWGWQPQHF	10358	0.522361		CASSLVGQPQHF	5647	0.272713		CASSLVLLGDTRHDTQYF	869	0.0491667
CASSGRGRAYNEQF	1219	0.0780627		CASSEMAGRGTGELF	16294	0.636655		CASSPPQGGKTQYF	10312	0.520041		CASSMGGYSNQPQHF	5637	0.27223		CSASLVGDGNQPQHF	756	0.0427733
CASSLGLAGAETQYF	1131	0.0724273		CASSGGTSFYEQYF	16292	0.636577		CASSASGHRTDTQYF	10299	0.519386		CSASVQGDGYTF	5632	0.271989		CASSLVHGSPDTQYF	651	0.0368326
CASTTGGGGYNEQF	1123	0.071915		CATPGPSGRRSGELF	15503	0.605748		CSASRGAERGEQF	10263	0.51757		CSAREDRVTDTQYF	5619	0.271361		CASSFYICSAPGLAVGSTSYEQYF	576	0.0325892
CASSSGQGNEKLF	911	0.0583389		CASSLLGGQWSYEQYF	15317	0.598481		CSARPSGGAHSGELF	10255	0.517167		CASRARGEQF	5590	0.269961		CSASLVRDDNQPQHF	545	0.0308353
CAGSFVSSGRSDTQYF	669	0.0428416		CASSVTSGSSYNEQF	14711	0.574803		CASSLAGGSTYEQYF	10193	0.51404		CASSAGLTQATQYF	5578	0.269381		CSDLGWEHLVQVLYNCESGALSKESF	506	0.0286287
CASSQDRKTQYF	641	0.0410486		CSVFLAGGAYEQYF	14188	0.554368		CASSISPRGFNQPQHF	10190	0.513889		CASSSAGQRDTEAF	5530	0.267063		CSVGGGNYGYTF	459	0.0259695
CSATRRGPMANEQF	556	0.0356053		CASSFGYTYNEQF	13365	0.52221		CASSFRTDNYGYTF	10186	0.513687		CASSITGTGFQPQHF	5530	0.267063		CASTVGLWGF	456	0.0257998
CASSPEGNTIYF	543	0.0347728		CASSFLSSGAYEQYF	13019	0.508691		CASSTDRYHEQF	10141	0.511418		CSARTSGSNEQF	5506	0.265904		CASSFYICSGTDSDTQYF	437	0.0247248
CSATRRGPMVNGQF	530	0.0339403		CSVEGLASNSYEQYF	12895	0.503846		CASSPGTLGTGELF	10107	0.509703		CASSPRHGQGHGYTF	5481	0.264697		CASSLLASGTYEQYF	381	0.0215564
CSARGGHYIQETQYF	469	0.030034		CASRTGGGETQYF	12697	0.49611		CASSRTGGTDTQYF	10065	0.507585		CASSISSYGYTF	5451	0.263248		CSASLVRGGNQPQHF	376	0.0212735
CSATRRGPMVNEQLF	454	0.0290734		CSVGGDGQPQHF	12565	0.490952		CASSYERVEQF	10056	0.507131		CASSPGTESYEQYF	5432	0.26233		CASSYSGHSVYKQYF	337	0.019067
CASSDRSGLGTEAF	410	0.0262557		CSVVSYNEQF	12423	0.485404		CASSNLNPSTEAF	10013	0.504962		CASSPSTAEVNYGYTF	5402	0.260881		CSAREGGGRPDTQYF	335	0.0189538
CSATRRGPMVNE_F	387	0.0247828		CASSFAGLNDNEQF	12396	0.484349		CASSPTANTEAF	9971	0.502844		CSARAGAETNYGYTF	5394	0.260495		CASSLAGGPVDTQYF	328	0.0185577
CASSPFGTSGEDTQYF	382	0.0244626		CASSPPRLAGVRGPGELF	12180	0.475909		CASSMEGARTEAF	9956	0.502088		CSAQTGGPNQPQHF	5394	0.260495		CASSGGGSRYEQYF	290	0.0164078
CATRTNSYEQYF	363	0.0232459		CASRAGTSGSYYNEQF	11495	0.449144		CASSGPGTLHF	9869	0.4977		CSAREGPSTDTQYF	5383	0.259964		CASSEGGSRYGQYF	279	0.0157854
CASSLSWDISNQPQHF	358	0.0229257		CASRKLAGGHNEQF	11380	0.444651		CSASREVNEQF	9815	0.494977		CASSLTGRDTEAF	5357	0.258708		CAGSEGGSRYEQYF	274	0.0155025
CSAARRGPMVNEQF	351	0.0224775		CAWRNRWNTEAF	11378	0.444572		CSAPRGGPTDTQYF	9738	0.491094		CASSATFRAGASGNTIYF	5329	0.257356		CSVEGGGVSYEQYF	272	0.0153894
CASSLLEDRGYEQYF	339	0.021709		CASRTSASGTYEQYF	11047	0.431639		CASSLLAGETQYF	9649	0.486606		CSAPRQVSYEQYF	5328	0.257308		CGVDSGGWETQYF	271	0.0153328
CSATRRGPVVNEQF	337	0.0215809		CASSPRGSGSSYNEQF	10759	0.420386		CASSAGPTDTQYF	9491	0.478638		CASSWQGEDYEQYF	5325	0.257163		CASTVGLWGFE_F	268	0.015163
CSAWGGHYIQEAQYF	334	0.0213888		CASGLTWPEQF	10233	0.399834		CASSNQGSNTGELF	9422	0.475158		CASSLLGGATGINEQF	5314	0.256632		CASSPYLSNYGYTLF	266	0.0150499
CSATRRGPTVNEQF	333	0.0213248		CASSEGGSRYEQYF	10217	0.399209		CSAGAQPQATQYF	9348	0.471426		CASSIVAGYQPQHF	5314	0.256632		CSASLARDGNQPQHF	262	0.0148236
CASSPNDRGYEQYF	333	0.0213248		CAWRGGTSGAAGGEQYF	9131	0.356775		CASSADRGPYNEQF	9314	0.469711		CSARGRYGYTF	5306	0.256245		CSAPGLAVGSTPYEQYF	259	0.0146538
CGATRRGPMVNEQF	306	0.0195957		CAWSMTATGANVLTF	8794	0.343608		CASRARGYAIMNTEAF	9274	0.467694		CASSLQGWRMPNTEAF	5300	0.255955		CASSFYICSAREGGGRSDTQYF	257	0.0145407
CASSLAGTGSGADVLTF	301	0.0192755		CASSQVEGLAGRLF	7710	0.301253		CASRETVNTEAF	9218	0.46487		CSATGTGFYEQYF	5255	0.253782		CASSLTGEAF	252	0.0142578
CSATRRGPMVNEQSF	299	0.0191475		CASSFDKSTDTQYF	7415	0.289726		CASTPGETQYF	9190	0.463458		CASSMGTASYEQYF	5176	0.249967		CSARGGGGRSDTQYF	248	0.0140315
CASSDRSGLGAEASF	299	0.0191475		CSGAVDLSYEQYF	7362	0.287655		CASSEGGSANYEQYF	9141	0.460987		CASRTSGSSYEQYF	5166	0.249484		CASSEGGGRYEQYF	247	0.0139749
CSATRRGPMVNERF	284	0.0181869		CASSLVMVNYGYTF	7325	0.28621		CASRVGVYSGNTIYF	9101	0.45897		CSARVGGSSYNEQF	5137	0.248084		CAGSDSSGSTDTQYF	243	0.0137486
CAITEGAEAF	277	0.0177386		CASSLISLGGAAKNIQYF	7001	0.27355		CASSLVVTGELF	9012	0.454481		CASSEIGTGNYEQYF	5132	0.247842		CSASLVRDGNRPQHF	241	0.0136354
CASSPAEGRGTDTQYF	276	0.0176746		CASSIGQTNYEQYF	6918	0.270307		CASSSWVGGERGANVLTF	8951	0.451405		CSAEGDTGELF	5060	0.244365		CSVGGDGVSYEQYF	240	0.0135788
CASSLGVRESDEQF	258	0.0165219		CSVSDRQGGEQYF	6816	0.266321		CSAALGGSYNEQF	8906	0.449136		CASSDRDRANYGYTF	5058	0.244268		CF_WLKHSDLGWEHLVQVLYNCESGALSKESF	239	0.0135223
CSAWGGPMVNEQF	256	0.0163938		CASSRDRGITEAF	6114	0.238892		CASSEDIGTEAF	8891	0.448379		CSASQGITEAF	5057	0.24422		CASSYSGRSVYEQYF	235	0.0132959
CSIQGAGGYTF	254	0.0162657		CASRDQGTYNEQF	6077	0.237447		CSAWGGRGISETQYF	8889	0.448278		CASSQQGPYEQYF	5051	0.24393		CASSLVRGVIQEAQYF	232	0.0131262
CASSSNDGGYEQYF	251	0.0160736		CASSQDLRRDSYNEQF	5349	0.209001		CASQNGQGGKPQHF	8872	0.447421		CASSTSGTGTGELF	5049	0.243834		CSAPGLAVGSTSYGQYF	227	0.0128433
CSATRRGPMVNEQYF	233	0.0149209		CASSVLAGGLDTQYF	5224	0.204117		CASKQGGSGANVLTF	8835	0.445555		CATRGRTNSPLHF	5032	0.243013		CSARRGPGELF	226	0.0127867
CSATRRGLMVNEQF	232	0.0148569		CASSLAGTENSPLHF	4887	0.19095		CASSFWRGGTPLHF	8703	0.438898		CASSFGDSPLHF	5028	0.24282		CSASPVRDGNQPQHF	221	0.0125038
CSATRRGPMVSEQF	231	0.0147929		CASSEGGSGANVLTF	4880	0.190676		CASSEEKETQYF	8581	0.432746		CASSPLTRSSYEQYF	5022	0.24253		CSVDSGGWGTQYF	219	0.0123907
CASSPAEGRSADTQYF	224	0.0143446		CAISEPTRGGLNEQF	4710	0.184034		CASSVLGQRGTPGANVLTF	8534	0.430375		CSAAAVALGEQYF	4994	0.241178		CASSEGGRRYEQYF	218	0.0123341
CASSLRSDSSYNEQF	220	0.0140884		CSVEGVWDRMGYEQYF	4661	0.182119		CASSRGQGNYNEQF	8512	0.429266		CATSRDEVSPLHF	4969	0.23997		CASSDSARTEAF	212	0.0119946
CASSLAGTGSGANVPTF	215	0.0137682		CASSWGDQEETQYF	4550	0.177782		CATYLTGAGRLANYGYTF	8508	0.429064		CASIGESYEQYF	4960	0.239536		CASSYSGHSVYGQYF	210	0.0118815
CASSPFPSGGADRITYEQYF	211	0.0135121		CASSLSAEQETQYF	4465	0.174461		CSARDSREGEKLF	8328	0.419987		CATSSGRSTNQPQHF	4948	0.238956		CSAGLVRDGNQPQHF	209	0.0118249
CSAWGGRYIQETQYF	209	0.013384		CASSYQGTGGSPLHF	4368	0.170671		CSARSGRGLMNTEAF	8187	0.412876		CASSMRGTGGVAYGYTF	4943	0.238715		CASSFYICSARQGPGELF	207	0.0117117
CASSSNDRDYEQYF	204	0.0130638		CASSVRLAASTDTQYF	4318	0.168717		CSASDGGQETQYF	8107	0.408842		CASSLVVTPTGELF	4877	0.235527		CSAREGGGGSDTQYF	206	0.0116552
CAGSSNDRGYEQYF	197	0.0126155		CASSFSRGTDTQYF	4032	0.157542		CSARADRSENIQYF	7931	0.399966		CSAREDRGPNYGYTF	4876	0.235479		CASSASTRTEAF	203	0.0114854
CSAWGGHYTQETQYF	192	0.0122954		CASSQQGSIQYF	4005	0.156487		CASGSSGANVLTF	7818	0.394267		CASSPVPSYEQYF	4849	0.234175		CAGSASARTEAF	202	0.0114289
CSAWGGHYIQETRYF	190	0.0121673		CAISESIGTENNEQF	3645	0.142421		CSARVGGGPYNEQF	7766	0.391645		CASSWTSDTGELF	4832	0.233354		CAGSYSGHSVYEQYF	201	0.0113723
CASSSNGRGYEQYF	190	0.0121673		CASSLSGQPQHF	3152	0.123158		CASSLWQDNSPLHF	7637	0.385139		CASSPFGRVSEQYF	4807	0.232147		CSVEGGWETQYF	194	0.0109762
CASSSNDRGYGQYF	189	0.0121032		CASSSGQSNTGELF	3074	0.12011		CASSPQVLEQF	7606	0.383576		CASSELEGLLF	4807	0.232147		CSAPGLAVGGTSYEQYF	194	0.0109762
CSAWGGHYIQGTQYF	189	0.0121032		CRTSGSGNEQYF	3022	0.118079		CSATQGATNEKLF	7605	0.383525		CSAEWTASSYNSPLHF	4805	0.23205		CASSYSGHGVYEQYF	193	0.0109196
CSATRRGPMVDEQF	189	0.0121032		CASSQDRDQQETQYF	2997	0.117102		CASRQIPGRLQETQYF	7451	0.375759		CATSRDRAVGEQYF	4782	0.230939		CASSLGLAGVVQEAQYF	192	0.0108631
CASSFYICSARDGLDGYEQYF	176	0.0112707		CASSLSRDRYGYTF	2499	0.0976434		CSARDLARSNEKLF	7408	0.37359		CASRGGPSTTDTQYF	4750	0.229394		CASSPYLSNYGHTF	188	0.0106368
CASSLAGTGPGANVLTF	174	0.0111427		CASGGPGLAGDTYQETQYF	2256	0.0881487		CASSSNVRTPEPQHF	7306	0.368447		CSARRVETQYF	4744	0.229104		CASSLGAGGLQETQYF	184	0.0104104
CASGPAEGRSTDTQYF	166	0.0106304		CSTSHSGEGYEQYF	2212	0.0864294		CASSLEQNRGREETQYF	7247	0.365471		CASSEIDGSYEQYF	4676	0.22582		CASRYTQGGTETEAF	183	0.0103539
CAGSPAEGRSTDTQYF	163	0.0104382		CASSYEREVSEQYF	2096	0.081897		CASSVPRVSEAF	7234	0.364816		CATSRPGGWDQPQHF	4631	0.223647		CASSASARTEALF	182	0.0102973
CASSSNDRGYEQF	155	0.00992594		CASSNTGVQPQHF	2082	0.08135		CSASTWVGGYNEQF	7198	0.363		CASSTWGRGSNEQYF	4630	0.223599		CSAPGLAVGSMSYEQYF	182	0.0102973
CASSPAGGRSTDTQYF	154	0.0098619		CASSYGLAPLHF	1872	0.0731446		CASSPDGNYGYTF	7151	0.36063		CSARDRPTANNGYTF	4616	0.222923		CASSDPSGSTDTQYF	179	0.0101276
CAGSLAGTGSGANVLTF	152	0.00973382		CASRLVMVNYGYTF	1479	0.0577889		CASGLATGTGNTIYF	7148	0.360478		CASSLNDEHF	4605	0.222391		CASSLAGSGSGQYF	179	0.0101276
CASSLRSGSPYNEQF	152	0.00973382		CASSPGSAMYQETQYF	1363	0.0532565		CASSAIVNTEAF	7133	0.359722		CATSRDIGKETQYF	4593	0.221812		CASSVSARTEAF	178	0.010071
CSATHRGPMVNEQF	151	0.00966979		CASGGSAPTQYF	1298	0.0507167		CASSEGSGGSYNEQF	7120	0.359066		CASSPHGDQPQHF	4587	0.221522		CASSLVRGVIQGTQYF	173	0.00978808
CASSPLPSGRADRITYEQYF	150	0.00960575		CANSPGTGHYEQYF	1291	0.0504432		CSAPGTGYNEQF	7083	0.3572		CSAGDWTDTQYF	4549	0.219687		CASSEGGSGYEQYF	173	0.00978808
CASSLRSGSSYNE_F	150	0.00960575		CASSSGGVQPQHF	1288	0.050326		CSAWGQGRHGYYNEQF	6888	0.347367		CASSIRRTGASTDTQYF	4513	0.217948		CASSLAGSGGLQETQYF	172	0.0097315
CASSPAEGRSTDTRYF	145	0.00928556		CASTNQTSMYLCATPGPSGRRSGELF	1047	0.0409094		CASRQPGLAGAGANVLTF	6888	0.347367		CASSGTRQETQYF	4505	0.217562		CSVEGDGASYEQYF	172	0.0097315
CSTTRRGPMVNEQF	144	0.00922152		CASRAGRFTDTQYF	1047	0.0409094		CASSMGRRETQYF	6775	0.341668		CSARERGRAPYEQYF	4476	0.216162		CASRYTHGGAETEAF	170	0.00961834
CAGSPFPSGRADRITYEQYF	140	0.00896536		CATSRGQGDRGEQYF	924	0.0361034		CASSFRGGSMNTEAF	6716	0.338692		CASSIGTGRGTQYF	4458	0.215292		CASSLAGSGGEQYF	169	0.00956177
CASGSNDRGYEQYF	139	0.00890133		CATSRGQGGRDEQYF	913	0.0356736		CSAQSTRKRYQETQYF	6616	0.333649		CASSPPSRGSPLHF	4442	0.21452		CASSLGTGGSYNEQF	166	0.00939203
CASSLAGTDSGANVLTF	135	0.00864517		CASSLEQGGEKLF	898	0.0350875		CASSLEGNMNTEAF	6582	0.331935		CASSDPRQGNEQF	4422	0.213554		CASRYAQGGAETEAF	158	0.0089394
CASSPAEGRSTGTQYF	135	0.00864517		CVTSRGQGDRDEQYF	878	0.0343061		CASSWDGRGNTGELF	6581	0.331884		CASGTGGSYEQYF	4420	0.213457		CASSYSGHSAYEQYF	157	0.00888282
CSATRRGPIVNEQF	131	0.00838902		CASSEWLAEETQYF	872	0.0340716		CASSVTGGTGQPQHF	6567	0.331178		CASRTRPNTGELF	4418	0.213361		CSVEGDGVSYEQYFGWEHLVQVLYNCESGALSKESF	157	0.00888282
CASSLAGAGSGANVLTF	131	0.00838902		CAASRGQGDRDEQYF	747	0.0291875		CASSRTGQGYQPQHF	6564	0.331027		CATSRDRLAGQGYF	4417	0.213312		CASGEGGSRYEQYF	155	0.00876967
CASSPFPSGRADRITYEQF	130	0.00832498		CASSSLLADSTDTQYF	730	0.0285233		CASSRSPRSTEAF	6465	0.326034		CSAQTSGVDQETQYF	4416	0.213264		CASSTSARTEAF	150	0.00848677
CASSLAGTGSGTNVLTF	128	0.00819691		CATSRGRGDRDEQYF	717	0.0280153		CSARVYNEQF	6428	0.324168		CASNPGQTFGANVLTF	4398	0.212395		CASSLVRGAIQETQYF	149	0.0084302
CASSPFPSGRVDRITYEQYF	128	0.00819691		CASSLVGTSAEAF	665	0.0259835		CASSLTTAPKTEAF	6402	0.322857		CASSSRGTDYEQYF	4376	0.211332		CASSLVRQRANEKLF	149	0.0084302
CAGSYGTEAF	128	0.00819691		CATGRGQGDRDEQYF	662	0.0258663		CASSGAYRDPTDTQYF	6161	0.310703		CASSLAPGIDDEQF	4372	0.211139		CASSLGTGGLQEAQYF	149	0.0084302
CASSDRSGLGAEALF	127	0.00813287		CATSRGQGDRDGQYF	636	0.0248504		CASSPLGQGSGYTF	6090	0.307123		CASSPLPGGSSYNEQF	4370	0.211042		CSARQGGGRSDTQYF	147	0.00831704
CSAWGGHYIQETQCF	127	0.00813287		CFLDIRSPGLGDAAMYLRATSRGQGDRDEQYF	616	0.024069		CASSRTPGVHTEAF	6046	0.304904		CASSLEAVNSPLHF	4348	0.20998		CSVGSGGWETQYF	145	0.00820388
CSATRRRPMVNEQF	126	0.00806883		CASSQERLEGLGGSPLHF	593	0.0231703		CASRTDSTGVNQPQHF	6036	0.3044		CASSSIAGVNTGELF	4303	0.207807		CGASLVRDGNQPQHF	145	0.00820388
CASSSDDRGYEQYF	125	0.00800479		CATSRDQGDRDEQYF	587	0.0229358		CASTLGPLEHNEQF	6008	0.302988		CSAPPGTSGGDHEQF	4281	0.206744		CSAGQGPGELF	144	0.0081473
CASSSSDRGYEQYF	125	0.00800479		CATLSLGEQF	506	0.0197709		CASSSLQGAIYGYTF	5976	0.301374		CSASAKVSGNTIYF	4247	0.205102		CASSLAGPGSEQYF	140	0.00792099
CASSGRGGAYNEQF	125	0.00800479		CATSGGQGDRDEQYF	483	0.0188723		CASNWEAEAF	5930	0.299054		CASSPGTGSYEQYF	4233	0.204426		CASSVDSYSNQPQHF	139	0.00786441
CSAWGGHCIQETQYF	124	0.00794075		CATSRGQGDRDERYF	476	0.0185987		CASSPRAGSSYNEQF	5871	0.296079		CASRQGQGYTGELF	4212	0.203412		CSVPGLAVGSTSYEQYF	139	0.00786441
CSVTRRGPMVNEQF	124	0.00794075		CATSRGQGDRDEQF	455	0.0177782		CASSIHRD_RGSNTGELF	5672	0.286043		CSFPGQGTDTQYF	4190	0.20235		CSVDSGGWEAQYF	138	0.00780783
CASSDRSGLDAEAF	124	0.00794075		CASSFYICSGYGQGRGYTF	452	0.017661		CASSFPEPGNEQF	5672	0.286043		CASSTRDRGTGELF	4180	0.201867		CASSIREKQLF	136	0.00769468
CSAWGGHHIQETQYF	122	0.00781268		CSAPTSGSTANEQF	445	0.0173875		CASSPDYGETQYF	5621	0.283471		CSASPAANEQF	4171	0.201432		CSVGGGNYGHTF	135	0.0076381
CASSLAGTGSGANALTF	121	0.00774864		CASSSAGVGGNIQYF	438	0.017114		CASSLARSQETQYF	5606	0.282714		CSASRPEVFETQYF	4167	0.201239		CSASLVRDGNQPRHF	134	0.00758152
CASSLAGTGSGANVLAF	118	0.00755652		CASSSQLVDTGELF	423	0.0165279		CASGDPLPYGYTF	5566	0.280697		CASSIDGETQYF	4155	0.200659		CASSIRGKQF	131	0.00741178
CASSPSPSGRADRITYEQYF	117	0.00749248		CATSSSWGYNEQF	418	0.0163325		CASRGGQRSGYTF	5560	0.280395		CASSPELDRGYEQYF	4138	0.199838		CASSASARTGAF	131	0.00741178
CSATRRGPMINEQF	117	0.00749248		CASSQDLGGVGTQYF	389	0.0151994		CASTQQNIQYF	5553	0.280042		CASSIQGTNTGELF	4112	0.198583		CASSEGGSRYERYF	130	0.0073552
CASSDRSGLGVEAF	116	0.00742845		CATNRGQGDRDEQYF	363	0.0141835		CASSLQGLNTEAF	5465	0.275604		CSARDGGGANNSPLHF	4096	0.19781		CSASLVRDGNQPQYF	129	0.00729863
CANSPAEGRSTDTQYF	116	0.00742845		CATSRGQGDRDEQCF	353	0.0137928		CASSLETSGDYEQYF	5379	0.271267		CASSNRDLEKLF	4082	0.197134		CASSLWGRMGEQYF	129	0.00729863
CSAMRRGPMVNEQF	114	0.00730037		CATSDPGTSGRGPNQQF	338	0.0132067		CASSLTGTGDEKLF	5364	0.27051		CASSSKEGAGYGYTF	4075	0.196796		CASSIREK_F	128	0.00724205
CSTWGGHYIQETQYF	113	0.00723633		CASSPPGQGFYEQYF	334	0.0130504		CASRLGASNQPQHF	5301	0.267333		CASSPKMSYGYTF	4068	0.196458		CVSSEGGSRYEQYF	127	0.00718547
CSASWSRGRAGEQF	113	0.00723633		CASSPQLADTGELF	333	0.0130113		CASSKDASNNQPQHF	5291	0.266829		CASRLTGISNYGYTF	4047	0.195444		CASSIREKQSF	126	0.00712889
CSAWGGHYVQETQYF	112	0.00717229		CASSFYICSARDLTGPVADTQYF	332	0.0129722		CASVLLGPGTGELF	5262	0.265366		CASSPRLRGRETQYF	4046	0.195395		CTSSYSGHSVYEQYF	126	0.00712889
CASSLTLGTGVVEQYF	112	0.00717229		CATSRGQGDRDEQHF	327	0.0127769		CASSSGNSPLHF	5214	0.262946		CASSPRTGNQPQHF	4015	0.193898		CASSASARTEASF	125	0.00707231
CVSSSNDRGYEQYF	112	0.00717229		CTTSRGQGDRDEQYF	327	0.0127769		CASSLGSQRGGLGETQYF	5085	0.25644		CSANPGQYNSPLHF	4010	0.193657		CAGRYTQGGAETEAF	125	0.00707231
CASSPFPSGRADRITYGQYF	112	0.00717229		CATSRGQGD_DEQYF	317	0.0123861		CASSLVRGSDGGYTF	4965	0.250388		CASSLVPGAVGTEAF	3978	0.192111		CASSLGTGGPQETQYF	124	0.00701573
CSVLARPYGQYF	111	0.00710825		CATSRGAVTSTEAF	295	0.0115265		CSVAAGGNQPQHF	4961	0.250187		CASSEGGLALTDTQYF	3977	0.192063		CASSIWEKQF	123	0.00695915
CSATRRGHYIQETQYF	109	0.00698018		CASSQMGNNEQF	293	0.0114484		CASSYDGQGAYDGYTF	4937	0.248976		CATSRGAVSYEQYF	3976	0.192015		CASTAGLWGFEQF	122	0.00690258
CSASWPQGRAGEQF	108	0.00691614		CASRTPGTGFEKLF	286	0.0111749		CASSFLYQETQYF	4869	0.245547		CASSYSGRTNSPLHF	3973	0.19187		CSAREGGGRSDTRYF	121	0.006846
CASSSNDRGYERYF	107	0.0068521		CASSPELALYEQYF	277	0.0108232		CSATPPGAVRETQYF	4759	0.24		CASSPVGSGSDEQYF	3967	0.19158		CASRYTQGGAETEASF	121	0.006846
CASSLRSSSSYNEQF	107	0.0068521		CATSRGQGDRDE_YF	250	0.00976825		CASSLGRMPKIVQPQHF	4742	0.239142		CATSGRLDNEQF	3959	0.191194		CASSLDRGVIQETQYF	118	0.00667626
CSASWSQGRAGGQF	106	0.00678806		CASGSTAGYQETQYF	248	0.0096901		CASSPGTSGGQETQYF	4659	0.234957		CSARRTGPLAGELF	3951	0.190808		CASGYSGHSVYEQYF	118	0.00667626
CASSLLGPPETQYF	106	0.00678806		CASSSQLADTGELLF	242	0.00945566		CASSLEQSTDTQYF	4611	0.232536		CASSPGQLYGYTF	3948	0.190663		CSAREGGGRSGTQYF	118	0.00667626
CASSPFPSGRADRIAYEQYF	105	0.00672402		CASSFYICSARGLAKNIQYF	222	0.0086742		CASSPGTGGSYHYGYTF	4574	0.23067		CASKPGLAEEGQYF	3918	0.189214		CSADSGGWETQYF	116	0.00656311
CASSPAEGRSTDAQYF	104	0.00665999		CASSSQLADTGGLF	221	0.00863513		CASSLRQQGARTEAF	4554	0.229661		CASSRAYNEQF	3865	0.186654		CSARQGPGEPF	115	0.00650653
CASSLISVSSYNEQF	104	0.00665999		CASSFGYTYNEQLF	219	0.00855698		CASSYRGREEKLF	4549	0.229409		CASSDPGTGGWETQYF	3865	0.186654		CSVEGDGVPYEQYF	115	0.00650653
CSASWSQGRAGEQLF	104	0.00665999		CAGSSQLADTGELF	216	0.00843976		CASSPAGFYNEQF	4537	0.228804		CASSADFYGYTF	3863	0.186558		CANSPYLSNYGYTF	114	0.00644995
CSAWGGHYIQETQHF	104	0.00665999		CASSSQLADTGEPF	207	0.00808811		CATQLAGLSYNEQF	4468	0.225324		CASSIGTGRSEQYF	3861	0.186461		CSARQGPGGLF	114	0.00644995
CSALARPYEQYF	104	0.00665999		CSASKDSISNRPQHF	202	0.00789274		CASSLGARTDTQYF	4412	0.2225		CASAPGPASGEQYF	3850	0.18593		CASSLGTGSEQYF	114	0.00644995
CGVLARPYEQYF	103	0.00659595		CASSSAGTGSYEQYF	195	0.00761923		CASSSGGDQYNSPLHF	4398	0.221794		CSAPRVRGGTEAF	3840	0.185447		CASSEGGSRYEQCF	114	0.00644995
CASSSNDRGHEQYF	102	0.00653191		CASSSRLADTGELF	188	0.00734572		CASSLHNEQF	4321	0.217911		CASLYGRGMNTEAF	3839	0.185399		CASSLDQQRANEKLF	113	0.00639337
CSATCRGPMVNEQF	101	0.00646787		CASGSQLADTGELF	186	0.00726758		CSVEDRVGTGELF	4319	0.21781		CASSELVDSGNTIYF	3826	0.184771		CASSLGPAGGSYNEQLF	113	0.00639337
CASGLAGTGSGANVLTF	101	0.00646787		CSASKGSISNQPQHF	178	0.00695499		CSAPGQGHTEAF	4296	0.21665		CASSIQGSLYNQPQHF	3820	0.184481		CSAREGGGRADTQYF	112	0.00633679
CASSFYICSASWSQGRAGEQF	99	0.00633979		CASSSQLADIGELF	176	0.00687685		CSVVEVTGDYGYTF	4231	0.213372		CASSRTSGGSTDTQYF	3814	0.184191		CASSDSSGSTDAQYF	112	0.00633679
CASSLTGPHREGFQEAQYF	99	0.00633979		CASSQGLAARYEQYF	175	0.00683777		CASTLRAGGWDEQF	4197	0.211658		CSARVPTTGSLYGYTF	3748	0.181004		CAGSLVRGVIQETQYF	111	0.00628021
CASSPVEGRSTDTQYF	98	0.00627576		CATSRGQEDRDEQYF	171	0.00668148		CASSLVAGGRDEQF	4181	0.210851		CASSEYQERVDNEKLF	3745	0.180859		CGAREGGGRSDTQYF	111	0.00628021
CNVLARPYEQYF	98	0.00627576		CASGGDRGSSHTQYF	168	0.00656426		CSAPLPTSGRETQYF	4177	0.210649		CASKRQGATGELF	3692	0.1783		CSVEGDGVSYGQYF	110	0.00622363
CASSSNDRGYEQCF	94	0.0060196		CSAIQSYEQGRGYTF	166	0.00648612		CASSSTGGSEAF	4113	0.207421		CASSIDWNEQF	3686	0.17801		CVSSYSGHSVYEQYF	110	0.00622363
CASSSNDRGYEQHF	94	0.0060196		CASGLGQGKLDEQYF	159	0.0062126		CASSARLEYEQF	4070	0.205253		CSARVGKNQETQYF	3675	0.177479		CASTVGLWGFERF	109	0.00616706
CSVLAGPYEQYF	93	0.00595556		CASSFGYTYNEQSF	157	0.00613446		CASSKHRGGTEAF	4054	0.204446		CASSTAGTSGVTGELF	3674	0.17743		CASSEGGSRYEQHF	108	0.00611048
CTSSSNDRGYEQYF	93	0.00595556		CASSPGTGSYEQYF	154	0.00601724		CASSLEALIYNEQF	4044	0.203942		CSARGPARENQETQYF	3665	0.176996		CASSDSSGSTEAF	107	0.0060539
CASSPTEGRSTDTQYF	90	0.00576345		CATSRGQRDRDEQYF	152	0.00593909		CASSLDREAF	3970	0.20021		CASSLRIAGGLGIYEQYF	3645	0.17603		CASSLGTGGLQGTQYF	106	0.00599732
CASSLRSGSSYSEQF	88	0.00563537		CASSSQPADTGELF	146	0.00570466		CASSAQYLNTEAF	3943	0.198848		CASSLTGGSNQPQHF	3639	0.17574		CASSLAGSGSEQF	106	0.00599732
CASSLVGTGSGANVLTF	88	0.00563537		CSVGGDGQPRAF	144	0.00562651		CASSSTIGRNTGELF	3930	0.198193		CASSPGRTDTQYF	3628	0.175209		CVSSLVRGVIQETQYF	106	0.00599732
CASSDRSGLSAEAF	87	0.00557133		CASSSQLADAGELF	141	0.00550929		CASSLDRGRTGELF	3915	0.197436		CASSAGFTGELF	3617	0.174678		CSVDSGGRETQYF	106	0.00599732
CNATRRGPMVNEQF	87	0.00557133		CASSSQLAGTGELF	139	0.00543114		CASGMTGRNEQF	3899	0.196629		CSAAPPGHGF	3560	0.171925		CSAREGPGELF	105	0.00594074
CTSSLAGTGSGANVLTF	86	0.0055073		CATSSGQGDRDEQYF	139	0.00543114		CSVGSGNTEAF	3848	0.194057		CASNTGDYTDTQYF	3556	0.171732		CASSYSGHSVYEQF	105	0.00594074
CSATRRGSMVNEQF	84	0.00537922		CVTSRGTVTSTEAF	138	0.00539207		CASSPDEYEQYF	3835	0.193402		CSASDSNQPQHF	3550	0.171442		CASSYSGHSVYEQCF	105	0.00594074
CASSLRSGSSYNERF	83	0.00531518		CATSRGQGNRDEQYF	137	0.005353		CASSRRTGGPGTDTQYF	3735	0.188359		CASSSPHWGDQETQYF	3543	0.171104		CGARQGPGELF	104	0.00588416
CSAWGGLDGYEQYF	83	0.00531518		CASSFYICSAIQSYEQYF	137	0.005353		CASSFPSGGNYNEQF	3679	0.185534		CASSTEGGTRQPQHF	3539	0.170911		CASSPYPSNYGYTF	104	0.00588416
CSA_GGHYIQETQYF	82	0.00525114		CATSRG_GDRDEQYF	136	0.00531393		CSAKPLVYGYTF	3653	0.184223		CASSRTSVRTDTQYF	3527	0.170331		CASRCTQGGAETEAF	103	0.00582758
CSATRRGPLVNEQF	82	0.00525114		CATSRGTATSTEAF	134	0.00523578		CASSLGTGRTYEQYF	3641	0.183618		CASSLIVGGADTQYF	3521	0.170041		CSAREGGGRSDAQYF	103	0.00582758
CASSPFPGGRADRITYEQYF	82	0.00525114		CATSRGQGDRDKQYF	134	0.00523578		CASSPGSYGTYEQYF	3615	0.182307		CASSYPRTGNYGYTF	3514	0.169703		CSTSLVRDGNQPQHF	102	0.00577101
CASGLRSGSSYNEQF	82	0.00525114		CANRRGQGILNQPQHF	134	0.00523578		CSVDGRGSYEQYF	3517	0.177365		CASSYAALYEQYF	3512	0.169607		CASSYLGHSVYEQYF	102	0.00577101
CSAGWSQGRAGEQF	80	0.00512307		CATSRGHGDRDEQYF	132	0.00515763		CASKTGPFSSGNTIYF	3510	0.177012		CASSLGQSYEQYF	3484	0.168254		CSVEGDGGSYEQYF	102	0.00577101
CTSSPAEGRSTDTQYF	78	0.00499499		CASSPPGTGSYEQYF	131	0.00511856		CASSSRRTGTNTEAF	3504	0.176709		CASSLGTGASTDTQYF	3433	0.165792		CASSIREKQYF	101	0.00571443
CSAWGGHYIQETQF	78	0.00499499		CASSPGTGHYGQYF	128	0.00500134		CASITQGKGNEQF	3488	0.175902		CASSSGTGPSGANVLTF	3431	0.165695		CASSAPARTEAF	100	0.00565785
CSVLARPHEQYF	78	0.00499499		CASSFYICSASHSGEGYEQYF	128	0.00500134		CASSPNPGRRQETQYF	3444	0.173683		CSARVLQGAQRNTEASF	3427	0.165502		CASSFYICSASLVRDGNQPQHF	100	0.00565785
CSVPARPYEQYF	78	0.00499499		CASSSPGTGGYEQYF	127	0.00496227		CASSVPLSSNQPQHF	3442	0.173582		CSATFGGGDPDTQYF	3411	0.164729		CASGYTQGGAETEAF	99	0.00560127
CASSSNDRGCEQYF	77	0.00493095		CASSSPGTGPYEQYF	123	0.00480598		CASSTDTSGRADTQYF	3399	0.171414		CASSSSGGGTDTQYF	3410	0.164681		CSVREGGGRSDTQYF	99	0.00560127
CASSLLEDLKNIQYF	77	0.00493095		CSASKDSIGNQPQHF	123	0.00480598		CASRATSIGGISNEQF	3349	0.168892		CSARIPYGGDTDTQYF	3391	0.163763		CASSEGGSRCEQYF	98	0.00554469
CASSPAEGQSTDTQYF	76	0.00486691		CASGLGQGRLDEQF	123	0.00480598		CSVGHPAVSYNEQF	3327	0.167783		CASSGFSNTGELF	3365	0.162508		CVSSASARTEAF	98	0.00554469
CASSDRSGLGAGAF	76	0.00486691		CANSSQLADTGELF	123	0.00480598		CASSLGSYTDTQYF	3310	0.166926		CSARAYKDRPGSYEQYF	3360	0.162266		CASSASARAEAF	98	0.00554469
CSDTRRGPMVNEQF	75	0.00480287		CATSRGTVASTEAF	120	0.00468876		CASRTHGLAITGELF	3281	0.165463		CASSRTGTMGYEQYF	3354	0.161976		CSAPGLAVGSTSCEQYF	96	0.00543154
CSARGAGGELF	75	0.00480287		CASGLGRGKLDEQF	118	0.00461061		CASSEGSAGRTEAF	3254	0.164101		CASSILLVDGQNTEAF	3347	0.161638		CAGSPYLSNYGYTF	96	0.00543154
CVSSPAEGRSTDTQYF	75	0.00480287		CASSYFSGQGARVSNF	117	0.00457154		CASSFPNIGAF	3250	0.1639		CSARDAMGQGNNSPLHF	3319	0.160286		CSGADSDTQYF	96	0.00543154
CSVLARPYEQF	72	0.00461076		CATSRGQGERDEQYF	116	0.00453247		CASRAQGARGTGELF	3242	0.163496		CSAPGLAVYNEQF	3290	0.158886		CSAPGLVVGSTSYEQYF	96	0.00543154
CASSLIGVSSYNEQYF	71	0.00454672		CASRRGQDILNQPQHF	116	0.00453247		CASSSIYIPGELF	3233	0.163042		CATSRDRNEQYF	3286	0.158692		CASRYTQGGAETGAF	96	0.00543154
CVSSLAGTGSGANVLTF	71	0.00454672		CATSRGTVTPTEAF	114	0.00445432		CASTSPKTGRNTIYF	3198	0.161277		CASSQRQQETQYF	3246	0.156761		CAWGPGTSGYNEQF	95	0.00537496
CATRRGPMVNEQF	70	0.00448268		CASSPGAGHYEQYF	111	0.0043371		CASSFSSSGTQYF	3187	0.160723		CASSPGTVIEAF	3203	0.154684		CSAPGLAAGSTSYEQYF	95	0.00537496
CASSLTGPHREGLQETQYF	69	0.00441864		CSARGLAKNIQVLQH_EPGPGAEVLNVF	110	0.00429803		CASSLHYEQYF	3173	0.160017		CASSDVAGGPVETQYF	3192	0.154153		CASSIREEQF	95	0.00537496
CASNPAEGRSTDTQYF	69	0.00441864		CSASKDGISNQPQHF	110	0.00429803		CASSPGMLF	3157	0.15921		CASSSRQGGSYNSPLHF	3183	0.153718		CAGSLGTGGLQETQYF	95	0.00537496
CASSPAEGRSTDTQHF	69	0.00441864		CASSPTAGYQETQYF	110	0.00429803		CASSQDAPVVAGTDTQYF	3145	0.158604		CASSLDHRDSGTSGSSSYEQYF	3176	0.15338		CASSLWDRMGGQYF	94	0.00531838
CSATRRGPRVNEQF	69	0.00441864		CTSSSQLADTGELF	107	0.00418081		CASSLLRGTEAF	3114	0.157041		CSAGASGIRGTQYF	3162	0.152704		CVSSDSSGSTDTQYF	93	0.0052618
CASSYLWGPNQPQHF	68	0.00435461		CASSLQPGPPFSQPDTQYF	105	0.00410266		CASSRDRRGEETQYF	3032	0.152906		CSASKGQGNLDTQYF	3158	0.152511		CASSLGPAGGPYNEQF	92	0.00520522
CASSLQVVAGYNEQF	68	0.00435461		CASSFGYTYNGQF	103	0.00402452		CAITDGTGFSPLHF	3016	0.152099		CASSLGQTYGETQYF	3152	0.152221		CAGSLGPAGGSYNEQF	91	0.00514864
CSARDGLGGYEQYF	67	0.00429057		CSAGKDSISNQPQHF	103	0.00402452		CASSLLGTRETQYF	2982	0.150384		CASSDTLAVSYEQYF	3143	0.151786		CASSPHLSNYGYTF	90	0.00509206
CANSPFPSGRADRITYEQYF	66	0.00422653		CATSGGTVTSTEAF	101	0.00394637		CASSQDRGSEQYF	2954	0.148972		CASREAVQPQHF	3140	0.151642		CASGASARTEAF	90	0.00509206
CSVLARPYERYF	66	0.00422653		CSASKDSISNQPRHF	100	0.0039073		CASSLAFGTVGELF	2949	0.14872		CASSVTRPNEQF	3138	0.151545		CASSLGLAGVVQGTQYF	90	0.00509206
CSAWGRHYIQETQYF	66	0.00422653		CASSSPGTSGGNEQF	99	0.00386823		CASSFGAYNEQF	2937	0.148115		CATSRAQGDTQYF	3122	0.150772		CASSYSGHSVYERYF	89	0.00503549
CSATRREPMVNEQF	66	0.00422653		CATSRGQGDQDEQYF	99	0.00386823		CASRGGGAPNEKLF	2859	0.144181		CASVGLPPSPLHF	3121	0.150724		CASSAPGLAVGSTSYEQYF	88	0.00497891
CASSLTPGLAVRLF	65	0.00416249		CFLDIRSPGLGDAAMYLYATSRGQGDRDEQYF	99	0.00386823		CASSERLHEQF	2857	0.14408		CASSIDLEEDQQYF	3117	0.150531		CSASLVRDGSQPQHF	88	0.00497891
CSATRWGPMVNEQF	65	0.00416249		CAISRGQGDRDEQYF	98	0.00382915		CASSQVSSGGATDTQYF	2851	0.143778		CASSLFSGANVLTF	3113	0.150338		CGVEGDGVSYEQYF	88	0.00497891
CASSSNDRSYEQYF	65	0.00416249		CASSSTAGYQEAQYF	98	0.00382915		CASSEGGNTEAF	2835	0.142971		CSARGYRDRDHPTQYF	3067	0.148116		CSASGLAVGSTSYEQYF	87	0.00492233
CASSLAEGRSTDTQYF	64	0.00409845		CSVGRGPNTEAF	97	0.00379008		CASGLAFDTQYF	2830	0.142719		CASSLEQNEQF	3066	0.148068		CASSDSSGGTDTQYF	87	0.00492233
CASSLIDVSSYNEQF	64	0.00409845		CSVGRDLNTEAF	97	0.00379008		CASSYSRSLGSYEQYF	2821	0.142265		CSARRPGTGVYSNQPQHF	3046	0.147102		CASSLVRGVIRETQYF	87	0.00492233
CSVLARPCEQYF	64	0.00409845		CGASKDSISNQPQHF	95	0.00371193		CATWTGPYNSPLHF	2819	0.142164		CASSPIFSSYEQYF	3036	0.146619		CTSSEGGSRYEQYF	87	0.00492233
CASSLAGTGSGASVLTF	63	0.00403441		CASGLGQGKLDGQF	95	0.00371193		CATQGPNTEAF	2818	0.142114		CASSLFVQGAYGNEKLF	3031	0.146378		CSAPGLAVGSTSYEQCF	86	0.00486575
CAGSLTGPHREGFQETQYF	63	0.00403441		CATSRGTVTSTEASF	95	0.00371193		CASSFGGSQADTQYF	2817	0.142063		CASSPPSGGKETQYF	3016	0.145653		CSAPGLAVGSTSYERYF	85	0.00480917
CSVLARPYEQCF	63	0.00403441		CASSSQLADTRELF	94	0.00367286		CSVTGDYMDTQYF	2762	0.13929		CSARDSTSGLYNEQF	3015	0.145605		CASSLGPAGGSYNE_F	85	0.00480917
CASSPFPSGRADRITYEQCF	63	0.00403441		CASGLGQGKLDEQLF	94	0.00367286		CSVEELKTQYF	2738	0.138079		CSASGSSVGYTF	3014	0.145557		CASSDSGGSTDTQYF	85	0.00480917
CASSPFPSGRAGRITYEQYF	63	0.00403441		CASSALGDSPTYEQYF	93	0.00363379		CASSPQEAGGIDEQF	2726	0.137474		CSAPRPDRGLGTDTQYF	2997	0.144736		CTSSDSSGSTDTQYF	84	0.00475259
CSATRRGPMVKEQF	63	0.00403441		CASNSQLADTGELF	93	0.00363379		CASSPGHPQETQYF	2724	0.137373		CASSLAGGF	2985	0.144156		CSAPGLAVGSTSYEQF	83	0.00469602
CSAWGGHYIRETQYF	62	0.00397038		CASSSQLADTGELSF	92	0.00359471		CASSQKLAGGTGELF	2689	0.135608		CASSLGSNQPQHF	2980	0.143915		CASRYTRGGAETEAF	83	0.00469602
CSAWRGHYIQETQYF	62	0.00397038		CASSVLGGRNGQF	92	0.00359471		CASSLSGGQTFYGYTF	2668	0.134549		CASSIGTGDSYEQYF	2970	0.143432		CSASLVRDSNQPQHF	82	0.00463944
CSAWEGHYIQETQYF	62	0.00397038		CVSSSQLADTGELF	91	0.00355564		CASSPVSVGSYEQYF	2642	0.133238		CASSLSPGGYTF	2968	0.143335		CSVDSGDGVSYEQYF	81	0.00458286
CASSFYICSARDNTGVQETQYF	62	0.00397038		CASSPNNRAVKNIQYF	89	0.0034775		CASSEGLVRGTDTQYF	2642	0.133238		CSASLLSSYNEQF	2947	0.142321		CASSGSSGSTDTQYF	81	0.00458286
CASSPFPSGRADRITYEQHF	61	0.00390634		CASSLEATSAWEAQYF	89	0.0034775		CASSLGRSQPQHF	2633	0.132784		CASSLGQIYGYTF	2944	0.142176		CASSEGGSRYEQF	81	0.00458286
CASSPFPSGRADRVTYEQYF	61	0.00390634		CAGSPGTGHYEQYF	89	0.0034775		CASSLGQADQETQYF	2594	0.130817		CASSLKGRKNTGELF	2919	0.140969		CASSYSGHSVYEQHF	81	0.00458286
CASSLIGVSSYNEQLF	61	0.00390634		CSVGANPSSGSTIYF	88	0.00343842		CAWKKGLHGVNTEAF	2580	0.130111		CASKEEQANTGELF	2908	0.140437		CSVSLVRDGNQPQHF	81	0.00458286
CVSSPFPSGRADRITYEQYF	60	0.0038423		CATSRGQWDRDEQYF	87	0.00339935		CACPGQNYGYTF	2548	0.128497		CASSLPDRDSVDTQYF	2875	0.138844		CSDLGWEHLVQVLQDRELGSTAKKQF	81	0.00458286
CASSPFPSGRTDRITYEQYF	60	0.0038423		CASSFGGDSIYGYTF	87	0.00339935		CASSGDYNYGYTF	2533	0.127741		CSARGALSGSNTGELF	2869	0.138554		CASNLGLAGVVQETQYF	80	0.00452628
CASSPFPSGRADRITYERYF	59	0.00377826		CASSAQGEEQYF	87	0.00339935		CASRVMAGGPVYEQF	2525	0.127337		CASRRGRAWDKNIQYF	2861	0.138168		CANSYSGHSVYEQYF	80	0.00452628
CASSLTGPHREGFQGTQYF	59	0.00377826		CASSFGGGPIYGYTF	87	0.00339935		CASSLDREREQYF	2492	0.125673		CASSADRAGEQF	2836	0.13696		CASSLVRGVIQETRYF	80	0.00452628
CSASRSQGRAGEQF	59	0.00377826		CASSPPGQTSYEQYF	86	0.00336028		CATSRGGGATGELF	2420	0.122042		CASSPRALHF	2828	0.136574		CASGLGTGGLQETQYF	79	0.0044697
CSAWGGHYIQET_YF	59	0.00377826		CASSRGQGDRDEQYF	85	0.0033212		CASSQATQGAYNEQF	2411	0.121588		CSASGTSGRARADTQYF	2815	0.135946		CA_GSGTSGYNEQF	79	0.0044697
CSAWG_HYIQETQYF	59	0.00377826		CASGLGQGKLGEQF	85	0.0033212		CSVEAPRGGETQYF	2407	0.121387		CSAKKTSGPYEQYF	2808	0.135608		CSAPGPAVGSTSYEQYF	79	0.0044697
CASSLRVAAGYNEQF	58	0.00371422		CSAGRGLNTEAF	84	0.00328213		CSARGVGGGNTIYF	2400	0.121034		CATSKDSFRYNEQF	2801	0.13527		CAWGSGTSGYNGQF	79	0.0044697
CSAGGGHYIQETQYF	58	0.00371422		CATSKGQGDRDEQYF	84	0.00328213		CASSYGTSGDKTQYF	2380	0.120025		CASSILGLAVSNTGELF	2789	0.134691		CASSLARGVIQETQYF	79	0.0044697
CASAGTSGTNEQYF	57	0.00365018		CASSSGTGHYEQYF	83	0.00324306		CALRAGGFSYEQYF	2355	0.118764		CASSYDSARSGNTIYF	2776	0.134063		CVSRYTQGGAETEAF	78	0.00441312
CASSLIGVSSYNGQF	57	0.00365018		CASGGGAPTQYF	83	0.00324306		CASQTANYGYTF	2303	0.116142		CSARDWGGRTSGANVLTF	2758	0.133193		CARGSGTSGYNEQF	78	0.00441312
CASSLRSGSSYNGQF	57	0.00365018		CSASKDSTSNQPQHF	83	0.00324306		CATSGDRGRYSPLHF	2285	0.115234		CSALSSGSLVGTDTQYF	2758	0.133193		CSASLVRDGNQSQHF	78	0.00441312
CASSPFPSGRADRITCEQYF	57	0.00365018		CAGSFGYTYNEQF	83	0.00324306		CASSPRGRTRGTGETQYF	2272	0.114579		CASTNGQPESSPLHF	2757	0.133145		CASSEGRSRYEQYF	78	0.00441312
CSASWSQGWAGEQF	57	0.00365018		CATSRSQGDRDEQYF	82	0.00320398		CASSLGTEAF	2253	0.11362		CASSTRGLGSPLHF	2754	0.133		CSALGLAVGSTSYEQYF	77	0.00435654
CASSLIGVGSYNEQF	57	0.00365018		CASSLAPGQDMDTDTQYF	82	0.00320398		CSVVSATNYGYTF	2248	0.113368		CASSLRDRGYYNEQF	2747	0.132662		CASSLGPAGGSYNEQYF	76	0.00429997
CASSLEPTSKNIQYF	57	0.00365018		CASSSPGTGSYGQYF	80	0.00312584		CASSQVGLAGGATTSTDTQYF	2226	0.112259		CSAGNSGSYNEQF	2739	0.132276		CAGSLGLAGVVQETQYF	76	0.00429997
CASSLIGVSPYNEQF	56	0.00358615		CASSSPGTGHYEQYF	80	0.00312584		CASSQDPGQRPYEQYF	2221	0.112007		CASSDTGLGNQPQHF	2737	0.132179		CSAPGLAVGSTSYEQHF	76	0.00429997
CASSLRSGSSYDEQF	56	0.00358615		CASSGTSGSSYNEQF	80	0.00312584		CASSPTGTGTQETQYF	2214	0.111654		CASSLAGGATEQF	2736	0.132131		CASSYPGHSVYEQYF	76	0.00429997
CASSCGTEAF	56	0.00358615		CLLDIRSPGLGDAAMYLRATSRGQGDRDEQYF	80	0.00312584		CASSQNAGEGYEQYF	2150	0.108426		CASSYPTGEGQETQYF	2701	0.130441		CASSYSGLAVGSTSYEQYF	76	0.00429997
CASSDRSGLGAEAVF	56	0.00358615		CATSRGTVTSTGAF	79	0.00308677		CASSQGPTSGGYNEQF	2129	0.107367		CASGPGLRSTDTQYF	2655	0.128219		CASSLDRQRANGKLF	76	0.00429997
CSVWGGHYIQETQYF	55	0.00352211		CASSGDRGSPHTQYF	79	0.00308677		CASSLVTLDTQYF	2124	0.107115		CASRLGQGSYNEQF	2650	0.127978		CSAPGLAVGSASYEQYF	76	0.00429997
CASSSAEGRSTDTQYF	55	0.00352211		CSASHSGEGYGQYF	78	0.00304769		CASNTGGQGANEQYF	2124	0.107115		CASSSLVGSNEQF	2643	0.12764		CSGTDSDTQYFGQAHQCGLLGVGDLCF_WLKHSDLGWEHLVQVLYNCESGALSKESF	76	0.00429997
CASSLRSGSSYNEQYF	55	0.00352211		CSVGRGLDTEAF	77	0.00300862		CASNTLKTPLHF	2123	0.107064		CASSPYTGNTIYF	2628	0.126915		CSASLVRDGDQPQHF	76	0.00429997
CASSLRGAYNEQF	55	0.00352211		CASSSAGASEAQYF	77	0.00300862		CASSPLDAPNTGELF	2118	0.106812		CASSQPPIDWNTGELF	2619	0.126481		CASRYTQGGAETEALF	76	0.00429997
CASSSNDRGYE_YF	54	0.00345807		CASSFYICSATPNSVSAEQYF	77	0.00300862		CASSYSRTSGSPDTQYF	2108	0.106308		CASSEFILDGYTF	2616	0.126336		CSAREGGGSTDTQYF	76	0.00429997
CASSSLGPPEAQYF	54	0.00345807		CASGLGQGKLDERF	77	0.00300862		CASRGGRGGYNEQF	2101	0.105955		CATLEGGANTEAF	2595	0.125322		CANSEGGSRYEQYF	75	0.00424339
CASGPFPSGRADRITYEQYF	54	0.00345807		CASSLGATSAWETQYF	77	0.00300862		CAWSRGQGHLYYGYTF	2088	0.105299		CASSLYHRDRSGYTF	2580	0.124597		CSAREGGGMSDTQYF	74	0.00418681
CSATRRGHMVNEQF	54	0.00345807		CASSPGTGRYEQYF	77	0.00300862		CASSQEGIGGKSDNEQF	2070	0.104392		CASSLGNQPQHF	2568	0.124018		CANSASARTEAF	74	0.00418681
CASSPTGPHREGFQETQYF	53	0.00339403		CASSSPGASETQYF	76	0.00296955		CASSLMVASDTQYF	2028	0.102273		CSARSASGRPTRTYNEQF	2559	0.123583		CASSLGPAGGSYNGQF	74	0.00418681
CSATRRGPMVNEQCF	53	0.00339403		CASGPGTGHYEQYF	76	0.00296955		CASSLRASGASTDTQYF	2026	0.102173		CSAGQTQSRNGYTF	2555	0.12339		CSAPGLAVGSTSHEQYF	73	0.00413023
CSARGGLDGYEQYF	53	0.00339403		CSAGANPSSGNTIYF	75	0.00293047		CSAKWGEQF	2019	0.10182		CASGPADSYNEQF	2534	0.122376		CASSLGPAGGSHNEQF	73	0.00413023
CASSLQVAAGYNEQLF	53	0.00339403		CASSSTGTGSYEQYF	75	0.00293047		CASSMDRSREKLF	2008	0.101265		CSARDYLGREGDNTEAF	2534	0.122376		CASSLGPAGGSYNEQSF	72	0.00407365
CSAWGGHYIQEPQYF	53	0.00339403		CVSSFLGYNSPLHF	75	0.00293047		CASSESKRSLTDTQYF	1982	0.0999536		CASTRGLYNEQF	2532	0.122279		CSGTDSDAQYF	71	0.00401707
CSASWS_GRAGEQF	53	0.00339403		CASSFRYTYNEQF	75	0.00293047		CASSLQGGEQYF	1967	0.0991971		CATSRSQETQYF	2531	0.122231		CASNLVRGVIQETQYF	70	0.00396049
CGASWSQGRAGEQF	53	0.00339403		CAASRGTVTSTEAF	74	0.0028914		CAWSVKGGQETQYF	1936	0.0976338		CASSASGNGGTQYF	2520	0.1217		CSAPGLAVGSTSYE_YF	70	0.00396049
CASSLRGGSSYNEQF	52	0.00332999		CASSKAGPTNEKLF	74	0.0028914		CASSHAWGEGQETQYF	1861	0.0938515		CASSSTAYSGNTIYF	2484	0.119961		CAWGSGTSGYNEQLF	70	0.00396049
CASSPFPSGRADRMTYEQYF	52	0.00332999		CASSGGTSGGNEQF	73	0.00285233		CASRPTIGTEIYGYTF	1861	0.0938515		CSASPREGDTQYF	2472	0.119381		CASAVGLWGFEQF	69	0.00390392
CVSSDTPPPPPQHF	52	0.00332999		CATSRCQGDRDEQYF	73	0.00285233		CASSQTGDSYNEQF	1840	0.0927924		CASSFGGSTDTQYF	2462	0.118899		CSGTDSDMQYF	69	0.00390392
CASSLAGGPYEQYF	52	0.00332999		CSVGGDGQPQHFGDGTRLSILEDLNTEAF	73	0.00285233		CASRATSGGAYEQYF	1838	0.0926916		CASSPGTGHTGELF	2459	0.118754		CASSEGGSRYE_YF	69	0.00390392
CSVLARPYEQHF	52	0.00332999		CSASKDSISSQPQHF	73	0.00285233		CASSFLAGGLYEQYF	1832	0.092389		CSATGLAGADTDTQYF	2445	0.118078		CASSLDRQRADEKLF	69	0.00390392
CASSSLGPQETQYF	51	0.00326595		CASRRGQGIPNQPQHF	72	0.00281325		CASSLSTRTGTVLPEAF	1814	0.0914812		CASRTGTASYEQYF	2415	0.116629		CSGTGSDTQYF	69	0.00390392
CSARDAGGELLF	51	0.00326595		CASSSTAGYQGTQYF	72	0.00281325		CASSSSGQRSNQPQHF	1795	0.0905231		CASSSRTGTDHNSPLHF	2398	0.115808		CASSLVRGVTQETQYF	68	0.00384734
CSASWSQGRAGERF	51	0.00326595		CASSWQDNEQF	71	0.00277418		CASSLVVGHEQYF	1722	0.0868416		CSARSVLAGGNEQF	2394	0.115615		CASSLGLAGVVQETRYF	68	0.00384734
CSARDNTGVQEAQYF	51	0.00326595		CTTSRGTVTSTEAF	71	0.00277418		CASSLRELVNEQF	1707	0.0860852		CASSSGLARQETQYF	2388	0.115325		CASRYTQGGAGTEAF	68	0.00384734
CASSSNDRGYKQYF	51	0.00326595		CASSSTTGYQETQYF	70	0.00273511		CASSYGGIEAF	1673	0.0843705		CSARGNWETIYF	2385	0.11518		CASSLTQRLEREQYF	67	0.00379076
CSARMGLYNEQF	50	0.00320192		CASRGGQGILNQPQHF	70	0.00273511		CASSLAGTGVNSPLHF	1648	0.0831098		CASSSGGTVNEKLF	2362	0.114069		CASGLVRGVIQETQYF	67	0.00379076
CASSPIPSGRADRITYEQYF	50	0.00320192		CASGLGQGELDEQF	70	0.00273511		CASSYKTWSTDTQYF	1638	0.0826055		CASSTTSQDEQF	2359	0.113924		CASSIQEKQF	67	0.00379076
CSASPSSGRTGTQYF	50	0.00320192		CASRQGAGQQF	69	0.00269604		CASSSSGGGQETQYF	1616	0.081496		CASSGTRDETQYF	2352	0.113586		CASSPYLPNYGYTF	67	0.00379076
CASSPAEGRNTDTQYF	50	0.00320192		CSAIQGYEQYF	69	0.00269604		CSVEDSGANVLTF	1614	0.0813951		CASRKSAAFNYGYTF	2348	0.113393		CASSEDGSRYEQYF	66	0.00373418
CASSFYICSAWGGHYIQETQYF	50	0.00320192		CSVGANPSPGNTIYF	69	0.00269604		CASSQDFVLNTEAF	1569	0.0791257		CASSLLAIGGNEQYF	2348	0.113393		CASSLAGLGSEQYF	66	0.00373418
CSVLVRPYEQYF	50	0.00320192		CATSRGLGDRDEQYF	69	0.00269604		CATSDLTGFSYEQYF	1507	0.075999		CASSLGPYEQF	2347	0.113345		CTSSLVRGVIQETQYF	66	0.00373418
CSAWGGYYIQETQYF	50	0.00320192		CSVGGLASNSYEQYF	69	0.00269604		CASSLQGVNTEAF	1499	0.0755956		CASSPPGRVGYGYTF	2324	0.112234		CASSLGTGGLQETRYF	66	0.00373418
CSVLTRPYEQYF	49	0.00313788		CATRRGQGDRDEQYF	68	0.00265696		CASSSSAGAATDTQYF	1489	0.0750913		CASSKAGTGVSDQPQHF	2318	0.111944		CASTVGL_GFEQF	66	0.00373418
CSVLARPYE_YF	49	0.00313788		CTSSLGRGAAAF	68	0.00265696		CASSPVAGGPYEQYF	1445	0.0728723		CASSFARNTIYF	2311	0.111606		CAGSRIAGGPVDTQYF	66	0.00373418
CSAGDGLDGYEQYF	49	0.00313788		CATSRGTVTSTEALF	68	0.00265696		CASSYLRPTYGYTF	1433	0.0722672		CASSIRLAPSSYNEQF	2303	0.11122		CASSLVLLGDTRHGTQYF	65	0.0036776
CASSLTGPHRGGFQETQYF	49	0.00313788		CASSGTSGGNEQYF	68	0.00265696		CASSLGNDRGSYEQYF	1423	0.0717629		CASSAHQEFATEAF	2301	0.111123		CASSYSGHRVYEQYF	65	0.0036776
CASSDPPPPPPQHF	49	0.00313788		CASSSQLADTGALF	67	0.00261789		CASSPGESTEAF	1369	0.0690396		CSARGSEGVLVNQPQHF	2301	0.111123		CSAEGDGVSYEQYF	65	0.0036776
CASSDRSGLGAEACF	48	0.00307384		CSASRDSISNQPQHF	67	0.00261789		CSVEQAIQETQYF	1331	0.0671232		CATSRLDSGETQYF	2294	0.110785		CSVRQGPGELF	65	0.0036776
CASSFYICSATRRGPMVNEQF	48	0.00307384		CASSSPGAGSYEQYF	67	0.00261789		CASSLAFWGPEQKYSNQPQHF	1289	0.0650051		CASSETSGSTDTQYF	2284	0.110302		CASSLVRGVMQETQYF	65	0.0036776
CASSLQVAAGYNGQF	48	0.00307384		CSVSKDSISNQPQHF	67	0.00261789		CASSFSGGETQYF	1288	0.0649547		CASSEKRARVLHF	2281	0.110157		CASSLTQRFERGQYF	65	0.0036776
CASSPFPSGRADRITHEQYF	48	0.00307384		CASSFYICSVGANPSSGNTIYF	66	0.00257882		CAITTGQDVYNEQF	1288	0.0649547		CASSLALTSSYNEQF	2271	0.109674		CASSDSSGSTDTQCF	65	0.0036776
CSVLARPYEQYFGWEHLVQVLYNCESGALSKESF	48	0.00307384		CASSLEATSAWELF	66	0.00257882		CASSLSRGETQYF	1270	0.064047		CSVEDLTGAISFYGYTF	2262	0.10924		CSAPRLAVGSTSYEQYF	64	0.00362102
CASSFYICSASPSSGRTETQYF	48	0.00307384		CASSSAAGYQETQYF	66	0.00257882		CASSPGPIHSGNTIYF	1256	0.0633409		CASSWGQGDTGELF	2253	0.108805		CASSLDRQRANEKLLF	64	0.00362102
CRATRRGPMVNEQF	47	0.0030098		CSASKDSISNQSQHF	66	0.00257882		CAIGAGGTYNEQF	1247	0.0628871		CASSSPSSYEQYF	2242	0.108274		CSVDSGGWETRYF	64	0.00362102
CASSLIGVSSYSEQF	47	0.0030098		CSVGRGLNTGAF	66	0.00257882		CAIRRDRDGNTIYF	1246	0.0628366		CASSLTDTTGELF	2211	0.106777		CVSSLGTGGLQETQYF	64	0.00362102
CASSLAGMGSGANVLTF	47	0.0030098		CASSIRVGRNEQF	66	0.00257882		CASSRRAGVTDTQYF	1234	0.0622315		CASSRDTYNEQF	2204	0.106439		CASSPYLSNYGYAF	64	0.00362102
CVSSLRSGSSYNEQF	47	0.0030098		CASSPGTGHYEQCF	65	0.00253974		CASSRDARSGNTIYF	1229	0.0619793		CASSLRGGSTDTQYF	2170	0.104797		CSGTDPDTQYF	64	0.00362102
CSAWGGHYIHETQYF	46	0.00294576		CASRRDAGQQF	65	0.00253974		CSVEEPSGAIAGGDTQYF	1217	0.0613741		CASSLVSGEGEQYF	2159	0.104266		CSAGEGGGRSDTQYF	64	0.00362102
CASSLTGPRREGFQETQYF	46	0.00294576		CASSLGGGSIYGYTF	65	0.00253974		CSVAGLQTEQF	1216	0.0613237		CASSFPGTLITYNEQF	2158	0.104217		CASSLGRQRANEKLF	63	0.00356445
CSASWSQGRAGEQYF	46	0.00294576		CASSVLGGRNEQYF	65	0.00253974		CASSHRDSSGNEQF	1207	0.0608698		CSARDRRKTSGTYYNEQF	2158	0.104217		CAWGSGASGYNEQF	63	0.00356445
CNAWGGHYIQETQYF	46	0.00294576		CASSSQLADTEELF	65	0.00253974		CASRGINEQYF	1204	0.0607185		CASSYQGWEQF	2157	0.104169		CASSVREKQF	63	0.00356445
CAGSLIGVSSYNEQF	46	0.00294576		CASSLAPGQGMDIDTQYF	65	0.00253974		CASSQQGSLNSPLHF	1176	0.0593065		CASSLPGSVYEQYF	2154	0.104024		CASSLGLAGAVQETQYF	63	0.00356445
CASSLTGSHREGFQETQYF	46	0.00294576		CSVGRGLNTEAFFGQGTRLTVVEDLNKVFLAGGAYEQYF	64	0.00250067		CSAGRPSGQNNEQF	1141	0.0575414		CASSYSDREYYGYTF	2153	0.103976		CSANLVRDGNQPQHF	62	0.00350787
CSAGGPSSGANVPTF	45	0.00288172		CATSRGPGDRDEQYF	64	0.00250067		CASSLATGDTQYF	1126	0.0567849		CASSRGTGVGSYEQYF	2150	0.103831		CAPGLAVGSTSYEQYF	62	0.00350787
CASSLGSGSSYNEQF	45	0.00288172		CASSSPGTGSYEQF	64	0.00250067		CASSSQGATEAF	1095	0.0552216		CASSARGGDRYNEQF	2143	0.103493		CASSGGGGSNQPQHF	62	0.00350787
CASGLTGPHREGFQETQYF	45	0.00288172		CASSFRTGGYGQYF	63	0.0024616		CASSQESSVDGSAEQYF	1076	0.0542634		CASSRDSSYNEQF	2142	0.103445		CSVDLGGWETQYF	62	0.00350787
CASSASRGTSNTGELF	45	0.00288172		CSASHSGEGRGYTF	63	0.0024616		CAISPDRTTVADTQYF	1070	0.0539608		CSVRPASNNEQF	2142	0.103445		CASSDSSGSTDMQYF	62	0.00350787
CRAWGGHYIQETQYF	44	0.00281769		CSVEGLAGGAYEQYF	63	0.0024616		CASSYIRTDRQETQYF	1063	0.0536078		CASSTGQTTFNYGYTF	2126	0.102672		CSVGGGNYGYTLF	62	0.00350787
CASSLIGVSSHNEQF	44	0.00281769		CASSPPGRASYEQYF	63	0.0024616		CASSPGLAKETQYF	1063	0.0536078		CSATYTSGDYGYTF	2112	0.101996		CSASLVREEACGQAHQCGLLGVGDLCF_WLKHSDLGWEHLVQVLYNCESGALSKESF	62	0.00350787
CSAWGGHYI_ETQYF	44	0.00281769		CASSPPGQASYEQF	63	0.0024616		CASSQGRTSGVDEQF	1049	0.0529018		CASRELGSYGYTF	2101	0.101465		CSARQGPGELFFGEGSRLTVLEDLKNVFPPEVLYNCESGALSKESF	62	0.00350787
CAGSYLRGPNQPQHF	44	0.00281769		CATPRGTVTSTEAF	63	0.0024616		CASSLLSRGLVGSYNEQF	1043	0.0525992		CASSLTPGDNSPLHF	2091	0.100982		CSVEGDGVSYEQCF	62	0.00350787
CASSFVPSGRSDTQYF	44	0.00281769		CASSFEYTYNEQF	62	0.00242253		CAISDRTEDTEAF	1001	0.0504811		CASSLAAGGETQYF	2091	0.100982		CASSYSRHSVYEQYF	61	0.00345129
CGAWGGHYIQETQYF	44	0.00281769		CSARDLTGPAADTQYF	62	0.00242253		CAISESQDTQYF	988	0.0498255		CASSLVLAGASTDTQYF	2080	0.10045		CTSSASARTEAF	61	0.00345129
CASSPAEGWSTDTQYF	44	0.00281769		CASSGLGEGINEQF	62	0.00242253		CASSQVFALYNEQF	986	0.0497246		CASSPKRDRASPTDTQYF	2079	0.100402		CSAREGGRRSDTQYF	61	0.00345129
CVSSYGTEAF	43	0.00275365		CAGSGDRGSSHTQYF	61	0.00238345		CASSLGANSGNTIYF	969	0.0488673		CASSPLGLEETQYF	2076	0.100257		CASSDSSGSADTQYF	60	0.00339471
CSAWGEHYIQETQYF	43	0.00275365		CSVEGDGQPQHF	60	0.00234438		CASSLGTSGRETQYF	963	0.0485647		CASSRSARTGRETQYF	2073	0.100112		CSTREGGGRSDTQYF	60	0.00339471
CAGSLQVAAGYNEQF	43	0.00275365		CASRSQLADTGELF	59	0.00230531		CAISEVTGGGEKLF	955	0.0481613		CASSSPGTPVNEQF	2067	0.0998226		CASSLPPLAAYEQYF	60	0.00339471
CASSLIGVSSYNEQSF	43	0.00275365		CATSRGQGDRNEQYF	59	0.00230531		CASSPQTGGWITEAF	947	0.0477579		CASSRLAGGPETQYF	2059	0.0994363		CASSLVPLAAYEQYF	60	0.00339471
CASSPFPSGRADRTTYEQYF	43	0.00275365		CSVGRGLSTEAF	59	0.00230531		CASSGWDNMNTEAF	945	0.047657		CASSARTAAQNIQYF	2040	0.0985187		CSAQGLAVGSTSYEQYF	59	0.00333813
CSARDGLDGYGQYF	42	0.00268961		CASSLAPGQGMGTDTQYF	59	0.00230531		CASSRAEVVQGTKTEAF	917	0.0462449		CASSLGTNTGELF	2040	0.0985187		CSASLIRDGNQPQHF	59	0.00333813
CASSPAERRSTDTQYF	42	0.00268961		CSASKDSVSNQPQHF	59	0.00230531		CASRAGRFTDTQYF	898	0.0452867		CASSLAGQGPYEQYF	2030	0.0980358		CAGSIREKQF	59	0.00333813
CASSPLGPPETQYF	42	0.00268961		CGVGRGLNTEAF	59	0.00230531		CASSLNTEAF	897	0.0452363		CASSHWTAAPDQPQHF	2024	0.097746		CASGLGPAGGSYNEQF	58	0.00328155
CASSPFPSRRADRITYEQYF	42	0.00268961		CASSSQLADTGKLF	58	0.00226623		CASSLVLSVGTQYF	861	0.0434208		CASSLERDTGELF	2021	0.0976011		CASSLWDRMGEQF	58	0.00328155
CASSPFPSGRADRITYE_YF	42	0.00268961		CSVGANPSSVSAEQYF	58	0.00226623		CAIKTALAGATDTQYF	852	0.0429669		CASSIEILGQSSYNEQF	2020	0.0975528		CASSHSGHSVYEQYF	58	0.00328155
CASSLGLAGAGTQYF	42	0.00268961		CASSIPNREAQYF	58	0.00226623		CASRQRGEQETQYF	832	0.0419583		CSASYAGQGLGDTQYF	2010	0.0970699		CASSPYLSSYGYTF	58	0.00328155
CANSYGTEAF	42	0.00268961		CASGSPGTGSYEQYF	58	0.00226623		CASSDYLVAGENEQF	828	0.0417566		CASSLEDRGRYTQYF	2007	0.096925		CVSSPYLSNYGYTF	58	0.00328155
CSARDNTGVQGTQYF	41	0.00262557		CGARGLAKNIQYF	58	0.00226623		CASSRRSPEAF	819	0.0413027		CSARDTGDEKLF	2001	0.0966352		CSEGGSRYEQYF	58	0.00328155
CASGYGTEAF	41	0.00262557		CAGSSPGTGSYEQYF	58	0.00226623		CASSDRGGGTDTQYF	807	0.0406976		CASSPDSAYEQYF	2000	0.096587		CASSYSGHCVYEQYF	58	0.00328155
CGARDAGGELF	41	0.00262557		CSVGANPGSGNTIYF	58	0.00226623		CASSPGGLGVVDTIYF	790	0.0398402		CASSRQGADSNQPQHF	1999	0.0965387		CANRYTQGGAETEAF	58	0.00328155
CASSLAGTGSGVNVLTF	41	0.00262557		CASSFLGYNSPPHF	58	0.00226623		CSVRESGDETQYF	787	0.0396889		CASSLGRYYEQYF	1999	0.0965387		CASSPYLSNHGYTF	57	0.00322497
CASSPFPSERADRITYEQYF	41	0.00262557		CSVGTNPSSGNTIYF	57	0.00222716		CSVEKGGNTGELF	784	0.0395377		CASNRANPYEQYF	1997	0.0964421		CAGSLDRQRANEKLF	57	0.00322497
CASSLIGVSSYDEQF	41	0.00262557		CASSVLGGGNEQF	57	0.00222716		CSAVEVTGDYGYTF	781	0.0393864		CASSAPLQSLLYGYTF	1995	0.0963455		CSGTDSDTQCF	57	0.00322497
CSARWSQGRAGEQF	40	0.00256153		CATSRGQVDRDEQYF	57	0.00222716		CASSLAGQGDGYTF	775	0.0390838		CASSQVHQGSEDAGNTIYF	1993	0.0962489		CAWGSGTSGYNEQSF	57	0.00322497
CASSPAEGRSTDTQCF	40	0.00256153		CASSGGRGSSHTQYF	57	0.00222716		CASSQGQDYYGYTF	747	0.0376717		CASGIAKNIQYF	1990	0.096104		CASNEGGSRYEQYF	57	0.00322497
CSASWSQGRVGEQF	40	0.00256153		CASSEGVGEAQYF	57	0.00222716		CASSRTVDTQYF	732	0.0369153		CSSPSSNYTDTQYF	1989	0.0960557		CASSLVRGVIQETQCF	57	0.00322497
CASSPAKGRSTDTQYF	40	0.00256153		CAGSLAPGQGMDTDTQYF	57	0.00222716		CASSYGRLNSPLHF	731	0.0368648		CATHPRPPSDYEQYF	1984	0.0958143		CSVDSGDWETQYF	57	0.00322497
CASSLAGTGSRANVLTF	40	0.00256153		CATSRGTMTSTEAF	57	0.00222716		CASSLKDKTYEQYF	727	0.0366631		CASTRTGVTGELF	1975	0.0953796		CASSALARTEAF	56	0.0031684
CASSPAEGRSTDMQYF	40	0.00256153		CASSSQLANTGELF	56	0.00218809		CASSLETYTEAF	703	0.0354528		CASSEEGMTGGRNEQF	1972	0.0952347		CASSPYLSDYGYTF	55	0.00311182
CSATRRGPMVNKQF	40	0.00256153		CSVGANPSSGNAIYF	56	0.00218809		CASSLTGVKLF	700	0.0353015		CASSEWAAEKLF	1971	0.0951864		CTSSLGPAGGSYNEQF	55	0.00311182
CASSPAEGRSIDTQYF	40	0.00256153		CSVGANPSSGDTIYF	56	0.00218809		CASSQAHREGGYTF	698	0.0352006		CASSWIRAGTGELF	1950	0.0941723		CSVDPGGWETQYF	55	0.00311182
CASSLIGVSSYNERF	40	0.00256153		CSVRCH_K_AVLRARDTAHRARDLTGPVADTQYF	55	0.00214901		CSAGRAYEQYF	695	0.0350493		CASSSATQSSYEQYF	1949	0.094124		CASSLGPVGGSYNEQF	55	0.00311182
CASSLAGTGAGANVLTF	40	0.00256153		CRGQGDRDEQYF	55	0.00214901		CAISESIVPSSYNEQF	694	0.0349989		CSASSRAGNIQYF	1945	0.0939308		CASSCSGHSVYEQYF	55	0.00311182
CARSSNDRGYEQYF	40	0.00256153		CASSPAGASETQYF	55	0.00214901		CASRVSRDTSGNTIYF	676	0.0340911		CAISELTDEQYF	1944	0.0938825		CASGIREKQF	55	0.00311182
CSASWSQGRAGEQSF	40	0.00256153		CSVGRGLNTEASF	55	0.00214901		CASSPSYEQF	666	0.0335868		CATSRDREGIIYNEQF	1942	0.0937859		CASSRIAGGSVDTQYF	55	0.00311182
CASRPAEGRSTDTQYF	39	0.00249749		CSVGRGLNTEALF	55	0.00214901		CASSVLPWGYEQYF	656	0.0330825		CASSEAGDTGELF	1926	0.0930132		CASSRIAGGPVGTQYF	55	0.00311182
CASSLQVAAGYNEQYF	39	0.00249749		CASSFLSSGSSYNEQF	55	0.00214901		CASSGRGAEAF	652	0.0328808		CASSFNSYEQYF	1926	0.0930132		CASSPYLSNYDYTF	54	0.00305524
CSAWGGHYIQEIQYF	39	0.00249749		CASSLEGSIYGYTF	54	0.00210994		CASSAGEKLF	651	0.0328304		CASNPTGVNTEAF	1921	0.0927718		CASGLDRQRANEKLF	54	0.00305524
CSATRRGPMVNEQVF	39	0.00249749		CSATQSYEQYF	54	0.00210994		CASSRSGGYTDTQYF	610	0.0307627		CATASGVDNQPQHF	1919	0.0926752		CASSASSGSTDTQYF	54	0.00305524
CSARMDLYNEQLF	39	0.00249749		CATSPANNEQF	54	0.00210994		CASSPQDQPQHF	601	0.0303088		CASSLGGYEQYF	1909	0.0921922		CAGSLWDRMGEQYF	54	0.00305524
CASSLTGPHREGFQETRYF	38	0.00243346		CASSLRTGGYEQYF	54	0.00210994		CSASREVNEKF	596	0.0300567		CASSHPGGPQQYF	1907	0.0920957		CNASLVRDGNQPQHF	54	0.00305524
CASSPFPSGRANRITYEQYF	38	0.00243346		CASSSQLADTGETQYF	53	0.00207087		CASSFWVMDTQYF	586	0.0295524		CASSLGGLDTEAF	1891	0.091323		CASSLSGSYGQYF	54	0.00305524
CASGLIGVSSYNEQF	38	0.00243346		CASSFGGGSIYGHTF	53	0.00207087		CASSRDFYNEQF	582	0.0293507		CASSSGLGQSTYEQYF	1885	0.0910332		CASSLVRGVVQETQYF	54	0.00305524
CASSPADGRSTDTQYF	37	0.00236942		CSASEDSISNQPQHF	53	0.00207087		CASSSINPPTGSRRGSGELF	576	0.0290481		CASSHDGATDTQYF	1882	0.0908883		CASSEGESRYEQYF	54	0.00305524
CSATRRGPMVNAQF	37	0.00236942		CAGRRGQGILNQPQHF	53	0.00207087		CASGNGNTIYF	568	0.0286446		CASSLDRTGELF	1879	0.0907434		CASRHTQGGAETEAF	54	0.00305524
CASSLTGPHREGFQETQF	37	0.00236942		CASSSAGGNEQF	52	0.0020318		CASSDQGLAGVATDTQYF	562	0.028342		CASSYSETGILGYTF	1878	0.0906952		CSVGGGNYGYTFGSGGWETQYF	54	0.00305524
CVSSLTGPHREGFQETQYF	37	0.00236942		CASSLEATSAWGTQYF	52	0.0020318		CASREGQGTTNEKLF	517	0.0260727		CASRTTENTEAF	1876	0.0905986		CASSLGLAGVVQETQHF	53	0.00299866
CASSLVGGPYGQYF	37	0.00236942		CASSPPGRGAAAF	52	0.0020318		CASSYTGQGGEKLF	501	0.0252658		CASSLAYGEGTTYEQYF	1875	0.0905503		CASSLDRQRVNEKLF	53	0.00299866
CAGSLVGGPYEQYF	37	0.00236942		CASSSPGTRSYEQYF	52	0.0020318		CASSQGSRTKNEQF	489	0.0246606		CASSRTKNTEAF	1869	0.0902605		CASGPYLSNYGYTF	53	0.00299866
CASSLQVAAGYNEQSF	36	0.00230538		CASSSTAGHQETQYF	52	0.0020318		CASSQPSGSPAEQF	473	0.0238537		CASSPDRGRDEQF	1860	0.0898259		CSTRQGPGELF	53	0.00299866
CVSSLIGVSSYNEQF	36	0.00230538		CGVGANPSSGNTIYF	51	0.00199272		CASSSPLSETQYF	465	0.0234503		CASSRGSGTGGGNTEAF	1851	0.0893912		CASSLDRQRANEELF	53	0.00299866
CASSFVSSGGSDTQYF	36	0.00230538		CAWGGGTSGAAGGEQYF	51	0.00199272		CATSFTGNNQPQHF	446	0.0224921		CASSFTKAGGWYGEQF	1849	0.0892946		CASNASARTEAF	52	0.00294208
CASSLAGTGSEANVLTF	36	0.00230538		CASSPGTGHHEQYF	51	0.00199272		CASSLAIWTWGGNQPQHF	445	0.0224417		CASSYSYRGRETQYF	1846	0.0891498		CASSLGLAGSGSEQYF	52	0.00294208
CSARDGPDGYEQYF	36	0.00230538		CASSSPGTGAYEQYF	51	0.00199272		CASSPEGRAGETQYF	429	0.0216348		CASSLQNTNTEAF	1845	0.0891015		CASSLGPAGGSCNEQF	52	0.00294208
CASSYLRGRSTEAF	36	0.00230538		CASSVTSGAYEQYF	51	0.00199272		CASSQGGSRSNTGELF	427	0.0215339		CASSAGTGRLTDTQYF	1836	0.0886668		CASSPYLSNYGCTF	52	0.00294208
CASSLARTGSGANVLTF	36	0.00230538		CATSRGQGDRAEQYF	51	0.00199272		CATSDPRQGTDEQYF	426	0.0214835		CSACITGGLDEKLF	1827	0.0882322		CANSLVRGVIQETQYF	52	0.00294208
CASSYGTEALF	36	0.00230538		CASSSPGTSFYEQYF	51	0.00199272		CATSDPISNEQF	410	0.0206766		CASSLAGQGASYEQYF	1826	0.0881839		CSVEGDGVSYEQF	52	0.00294208
CSMLARPYEQYF	35	0.00224134		CASSLAPGQGMDADTQYF	51	0.00199272		CASSQDFLNEQF	396	0.0199705		CASMKGPYEQYF	1821	0.0879424		CVSSLWDRMGEQYF	52	0.00294208
CTSSPFPSGRADRITYEQYF	35	0.00224134		CSASHSGEGYEQF	51	0.00199272		CAAEGGYEKLF	395	0.0199201		CASSEGVKRQTQYF	1816	0.087701		CSASEGGGRSDTQYF	52	0.00294208
CASSSAGTGSGANVLTF	35	0.00224134		CSVGQGLNTEAF	51	0.00199272		CASSLGQGAWETQYF	392	0.0197688		CSARGGDRGSYGYTF	1813	0.0875561		CASSLGPAGGSYDEQF	52	0.00294208
CANSLTGPHREGFQETQYF	35	0.00224134		CASSPPGQASYGQYF	50	0.00195365		CASSHRDNEQF	382	0.0192645		CASSYSSVKGGYEQYF	1813	0.0875561		CSAPGLAIGSTSYEQYF	51	0.0028855
CGARDNTGVQETQYF	34	0.0021773		CASKDSISNQPQHF	50	0.00195365		CATSDLQRASGSNEQF	371	0.0187098		CASSPVGPGELF	1809	0.0873629		CASSYSGHSVYE_YF	51	0.0028855
CSVLARSYEQYF	34	0.0021773		CASDWWSTDTQYF	50	0.00195365		CATNSGTGPMNTEAF	357	0.0180038		CSARRQRSSYNEQF	1799	0.08688		CASSASACTEAF	51	0.0028855
CASSLVGGPYEQF	34	0.0021773		CASSGDRGPSHTQYF	50	0.00195365		CASSQVGGKVNEQF	356	0.0179533		CSAKSRQGSPLNIQYF	1799	0.08688		CASSLWDRMGEQCF	51	0.0028855
CASSPAEGRSTDT_YF	34	0.0021773		CASSEGGSGANALTF	50	0.00195365		CASSSTASSYNEQF	354	0.0178525		CASRKSGSYSGNTIYF	1798	0.0868317		CSGTDSDTRYF	51	0.0028855
CASSANDRGYEQYF	33	0.00211326		CASSFRAGGYEQYF	50	0.00195365		CSALRDSTEAF	351	0.0177012		CASSLGLTTNEKLF	1797	0.0867834		CSVDSGGWETQHF	51	0.0028855
CSARDAGGEPF	33	0.00211326		CATSRGQGDRDAQYF	50	0.00195365		CASNWRGGDEQF	351	0.0177012		CASSPLGTDTQYF	1795	0.0866868		CASSLTRRFEREQYF	50	0.00282892
CASSLQVAAEYNEQF	33	0.00211326		CASSLEGSNYNEQLF	50	0.00195365		CAIKRDSNQPQHF	346	0.017449		CASSSRDRGNYGYTF	1792	0.0865419		CASSPCLSNYGYTF	50	0.00282892
CF_WLKHSDLGWEHLVQVLYNCESGALSKESF	33	0.00211326		CASSLVGTSDEAF	49	0.00191458		CASSLLDRQNEKLF	343	0.0172977		CASSPRTEASGNTIYF	1791	0.0864936		CASSLYLSNYGYTF	50	0.00282892
CASSVAGTGSGANVLTF	33	0.00211326		CSARGLAKSIQYF	49	0.00191458		CASSRFVAGVFGDGELF	341	0.0171969		CASGKRASNQPQHF	1786	0.0862522		CASSLGTGDLQETQYF	50	0.00282892
CSAGGPSSGELF	33	0.00211326		CSARGLTGPVADTQYF	49	0.00191458		CAINPGLAGANNEQF	327	0.0164908		CASSFKRYYEQYF	1783	0.0861073		CSAREGGGRSDTQHF	50	0.00282892
CASSLTGPHREGFQETQCF	32	0.00204923		CASSLEGPNYNEQF	49	0.00191458		CASSHESRGGGTDTQYF	326	0.0164404		CASSHILAGVTYEQYF	1782	0.086059		CSARERGGRSDTQYF	50	0.00282892
CSARVDLYNEQF	32	0.00204923		CASSSPGTGSHEQYF	49	0.00191458		CASSPSPGSRTYEQYF	313	0.0157848		CASSQGTGNQPQHF	1779	0.0859141		CASSLVQGVIQETQYF	50	0.00282892
CSATRRGPMVNELF	32	0.00204923		CASSLGGSNYNEQF	49	0.00191458		CASSYSEDGGNEKLF	307	0.0154822		CASIPPARSSYEQYF	1767	0.0853346		CSASLVRDGNQLQHF	50	0.00282892
CASNGTSGTNEQF	32	0.00204923		CASSSTAGYQETRYF	49	0.00191458		CASSQTGVPETQYF	302	0.0152301		CASSLGVGETQYF	1766	0.0852863		CVWGSGTSGYNEQF	50	0.00282892
CASSLQVAAGYDEQF	32	0.00204923		CAWRGGASGAAGGEQYF	49	0.00191458		CASSSGWSDTEAF	283	0.0142719		CASSELAALFPYF	1762	0.0850931		CASSYSGHSGYEQYF	49	0.00277235
CASRSAGRSGYTF	32	0.00204923		CASSLLSSGAYEQYF	48	0.0018755		CASSPGTVYGYTF	283	0.0142719		CASSGAGAASDYTF	1758	0.0848999		CSASLVRDGNQPQRF	49	0.00277235
CASSSLGPPGTQYF	32	0.00204923		CASRRGRGILNQPQHF	48	0.0018755		CASSTSPGTGGSGANVLTF	277	0.0139693		CASSLGRIYEQYF	1756	0.0848033		CAWGSGTSGHNEQF	49	0.00277235
CASSLTGPHREGFQETQHF	32	0.00204923		CASRQDAGQQLF	48	0.0018755		CASSGTNIGTGELF	270	0.0136163		CASRFRDLSTDTQYF	1738	0.0839341		CASSRPGTGGLF	49	0.00277235
CASRSNDRGYEQYF	32	0.00204923		CASSLDLGEGINEQF	48	0.0018755		CATSDDYSGGTVYNEQF	268	0.0135154		CASSLGQGAGHEQF	1737	0.0838858		CSVEGDGVSYERYF	49	0.00277235
CASSYPWGRSTEAF	32	0.00204923		CAGSLGRGAAAF	48	0.0018755		CATSEGPGLAASQDTQYF	266	0.0134146		CASSSTDRANTEAF	1729	0.0834994		CASTGVSYEQYF	49	0.00277235
CGARDGLDGYEQYF	32	0.00204923		CASSVGPWYEQYF	48	0.0018755		CAKELAGPLYEQYF	259	0.0130615		CASSKDTGTDDTGELF	1722	0.0831614		CASSLWDRTGEQYF	48	0.00271577
CSAEGQGARETQYF	32	0.00204923		CASSPPGQAPYEQYF	48	0.0018755		CATSESGTGGSGIQYF	256	0.0129103		CASSAGSYTDTQYF	1719	0.0830165		CASSLVRGGIQETQYF	48	0.00271577
CSAGMDLYNEQF	31	0.00198519		CASSSAGEGINEQF	48	0.0018755		CSARDPMDSLNQPQHF	255	0.0128598		CASSVDRGIDEQF	1718	0.0829682		CSAREGGGRSDTQCF	48	0.00271577
CSVSWSQGRAGEQF	31	0.00198519		CAGSFGGGSIYGYTF	48	0.0018755		CASSSTGTYGYTF	246	0.0124059		CASSRGRQETQYF	1709	0.0825336		CASSLVLAGVVQETQYF	48	0.00271577
CSASWSQRRAGEQF	31	0.00198519		CVSRRGQGILNQPQHF	48	0.0018755		CASSYEGAYTF	245	0.0123555		CASSDTGLAGVSAGELF	1708	0.0824853		CAISEEGTANYGYTF	48	0.00271577
CASSPFPSGRADQITYEQYF	31	0.00198519		CANSFGGGSIYGYTF	48	0.0018755		CASSQDGAGAYNEQF	242	0.0122042		CASSLIGGAYNEQF	1707	0.082437		CASSDSSGSTGTQYF	48	0.00271577
CSAGGPSPGANVLTF	31	0.00198519		CASSLAPGRGMDTDTQYF	48	0.0018755		CASSSTTTGLDNQPQHF	242	0.0122042		CASARRNTEAF	1698	0.0820023		CAHPEDSSFYICSGTDSDTQYF	47	0.00265919
CASSFASSGRSDTQYF	31	0.00198519		CASSLGRGAAALF	47	0.00183643		CASVGTEAF	226	0.0113973		CASSPRALNTEAF	1691	0.0816643		CSVEGDGVSCEQYF	47	0.00265919
CGAKGQGARETQYF	31	0.00198519		CSAGGLAKNIQYF	47	0.00183643		CATSHYENTGELF	224	0.0112965		CASSSETGFLTNQPQHF	1690	0.081616		CASSVGQGNYNEQF	47	0.00265919
CASSLIGVSSCNEQF	31	0.00198519		CASSFGGVQPQHF	47	0.00183643		CASSLGGPETQYF	221	0.0111452		CASQHRESGSYNSPLHF	1688	0.0815194		CAGSLTQRFEREQYF	46	0.00260261
CASSGRSGLGAEAF	31	0.00198519		CASSVGQGQPAPLHF	47	0.00183643		CASKQQGGNQPQHF	221	0.0111452		CASSLERGIRETQYF	1681	0.0811813		CASSLDRQRANEKPF	46	0.00260261
CSARDGLDGYEQF	31	0.00198519		CASSPPGQASYEQCF	47	0.00183643		CSVPRWTGGHNTQYF	220	0.0110947		CASGHGSGDNEQF	1671	0.0806984		CASGLGGGNQPQHF	46	0.00260261
CSATRRGPMVTEQF	31	0.00198519		CASSVLGGRNE_F	47	0.00183643		CATSTSGGAHEQF	219	0.0110443		CASSSGGRGNTEAF	1656	0.079974		CASSEGGSRYKQYF	46	0.00260261
CASSHGTEAF	31	0.00198519		CASSLEAGQQF	46	0.00179736		CATSQLDGGYNEQF	218	0.0109939		CASSSGSPSPQETQYF	1650	0.0796842		CASGLGGNNQPQHF	45	0.00254603
CASSLTLGAGAVEQYF	31	0.00198519		CASSSQLADTGELVF	46	0.00179736		CASSKPGQGYEQYF	214	0.0107922		CASSIRLAGSRYNEQF	1645	0.0794428		CSAREGGGRSDMQYF	45	0.00254603
CSVLASPYEQYF	30	0.00192115		CASSLEATSARETQYF	46	0.00179736		CASSITGTGKGNGYTF	183	0.00922881		CASSRDSRQETQYF	1638	0.0791047		CSVEGDGVSYEQHF	45	0.00254603
CASSYLRGPNRPQHF	30	0.00192115		CASSLEDSNYNEQF	46	0.00179736		CASREYRFSNNSPLHF	181	0.00912795		CSVETGGYTF	1633	0.0788632		CASSLAPLAAYGQYF	45	0.00254603
CSARMDLYNGQF	30	0.00192115		CSASKDSINNQPQHF	46	0.00179736		CASSQDF	179	0.00902709		CASSPKRLAGGLNEQF	1631	0.0787667		CASSLDRQGANEKLF	45	0.00254603
CASSLAGTGSGANILTF	30	0.00192115		CASGSAGASETQYF	46	0.00179736		CASSPTGYDGYTF	173	0.00872451		CASSPDVRETQYF	1620	0.0782354		CTSSLGLAGVVQETQYF	45	0.00254603
CSATRRVPMVNEQF	30	0.00192115		CASSPGRGAAAF	46	0.00179736		CSVGRQGEGKQYF	168	0.00847235		CASSLNGKSYEQYF	1620	0.0782354		CASSLWDRVGEQYF	45	0.00254603
CASSSNDKGYEQYF	30	0.00192115		CAGSVLGGRNEQF	46	0.00179736		CF_WLKHSDLGWEHLVQVLYNCESGALSKESF	164	0.00827063		CASSIGGRNEQF	1620	0.0782354		CASSLDRRRANEKLF	45	0.00254603
CAGSSLGPPETQYF	30	0.00192115		CSAGHSGEGYEQYF	46	0.00179736		CASSTGTGANVLTF	162	0.00816977		CASSFVQAPYEQYF	1618	0.0781388		CASSGIAGGPVDTQYF	45	0.00254603
CSATRRGPMGNEQF	30	0.00192115		CATSRGQGGEQYF	46	0.00179736		CSASLGYEQYF	161	0.00811934		CASSQTGMNTEAF	1612	0.0778491		CAWGSGTSGYDEQF	45	0.00254603
CASSPRPRGENNEQYF	30	0.00192115		CASSEMVGRGTGELF	46	0.00179736		CASSETGGSYEQYF	160	0.00806891		CASSEALAGVMNSPLHF	1601	0.0773179		CAWGSGTSDYNEQF	45	0.00254603
CSIQGTGGYTF	29	0.00185711		CASSALGGRNEQF	46	0.00179736		CATSDPGAVKAF	154	0.00776632		CASSLDALAGGYNEQF	1598	0.077173		CASSLGPAGGSYNERF	44	0.00248945
CSAS_SQGRAGEQF	29	0.00185711		CASSLEGSNYNEQYF	46	0.00179736		CASSDRTASTEAF	152	0.00766546		CASSSPRDRGMNTEAF	1593	0.0769315		CASSRIAGGPVDAQYF	44	0.00248945
CASSLAGTSSGANVLTF	29	0.00185711		CASSLADTQYF	46	0.00179736		CASRELGQGKETQYF	151	0.00761503		CASAGLLPLDPGELF	1593	0.0769315		CASSASVRTEAF	44	0.00248945
CSARDAGGERF	29	0.00185711		CASSPGTGHYERYF	46	0.00179736		CASSRRGGNTEAF	150	0.0075646		CASSLVRQSYEQYF	1586	0.0765935		CSASLVRDGN_PQHF	44	0.00248945
CSTSWSQGRAGEQF	29	0.00185711		CATSRGQGDRDEPYF	45	0.00175828		CASSPPLETGYTF	147	0.00741331		CASNNRGTDNEQF	1580	0.0763037		CASSYSGHNVYEQYF	44	0.00248945
CSAWGGHYIQATQYF	29	0.00185711		CASSPGTGGYEQYF	45	0.00175828		CASSPGLGGHTEAF	145	0.00731245		CASSYLGVNQPQHF	1573	0.0759656		CASSSVRGVIQETQYF	44	0.00248945
CASSLAGTGSGANVQTF	29	0.00185711		CASGHRESRVPNF	45	0.00175828		CASNVPRVSEAF	137	0.006909		CASSAGLVVSYEQYF	1563	0.0754827		CASSIYLCSVEGDGVSYEQYF	43	0.00243288
CASSDTPPPPPRHF	29	0.00185711		CASSRDTFSYEQF	45	0.00175828		CASSSTGSRVPYYEQYF	136	0.00685857		CASSYLGTGYEQYF	1561	0.0753861		CSYSGHSVYEQYF	43	0.00243288
CSVLARPYKQYF	28	0.00179307		CSAIQSYEQF	45	0.00175828		CSVEEENRGGEAF	132	0.00665685		CASSRGLAGEAQYF	1561	0.0753861		CASSLFRADTQRFEREQYF	43	0.00243288
CSASPSSGRTEAQYF	28	0.00179307		CASSLLGYNSPLHF	44	0.00171921		CASSFYICSARPSGGAHSGELF	132	0.00665685		CASSSLEGTDLYEQYF	1557	0.0751929		CASSDSSGSTDTRYF	43	0.00243288
CASSLAGPGSGANVLTF	28	0.00179307		CSARGQGRGYTF	44	0.00171921		CFLDIRSPGLGDAAMYLRATSRDYLPGTRTAKNIQYF	131	0.00660642		CASNLPGQGF	1557	0.0751929		CASSSGTGGLQETQYF	43	0.00243288
CSVLARLYEQYF	28	0.00179307		CASSGGTGSYEQYF	44	0.00171921		CASRPGTGGYNEQF	130	0.00655599		CASSLRGLPQETQYF	1557	0.0751929		CASGRIAGGPVDTQYF	43	0.00243288
CASSPRPRGYEQYF	28	0.00179307		CASSELGEGINEQLF	44	0.00171921		CASSGTGAPVSGANVLTF	129	0.00650556		CASSSRVAGGLDEQF	1554	0.0750481		CASSL_DRMGEQYF	43	0.00243288
CASAGTSGANEQF	28	0.00179307		CASSSAGASGTQYF	44	0.00171921		CASRELTGPRDTQYF	128	0.00645513		CASSPVPLRNTIYF	1552	0.0749515		CASRYSGHSVYEQYF	43	0.00243288
CARSLAGTGSGANVLTF	28	0.00179307		CAGSPPGQASYEQYF	44	0.00171921		CASSFYICSARESLGRDNTGELF	126	0.00635427		CASNDFPGLAAGELF	1540	0.074372		CASSPYLSNCGYTF	43	0.00243288
CTSSYGTEAF	28	0.00179307		CASSVLGGRNEQLF	44	0.00171921		CASGLQTVEQYF	126	0.00635427		CASSIRAGDNEQF	1538	0.0742754		CASSLDRQRASEKLF	43	0.00243288
CASSLVGVSSYNEQF	28	0.00179307		CAPSRGQGDRDEQYF	43	0.00168014		CASAPGSQETQYF	123	0.00620297		CASSPRPSGANVLTF	1530	0.073889		CASSLGLAGVVRETQYF	43	0.00243288
CAGSYLWGRSTEAF	28	0.00179307		CASDWRGTDTQYF	43	0.00168014		CASSPGLASSYNEQF	122	0.00615254		CSARGGGELF	1529	0.0738407		CASSLAVGSTSYEQYF	42	0.0023763
CASSLVSSGRSDTQYF	28	0.00179307		CASSSAGGTDTQYF	43	0.00168014		CASSPMRDENTEAF	121	0.00610211		CASSFDPGSLGGYTF	1528	0.0737924		CSAREGGERSDTQYF	42	0.0023763
CSTRDGLDGYEQYF	27	0.00172903		CSVEGLTSNSYEQYF	43	0.00168014		CATIPQIPPPGADTQYF	120	0.00605168		CASSLEGGAAYEQYF	1526	0.0736958		CSARQGLGELF	42	0.0023763
CASSYLWGRSTEASF	27	0.00172903		CAGGLGQGKLDEQF	43	0.00168014		CASSPSGGSNTGELF	119	0.00600125		CASSLAGRVSYNEQF	1520	0.0734061		CASRYTQGEAETEAF	42	0.0023763
CSATRRGPMLNEQF	27	0.00172903		CSDLGWEHVFQVLQYGQPRAF	43	0.00168014		CASSFYICSAGRTYEQYF	115	0.00579953		CASRRLAGDEQYF	1519	0.0733578		CANSLGTGGLQETQYF	42	0.0023763
CAGSLTLGTGAVEQYF	27	0.00172903		CSARGLAKNIQHF	43	0.00168014		CASSSDRVNTEAF	115	0.00579953		CASSPWTALNTEAF	1519	0.0733578		CAWDSGTSGYNEQF	42	0.0023763
CASSSNDRCYEQYF	27	0.00172903		CASRRGQGILNQPRHF	43	0.00168014		CF_WLKHSDLGWEHVFQVLQYGQPRAF	115	0.00579953		CSVAVGAREQYF	1519	0.0733578		CSAREGGGRSDT_YF	42	0.0023763
CTSSLTGPHREGFQETQYF	27	0.00172903		CASGQDAGQQF	43	0.00168014		CASKPGLASSYNEQF	115	0.00579953		CASSDAGTLTGELF	1515	0.0731646		CSGTDSGTQYF	42	0.0023763
CSARDNAGVQETQYF	27	0.00172903		CASSLGRGTAAF	43	0.00168014		CASSPGLADTDTQYF	114	0.0057491		CASVADDYEQYF	1511	0.0729714		CASSLGPAGVVQETQYF	42	0.0023763
CASRAGRFTDTQYF	27	0.00172903		CSVFLAGGDGQPQHF	43	0.00168014		CASSRLMGATNEKLF	112	0.00564824		CASSGGAGFSDTQYF	1506	0.07273		CASSLVRGDTRHDTQYF	41	0.00231972
CASWSQGRAGEQF	27	0.00172903		CASSELGEGINEQYF	42	0.00164107		CASSPGGLIIDEQF	110	0.00554737		CASIRGGINNEQYF	1497	0.0722953		CTSRYTQGGAETEAF	41	0.00231972
CASSLRSGSSYNEQLF	27	0.00172903		CASGLGQGKLDEQSF	42	0.00164107		CASSAGGPNQPQHF	109	0.00549694		CASSSTGAPDTQYF	1496	0.072247		CASSLGPAGGLQETQYF	41	0.00231972
CSARDGLDGYEQCF	26	0.001665		CVSSPGTGHYEQYF	42	0.00164107		CAGSISAGGAQPQHF	108	0.00544651		CASRGNVGRPGETQYF	1492	0.0720539		CTSSPYLSNYGYTF	41	0.00231972
CASSPFLSGRADRITYEQYF	26	0.001665		CASSSTAGYRETQYF	42	0.00164107		CASSPGQGYGYTF	108	0.00544651		CASRAGGSKPEQF	1479	0.0714261		CAWGSGTGGYNEQF	41	0.00231972
CTSSSLGPPETQYF	26	0.001665		CASGHGESRVSNF	42	0.00164107		CASSCGLLEQYF	107	0.00539608		CASSTLSGRPEQF	1479	0.0714261		CSAPELAVGSTSYEQYF	41	0.00231972
CSAWGGHDIQETQYF	26	0.001665		CASSFQLADTGELF	42	0.00164107		CASSGGLANSYNEQF	107	0.00539608		CASSWDRVRTYEQYF	1471	0.0710397		CASGDSSGSTDTQYF	41	0.00231972
CASSLRSGSS_NEQF	26	0.001665		CASRRG_GILNQPQHF	42	0.00164107		CASSSGQGRAF	106	0.00534565		CASSLSGSSYNEQF	1469	0.0709431		CASSAREGGGRSDTQYF	41	0.00231972
CASSLTGLHREGFQETQYF	26	0.001665		CASSFSRGSGSSYNEQF	42	0.00164107		CASSSRGGDTEAF	105	0.00529522		CASSLPIRGGETQYF	1469	0.0709431		CASSLWDRMGERYF	40	0.00226314
CSLTGPHREGFQETQYF	26	0.001665		CSAIQSYGQYF	42	0.00164107		CRGLVAKNIQYF	104	0.00524479		CASSGAGTLTGELF	1467	0.0708465		CAGTVGLWGFEQF	40	0.00226314
CSARMDLYNEQYF	26	0.001665		CAGSSTAGYQETQYF	42	0.00164107		CASSLRPGSSYNEQF	102	0.00514393		CATSDPGADSGANVLTF	1466	0.0707982		CSLWDRMGEQYF	40	0.00226314
CASSYLRDPNQPQHF	26	0.001665		CASSLEAASAWETQYF	42	0.00164107		CASSHRDSSGNE_F	102	0.00514393		CASSPTLAGSYNEQF	1466	0.0707982		CSVEGGNYGYTF	40	0.00226314
CASSLAGPHREGFQETQYF	26	0.001665		CASSSPGTGSYEQCF	41	0.00160199		CASSPPSREAGELF	102	0.00514393		CASSGGLAVNTGELF	1462	0.0706051		CASREGGSRYEQYF	40	0.00226314
CSAWGGHYIQETQDF	26	0.001665		CASSAQLADTGELF	41	0.00160199		CASSFYICSAIPGQENQPQHF	99	0.00499264		CASSIMHSNTGELF	1452	0.0701221		CF_WLKHSDLGWEHVFQVLQYGQPRAF	40	0.00226314
CNASWSQGRAGEQF	25	0.00160096		CASSRGTFSYEQYF	41	0.00160199		CASRAGRFADTQYF	99	0.00499264		CASSIGGLAGVYEQF	1450	0.0700255		CAGSLAPLAAYEQYF	40	0.00226314
CASSGTPPPPPQHF	25	0.00160096		CAWSMTATGAAGGEQYF	41	0.00160199		CASSPLPRDEQYF	94	0.00474048		CASSTPTGTPSRNEQF	1448	0.069929		CASSLWDRMGEQHF	40	0.00226314
CSATRRGPKVNEQF	25	0.00160096		CVSGLGQGKLDEQF	41	0.00160199		CASSQDRGSLYGYTF	94	0.00474048		CASTPTEAYTDTQYF	1448	0.069929		CVSSLDRQRANEKLF	40	0.00226314
CSAWVGHYIQETQYF	25	0.00160096		CASGLGQGKLDE_F	41	0.00160199		CASSFRANTEAF	93	0.00469005		CASSLGNRPYEQYF	1442	0.0696392		CSVGGGNYGCTF	40	0.00226314
CSASPSSGRAETQYF	25	0.00160096		CASNSTAGYQETQYF	41	0.00160199		CTSSLRELVNEQF	92	0.00463962		CASSLLGARNSPLHF	1437	0.0693977		CASSLVRGVI_ETQYF	40	0.00226314
CSAWGGHYIQETPYF	25	0.00160096		CASSLAPGQGVDTDTQYF	41	0.00160199		CATSIGGASETQYF	90	0.00453876		CASRLPGQGWNEQF	1426	0.0688665		CASSLTQRFGREQYF	40	0.00226314
CASGSLGPPETQYF	25	0.00160096		CASSGTSFYEQYF	41	0.00160199		CASNSPLSETQYF	89	0.00448833		CASSPSVGEWLF	1424	0.0687699		CAWGSGTSGYNERF	40	0.00226314
CASSSNARGYEQYF	25	0.00160096		CSTSKDSISNQPQHF	41	0.00160199		CASSSTGTEGEKLF	89	0.00448833		CASSLLAGARGQHF	1423	0.0687216		CSVERDGVSYEQYF	39	0.00220656
CASSDTPPPLPQHF	25	0.00160096		CASSRDTFSYGQYF	41	0.00160199		CASSFDRGGTEAF	88	0.0044379		CASSYRDSNQPQHF	1407	0.0679489		CASSSGPAGGSYNEQF	39	0.00220656
CASSYLWGRGTEAF	25	0.00160096		CAIGSLGRYNYGYTF	41	0.00160199		CASSSTVTSAHPEDSSFYICSPKTGDGYTF	87	0.00438747		CASSLSWAGRTTNEKLF	1407	0.0679489		CSASQGPGELF	39	0.00220656
CSAGGPSSGTNVLTF	25	0.00160096		CASSLLGGQWPYEQYF	40	0.00156292		CATSRGGGATGTRTAKNIQYF	86	0.00433704		CASIGASGNTGELF	1406	0.0679006		CSAREGDGRSDTQYF	39	0.00220656
CASSFVSSGRPDTQYF	24	0.00153692		CASSGDGGSSHTQYF	40	0.00156292		CASSGGLADTDTQYF	86	0.00433704		CSAVDSSYEQYF	1403	0.0677557		CASSECGSRYEQYF	39	0.00220656
CASRPFPSGRADRITYEQYF	24	0.00153692		CSARDLTGPVADMQYF	40	0.00156292		CATADTGGGETQYF	85	0.00428661		CASSRASTDTQYF	1398	0.0675143		CASRLWDRMGEQYF	39	0.00220656
CSASWSQGQAGEQF	24	0.00153692		CAGSSAGASETQYF	40	0.00156292		CASSPGQVGYNEQF	85	0.00428661		CASSALEDREGTF	1396	0.0674177		CASSLWDRIGEQYF	39	0.00220656
CASSEVAGESTDTQYF	24	0.00153692		CSVFLASNSYEQYF	40	0.00156292		CASRKPDLTSQQYF	84	0.00423618		CASSSLNRPPRLYNEQF	1395	0.0673694		CASSLGPLAAYEQYF	38	0.00214998
CASSFYICSARDAGGELF	24	0.00153692		CASSVLGGRNEQSF	40	0.00156292		CASSFYICSAGAQPQATQYF	84	0.00423618		CASRLAGTKETQYF	1390	0.0671279		CASSLGTGGQYSTDTQYF	38	0.00214998
CASSLVGGPHEQYF	24	0.00153692		CSARGLAKNIQH_EPGPGAEVLNVF	40	0.00156292		CASSFYICSATGPNNQPQHF	84	0.00423618		CSVDFGQGNYEQYF	1388	0.0670313		CAGGLGGSNQPQHF	38	0.00214998
CASSSNNRGYEQYF	24	0.00153692		CASSPTDTQYF	40	0.00156292		CASSQYRGTDTQYF	84	0.00423618		CASSSGEVDNQPQHF	1377	0.0665001		CAISGKGTANYGYTF	38	0.00214998
CASSLFPSGRADRITYEQYF	24	0.00153692		CASSLAPGQGTDTDTQYF	40	0.00156292		CASSFASGGGSEQF	84	0.00423618		CSPRLAGALYNEQF	1377	0.0665001		CVSSLTQRFEREQYF	38	0.00214998
CASSLQVAAGYNERF	24	0.00153692		CASSGASGGNEQF	40	0.00156292		CASSLAGDSTYEQYF	83	0.00418575		CASSLYQGYGGTDMQYF	1375	0.0664035		CDSSFYICSGTDSDTQYF	38	0.00214998
CSARMDLCNEQF	24	0.00153692		CASSRDTSSYEQYF	40	0.00156292		CASSLRLAGVSF	82	0.00413532		CASSLAPSSNQPQHF	1374	0.0663552		CTSSLGTGGLQETQYF	38	0.00214998
CSARDNTGVQETRYF	24	0.00153692		CSARGPAKNIQYF	40	0.00156292		CASSFYICSARAYNEQF	82	0.00413532		CASSRTGAGTEAF	1372	0.0662587		CASSASARIEAF	38	0.00214998
CASSPFPRGRADRITYEQYF	23	0.00147288		CASSPPRLAGVRGPGEGINEQF	40	0.00156292		CASSYAKPRNTEAF	82	0.00413532		CASSPTARPAF	1371	0.0662104		CSASLVRDGNQPQQF	38	0.00214998
CSVLAKPYEQYF	23	0.00147288		CASGFGYTYNEQF	40	0.00156292		CASSRGTYYEQYF	80	0.00403445		CASSRSGTTYNEQF	1370	0.0661621		CASSLTQRFERERYF	38	0.00214998
CSARMDLYDEQF	23	0.00147288		CASRQDAGRQF	40	0.00156292		CASSTEGVRYTEAF	79	0.00398402		CASSLRAGTGANVLTF	1366	0.0659689		CSTPGLAVGSTSYEQYF	38	0.00214998
CASSYLWGRSTEALF	23	0.00147288		CATSRRTVTSTEAF	40	0.00156292		CSASRGAERGE_F	78	0.00393359		CSVIRQGIYEQYF	1366	0.0659689		CASSRIAGSGSEQYF	38	0.00214998
CANSLVGGPYEQYF	23	0.00147288		CASSSPGTGSYEQHF	39	0.00152385		CASSLGTGNDYGYTF	78	0.00393359		CASSYMGRQAF	1366	0.0659689		CASSLGPAGGSYSEQF	38	0.00214998
CANSSLGPPETQYF	23	0.00147288		CASSSQLAGQQF	39	0.00152385		CASSQERYQETQYF	77	0.00388316		CSVERGQGYNEQF	1363	0.065824		CASSLGPARGSYNEQF	38	0.00214998
CASSDIPPPPPQHF	23	0.00147288		CSANKDSISNQPQHF	39	0.00152385		CSASPASGSF	77	0.00388316		CASSLGGRRNYGYTF	1362	0.0657757		CSASLVRDGNQP_HF	38	0.00214998
CSASWSQGRAGE_F	23	0.00147288		CSASHSGGGYEQYF	39	0.00152385		CSTRDSREGEKLF	76	0.00383273		CSVVVPRDTEAF	1361	0.0657274		CASSEKGTANYGYTF	38	0.00214998
CSPAEGRSTDTQYF	23	0.00147288		CASSEGVGGTQYF	39	0.00152385		CVSSWGTSEVYEQYF	76	0.00383273		CASSEFGNEQF	1350	0.0651962		CASSLVRGVIQETQHF	37	0.0020934
CSAGDNTGVQETQYF	23	0.00147288		CASRRGQGILSQPQHF	39	0.00152385		CASSDRITDTQYF	76	0.00383273		CATRGENTGELF	1350	0.0651962		CASSSDRQRANEKLF	37	0.0020934
CSARDAGGELSF	23	0.00147288		CASSWRGNEQF	39	0.00152385		CASSVGLAGIDNEQF	74	0.00373187		CSARDTAGGSGYTF	1337	0.0645684		CASSLFRADTQCF	37	0.0020934
CSATRLGPMVNEQF	23	0.00147288		CTSSPGTGHYEQYF	39	0.00152385		CASSLLAGNYEQYF	74	0.00373187		CASSPRRETGNEQF	1331	0.0642786		CASSRMAGGPVDTQYF	37	0.0020934
CSAWGGHSIQETQYF	23	0.00147288		CASSPGTGHYEQHF	39	0.00152385		CAVCRGLVAKNIQYF	73	0.00368144		CSVQPMARPNEQF	1329	0.064182		CSASLVRAGNQPQHF	37	0.0020934
CASSSTDRGYEQYF	22	0.00140884		CASSIRAGELF	39	0.00152385		CASGVPRVSEAF	72	0.00363101		CASSQGQGALEQYF	1327	0.0640854		CARSIREKQF	37	0.0020934
CASSPAEGRSTDTQ_F	22	0.00140884		CSGYGRGRGYTF	39	0.00152385		CASSFYICSASGVPGELF	72	0.00363101		CASSRDPAGTGELF	1323	0.0638923		CSAREGGGRTDTQYF	37	0.0020934
CSAWGGHYIQESQYF	22	0.00140884		CASSYEREASEQYF	39	0.00152385		CSARAQNSGHEGGYTF	72	0.00363101		CASSLEKAGEVRETQYF	1316	0.0635542		CASRTGTDNEQF	37	0.0020934
CASSYSTEAF	22	0.00140884		CASSPGTRHYEQYF	38	0.00148477		CASSSTVTSAHPEDSSFYICSARDRLDYGYTF	71	0.00358058		CASSRDGYEQYF	1311	0.0633127		CASSLGTGGLRETQYF	37	0.0020934
CASSYGTEACF	22	0.00140884		CASSPGTVTSTEAF	38	0.00148477		CASSFYICSARDRLDYGYTF	71	0.00358058		CASSAYGTGAGYTF	1310	0.0632645		CAWGSGTSGYSEQF	37	0.0020934
CSARDDTGVQETQYF	22	0.00140884		CASSSQLADTWELF	38	0.00148477		CATSTTRGGRADTQHF	70	0.00353015		CASSSPEATRDSPLHF	1307	0.0631196		CASSRQGKGGQYF	37	0.0020934
CANSLIGVSSYNEQF	22	0.00140884		CASIPPGQASYEQYF	38	0.00148477		CSVRRESGKLF	70	0.00353015		CASRISGSLGNEQF	1307	0.0631196		CSARHGPGELF	37	0.0020934
CASSLTGPHQEGFQETQYF	22	0.00140884		CASSLLGGQWSYGQYF	38	0.00148477		CASSRGNSNQPQHF	70	0.00353015		CASSSWGIGARTEAF	1307	0.0631196		CASTVGLWGLEQF	37	0.0020934
CSARGNTGVQETQYF	22	0.00140884		CASSFYICSASKDSISNQPQHF	38	0.00148477		CF_WLKHSDLGWEHLVQVLQDRELGSTAKKQF	69	0.00347972		CASSQQTGSYEQYF	1302	0.0628781		CASSLTQRFEREQHF	37	0.0020934
CSLLAGPTYEQYF	22	0.00140884		CASSFGYTYNEQYF	38	0.00148477		CASSFYICSASTEGTGYEQYF	69	0.00347972		CASSSPGAATNEKLF	1296	0.0625883		CVSSLFRADTQYF	37	0.0020934
CASSPFPNGRADRITYEQYF	22	0.00140884		CAGRQDAGQQF	38	0.00148477		CATSEGPDTQYF	69	0.00347972		CASSAGQGAISGANVLTF	1288	0.062202		CASGLWDRMGEQYF	36	0.00203683
CASSCLRGPNQPQHF	22	0.00140884		CASSWQGNGQF	38	0.00148477		CATSRDTLAGVPGDTQYF	67	0.00337886		CAANRAGEQYF	1259	0.0608015		CASSDSSGSTDT_YF	36	0.00203683
CASSLIGASSYNEQF	22	0.00140884		CASSEVAGRGTGELF	38	0.00148477		CASSFYICSAQSTRKRYQETQYF	67	0.00337886		CASSSGTSGRAARYNEQF	1258	0.0607532		CSVEGDRVSYEQYF	36	0.00203683
CASSATPPPPPQHF	22	0.00140884		CASSGTSGGNEQLF	38	0.00148477		CASSFYICSPKTGDGYTF	66	0.00332842		CASSVPDTDTQYF	1255	0.0606083		CTSSLDRQRANEKLF	36	0.00203683
CSAWGGHYIQETLYF	22	0.00140884		CASSELGEGINGQF	38	0.00148477		CSARESLGWEHVFQVLQYGQPRAF	65	0.00327799		CASSTRQHYEQYF	1252	0.0604634		CVSSLGLAGVVQETQYF	36	0.00203683
CSATRRGPMVNEPF	22	0.00140884		CASSVGGDNYNEQF	37	0.0014457		CASSFYICSARAPGLADTDTQYF	63	0.00317713		CASSKTVNPNNEQF	1243	0.0600288		CSARQSPGELF	36	0.00203683
CASSLAGTGSGAF	22	0.00140884		CASSLEATSAWETRYF	37	0.0014457		CTSSQGQTYGYTF	60	0.00302584		CASRIAGGADTQYF	1242	0.0599805		CASSASARTETF	36	0.00203683
CASGLLAGPTYEQYF	21	0.0013448		CSARGLAKNIRYF	37	0.0014457		CATSRVKGRGETQHF	60	0.00302584		CASNTGNYGYTF	1238	0.0597873		CVSSLGPAGGSYNEQF	36	0.00203683
CSVRRGLHGGLF	21	0.0013448		CASSVTSGSSIYGYTF	37	0.0014457		CSARESLGWEHLVQVLYNCESGALSKESF	58	0.00292498		CASSHPDFSTDTQYF	1233	0.0595459		CSVDSRGWETQYF	36	0.00203683
CVSSLVGGPYEQYF	21	0.0013448		CASSWHRESRVSNF	37	0.0014457		CSIVSATNYGYTF	58	0.00292498		CASSYGAGTEAF	1215	0.0586766		CASTVGLWGFEQLF	36	0.00203683
CASRSAGSSGHTF	21	0.0013448		CASSYFSGQGNEQF	37	0.0014457		CASSGTGENTEAF	58	0.00292498		CASSLDSTYEQYF	1205	0.0581936		CASTVGLWSF	35	0.00198025
CSAWGGQYIQETQYF	21	0.0013448		CASRQDVGQQF	37	0.0014457		CASSFYICSARSGRGLMNTEAF	57	0.00287455		CASSLAGPQGEKLF	1202	0.0580488		CASSLFRADAQYF	35	0.00198025
CSVLDRPYEQYF	21	0.0013448		CTSSPPRLAGVRGPGELF	37	0.0014457		CASSQPSQTDTQYF	57	0.00287455		CASSSGTLYEQYF	1201	0.0580005		CANSRPGTGELF	35	0.00198025
CSARDGLDGYERYF	21	0.0013448		CSVGWGLNTEAF	37	0.0014457		CASMDYRDRGTGELF	57	0.00287455		CASNLAAHTDTQYF	1197	0.0578073		CASSLAGSGSEQYFGWEHLVQVLYNCESGALSKESF	35	0.00198025
CASSLVGGPYEQCF	21	0.0013448		CASSLDLGEAQYF	37	0.0014457		CASSTDTGGRADTQYF	55	0.00277369		CASSPSDGEIAKNIQYF	1195	0.0577107		CASSLAGSGREQYF	35	0.00198025
CASSLGVREPDEQF	21	0.0013448		CASSEMAGRDTGELF	37	0.0014457		CVTSRDTLAGAPGDTQYF	55	0.00277369		CASSVYGGDEKLF	1188	0.0573727		CSAREGGGKSDTQYF	35	0.00198025
CSATRRGPMVNVQF	21	0.0013448		CASSPRGSGGNEQF	37	0.0014457		CATSRVKGRGEAQYF	54	0.00272326		CASSLDRGIQYF	1187	0.0573244		CANSDSSGSTDTQYF	35	0.00198025
CSAWGGHYIKETQYF	21	0.0013448		CASSSARASETQYF	37	0.0014457		CSAGDLARSNEKLF	54	0.00272326		CASSLEYGGAKNIQYF	1184	0.0571795		CTSSFGGGQYSTDTQYF	35	0.00198025
CSATRRGPMDNEQF	21	0.0013448		CAGSLTDTQYF	36	0.00140663		CASSRTGENTEALF	54	0.00272326		CASSLMGRGTEAF	1178	0.0568897		CASLVRDGNQPQHF	35	0.00198025
CSARDVGGELF	21	0.0013448		CSARDLAGPVADTQYF	36	0.00140663		CASDLGWEHVFQVLQYGQPRAF	54	0.00272326		CASSLDRGTADTQYF	1170	0.0565034		CRASLVRDGNQPQHF	35	0.00198025
CAGSLRSGSSYNEQF	21	0.0013448		CASGLAPGQGMDTDTQYF	36	0.00140663		CASSEAYRDPTDTQYF	54	0.00272326		CAWSALRTGELF	1170	0.0565034		CASNYSGHSVYEQYF	35	0.00198025
CASGLQVAAGYNEQF	21	0.0013448		CASSFLGYNPPLHF	36	0.00140663		CASSSRGGSTEAF	54	0.00272326		CASSLRTESPLHF	1170	0.0565034		CTSSLWDRMGEQYF	35	0.00198025
CAGSDRSGLGAEAF	21	0.0013448		CASSLEGRGYMNTEAF	36	0.00140663		CASSFYICSARIPRGRYGYTF	53	0.00267283		CASTLAVSSYEQYF	1169	0.0564551		CSAREEGGRSDTQYF	35	0.00198025
CASSLTGTGSGANVLTF	21	0.0013448		CSTRGLAKNIQYF	36	0.00140663		CASSFYICSAWGGRGISETQYF	53	0.00267283		CASSQDPAGTSYEQYF	1168	0.0564068		CSASLVWDGNQPQHF	35	0.00198025
CASSLIGISSYNEQF	21	0.0013448		CASSLEGSNYNGQF	36	0.00140663		CASSSTVTSAHPEDSSFYICSARIPRGRYGYTF	53	0.00267283		CAWTYLDDSPLHF	1159	0.0559721		CASSLDRQRANERLF	35	0.00198025
CASSLVGDPYEQYF	20	0.00128077		CASSLGQRGGHTF	36	0.00140663		CASSPEGNMNTEAF	52	0.0026224		CASSYSWGAASEQYF	1154	0.0557307		CSAPGLAVGSTSYKQYF	34	0.00192367
CASAGTSGTDEQF	20	0.00128077		CARSSQLADTGELF	36	0.00140663		CASSMGPVSYEQYF	52	0.0026224		CASSSPQGGYEQYF	1149	0.0554892		CASSEGGSTDTQYF	34	0.00192367
CASSLALGTGAVEQYF	20	0.00128077		CATSRGTVTSAEAF	36	0.00140663		CASGSGGDQYNSPLHF	52	0.0026224		CASQGATKNIQYF	1147	0.0553926		CAISERGTANYGYTF	34	0.00192367
CSAGGPSSGANALTF	20	0.00128077		CVSSGDRGSSHTQYF	36	0.00140663		CASSGGLASSYNEQYF	51	0.00257196		CASSRDRGWAGELF	1143	0.0551994		CASSLWDRMGKQYF	34	0.00192367
CASSYLWGRSTGAF	20	0.00128077		CASSRDAFSYEQYF	36	0.00140663		CASSWGASEVYEQYF	51	0.00257196		CASSLGAVYGYTF	1126	0.0543785		CASSRPGTGEPF	34	0.00192367
CASSL_VAAGYNEQF	20	0.00128077		CAGDWRSTDTQYF	36	0.00140663		CASMLLGPGTGELF	51	0.00257196		CATRPIGTSGYNEQF	1125	0.0543302		CASSFGLAGVVQETQYF	34	0.00192367
CSARDGLDGCEQYF	20	0.00128077		CAGSEMAGRGTGELF	36	0.00140663		CTSSPGESTEAF	50	0.00252153		CASSWRGGGEGSEQF	1124	0.0542819		CASSYSGHSIYEQYF	33	0.00186709
CASNSLGPPETQYF	20	0.00128077		CAGRGGTSGAAGGEQYF	36	0.00140663		CASSSTVTSAHPEDSSFYICSARARNSGHEGGYTF	50	0.00252153		CASSLAPTGLDGYTF	1114	0.0537989		CASSLGPTGGSYNEQF	33	0.00186709
CASSPRPRGESNEQF	20	0.00128077		CVSSSPGTGSYEQYF	36	0.00140663		CASKPGLAGTDTQYF	49	0.0024711		CASSSPLPGSGANVLTF	1111	0.0536541		CSAPGLAVRSTSYEQYF	33	0.00186709
CGAGGPSSGANVLTF	20	0.00128077		CASSVLGRGAAAF	36	0.00140663		CASSRAGENTEAF	49	0.0024711		CASKRTGTRALLNTGELF	1105	0.0533643		CASSVDSGGWETQYF	33	0.00186709
CSVRRGLHGELLF	20	0.00128077		CAGSFRTGGYEQYF	36	0.00140663		CASSTSGRSGANVLTF	48	0.00242067		CASRLGAGLVSEQYF	1101	0.0531711		CSARLVRDGNQPQHF	33	0.00186709
CVSSSLGPPETQYF	20	0.00128077		CAGSLEATSAWETQYF	35	0.00136755		CASSPGLAKGTQYF	48	0.00242067		CASSPGTSGRSEQYF	1097	0.0529779		CSASARTEAF	33	0.00186709
CSAGGPSSGADVLTF	20	0.00128077		CASGLEATSAWETQYF	35	0.00136755		CASSPRTGGNNEQF	48	0.00242067		CASSFWIRAGGSYNSPLHF	1097	0.0529779		CATRTGTDNEQF	32	0.00181051
CANSSNDRGYEQYF	20	0.00128077		CVSSRDTFSYEQYF	35	0.00136755		CASSRTGESTEAF	47	0.00237024		CAWTRQGWTKNTEAF	1085	0.0523984		CAWGSRTSGYNEQF	32	0.00181051
CASSLAEYNGQF	20	0.00128077		CSASKDSISDQPQHF	35	0.00136755		CATSFTGSNRPQHF	46	0.00231981		CASSLDRQGVQRIYGYTF	1080	0.052157		CAWGSETSGYNEQF	32	0.00181051
CVSSFVSSGRSDTQYF	20	0.00128077		CASSIRVGGLF	35	0.00136755		CACNTLKTPLHF	46	0.00231981		CASSYSFGRGSGNTIYF	1079	0.0521087		CASSLTQRFEREQF	32	0.00181051
CASSLRSGSSYNEQSF	20	0.00128077		CASSPGTGELF	35	0.00136755		CANKPGLADTDTQYF	46	0.00231981		CASSSDLTGNTIYF	1076	0.0519638		CASSASARTKAF	32	0.00181051
CSTRMDLYNEQF	20	0.00128077		CSASKDSISNQPQYF	35	0.00136755		CASRTHGLAITGEHVFQVLQYGQPRAF	46	0.00231981		CASSSSPAGGVYGYTF	1076	0.0519638		CASTVGPWGFEQF	32	0.00181051
CAWGGHYIQETQYF	19	0.00121673		CASNVLGGRNEQF	35	0.00136755		CTSMVYRDRGTGELF	45	0.00226938		CASSRTGLFRDEQYF	1074	0.0518672		CSVASGGWETQYF	32	0.00181051
CASSTNDRGYEQYF	19	0.00121673		CASSVRVGELF	35	0.00136755		CAGSSRGGNTEAF	44	0.00221895		CASSYGAGGLTEAF	1072	0.0517706		CSARAGGGRSDTQYF	31	0.00175393
CSASPSSGGTETQYF	19	0.00121673		CASSLDLGGTQYF	35	0.00136755		CATSRVRGRGETQYF	44	0.00221895		CASQNRAEGETQYF	1070	0.051674		CAIGGEGGYTF	31	0.00175393
CASSLQVAAGCNEQF	19	0.00121673		CASSGGTSLYEQYF	35	0.00136755		CFLDIRSPGLGDAAMYLRATSRDTLAGAPGDTQYF	44	0.00221895		CSADRYQETQYF	1068	0.0515774		CASSLLRADTQYF	31	0.00175393
CASSLSGQRTDTQYF	19	0.00121673		CRTRDLTGPVADTQYF	35	0.00136755		CASSLEAGYSYNEQLF	44	0.00221895		CASSQDRDSAIYF	1067	0.0515291		CAGSLSGSYEQYF	31	0.00175393
CSSNDRGYEQYF	19	0.00121673		CASSVTSGSSYNEQYF	35	0.00136755		CATSRGGGATGETQYF	44	0.00221895		CASSSYRTGRYGYTF	1067	0.0515291		CASSYSEHSVYEQYF	31	0.00175393
CASSLAGTGSGANVLTFGAGQPRAF	19	0.00121673		CSGCGQGRGYTF	35	0.00136755		CAASFTGSNQPQHF	44	0.00221895		CASRDRVTNEKLF	1062	0.0512877		CSVDSGGWEPQYF	31	0.00175393
CASSLAGTGSGANVMTF	19	0.00121673		CASSPGTGHCEQYF	35	0.00136755		CASSFYICSASTWVGGYNEQF	44	0.00221895		CASSAMEPGGQF	1058	0.0510945		CASSLGTGGLQETQHF	31	0.00175393
CASSLQVAAGYNE_F	19	0.00121673		CASGFRTGGYEQYF	35	0.00136755		CATSRVKGREETQYF	44	0.00221895		CASSLAVGLAPLSSEQF	1052	0.0508047		CASSPYLSNYGYIF	31	0.00175393
CASSLAETGSGANVLTF	19	0.00121673		CATSRGQGDRDDQYF	35	0.00136755		CASSHTARSQTDTQYF	44	0.00221895		CATQSGTGFSRRGYTF	1051	0.0507564		CASRYTQGGAETETF	31	0.00175393
CASSPAEERSTDTQYF	19	0.00121673		CRTSGGGNEQYF	35	0.00136755		CASSGRGGNTEAF	43	0.00216852		CASRKGLAGNTGELF	1049	0.0506599		CASSQHGGYSDQPQHF	31	0.00175393
CSAGGPSSGANVLAF	19	0.00121673		CASSLGRGAAASF	35	0.00136755		CAASTTRGGRADTQYF	43	0.00216852		CASSLRGASTNEKLF	1047	0.0505633		CASRYTQGGVETEAF	31	0.00175393
CASSPFPSGRAERITYEQYF	19	0.00121673		CRTSKDSISNQPQHF	35	0.00136755		CAGSWGEVTEAF	43	0.00216852		CASSLGPGDYNEQF	1045	0.0504667		CSASMVRDGNQPQHF	31	0.00175393
CSATRRGPMVHEQF	19	0.00121673		CASSPPGQASCEQYF	35	0.00136755		CASSRTGEDTEAF	43	0.00216852		CASSYRTSGTYEQYF	1036	0.050032		CASGLGGSNQPRHF	31	0.00175393
CSARDGLDGHEQYF	19	0.00121673		CATSRVQGDRDEQYF	35	0.00136755		CASSGGLASPYNEQF	43	0.00216852		CAISDSGVGYTF	1036	0.050032		CASRYTQGRAETEAF	31	0.00175393
CASSPAEGRRTDTQYF	19	0.00121673		CASSGDRGASHTQYF	35	0.00136755		CASSLDRTGPEQF	43	0.00216852		CASSRGDGPSYNSPLHF	1023	0.0494042		CASSLWDRMGE_YF	31	0.00175393
CASSPFPSGRADWITYEQYF	19	0.00121673		CASSLIDTQYF	34	0.00132848		CASSWGTSEVYEQF	42	0.00211809		CASSLVLAGGETQYF	1021	0.0493076		CAGSLFRADTQYF	31	0.00175393
CSARTDLYNEQF	19	0.00121673		CASSSAGASETRYF	34	0.00132848		CTSSQAHREGGYTF	42	0.00211809		CASSSGSFGRGQYGYTF	1021	0.0493076		CTSSLTQRFEREQYF	31	0.00175393
CASSFVSSGRSGTQYF	19	0.00121673		CASSPPGQASYEQHF	34	0.00132848		CATSRDYLPGTRAAKNIQYF	42	0.00211809		CASSSADYNEQF	1019	0.0492111		CASSLVRGVIQETQF	31	0.00175393
CASSDTLPPPPQHF	19	0.00121673		CAAPGPSGRRSGELF	34	0.00132848		CVSSQGQTYGYTF	41	0.00206766		CASSLGSLFTDTQYF	1018	0.0491628		CAISEKGAANYGYTF	31	0.00175393
CATSRGQGDRDEQYF	19	0.00121673		CASSFGGGSIYGYAF	34	0.00132848		CSARDPMDSLNQSQHF	41	0.00206766		CASSPGLSNYGYTF	1009	0.0487281		CASSEGGSKYEQYF	30	0.00169735
CASGFVSSGRSDTQYF	19	0.00121673		CASSIRVGELLF	34	0.00132848		CAGKPGLADTDTQYF	41	0.00206766		CASTRATEAF	1005	0.0485349		CASSDSSGSTNTQYF	30	0.00169735
CASSLMGPHREGFQETQYF	19	0.00121673		CSASKDSISNQPQRF	34	0.00132848		CSARDGLDYGYTF	41	0.00206766		CASSTTSWGYEQYF	1004	0.0484867		CASSLGLVGVVQETQYF	30	0.00169735
CASSSNDSGYEQYF	19	0.00121673		CASRKLAGGYNEQF	34	0.00132848		CGAKWGEQF	40	0.00201723		CASSANVGGGPDGYTF	999	0.0482452		CSAPGLAVGNTSYEQYF	30	0.00169735
CSARDAGGELFFGEGSRLTVLEDLKNVFPPEVNEQF	19	0.00121673		CASSSPRTGSYEQYF	34	0.00132848		CASSFYICSASDGGQETQYF	40	0.00201723		CASSYPGNQPQHF	997	0.0481486		CSVGGGNHGYTF	30	0.00169735
CANSLAGTGSGANVLTF	19	0.00121673		CF_WLKHSDLGWEHVFQVLQH_EPGPGAEVLNVF	34	0.00132848		CASSFYICSARARNSGHEGGYTF	40	0.00201723		CASSYSMNTEAF	997	0.0481486		CAWGSGTSGYNE_F	30	0.00169735
CSAGGPSSGALSKESF	18	0.00115269		CSARDPTGPVADTQYF	34	0.00132848		CASSFYICSAPRGGPTDTQYF	40	0.00201723		CASSPGTVGGTQYF	996	0.0481003		CASNLDRQRANEKLF	30	0.00169735
CSAWGGHYIPETQYF	18	0.00115269		CASRRGQGILNRPQHF	34	0.00132848		CATSFTGGNQPQHF	39	0.0019668		CASSLSLAGGWAYEQYF	996	0.0481003		CF_WLKHSDLGWEHLVQVLQDRELGSTAKKQF	30	0.00169735
CASSYGTEASF	18	0.00115269		CANSFAGLNDNEQF	34	0.00132848		CASSPTPDRNKETQYF	39	0.0019668		CASSLELTGAYNEQF	995	0.048052		CANSLGLAGVVQETQYF	30	0.00169735
CASSLTLGTGAVEQCF	18	0.00115269		CASSVLGGRSEQF	34	0.00132848		CASGLATGTGSTIYF	39	0.0019668		CASSLGQGYSPLHF	992	0.0479071		CNVEGDGVSYEQYF	30	0.00169735
CASSLAGTGSGANGLTF	18	0.00115269		CAGSIRVGELF	34	0.00132848		CAGSWGTSEVYEQYF	39	0.0019668		CASSLPGLGYGYTF	983	0.0474725		CSVEGDGVSYE_YF	30	0.00169735
CASSLGRDSYNEQYF	18	0.00115269		CASSSPGTGSCEQYF	34	0.00132848		CASSFYICSARVGGGPYNEQF	39	0.0019668		CASSPRGGYTF	982	0.0474242		CSASLVKDGNQPQHF	30	0.00169735
CASSSNDWGYEQYF	18	0.00115269		CAGSGGTSFYEQYF	34	0.00132848		CAGIRSRDWGWQPQHF	39	0.0019668		CASSPSLSNQPQHF	977	0.0471827		CSASRVRDGNQPQHF	30	0.00169735
CSAWGGHYIQ_TQYF	18	0.00115269		CATSRGQGDRDVQYF	34	0.00132848		CVTSRDYLPGTRTAKNIQYF	39	0.0019668		CAWSQGLALDNEQF	977	0.0471827		CASSLDRQRANEKLSF	30	0.00169735
CASSYGTETF	18	0.00115269		CASGWRSTDTQYF	34	0.00132848		CASSQAVTSGDIQYF	39	0.0019668		CASSVISAGALGRVRPYEQYF	967	0.0466998		CANSLTQRFEREQYF	30	0.00169735
CASSPRPRGEDNEQF	18	0.00115269		CATSRGQADRDEQYF	33	0.00128941		CASSSRGGNTEALF	39	0.0019668		CASSLGGGSNQPQHF	964	0.0465549		CASSRIAGGPVDTRYF	30	0.00169735
CSAGGPSSGASVLTF	18	0.00115269		CARRNRWNTEAF	33	0.00128941		CASSFYICSAPGTGYNEQF	38	0.00191637		CASSPPRELNTGELF	963	0.0465066		CASSLWPAGGSYNEQF	30	0.00169735
CASSPAAGRSTDTQYF	18	0.00115269		CANSSTAGYQETQYF	33	0.00128941		CTSSLDRGRTGELF	38	0.00191637		CASILALTGELF	961	0.04641		CSDSSGSTDTQYF	30	0.00169735
CVSSLQVAAGYNEQF	18	0.00115269		CF_WLKHSDLGWEHVFQVLQYGQPRAF	33	0.00128941		CASKRSGTSGYNGQF	38	0.00191637		CASSLGLVGGETQYF	959	0.0463134		CASSLVRGVIQET_YF	30	0.00169735
CSDLGWEHLVQVLYNCESGALSKESF	18	0.00115269		CATSRGQGDRDEQYFGPGTRLKHSDLGWEHVFQVLQYGQPRAF	33	0.00128941		CAASRVKGRGETQYF	38	0.00191637		CASSDARGQNTGELF	959	0.0463134		CASSLGTGGLQETQCF	30	0.00169735
CASSSLDPPETQYF	18	0.00115269		CVSSVLAGGLDTQYF	33	0.00128941		CASRDGTGPEQF	38	0.00191637		CASSLSSAGPYEQYF	957	0.0462169		CASSLGLAGANEKLF	30	0.00169735
CSAWGGHYIQDTQYF	18	0.00115269		CASRQDAGQQSF	33	0.00128941		CATSDLSINQPQHF	38	0.00191637		CASSSPRAGTGPYGYTF	957	0.0462169		CGGTDSDTQYF	30	0.00169735
CASSPFPSGKADRITYEQYF	18	0.00115269		CASGHREPRVSNF	33	0.00128941		CASSSGTADSQPQHF	38	0.00191637		CASSTPAGKVYHYGYTF	956	0.0461686		CSVDSEGWETQYF	30	0.00169735
CSARDSTGVQETQYF	18	0.00115269		CASSGGTSF	33	0.00128941		CASGSRGGNTEAF	38	0.00191637		CASKFQASSSTGELF	954	0.046072		CASNLAQRFEREQYF	30	0.00169735
CSYGTEAF	18	0.00115269		CSARGLAKNTQYF	33	0.00128941		CASGGGLASSYNEQF	38	0.00191637		CASSPRGGAGGAYEQYF	953	0.0460237		CASNLGPAGGSYNEQF	29	0.00164078
CASSDRSGLGAAAF	18	0.00115269		CASNFLGYNSPLHF	33	0.00128941		CASSWGGVTEAF	37	0.00186594		CASSLTGTANHEQF	952	0.0459754		CSARLGPGELF	29	0.00164078
CSATRRGPMVNEHF	18	0.00115269		CAGRAGTSGSYYNEQF	33	0.00128941		CAASRDTLAGAPGDTQYF	37	0.00186594		CASSLGRVRSPLHF	952	0.0459754		CASNLTQRFEREQYF	29	0.00164078
CASSLRSGSSYNAQF	18	0.00115269		CATSRGTVTGHYEQYF	33	0.00128941		CASIRSRDWG_QPQHF	37	0.00186594		CASSSGLAPSSYEQYF	952	0.0459754		CSVDSGGWET_YF	29	0.00164078
CTSSYLRGPNQPQHF	18	0.00115269		CASSYFSGQGDRDEQYF	33	0.00128941		CASSFWRGGAPLHF	37	0.00186594		CASSLSGAGLYNEQF	952	0.0459754		CASSLVRGIIQETQYF	29	0.00164078
CASSLAGTGSGDNVLTF	17	0.00108865		CSTRDLTGPVADTQYF	33	0.00128941		CASSAGTGDQSQHF	37	0.00186594		CASSLVSDYPTDTQYF	951	0.0459271		CAISEKGTANYGHTF	29	0.00164078
CASSLTGPHREGFRETQYF	17	0.00108865		CSAIQSYEQCF	33	0.00128941		CSAGARNSGHEGGYTF	37	0.00186594		CSVEDGRGSAGNTIYF	946	0.0456856		CASSLVRGANTGELF	29	0.00164078
CSAWGGHYIQETQ_F	17	0.00108865		CASDWRSTGTQYF	33	0.00128941		CSARIPRGHYGYTF	37	0.00186594		CASNNPPYEQYF	945	0.0456373		CASGLGGSNRPQHF	29	0.00164078
CASSFAGTGSGANVLTF	17	0.00108865		CSVGGVWDRMGYEQYF	33	0.00128941		CASSFYICSAALGGSYNEQF	37	0.00186594		CASSRGQLANYGYTF	942	0.0454925		CVSSRPGTGELF	29	0.00164078
CSAWGGHYIQETKYF	17	0.00108865		CASSLTGTQYF	33	0.00128941		CASDLGWEHLVQVLYNCESGALSKESF	37	0.00186594		CASSLEWTLSTYEQYF	941	0.0454442		CASSLGPAGDSYNEQF	29	0.00164078
CANSFVSSGRSDTQYF	17	0.00108865		CSAIQSYERYF	33	0.00128941		CASSRSGPGNSPPHF	37	0.00186594		CASSVMGNTIYF	937	0.045251		CSASQVRDGNQPQHF	29	0.00164078
CRASWSQGRAGEQF	17	0.00108865		CAWRGGPSGAAGGEQYF	33	0.00128941		CATSTTRGGRTDTQYF	37	0.00186594		CASSFSGVVNQPQHF	936	0.0452027		CANSLDRQRANEKLF	29	0.00164078
CASSYLRGPNQPQQF	17	0.00108865		CRTSGSGNEQGRGYTF	33	0.00128941		CASSFYICSARVYNEQF	36	0.0018155		CASSRDRTQETQYF	936	0.0452027		CASGLTQRFEREQYF	29	0.00164078
CASSLTGPHRKGFQETQYF	17	0.00108865		CATSIGQGDRDEQYF	33	0.00128941		CASSYGRVEQF	36	0.0018155		CASSGQTNQPQHF	934	0.0451061		CVSTVGLWGFEQF	29	0.00164078
CASSLVGGPYERYF	17	0.00108865		CTSSFRTGGYEQYF	32	0.00125034		CASRGRGGGEQF	36	0.0018155		CASSSSRGDNEQF	932	0.0450095		CSVEGDGVSHEQYF	29	0.00164078
CASSLAEYNEQYF	17	0.00108865		CATSRGTGHYEQYF	32	0.00125034		CASSATQGEAQYF	36	0.0018155		CASSLGLASDTQYF	927	0.0447681		CASSSAPLAAYEQYF	29	0.00164078
CASSFVSSGRSDTQHF	17	0.00108865		CSAIQSCEQYF	32	0.00125034		CASSPGPGVNYEQYF	36	0.0018155		CASSPGTGLKQYF	925	0.0446715		CANSLGPAGGSYNEQF	28	0.0015842
CASSLAGPSSGANVLTF	17	0.00108865		CATSRGQGDRYEQYF	32	0.00125034		CSDLGWEHLVQVLYNCESGALSKESF	36	0.0018155		CAWTTGVEAYEQYF	925	0.0446715		CVSSIREKQF	28	0.0015842
CASSLTLGTGAVGQYF	17	0.00108865		CASSPRTGHYEQYF	32	0.00125034		CAHPEDRGPAASYNEQF	36	0.0018155		CASSLEAGDTDTQYF	925	0.0446715		CASSLGLAGVVQETQCF	28	0.0015842
CVSSYLRGPNQPQHF	17	0.00108865		CAGGHRESRVSNF	32	0.00125034		CASKRSGTSGYNEQLF	36	0.0018155		CASSPSGGALVGELF	923	0.0445749		CASRYIQGGAETEAF	28	0.0015842
CASSLTPGLAVRQLF	17	0.00108865		CASSLGQRGDYTF	32	0.00125034		CATSTTRGGGADTQYF	36	0.0018155		CASSPGAGTEAF	918	0.0443334		CASGLGLAGVVQETQYF	28	0.0015842
CSATRRGPMVNEKF	17	0.00108865		CASDWRSTDTRYF	32	0.00125034		CASSVGGPNQPQHF	36	0.0018155		CASSLYTDTQYF	916	0.0442368		CDSSFYICSAPGLAVGSTSYEQYF	28	0.0015842
CASSDRSGLGAVAF	17	0.00108865		CTSSSTAGYQETQYF	32	0.00125034		CASSRTGENTEARF	35	0.00176507		CASRRQGTRNIQYF	910	0.0439471		CASSLAPLVAYEQYF	28	0.0015842
CASSPAEGRSTNTQYF	17	0.00108865		CANSLEATSAWETQYF	32	0.00125034		CASSGGLASSYNEQLF	35	0.00176507		CASSTLAVGFGANVLTF	909	0.0438988		CASSLGLAGVIQETQYF	28	0.0015842
CSASWLQGRAGEQF	17	0.00108865		CASSLEATSAWEPQYF	32	0.00125034		CASSRTGENAEAF	35	0.00176507		CASSLGPNTEAF	909	0.0438988		CSARQGPGELFFGEGSRLTVLEHLVQVLYNCESGALSKESF	28	0.0015842
CSARMDSYNEQF	17	0.00108865		CRTSGSGNEQYFGQGRGYTF	32	0.00125034		CASSGAPSGRMDEQF	35	0.00176507		CASSQSRDTDSPLHF	909	0.0438988		CSVDSGGWETQCF	28	0.0015842
CSVRDNTGVQETQYF	17	0.00108865		CANSFLGYNSPLHF	32	0.00125034		CASSDAPSRRMDEQF	35	0.00176507		CASKTSGTYEQYF	905	0.0437056		CASGLAPLAAYEQYF	28	0.0015842
[truncated: 36,963 more rows]
