# Supplementary material for: Peripheral T cell receptor beta immune repertoire is promptly reconstituted after acute myocardial infarction
Source: J Transl Med. 2019 Feb 6;17:40. doi: 10.1186/s12967-019-1788-4 (PMC6366076; doi:10.1186/s12967-019-1788-4)
Supplement: Supplementary file 7 — Additional file 7: Table S6. The distribution of AA usage in CDR3. [file 12967_2019_1788_MOESM7_ESM.xlsx]

## Sheet: Sheet1
	Ctrl group											AMI group
	Sample1		Sample2		Sample3		Sample4		Sample5			Sample1		Sample2		Sample3		Sample4		Sample5
AA	Reads	Frequency(%)	Reads	Frequency(%)	Reads	Frequency(%)	Reads	Frequency(%)	Reads	Frequency(%)		Reads	Frequency(%)	Reads	Frequency(%)	Reads	Frequency(%)	Reads	Frequency(%)	Reads	Frequency(%)
A	3107466	10.1084	4808561	10.3026	5413417	10.4811	5049937	10.4465	2953855	10.0712		2285220	9.97484	3521934	9.664	3069045	10.9999	3037917	10.3861	2469630	9.68299
C	2194464	7.13848	3331869	7.13867	3599827	6.96978	3418306	7.07125	2095273	7.14385		1562383	6.8197	2562357	7.03097	1983662	7.10972	2074471	7.09223	1770181	6.94057
D	879295	2.8603	1530428	3.27901	1299888	2.51677	1655611	3.42486	873830	2.97933		552613	2.41212	1767077	4.84877	775300	2.77878	859068	2.93699	683180	2.67863
E	1740765	5.66262	2488705	5.33216	3080594	5.96447	2530112	5.23389	1657003	5.64957		1379858	6.02299	2210256	6.06483	1587601	5.69018	1552186	5.30663	1728041	6.77535
F	2422884	7.88151	3618364	7.7525	4085466	7.91004	3708465	7.67148	2274148	7.75373		1706113	7.44708	2775640	7.61621	2106418	7.54969	2246439	7.68015	1854002	7.26922
G	3007509	9.78327	4589781	9.83381	5221076	10.1087	5072328	10.4928	2992867	10.2042		2041203	8.90972	4029766	11.0575	2919603	10.4643	2847738	9.73588	2837104	11.1238
H	401642	1.30652	800480	1.71506	960288	1.85925	661773	1.36897	402768	1.37324		259190	1.13135	342273	0.939179	347685	1.24615	401920	1.37409	284332	1.11482
I	425252	1.38332	501820	1.07517	563717	1.09144	579662	1.19911	470769	1.60509		300489	1.31162	396326	1.0875	301353	1.08009	385276	1.31719	159129	0.623917
K	208133	0.677046	579912	1.24249	403021	0.780306	405939	0.839742	185356	0.631973		26037	0.11365	208723	0.572725	262469	0.940725	224401	0.767185	97365	0.381751
L	1226383	3.98936	1897731	4.06597	2280988	4.41632	2353895	4.86936	1192401	4.0655		676980	2.95498	1321225	3.62537	1001965	3.59118	1164537	3.98133	1056105	4.1408
M	82701	0.269022	99599	0.213395	194215	0.376028	197155	0.407843	98186	0.334766		272757	1.19057	92128	0.252794	120166	0.430691	87729	0.299929	52428	0.205561
N	951715	3.09588	1516075	3.24826	1896976	3.67282	1731062	3.58094	967411	3.2984		694895	3.03317	781346	2.14397	909134	3.25846	928638	3.17484	401353	1.57364
P	986475	3.20895	1756492	3.76336	1863765	3.60851	1557270	3.22143	827836	2.82251		1033036	4.50914	631546	1.73293	960387	3.44216	1042927	3.56557	548557	2.1508
Q	2267182	7.37502	3400530	7.28578	3174155	6.14562	2902488	6.0042	2173947	7.41209		1676272	7.31682	3186082	8.74244	1736528	6.22395	1904994	6.51282	1988321	7.79586
R	1474889	4.79774	1978443	4.2389	2234011	4.32536	2100969	4.34615	1157958	3.94807		1350856	5.8964	1946132	5.34008	1339277	4.80015	1382713	4.72724	1141675	4.47631
S	4514793	14.6864	6981038	14.9572	7682402	14.8742	7458289	15.4285	4475098	15.2579		3321697	14.499	5385355	14.7771	4010759	14.3751	4580613	15.6603	4165658	16.3328
T	2020978	6.57413	3041009	6.51549	3560682	6.89399	3602439	7.45215	2198843	7.49697		1391694	6.07466	2285492	6.27127	2247614	8.05576	2004753	6.85387	1220584	4.7857
V	760515	2.47392	794275	1.70177	1223312	2.36851	975405	2.01776	553032	1.88557		606145	2.64579	515395	1.41422	531851	1.90623	518840	1.77382	863731	3.38654
W	185071	0.602026	222586	0.4769	201274	0.389695	230884	0.477616	168569	0.574737		233202	1.01791	163167	0.447722	171202	0.613611	145507	0.497461	181223	0.710544
Y	1883195	6.12593	2735730	5.86142	2709931	5.24681	2148901	4.4453	1610530	5.49112		1539171	6.71839	2321614	6.37039	1518680	5.44316	1859202	6.35626	2002212	7.85033
